# Supplementary material for: The Tudor SND1 protein is an m6A RNA reader essential for replication of Kaposi’s sarcoma-associated herpesvirus
Source: eLife. 2019 Oct 24;8:e47261. doi: 10.7554/eLife.47261 (PMC6812964; doi:10.7554/eLife.47261)
Supplement: Figure 7—source data 1. [file elife-47261-fig7-data1.xlsx]

## Sheet: Sheet1
Figure 7b
Figure 7b
	SND1 RIP qPCR									FXR1 RIP qPCR									FXR2 RIP qPCR								PSIP1 RIP qPCR								Normal IgG RIP qPCR
	ORF50-1	ORF50-2	ORF50-3	ORF50-4	ORF50-intron	GAPDH				ORF50-1	ORF50-2	ORF50-3	ORF50-4	ORF50-intron	GAPDH				ORF50-1	ORF50-2	ORF50-3	ORF50-4	ORF50-intron	GAPDH			ORF50-1	ORF50-2	ORF50-3	ORF50-4	ORF50-intron	GAPDH			ORF50-1	ORF50-2	ORF50-3	ORF50-4	ORF50-intron	GAPDH
rep1	37.7918	51.0911	37.923	51.2685	5.40764	1.08673			rep1	18.3156	12.5533	12.9063	9.84916	7.64756	2.57576			rep1	6.16884	3.39874	4.62675	3.49429	2.50533	2.04911		rep1	3.18215	2.73208	2.92817	2.55797	2.33755	0.461691		rep1	0.765779	0.72951	0.798298	0.776469	1.06069	0.993092
rep2	43.7133	66.7178	48.5029	45.5696	13.4543	1.01396			rep2	28.1488	20.4638	23.6702	18.1261	14.7741	4			rep2	7.13543	4.54727	5.25977	4.05584	3.54307	1.41912		rep2	2.59368	2.82843	3.17114	2.20381	2.55797	0.721965		rep2	0.757858	0.895025	1.24401	1.02811	1.38992	0.697372
rep3	32	65.7993	23.1029	31.233	10.1965	0.923382			rep3	18.7654	11.3137	12.5533	9.88335	8.05564	2.70382			rep3	9.88335	6.25496	7.54228	4.77334	3.81055	1.19748										rep3	0.539614	0.942785	0.664343	1.08298	1.02101	0.699793
rep4	38.0546	59.7141	36.2523	45.5696	14.9285	1.13288
average	37.8899	60.8306	36.4453	43.4102	10.9967	1.03924			average	21.7432	14.7769	16.3766	12.6195	10.1591	3.09319			average	7.72921	4.73366	5.8096	4.10782	3.28632	1.55524		average	2.88791	2.78025	3.04965	2.38089	2.44776	0.591828		average	0.68775	0.855773	0.902218	0.962519	1.15721	0.796752
st dev	4.78329	7.19841	10.4184	8.55107	4.2181	0.0914459			st dev	5.55191	4.96379	6.3189	4.76888	4.00192	0.787922			st dev	1.92713	1.4372	1.53356	0.641108	0.689452	0.441833		st dev	0.416109	0.0681273	0.171802	0.25043	0.155858	0.184041		st dev	0.128351	0.111924	0.303485	0.163443	0.202509	0.17004
			YTHDF1 RIP qPCR										YTHDF3 RIP qPCR
			ORF50-1	ORF50-2	ORF50-3	ORF50-4	ORF50-neg	ORF50-intron	SON	GAPDH			ORF50-1	ORF50-2	ORF50-3	ORF50-4	ORF50-neg	ORF50-intron	SON	GAPDH
		rep1	6.58873	5.40764	6.1475	6.94031	12.1257	6.40856	6.45313	0.849685		rep1	5.25977	6.43081	4.78991	7.33603	12.9063	5.93809	6.54322	0.646176
		rep2	5.15153	7.56846	2.23457	5.75573	8.39773	3.75809	10.5195	0.602904		rep2	5.22344	8.45614	2.47084	4.37717	9.91766	2.82843	9.38268	0.63728
		average	5.87013	6.48805	4.19104	6.34802	10.2617	5.08333	8.48634	0.726294		average	5.24161	7.44348	3.63038	5.8566	11.412	4.38326	7.96295	0.641728
		st dev	1.01626	1.52793	2.76686	0.837621	2.63609	1.87416	2.87538	0.174501		st dev	0.0256905	1.43213	1.63984	2.09223	2.11326	2.19887	2.0078	0.00629049
Figure 7c (TREX SND1 KD qPCR)
Figure 7c (TREX SND1 KD qPCR)
	scramble shRNA	sh-43 snd1 (SND1 KD1)	sh-56 snd1 (SND1 KD2)	scramble shRNA	sh-43 snd1 (SND1 KD1)	sh-56 snd1 (SND1 KD2)	scramble shRNA	sh-43 snd1 (SND1 KD1)	sh-56 snd1 (SND1 KD2)	scramble shRNA	sh-43 snd1 (SND1 KD1)	sh-56 snd1 (SND1 KD2)	scramble shRNA	sh-43 snd1 (SND1 KD1)	sh-56 snd1 (SND1 KD2)
	SND1			spliced ORF50			Unspliced ORF50			ORF57			PAN RNA
rep1	1	0.238159	0.224793	1	0.766664	1.05946	1	0.972655	0.783678	1	0.80107	0.857574	1	0.933033	0.751754
rep2	1	0.382889	0.205423	1	0.792784	1.31191	1	0.861546	0.95705	1	0.929805	1.16205	1	1.23971	0.980552
rep3	1	0.244855	0.274523	1	0.960373	0.855595	1	0.63728	0.602904	1	0.942785	1.00347	1	0.920188	0.942785
average	1	0.288635	0.234913	1	0.83994	1.07566	1	0.823827	0.781211	1	0.89122	1.0077	1	1.03098	0.891697
st dev		0.0816957	0.0356446		0.105112	0.228587		0.170839	0.177086		0.0783414	0.15228		0.180881	0.122656
	p value	0.0001	0.0001		0.0577	0.5972		0.1486	0.0991		0.0740	0.9344		0.7815	0.2009
Figure 7f (BCBL1 SND1 KD qPCR)
Figure 7f (BCBL1 SND1 KD qPCR)
	scramble shRNA	sh-43 snd1 (SND1 KD1)	sh-56 snd1 (SND1 KD2)	scramble shRNA	sh-43 snd1 (SND1 KD1)	sh-56 snd1 (SND1 KD2)	scramble shRNA	sh-43 snd1 (SND1 KD1)	sh-56 snd1 (SND1 KD2)	scramble shRNA	sh-43 snd1 (SND1 KD1)	sh-56 snd1 (SND1 KD2)	scramble shRNA	sh-43 snd1 (SND1 KD1)	sh-56 snd1 (SND1 KD2)
	SND1			spliced ORF50			Unspliced ORF50			ORF57			PAN RNA
rep1	1	0.381565	0.307786	1	0.267016	0.202361	1	0.211686	0.200963	1	0.176777	0.122428	1	0.221442	0.160985
rep2	1	0.48971	0.334482	1	0.486327	0.297302	1	0.547147	0.257921	1	0.41466	0.170755	1	0.410371	0.198196
rep3	1	0.560583	0.288172	1	0.526681	0.439825	1	0.442884	0.380245	1	0.493116	0.267943	1	0.439825	0.363493
average	1	0.477286	0.310147	1	0.426675	0.313162	1	0.400572	0.279709	1	0.361518	0.187042	1	0.357212	0.240891
st dev		0.0901535	0.0232452		0.139733	0.119524		0.171686	0.0916055		0.164729	0.0741125		0.118499	0.107794
	p value	0.0006	0.0001		0.0021	0.0006		0.0038	0.0002		0.0026	0.0001		0.0007	0.0003
