# Supplementary material for: The Tudor SND1 protein is an m6A RNA reader essential for replication of Kaposi’s sarcoma-associated herpesvirus
Source: eLife. 2019 Oct 24;8:e47261. doi: 10.7554/eLife.47261 (PMC6812964; doi:10.7554/eLife.47261)
Supplement: Figure 8—source data 1. [file elife-47261-fig8-data1.xlsx]

## Sheet: Sheet1
Figure 8b (AcD timecourse)
Unspliced ORF50							ORF71							ORF72							ORF73
			0 h	3 h	6 h					0h	3h	6h					0 h	3 h	6 h					0h	3h	6h
rep1	Scramble shRNA		100	83.702	67.8302		rep1	Scramble shRNA		100	34.0329	34.8686		rep1	Scramble shRNA		100	49.141	35.233		rep1	Scramble shRNA		100	75.0019	47.9632
rep1	56 shRNA (SND1 KD2)		100	58.1023	54.1488		rep1	56 shRNA (SND1 KD2)		100	33.5643	27.1684		rep1	56 shRNA (SND1 KD2)		100	56.7752	35.6836		rep1	56 shRNA (SND1 KD2)		100	74.6562	55.7999
rep2	Scramble shRNA		100	82.932	88.4745		rep2	Scramble shRNA		100	29.1857	31.0285		rep2	Scramble shRNA		100	55.2865	48.689		rep2	Scramble shRNA		100	91.9125	64.543
rep2	56 shRNA (SND1 KD2)		100	57.7676	43.4773		rep2	56 shRNA (SND1 KD2)		100	55.9289	40.0535		rep2	56 shRNA (SND1 KD2)		100	70.1412	42.9779		rep2	56 shRNA (SND1 KD2)		100	93.088	82.932
rep3	Scramble shRNA		100	84.4791	75.9611		rep3	Scramble shRNA		100	28.8838	29.7302		rep3	Scramble shRNA		100	60.2904	54.274		rep3	Scramble shRNA		100	63.0689	59.1179
rep3	56 shRNA (SND1 KD2)		100	77.3782	40.6126		rep3	56 shRNA (SND1 KD2)		100	27.1998	20.6851		rep3	56 shRNA (SND1 KD2)		100	66.2044	39.1387		rep3	56 shRNA (SND1 KD2)		100	72.1131	66.0517
rep4	Scramble shRNA		100	91.5945	84.0896		rep4	Scramble shRNA		100	37.7618	25		rep4	Scramble shRNA		100	64.842	48.971		rep4	Scramble shRNA		100	85.8565	78.3678
rep4	56 shRNA (SND1 KD2)		100	66.281	60.2904		rep4	56 shRNA (SND1 KD2)		100	45.0625	25.7921		rep4	56 shRNA (SND1 KD2)		100	71.8636	29.4907		rep4	56 shRNA (SND1 KD2)		100	118.509	55.7354
			0 h	3 h	6 h					0 h	3 h	6 h					0 h	3 h	6 h					0 h	3 h	6 h
Average	Scramble shRNA		100	85.6769	79.0889		Average	Scramble shRNA		100	32.466	30.1568		Average	Scramble shRNA		100	57.39	46.7918		Average	Scramble shRNA		100	78.96	62.498
st dev				3.99534	9.12209		st dev				4.2463	4.07167		st dev				6.74325	8.12275		st dev				12.6955	12.6322
Average	56 shRNA (SND1 KD2)		100	64.8823	49.6323		Average	56 shRNA (SND1 KD2)		100	40.4389	28.4248		Average	56 shRNA (SND1 KD2)		100	66.2461	36.8227		Average	56 shRNA (SND1 KD2)		100	89.5916	65.1297
st dev				9.21398	9.18753		st dev				12.6998	8.23891		st dev				6.74357	5.72438		st dev				21.4245	12.8201
ORF20							ORF56							ORF64							spliced ORF50
			0h	3h	6h					0h	3h	6h					0h	3h	6h					0h	3h	6h
rep1	Scramble shRNA		100	84.6745	66.2044		rep1	Scramble shRNA		100	74.7425	68.0657		rep1	Scramble shRNA		100	73.4584	57.0382		rep1	Scramble shRNA		100	58.9815	55.2227
rep1	56 shRNA (SND1 KD2)		100	77.8265	77.5572		rep1	56 shRNA (SND1 KD2)		100	79.2784	66.4343		rep1	56 shRNA (SND1 KD2)		100	81.4131	52.9732		rep1	56 shRNA (SND1 KD2)		100	77.1997	48.6327
rep2	Scramble shRNA		100	81.7902	93.088		rep2	Scramble shRNA		100	77.2889	71.7806		rep2	Scramble shRNA		100	56.2529	62.4887		rep2	Scramble shRNA		100	65.293	66.281
rep2	56 shRNA (SND1 KD2)		100	99.8845	74.0549		rep2	56 shRNA (SND1 KD2)		100	61.4152	83.5088		rep2	56 shRNA (SND1 KD2)		100	67.7519	58.9134		rep2	56 shRNA (SND1 KD2)		100	80.571	38.4663
rep3	Scramble shRNA		100	92.9805	105.214		rep3	Scramble shRNA		100	60.2904	87.4583		rep3	Scramble shRNA		100	112.766	102.93		rep3	Scramble shRNA		100	60.2904	59.1862
rep3	56 shRNA (SND1 KD2)		100	104.247	65.8231		rep3	56 shRNA (SND1 KD2)		100	84.8704	66.9737		rep3	56 shRNA (SND1 KD2)		100	116.743	113.55		rep3	56 shRNA (SND1 KD2)		100	79.5536	36.7717
rep4	Scramble shRNA		100	75.1754	100.116		rep4	Scramble shRNA		100	73.3736	42.681		rep4	Scramble shRNA		100	66.8964	73.4584		rep4	Scramble shRNA		100	80.0145	70.0602
rep4	56 shRNA (SND1 KD2)		100	92.5518	119.61		rep4	56 shRNA (SND1 KD2)		100	62.7781	37.1989		rep4	56 shRNA (SND1 KD2)		100	82.8362	44.8548		rep4	56 shRNA (SND1 KD2)		100	77.2889	56.9723
			0 h	3 h	6 h					0 h	3 h	6 h					0 h	3 h	6 h					0 h	3 h	6 h
Average	Scramble shRNA		100	83.6552	91.1556		Average	Scramble shRNA		100	71.4238	67.4964		Average	Scramble shRNA		100	77.3435	73.9789		Average	Scramble shRNA		100	66.1448	62.6875
st dev				7.37981	17.3611		st dev				7.59754	18.5558		st dev				24.6564	20.4733		st dev				9.63815	6.71445
Average	56 shRNA (SND1 KD2)		100	93.6274	84.2612		Average	56 shRNA (SND1 KD2)		100	72.0855	63.5289		Average	56 shRNA (SND1 KD2)		100	87.186	67.5729		Average	56 shRNA (SND1 KD2)		100	78.6533	45.2108
st dev				11.5865	24.0734		st dev				11.7711	19.2594		st dev				20.8449	31.1886		st dev				1.67958	9.42957
Figure 8c (m6A-IPs 293 cells)
	Wild type ORF50					Double ORF50 mutant					Wild type ORF50 + DAA
	ORF50-1	ORF50-2	ORF50-3	ORF50-4	ORF50-intron	ORF50-1	ORF50-2	ORF50-3	ORF50-4	ORF50-intron	ORF50-1	ORF50-2	ORF50-3	ORF50-4	ORF50-intron
rep1	15.4534	1.93168	1.93168	9.25258	1.38497	4.11205	2.84782	2.86762	4.99282	2.04182	3.97197	1.80858	2.14333	1.3471	1.77751
rep2	13.6408	2.07032	1.9998	7.01215	1.23102	5.13319	2.47917	2.92788	5.06252	1.62434	4.77287	0.916913	0.744764	1.20152	0.882615
rep3	14.7215	2.36175	2.92788	6.6339	0.93294	5.31421	3.4578	2.90766	8.35818	2.5666	2.88757	0.773705	0.96584	1.03876	0.812171
rep4	16.3346	4.62629	5.09773	7.72672	2.49641
rep5	13.8312	2.75081	2.6942	7.06092	1.87886
rep6	15.9984	3.07344	3.93089	6.65693	2.26554
rep7	25.3666	3.24869	3.17082	7.4377	5.68249
rep8	32.4435	2.76036	2.00674	6.8204	3.69316
rep9	22.7037	2.2813	2.57551	5.11543	0.939429
Average	18.9437	2.7894	2.92614	7.07964	2.27831	4.85315	2.92826	2.90105	6.13784	2.07759	3.87747	1.1664	1.28465	1.19579	1.15743
st dev	6.49407	0.818683	1.04009	1.09409	1.55302	0.648166	0.494253	0.0306652	1.92319	0.472144	0.946195	0.560734	0.751816	0.154252	0.538156
p value						0.0046	0.7909	0.9685	0.3037	0.8346	0.0031	0.0104	0.0320	0.0001	0.2605
Figure 8d (SND1-IPs in 293 cells)
	Wild type ORF50						Wild type ORF50 + DAA						Single ORF50 mutant
	ORF50-1	ORF50-2	ORF50-3	ORF50-4	ORF50-intron	GAPDH	ORF50-1	ORF50-2	ORF50-3	ORF50-4	ORF50-intron	GAPDH	ORF50-1	ORF50-2	ORF50-3	ORF50-4	ORF50-intron	GAPDH
rep1	125.221	85.9246	97.3426	103.609	13.1775	0.888843	55.139	15.4015	16.6217	5.6962	1.09809	0.72951	67.884	105.055	59.3016	103.968	13.0412	0.898132
rep2	89.2636	67.6492	112.595	77.1717	7.72749	1.7593	42.3708	40.2244	33.0139	15.5625	1.39959	0.643941	90.1965	106.521	101.476	106.521	28.8067	1.09809
rep3	78.7932	132.514	97.6806	128	22.7848	2.28153	27.0021	30.2738	25.2813	17.4481	1.55294	0.959264	57.8803	82.4244	73.7719	69.3104	17.4481	1.26576
rep4	102.893	114.167	141.044	142.518	20.9663	2.81864							64.7436	118.193	108.76	102.537	20.2521	1.25701
Average	99.0427	100.064	112.166	112.825	16.164	1.93708	41.504	28.6333	24.9723	12.9023	1.35021	0.777572	70.1761	103.048	85.8274	95.5843	19.887	1.12975
st deviation	20.0483	28.8821	20.5238	28.6825	6.99979	0.821828	14.0884	12.4925	8.20043	6.31146	0.231408	0.163063	13.9853	14.9532	23.236	17.5933	6.64601	0.172571
p value							0.0084	0.0109	0.0010	0.0022	0.0159	0.0652	0.0561	0.8604	0.1402	0.3450	0.4697	0.1029
