# Supplementary material for: The Tudor SND1 protein is an m6A RNA reader essential for replication of Kaposi’s sarcoma-associated herpesvirus
Source: eLife. 2019 Oct 24;8:e47261. doi: 10.7554/eLife.47261 (PMC6812964; doi:10.7554/eLife.47261)
Supplement: Supplementary file 4. [file elife-47261-supp4.xlsx]

## Sheet: 0h rep1
Chrom	Position	Enrichment	p.value	Refseq	SYMBOL
chr1	14571	53.8115	3.33067e-16	NA	NA
chr1	14810	6.44141	4.88557e-08	NA	NA
chr1	14989	27.6728	4.44089e-16	NA	NA
chr1	19437	1.63513	0.00237556	NA	NA
chr1	19642	1.56207	2.59217e-05	NA	NA
chr1	21845	2.66734	0.000307925	NA	NA
chr1	90556	2.59177	4.37834e-06	NA	NA
chr1	91435	1.8461	0.000797565	NA	NA
chr1	131994	1.92839	0.000509282	NA	NA
chr1	133242	1.86457	0.000797565	NA	NA
chr1	133450	2.93101	3.52792e-07	NA	NA
chr1	133636	1.90992	0.000797565	NA	NA
chr1	133833	2.63543	4.37834e-06	NA	NA
chr1	135353	8.1093	7.77156e-16	NA	NA
chr1	135711	4.74391	0	NA	NA
chr1	136964	1.69034	0.00127134	NA	NA
chr1	137167	1.87027	0.000214279	NA	NA
chr1	137699	4.26603	0	NA	NA
chr1	137880	5.25879	3.33067e-16	NA	NA
chr1	138242	10.2061	3.33067e-16	NA	NA
chr1	138441	11.1451	4.44089e-16	NA	NA
chr1	138716	4.34719	4.07452e-14	NA	NA
chr1	138966	12.1511	6.66134e-16	NA	NA
chr1	139230	7.07418	0	NA	NA
chr1	139648	7.10777	4.44089e-16	NA	NA
chr1	139809	1.90611	1.95445e-10	NA	NA
chr1	140141	5.60971	0	NA	NA
chr1	142899	2.67406	0.00874702	NA	NA
chr1	144292	2.77315	1.61352e-06	NA	NA
chr1	185145	13.227	2.22045e-16	NA	NA
chr1	186339	4.52891	1.34154e-10	NA	NA
chr1	186869	3.66635	3.12172e-08	NA	NA
chr1	187500	3.3439	2.61166e-07	NA	NA
chr1	189117	3.90819	3.31183e-07	NA	NA
chr1	189959	5.32899	1.31869e-08	NA	NA
chr1	190199	3.78929	1.82534e-08	NA	NA
chr1	192118	3.10206	1.25138e-06	NA	NA
chr1	194357	1.90429	0.000629825	NA	NA
chr1	199699	1.65171	0.00021786	NA	NA
chr1	266913	3.63007	5.32742e-08	NA	NA
chr1	267133	4.08957	2.09205e-09	NA	NA
chr1	267380	2.9227	5.84063e-06	NA	NA
chr1	348087	3.66635	3.12172e-08	NA	NA
chr1	356300	3.62	5.32742e-08	NA	NA
chr1	356515	3.84773	1.06513e-08	NA	NA
chr1	463914	3.3439	2.61166e-07	NA	NA
chr1	483943	2.86022	5.84063e-06	NA	NA
chr1	485059	3.35398	2.61166e-07	NA	NA
chr1	490000	3.28344	4.4148e-07	NA	NA
chr1	491237	32.2658	8.88178e-16	NA	NA
chr1	491694	5.64171	0	NA	NA
chr1	492549	3.55551	9.07139e-08	NA	NA
chr1	492899	5.30016	1.22125e-15	NA	NA
chr1	493064	1.99164	4.40425e-13	NA	NA
chr1	493440	11.957	9.99201e-16	NA	NA
chr1	493643	4.82328	6.66134e-16	NA	NA
chr1	494108	6.04443	3.44169e-15	NA	NA
chr1	494349	8.32174	3.33067e-16	NA	NA
chr1	494650	2.75935	0	NA	NA
chr1	495011	5.25241	8.73746e-13	NA	NA
chr1	497190	5.28264	4.96381e-13	NA	NA
chr1	498753	7.26571	0	NA	NA
chr1	499281	5.27861	4.96381e-13	NA	NA
chr1	502499	1.51637	1.36155e-06	NA	NA
chr1	502649	2.82167	6.58763e-11	NA	NA
chr1	633125	2.38162	3.33067e-16	NR_125957	LOC101928626
chr1	698900	2.44792	1.65846e-09	NR_125957	LOC101928626
chr1	723898	2.36272	4.37499e-09	NR_125957	LOC101928626
chr1	726300	8.7951	6.66134e-16	NA	NA
chr1	726703	4.3337	2.22045e-16	NA	NA
chr1	726902	4.02903	1.70763e-12	NA	NA
chr1	727970	1.58449	1.90136e-10	NA	NA
chr1	728346	6.31434	3.33067e-16	NA	NA
chr1	728517	5.97564	7.77156e-16	NA	NA
chr1	728820	3.0085	6.32827e-15	NA	NA
chr1	729108	4.06561	5.55112e-16	NA	NA
chr1	729573	3.88887	2.22045e-16	NA	NA
chr1	729768	3.1542	1.15019e-13	NA	NA
chr1	729917	2.5038	1.01787e-09	NA	NA
chr1	731749	2.08424	1.92909e-07	NA	NA
chr1	740483	1.94684	1.20067e-06	NA	NA
chr1	744438	3.82355	1.82534e-08	NA	NA
chr1	758635	3.96091	9.00668e-06	NA	NA
chr1	800024	12.5881	1.31219e-07	NA	NA
chr1	853808	18.8356	7.19891e-12	NR_047526	LINC01128
chr1	853970	15.3692	1.83322e-09	NR_047526	LINC01128
chr1	856348	13.3741	3.88987e-08	NR_047526	LINC01128
chr1	856899	18.0496	0.00497921	NR_047526	LINC01128
chr1	1081931	13.6764	2.11494e-08	XR_001737256	C1orf159
chr1	1082095	14.4523	6.23624e-09	XR_001737256	C1orf159
chr1	1082387	64.7748	0	XR_001737256	C1orf159
chr1	1082856	39.2105	6.66134e-16	XR_001737256	C1orf159
chr1	1083724	11.1572	8.0657e-07	XR_001737256	C1orf159
chr1	1092010	11.9633	2.40641e-07	XR_001737256	C1orf159
chr1	1217010	25.99	4.44089e-16	XP_011539858	SDF4
chr1	1217184	47.3322	6.66134e-16	XP_011539858	SDF4
chr1	1217466	4.45421	2.22045e-16	XP_011539858	SDF4
chr1	1217665	24.3777	8.80253e-07	XP_011539858	SDF4
chr1	1218477	2.73361	5.7123e-05	XP_011539858	SDF4
chr1	1218614	2.18697	0.00349224	XP_011539858	SDF4
chr1	1218904	2.5043	6.40318e-06	XP_011539858	SDF4
chr1	1223263	13.6764	1.75714e-07	XP_011539858	SDF4
chr1	1228905	1.98748	6.06223e-05	XP_011539858	SDF4
chr1	1232358	57.9328	0	NP_542172	B3GALT6
chr1	1232639	107.651	1.11022e-16	NP_542172	B3GALT6
chr1	1233059	217.979	0	NP_542172	B3GALT6
chr1	1233469	48.4205	6.66134e-16	NP_542172	B3GALT6
chr1	1233870	18.2885	0	NP_542172	B3GALT6
chr1	1234014	7.3821	2.22045e-16	NP_542172	B3GALT6
chr1	1234412	32.4289	5.55112e-16	NP_542172	B3GALT6
chr1	1234642	4.18411	0	NP_542172	B3GALT6
chr1	1235457	13.8779	2.11494e-08	NA	NA
chr1	1236030	16.2661	5.37414e-10	NA	NA
chr1	1255014	81.9957	3.33067e-16	XP_016855728	UBE2J2
chr1	1255342	8.92904	4.44089e-16	XP_016855728	UBE2J2
chr1	1273729	2.36379	1.48645e-07	XP_016855728	UBE2J2
chr1	1307538	15.5909	9.92895e-10	XP_016855722	ACAP3
chr1	1308017	20.5486	6.05849e-13	XP_016855722	ACAP3
chr1	1308696	2.11145	0.000204152	XR_241027	PUSL1
chr1	1309136	37.7091	0	XR_241027	PUSL1
chr1	1309473	19.4503	1.59916e-06	XR_241027	PUSL1
chr1	1309708	2.1647	2.75156e-07	XR_241027	PUSL1
chr1	1310519	13.1322	3.88987e-08	XR_241027	PUSL1
chr1	1310762	11.0968	8.0657e-07	XR_241027	PUSL1
chr1	1311579	13.6764	2.11494e-08	XR_241027	PUSL1
chr1	1311735	12.185	0.00689563	NR_106785	MIR6727
chr1	1312037	25.5365	3.69778e-05	NR_106785	MIR6727
chr1	1312447	17.9992	2.1135e-07	NR_106785	MIR6727
chr1	1313357	108.719	2.22045e-16	NR_106785	MIR6727
chr1	1313749	11.4949	4.44089e-16	NR_106785	MIR6727
chr1	1313906	12.853	0	NR_106785	MIR6727
chr1	1314105	32.57	2.22045e-16	NR_106785	MIR6727
chr1	1314215	32.8018	2.22045e-16	NR_106785	MIR6727
chr1	1314576	5.90393	0	NR_106785	MIR6727
chr1	1314956	11.8139	5.55112e-16	NR_106785	MIR6727
chr1	1315282	62.7998	0	NR_106785	MIR6727
chr1	1315517	29.0432	3.33067e-16	NR_106785	MIR6727
chr1	1315927	24.3878	9.99201e-16	NR_106785	MIR6727
chr1	1316191	11.3285	8.0657e-07	NR_106785	MIR6727
chr1	1317567	18.4728	0.039501	NR_106785	MIR6727
chr1	1318987	41.3366	0	NR_106785	MIR6727
chr1	1319384	2.76203	1.79229e-10	NR_106785	MIR6727
chr1	1320475	2.09628	5.47704e-05	NR_106785	MIR6727
chr1	1327117	11.8928	2.40641e-07	XP_011540502	CPTP
chr1	1327671	40.5708	2.22045e-16	XP_011540502	CPTP
chr1	1327909	7.58347	8.88178e-16	XP_011540502	CPTP
chr1	1328465	50.849	0	XP_011540502	CPTP
chr1	1328782	32.1568	5.55112e-16	XP_011540502	CPTP
chr1	1330500	11.3386	8.0657e-07	NA	NA
chr1	1331547	13.2229	3.88987e-08	XP_016857925	TAS1R3
chr1	1332040	24.7203	9.99201e-16	XP_016857925	TAS1R3
chr1	1332563	21.1935	1.75415e-13	XP_016857925	TAS1R3
chr1	1332749	22.4632	2.66454e-14	XP_016857925	TAS1R3
chr1	1332850	20.8106	3.25517e-13	XP_016857925	TAS1R3
chr1	1333036	16.7296	1.57153e-10	XP_016857925	TAS1R3
chr1	1333228	35.6635	0	XP_016857925	TAS1R3
chr1	1333769	32.8824	4.44089e-16	XP_016857925	TAS1R3
chr1	1334002	16.6691	2.90699e-10	XP_016857925	TAS1R3
chr1	1334286	24.7808	7.77156e-16	XP_016857925	TAS1R3
chr1	1334572	12.0137	2.40641e-07	XP_016857925	TAS1R3
chr1	1334663	11.3991	8.0657e-07	XP_016857925	TAS1R3
chr1	1335587	19.8788	6.32165e-08	NR_106866	MIR6808
chr1	1336076	50.335	0	NR_106866	MIR6808
chr1	1336431	3.44445	0.000511459	NR_106866	MIR6808
chr1	1342075	12.6889	7.14788e-08	NR_106866	MIR6808
chr1	1349294	11.9734	2.40641e-07	NR_106866	MIR6808
chr1	1350809	12.7392	7.14788e-08	NA	NA
chr1	1350984	13.898	1.14891e-08	NA	NA
chr1	1352253	17.6667	6.02288e-05	NA	NA
chr1	1352526	1.79502	3.1593e-05	NA	NA
chr1	1354410	17.9388	2.47473e-11	XP_016857006	MXRA8
chr1	1355670	17.4249	8.49094e-11	XP_016857006	MXRA8
chr1	1357264	22.443	2.66454e-14	XP_016857006	MXRA8
chr1	1357407	12.84	7.14788e-08	XP_016857006	MXRA8
chr1	1361510	11.3184	8.0657e-07	XP_016857006	MXRA8
chr1	1373852	27.4882	1.57652e-14	XP_011539972	AURKAIP1
chr1	1374177	3.07526	5.55112e-16	XP_011539972	AURKAIP1
chr1	1374771	5.04436	0	XP_011539972	AURKAIP1
chr1	1375088	2.19055	3.33067e-16	XP_011539972	AURKAIP1
chr1	1387049	19.9952	3.33067e-16	XR_946770	CCNL2
chr1	1387189	172.282	2.22045e-16	XR_946770	CCNL2
chr1	1399227	17.2939	8.49094e-11	XR_946770	CCNL2
chr1	1399668	23.884	4.21885e-15	NR_015434	LOC148413
chr1	1399741	20.6594	6.05849e-13	NR_015434	LOC148413
chr1	1400345	53.9223	2.22045e-16	NR_015434	LOC148413
chr1	1400808	135.009	7.77156e-16	NR_015434	LOC148413
chr1	1401067	15.4455	6.66134e-16	NR_015434	LOC148413
chr1	1401317	49.3072	1.11022e-16	NR_015434	LOC148413
chr1	1401599	19.7223	2.09055e-12	NR_015434	LOC148413
chr1	1401869	69.0171	1.11022e-15	NR_015434	LOC148413
chr1	1405867	12.6889	0.000334276	NP_060441	MRPL20
chr1	1406953	4.88514	0.0091425	NP_060441	MRPL20
chr1	1407495	47.4209	1.33227e-15	NA	NA
chr1	1409726	22.6445	2.66454e-14	NA	NA
chr1	1425985	6.9042	2.22045e-16	NA	NA
chr1	1427779	6.75131	2.55351e-15	NP_001140157	TMEM88B
chr1	1428227	3.51597	1.65423e-14	NA	NA
chr1	1439284	28.7598	0	NP_954572	VWA1
chr1	1439896	38.6563	0	NP_954572	VWA1
chr1	1440145	10.3006	0	NP_954572	VWA1
chr1	1440305	6.01176	0	NP_954572	VWA1
chr1	1440454	32.8622	4.44089e-16	NP_954572	VWA1
chr1	1441810	11.4192	9.82665e-05	NP_954572	VWA1
chr1	1442229	12.6082	1.31219e-07	NP_954572	VWA1
chr1	1540855	21.6772	9.4591e-14	NA	NA
chr1	1541140	16.6893	2.90699e-10	NA	NA
chr1	1541753	37.9811	0	NP_054907	SSU72
chr1	1564869	7.75985	7.18448e-05	NP_054907	SSU72
chr1	1574502	2.16338	0.0344349	NP_054907	SSU72
chr1	1574709	1.56846	0.00106901	NP_054907	SSU72
chr1	1615531	24.6699	9.99201e-16	XP_016855855	MIB2
chr1	1622996	11.5804	4.40821e-07	XP_016855855	MIB2
chr1	1627560	13.1625	3.88987e-08	XP_016855855	MIB2
chr1	1627934	14.5228	6.23624e-09	XP_016855855	MIB2
chr1	1628229	31.1895	5.55112e-16	XP_016855855	MIB2
chr1	1628519	28.3076	2.22045e-16	XP_016855855	MIB2
chr1	1628773	28.5192	6.66134e-16	XP_016855855	MIB2
chr1	1628957	32.7413	2.22045e-16	XP_016855855	MIB2
chr1	1629078	27.3201	8.25344e-11	XP_016855855	MIB2
chr1	1629521	11.7618	4.40821e-07	XP_016855855	MIB2
chr1	1630719	22.5035	2.66454e-14	NA	NA
chr1	1635721	12.84	0.000334276	XP_016858417	CDK11B
chr1	1637834	2.38543	0.00178486	XP_016858417	CDK11B
chr1	1640010	11.3184	8.0657e-07	XP_016858417	CDK11B
chr1	1640304	2.1316	0.000128244	XP_016858417	CDK11B
chr1	1640387	12.3463	0.000204152	XP_016858417	CDK11B
chr1	1640551	14.4422	3.29676e-07	XP_016858417	CDK11B
chr1	1640654	12.709	7.14788e-08	XP_016858417	CDK11B
chr1	1643112	1.51072	0.000321599	XP_016858417	CDK11B
chr1	1644716	1.87247	1.06388e-05	XP_016858417	CDK11B
chr1	1658933	1.61451	0.000140989	XP_016858417	CDK11B
chr1	1661538	2.03471	1.11021e-06	XP_016858417	CDK11B
chr1	1661892	2.28965	6.6461e-08	XP_016858417	CDK11B
chr1	1662004	2.47102	9.64426e-09	XP_016858417	CDK11B
chr1	1662600	2.00448	1.75655e-06	XP_016858417	CDK11B
chr1	1663112	3.74068	8.7419e-07	XP_016858417	CDK11B
chr1	1663433	3.34037	6.88338e-15	XP_016858417	CDK11B
chr1	1664560	2.91238	3.99819e-11	XP_016858417	CDK11B
chr1	1665291	34.4668	1.11022e-16	XP_016858417	CDK11B
chr1	1665586	45.433	0	XP_016858417	CDK11B
chr1	1671815	1.83724	1.12747e-08	XP_016858417	CDK11B
chr1	1672791	3.41612	5.55112e-16	XP_016858417	CDK11B
chr1	1698833	2.49884	5.55112e-16	XP_016858417	CDK11B
chr1	1707699	1.59228	2.37884e-05	XP_016858417	CDK11B
chr1	1709621	1.57186	1.53163e-05	XP_016858417	CDK11B
chr1	1712283	1.93823	1.10312e-07	XP_016858417	CDK11B
chr1	1735395	2.05267	0.00481246	NP_878258	SLC35E2
chr1	1735552	1.7838	2.56056e-05	NP_878258	SLC35E2
chr1	1744432	2.89045	5.84063e-06	NP_878258	SLC35E2
chr1	1751443	4.05488	6.66134e-16	XR_946747	NADK
chr1	2184772	48.2593	6.66134e-16	XP_016856046	FAAP20
chr1	2185100	17.8481	4.58518e-11	XP_016856046	FAAP20
chr1	2190816	32.0863	5.55112e-16	XP_016856046	FAAP20
chr1	2190996	2.41641	9.16419e-08	XP_016856046	FAAP20
chr1	2191189	12.3966	0.0024843	XP_016856046	FAAP20
chr1	2192183	9.51248	1.33169e-11	XP_016856046	FAAP20
chr1	2228145	3.83474	1.10725e-09	NA	NA
chr1	2228719	38.5756	2.22045e-16	XP_016857617	SKI
chr1	2229067	4.5184	2.06909e-08	XP_016857617	SKI
chr1	2229597	67.0155	2.22045e-16	XP_016857617	SKI
chr1	2280700	37.5075	4.44089e-16	XP_016857617	SKI
chr1	2280933	50.7381	0	XP_016857617	SKI
chr1	2282512	17.1629	8.49094e-11	XP_016857617	SKI
chr1	2282617	14.4321	6.23624e-09	XP_016857617	SKI
chr1	2282810	16.3064	5.37414e-10	XP_016857617	SKI
chr1	2283095	2.54212	2.0304e-07	XP_016857617	SKI
chr1	2302997	9.19402	2.55351e-15	XP_016857617	SKI
chr1	2303381	5.99679	1.77254e-06	XP_016857617	SKI
chr1	2306231	3.18168	6.78346e-14	XP_016857617	SKI
chr1	2306634	43.4829	2.22045e-16	XP_016857617	SKI
chr1	2307230	70.4379	2.22045e-16	XP_016857617	SKI
chr1	2307332	68.876	4.44089e-16	XP_016857617	SKI
chr1	2307892	70.6898	2.22045e-16	XP_016857617	SKI
chr1	2308313	6.62189	0	XP_016857617	SKI
chr1	2383923	11.4998	4.40821e-07	XR_946762	MORN1
chr1	2384190	14.9561	3.38241e-09	XR_946762	MORN1
chr1	2384284	12.7997	7.14788e-08	XR_946762	MORN1
chr1	2392095	1.50927	0.00178486	XP_016855624	RER1
chr1	2392941	18.5017	4.44089e-16	XP_016855624	RER1
chr1	2403390	21.1935	4.3936e-07	XP_016855624	RER1
chr1	2405306	14.291	1.14891e-08	XP_016855624	RER1
chr1	2508744	18.2108	0.00497921	XR_241034	PANK4
chr1	2547295	11.3487	8.0657e-07	NA	NA
chr1	2551842	20.8207	3.25517e-13	NA	NA
chr1	2552053	26.5341	2.22045e-16	NA	NA
chr1	2552483	23.6925	4.21885e-15	NA	NA
chr1	2555192	14.8553	3.38241e-09	NA	NA
chr1	2569605	11.9533	2.40641e-07	NA	NA
chr1	3631388	13.6965	0.000755588	XR_946661	WRAP73
chr1	3665104	54.0936	2.22045e-16	NP_005418	TP73
chr1	3694736	1.64253	0.000992083	NP_005418	TP73
chr1	3707648	22.5438	1.27076e-06	NP_005418	TP73
chr1	3729346	1.56103	0.00121449	NP_005418	TP73
chr1	3732834	19.4129	7.18869e-07	NP_005418	TP73
chr1	3733068	14.0473	2.22045e-16	NP_005418	TP73
chr1	3733423	257.167	4.44089e-16	NP_005418	TP73
chr1	3733609	214.876	8.88178e-16	NP_005418	TP73
chr1	3734062	13.3451	2.66223e-06	NP_005418	TP73
chr1	3734787	2.2395	0.00395415	NP_005418	TP73
chr1	3738266	17.4148	8.49094e-11	NR_033712	TP73-AS1
chr1	3738660	2.2028	2.15656e-05	NR_033712	TP73-AS1
chr1	3743171	12.8199	7.14788e-08	NR_033712	TP73-AS1
chr1	3745705	35.6232	3.33067e-16	NR_033712	TP73-AS1
chr1	3746200	18.3418	1.33509e-11	NR_033712	TP73-AS1
chr1	3746601	47.7957	0	NR_033712	TP73-AS1
chr1	3746993	12.2858	1.31219e-07	NR_033712	TP73-AS1
chr1	3776062	37.5881	4.44089e-16	NA	NA
chr1	3776349	1.65435	0.00122654	NA	NA
chr1	3778248	25.3451	1.11022e-16	NA	NA
chr1	3779548	15.8025	9.92895e-10	NP_065761	LRRC47
chr1	3785184	17.9186	1.20144e-06	NP_065761	LRRC47
chr1	3787021	8.51914	4.44089e-16	NP_065761	LRRC47
chr1	3796031	13.888	2.11494e-08	NP_065761	LRRC47
chr1	3815438	2.78075	0.00266608	XP_016858408	CEP104
chr1	3890744	19.0573	7.19891e-12	XP_011539625	C1orf174
chr1	3906420	14.5933	6.23624e-09	NR_024455	LINC01134
chr1	3914271	11.3487	8.0657e-07	NR_024455	LINC01134
chr1	3914423	18.4124	1.33509e-11	NR_024455	LINC01134
chr1	6013551	15.6514	9.92895e-10	XP_016858110	KCNAB2
chr1	6013727	12.3866	1.31219e-07	XP_016858110	KCNAB2
chr1	6013956	13.5958	2.11494e-08	XP_016858110	KCNAB2
chr1	6016715	22.9065	1.5099e-14	XP_016858110	KCNAB2
chr1	6017053	13.7066	2.11494e-08	XP_016858110	KCNAB2
chr1	6041292	14.3112	6.23624e-09	XP_016858110	KCNAB2
chr1	6041651	1.7826	0.00946522	XP_016858110	KCNAB2
chr1	6044543	14.684	0.0113948	XP_016858110	KCNAB2
chr1	6044743	2.3967	0.000115499	XP_016858110	KCNAB2
chr1	6051349	20.6494	6.05849e-13	XP_016858110	KCNAB2
chr1	6051630	21.6369	9.4591e-14	XP_016858110	KCNAB2
chr1	6053493	1.63093	5.7123e-05	XP_016858110	KCNAB2
chr1	6058391	18.0093	7.33889e-07	XP_016858110	KCNAB2
chr1	6060310	8.95095	2.77007e-06	XP_016858110	KCNAB2
chr1	6061379	12.185	2.40641e-07	XP_016858110	KCNAB2
chr1	6061542	23.9243	4.21885e-15	XP_016858110	KCNAB2
chr1	6064842	15.5607	0.000457295	XP_016858110	KCNAB2
chr1	6065500	47.4128	2.22045e-16	XP_016858110	KCNAB2
chr1	6065744	115.732	1.11022e-16	XP_016858110	KCNAB2
chr1	6066036	19.6115	1.23169e-09	XP_016858110	KCNAB2
chr1	6097338	1.89807	7.2629e-06	XP_016858110	KCNAB2
chr1	6098785	9.07481	5.55112e-16	XP_016858110	KCNAB2
chr1	6099307	5.70074	1.21171e-09	XP_016858110	KCNAB2
chr1	6099590	2.666	0.0224059	XP_016858110	KCNAB2
chr1	6099793	40.5607	8.99804e-11	XP_016858110	KCNAB2
chr1	6100226	3.40322	0.000307925	XP_016858110	KCNAB2
chr1	6100893	19.551	1.00038e-06	XP_016858110	KCNAB2
chr1	6102003	26.9976	0	NP_056372	CHD5
chr1	6102552	3.4155	5.85247e-06	NP_056372	CHD5
chr1	6103976	13.0718	7.14788e-08	NP_056372	CHD5
chr1	6105017	68.831	4.44089e-16	NP_056372	CHD5
chr1	6106253	5.49255	1.97017e-08	NP_056372	CHD5
chr1	6110507	2.88219	2.07358e-06	NP_056372	CHD5
chr1	6111833	1.9473	9.50456e-08	NP_056372	CHD5
chr1	6126721	1.7975	0.000772031	NP_056372	CHD5
chr1	6132677	12.1951	2.40641e-07	NP_056372	CHD5
chr1	6151126	3.652	0.00220236	NP_056372	CHD5
chr1	6223063	55.4338	2.22045e-16	XP_011539442	ICMT
chr1	6223836	15.8529	9.92895e-10	XP_011539442	ICMT
chr1	6224752	202.801	1.11022e-15	XP_011539442	ICMT
chr1	6225049	11.0762	1.11022e-15	XP_011539442	ICMT
chr1	6307279	12.9811	7.14788e-08	NP_863656	ACOT7
chr1	6524615	9.4969	4.44089e-16	XP_016857828	NOL9
chr1	6525545	12.3765	1.31219e-07	XP_016857828	NOL9
chr1	6532509	11.8424	4.40821e-07	XP_016857828	NOL9
chr1	6581012	64.7547	0	XR_946621	ZBTB48
chr1	6589130	17.6062	4.58518e-11	XR_946621	ZBTB48
chr1	6592741	16.79	1.57153e-10	NP_055666	KLHL21
chr1	6592974	3.58631	4.19764e-12	NP_055666	KLHL21
chr1	6593510	86.7216	0	NP_055666	KLHL21
chr1	6595504	19.3999	3.8799e-12	NP_055666	KLHL21
chr1	6599288	5.41351	1.11022e-16	NP_055666	KLHL21
chr1	6601816	18.3821	1.33509e-11	NP_055666	KLHL21
chr1	6601978	20.0851	1.12554e-12	NP_055666	KLHL21
chr1	6602395	95.9216	6.66134e-16	NP_055666	KLHL21
chr1	6602722	19.2991	3.8799e-12	NP_055666	KLHL21
chr1	6613976	15.1375	0.0352588	NP_055666	KLHL21
chr1	6620072	6.34782	1.18265e-10	XP_011539064	PHF13
chr1	6620299	28.7913	6.98932e-08	XP_011539064	PHF13
chr1	6621430	23.7026	5.76872e-13	XP_011539064	PHF13
chr1	6621663	7.14652	1.11022e-16	XP_011539064	PHF13
chr1	6621823	15.9928	1.11022e-16	XP_011539064	PHF13
chr1	6633076	81.0183	9.99201e-16	XP_016858250	THAP3
chr1	6634512	21.8686	9.4591e-14	XP_016858250	THAP3
chr1	6634648	24.0452	2.10942e-15	XP_016858250	THAP3
chr1	6634813	22.3926	2.66454e-14	XP_016858250	THAP3
chr1	6635036	16.0141	5.37414e-10	XP_016858250	THAP3
chr1	6635471	66.9715	4.44089e-16	XP_016858250	THAP3
chr1	6651176	8.01694	4.42372e-11	XP_016857234	DNAJC11
chr1	6652079	13.1121	3.88987e-08	XP_016857234	DNAJC11
chr1	7772352	35.2302	0	XP_016858330	VAMP3
chr1	7952166	14.7143	3.38241e-09	NA	NA
chr1	7985051	8.20044	7.31593e-08	XP_005263481	PARK7
chr1	8355580	8.08502	9.82665e-05	XP_016856848	RERE
chr1	8356189	30.5748	0	XP_016856848	RERE
chr1	8358372	19.5742	6.66134e-16	XP_016856848	RERE
chr1	8358897	4.1569	7.10543e-15	XP_016856848	RERE
chr1	8359783	4.08258	1.95399e-14	XP_016856848	RERE
chr1	8361320	7.82158	1.33227e-15	XP_016856848	RERE
chr1	8656224	28.9223	3.33067e-16	XP_016856848	RERE
chr1	8865870	12.2858	1.31219e-07	XP_006710496	ENO1
chr1	9104088	14.7143	3.38241e-09	XP_005263554	GPR157
chr1	9104590	12.1346	2.40641e-07	XP_005263554	GPR157
chr1	9150768	21.6772	9.4591e-14	NA	NA
chr1	9151220	26.2117	4.44089e-16	NA	NA
chr1	9234899	13.1927	3.88987e-08	XP_016858355	H6PD
chr1	9235047	23.1685	8.54872e-15	XP_016858355	H6PD
chr1	9245066	127.512	7.77156e-16	XP_016858355	H6PD
chr1	9245300	108.376	0	XP_016858355	H6PD
chr1	9245542	22.5035	2.66454e-14	XP_016858355	H6PD
chr1	9246985	19.7324	2.09055e-12	XP_016858355	H6PD
chr1	9262232	3.41437	1.61758e-09	XP_016858355	H6PD
chr1	9262990	25.2846	1.11022e-16	XP_016858355	H6PD
chr1	9263384	41.1452	0	XP_016858355	H6PD
chr1	9263675	37.5277	4.44089e-16	XP_016858355	H6PD
chr1	9263958	43.6643	6.66134e-16	XP_016858355	H6PD
chr1	9264138	69.4201	0	XP_016858355	H6PD
chr1	9264921	43.5434	1.07291e-11	XP_016858355	H6PD
chr1	9265319	50.8691	1.11022e-16	XP_016858355	H6PD
chr1	9269134	18.3876	3.33067e-16	XP_016858355	H6PD
chr1	9269429	1.82826	1.20067e-06	XP_016858355	H6PD
chr1	9269868	20.2463	1.12554e-12	XP_016858355	H6PD
chr1	9270109	25.0327	7.77156e-16	XP_016858355	H6PD
chr1	9270727	6.97911	1.11022e-16	XP_016858355	H6PD
chr1	9356459	18.4627	1.33509e-11	NP_079382	SPSB1
chr1	9367467	12.0137	2.40641e-07	NP_079382	SPSB1
chr1	9613224	58.0638	0	XR_244785	TMEM201
chr1	9613403	36.1875	5.55112e-16	XR_244785	TMEM201
chr1	9729800	33.1444	4.44089e-16	NP_055759	CLSTN1
chr1	9730212	5.23352	2.04303e-08	NP_055759	CLSTN1
chr1	9730570	5.50268	4.39996e-11	NP_055759	CLSTN1
chr1	9731225	18.755	1.82534e-08	NP_055759	CLSTN1
chr1	9734058	1.6394	0.00021786	NP_055759	CLSTN1
chr1	10033339	8.65892	1.11022e-16	XR_946516	UBE4B
chr1	10304548	14.2709	2.60514e-06	NP_904325	KIF1B
chr1	10378195	11.4091	8.0657e-07	NP_904325	KIF1B
chr1	10378439	2.76979	1.61352e-06	NP_904325	KIF1B
chr1	10380725	17.4853	8.49094e-11	NP_904325	KIF1B
chr1	10404225	2.97632	0.000128244	NP_002622	PGD
chr1	10413124	13.6461	2.11494e-08	NP_002622	PGD
chr1	10461445	31.5623	3.33067e-16	NP_998731	DFFA
chr1	10461683	12.8199	3.02184e-06	NP_998731	DFFA
chr1	10463077	14.4019	6.23624e-09	NP_998731	DFFA
chr1	10629912	150.94	2.22045e-16	XP_011539882	PEX14
chr1	10630387	20.0851	1.12554e-12	XP_011539882	PEX14
chr1	11023482	196.405	7.77156e-16	XP_016856357	TARDBP
chr1	11023859	52.2899	0	XP_016856357	TARDBP
chr1	11052729	11.9029	2.40641e-07	NA	NA
chr1	11107032	1.75041	1.27076e-06	XR_001737087	MTOR
chr1	11273319	12.3463	1.31219e-07	XR_946616	UBIAD1
chr1	11273630	14.412	6.23624e-09	XR_946616	UBIAD1
chr1	11286003	26.6349	2.22045e-16	XR_946616	UBIAD1
chr1	11295276	12.5881	1.31219e-07	XR_946616	UBIAD1
chr1	11295849	12.3966	1.31219e-07	XR_946616	UBIAD1
chr1	11788937	12.0843	0.00178486	XP_016856553	C1orf167
chr1	11789608	2.02216	0.000518629	XP_016856817	MTHFR
chr1	11789934	12.4672	1.31219e-07	XP_016856817	MTHFR
chr1	11790347	107.258	1.11022e-16	XP_016856817	MTHFR
chr1	11790600	9.96784	4.44089e-16	XP_016856817	MTHFR
chr1	11790803	29.3052	0	XP_016856817	MTHFR
chr1	11805604	41.2661	0	XP_016856817	MTHFR
chr1	11805818	33.2955	3.33067e-16	XP_016856817	MTHFR
chr1	11920118	2.98113	1.63364e-09	XP_006726657	LOC102724984
chr1	11920313	2.00847	0.0154732	XP_006726657	LOC102724984
chr1	11922888	4.40736	1.11022e-16	XP_006726657	LOC102724984
chr1	11923112	2.70162	1.09286e-05	XP_006726657	LOC102724984
chr1	11923266	30.7461	5.15288e-12	XP_006726657	LOC102724984
chr1	11923470	3.62694	1.88738e-15	XP_006726657	LOC102724984
chr1	11925326	3.0172	3.33067e-16	XP_006726657	LOC102724984
chr1	11925676	129.467	0	XP_006726657	LOC102724984
chr1	11925910	38.5822	0	XP_006726657	LOC102724984
chr1	11926302	75.1739	4.44089e-16	XP_006726657	LOC102724984
chr1	11948048	2.01439	0.000629825	NP_001303249	PLOD1
chr1	11949826	3.16336	1.57398e-09	NP_001303249	PLOD1
chr1	11966297	2.26764	0.020849	NP_001303249	PLOD1
chr1	11967006	4.00355	3.44573e-08	NP_001303249	PLOD1
chr1	11974799	3.94151	9.80327e-14	NP_001303249	PLOD1
chr1	11975190	203.197	1.11022e-16	NP_001303249	PLOD1
chr1	12011757	60.7039	4.44089e-16	XP_005263605	MFN2
chr1	12012470	16.1351	5.37414e-10	XP_005263605	MFN2
chr1	12012674	27.2092	4.62508e-12	XP_005263605	MFN2
chr1	12021764	15.5103	0.000457295	XP_011540198	MIIP
chr1	12063464	3.03305	1.97525e-05	XP_011540745	TNFRSF8
chr1	12097190	22.6219	3.32401e-07	XP_011540745	TNFRSF8
chr1	12104398	6.77228	1.11765e-10	XP_011540745	TNFRSF8
chr1	12104512	17.3946	0.000291768	XP_011540745	TNFRSF8
chr1	12109637	19.1417	2.22045e-16	XP_011540745	TNFRSF8
chr1	12110060	3.2916	1.57607e-12	XP_011540745	TNFRSF8
chr1	12111995	1.63769	0.0477031	XP_011540745	TNFRSF8
chr1	12115710	2.77828	7.42833e-09	XP_011540745	TNFRSF8
chr1	12123341	2.92377	2.22045e-16	XP_011540745	TNFRSF8
chr1	12123734	4.28479	2.88172e-11	XP_011540745	TNFRSF8
chr1	12126202	1.8556	2.57129e-08	XP_011540745	TNFRSF8
chr1	12138417	4.52626	2.88658e-15	XP_011540745	TNFRSF8
chr1	12142390	3.31975	2.22045e-16	XP_011540745	TNFRSF8
chr1	12142621	71.0616	4.44089e-16	XP_011540745	TNFRSF8
chr1	12142900	27.7448	9.99201e-16	XP_011540745	TNFRSF8
chr1	12143170	320.62	0	XP_011540745	TNFRSF8
chr1	12143799	80.8807	9.99201e-16	XP_011540745	TNFRSF8
chr1	12167106	3.99108	0.000128244	NR_107000	MIR7846
chr1	12192978	15.0537	0.00355206	NR_107000	MIR7846
chr1	12206982	15.0569	3.38241e-09	NR_107000	MIR7846
chr1	12207238	25.859	3.33067e-16	NR_107000	MIR7846
chr1	12207541	17.8925	6.66134e-16	NR_107000	MIR7846
chr1	12207849	16.4777	2.90699e-10	NR_107000	MIR7846
chr1	12208709	10.8506	6.66134e-16	NR_107000	MIR7846
chr1	12209019	28.1996	2.22045e-16	NR_107000	MIR7846
chr1	12276103	11.2076	8.0657e-07	NP_060626	VPS13D
chr1	12277038	46.6168	2.22045e-16	NP_060626	VPS13D
chr1	12277842	13.5857	0.000755588	NP_060626	VPS13D
chr1	12509007	24.7304	9.99201e-16	NP_060626	VPS13D
chr1	12568189	13.4547	8.01696e-05	XP_016858298	DHRS3
chr1	12618052	14.7042	3.38241e-09	NA	NA
chr1	13779450	29.3858	1.43031e-09	XR_001737400	PRDM2
chr1	13779739	29.0432	3.33067e-16	XR_001737400	PRDM2
chr1	13780103	51.1412	1.11022e-16	XR_001737400	PRDM2
chr1	13780706	2.54554	0.000213476	XR_001737400	PRDM2
chr1	13780831	16.8606	1.57153e-10	XR_001737400	PRDM2
chr1	13781491	14.7747	3.38241e-09	XR_001737400	PRDM2
chr1	13781970	23.9545	4.21885e-15	XR_001737400	PRDM2
chr1	13782353	82.8321	1.11022e-16	XR_001737400	PRDM2
chr1	13782611	70.8913	4.44089e-16	XR_001737400	PRDM2
chr1	13782750	4.33986	0	XR_001737400	PRDM2
chr1	13786534	2.21316	1.22311e-09	XR_001737400	PRDM2
chr1	13786765	40.9436	4.44089e-16	XR_001737400	PRDM2
chr1	15219596	7.89622	9.41931e-09	XP_016857079	TMEM51
chr1	15219897	6.73742	3.14014e-07	XP_016857079	TMEM51
chr1	15492819	1.84963	6.94525e-06	XP_011540575	CASP9
chr1	15567986	12.9508	7.14788e-08	XR_001737079	DNAJC16
chr1	15568223	29.8292	2.22045e-16	XR_001737079	DNAJC16
chr1	15573548	12.9206	7.14788e-08	NP_079034	AGMAT
chr1	15660103	17.1427	8.49094e-11	NP_006502	RSC1A1
chr1	15660360	20.2463	1.12554e-12	NP_006502	RSC1A1
chr1	15661064	87.3867	3.33067e-16	NP_006502	RSC1A1
chr1	15661696	26.7558	1.31869e-08	NP_006502	RSC1A1
chr1	15662135	13.233	3.88987e-08	NP_115717	DDI2
chr1	15725382	7.27148	0.000331578	XP_016856247	PLEKHM2
chr1	15725526	1.88907	2.4811e-05	XP_016856247	PLEKHM2
chr1	15727195	18.9805	5.55112e-16	XP_016856247	PLEKHM2
chr1	15727676	16.6074	3.33067e-16	XP_016856247	PLEKHM2
chr1	15734198	4.90139	1.88392e-07	XP_016856247	PLEKHM2
chr1	15734297	6.28209	1.88392e-07	XP_016856247	PLEKHM2
chr1	15734418	6.53588	5.60179e-07	XP_016856247	PLEKHM2
chr1	15835548	15.208	1.83322e-09	NR_024279	FLJ37453
chr1	15847923	1.85183	1.67395e-07	NR_024279	FLJ37453
chr1	15848131	3.14477	2.53965e-11	NR_024279	FLJ37453
chr1	15872941	3.65706	6.66134e-16	NP_055816	SPEN
chr1	15873117	8.07756	2.22045e-16	NP_055816	SPEN
chr1	15873629	6.45451	2.22045e-16	NP_055816	SPEN
chr1	15874003	107.691	1.11022e-16	NP_055816	SPEN
chr1	15874376	32.5801	2.22045e-16	NP_055816	SPEN
chr1	15876279	32.5603	2.22045e-16	NP_055816	SPEN
chr1	15928394	54.2548	4.44089e-16	NP_055816	SPEN
chr1	15928670	39.6205	3.33067e-16	NP_055816	SPEN
chr1	15928838	4.20604	2.22045e-16	NP_055816	SPEN
chr1	15929120	3.72404	7.30906e-06	NP_055816	SPEN
chr1	15929427	4.30459	3.33067e-16	NP_055816	SPEN
chr1	15932050	2.19739	7.60078e-08	NP_055816	SPEN
chr1	15932534	1.71654	5.85083e-07	NP_055816	SPEN
chr1	15933518	4.45426	1.31869e-08	NP_055816	SPEN
chr1	15933793	2.29925	2.34776e-05	NP_055816	SPEN
chr1	15933950	26.1713	4.44089e-16	NP_055816	SPEN
chr1	15934702	32.1871	5.55112e-16	NP_055816	SPEN
chr1	15934926	22.2818	4.9151e-05	NP_055816	SPEN
chr1	15935249	35.7441	0	NP_055816	SPEN
chr1	15935376	23.713	2.22045e-16	NP_055816	SPEN
chr1	15935527	6.13987	2.22045e-16	NP_055816	SPEN
chr1	15935940	17.8078	3.55859e-09	NP_055816	SPEN
chr1	15936227	2.22485	0.0406992	NP_055816	SPEN
chr1	15937182	2.15818	2.15656e-05	NP_055816	SPEN
chr1	15937258	15.4297	2.15656e-05	NP_055816	SPEN
chr1	15937597	3.36607	9.33465e-06	NP_055816	SPEN
chr1	15939564	102.925	2.22045e-16	NP_055816	SPEN
chr1	15939848	9.02559	5.55112e-16	NP_055816	SPEN
chr1	16231875	61.7619	4.44089e-16	XP_011540428	RSG1
chr1	16232104	34.1016	1.11022e-16	XP_011540428	RSG1
chr1	16250833	92.3029	0	XR_001737235	FBXO42
chr1	16251234	58.6583	2.22045e-16	XR_001737235	FBXO42
chr1	16315416	3.44659	9.00668e-06	XR_001737235	FBXO42
chr1	16352363	1.59965	0.00186833	XR_001737235	FBXO42
chr1	16367289	1.99952	2.83384e-12	NR_073503	SZRD1
chr1	16393250	3.41527	2.88658e-15	XR_946646	SPATA21
chr1	16393463	3.00899	9.57845e-10	XR_946646	SPATA21
chr1	16395257	13.3292	6.66134e-16	XR_946646	SPATA21
chr1	16459126	3.03997	0.0138254	XR_001737296	NECAP2
chr1	17407166	1.57619	0.00235819	NP_061185	RCC2
chr1	17407332	22.2415	0.0090072	NP_061185	RCC2
chr1	17407530	3.55716	0.0276184	NP_061185	RCC2
chr1	17408005	7.37621	6.66134e-16	NP_061185	RCC2
chr1	17408095	40.3677	4.44089e-16	NP_061185	RCC2
chr1	17408276	109.585	3.33067e-16	NP_061185	RCC2
chr1	17422817	15.4801	0.0352588	NP_061185	RCC2
chr1	17438350	2.13023	6.66134e-16	NP_061185	RCC2
chr1	17439564	13.6562	2.11494e-08	NP_061185	RCC2
chr1	19219249	191.287	4.44089e-16	NR_135115	LOC101927895
chr1	19258880	110.976	2.22045e-16	XP_006710738	MRTO4
chr1	19328991	32.6708	2.22045e-16	XR_001737254	PQLC2
chr1	19332210	11.8424	4.40821e-07	NA	NA
chr1	19419731	2.75158	1.65376e-05	XP_016857919	CAPZB
chr1	19485455	18.896	7.19891e-12	XP_016857919	CAPZB
chr1	19597090	8.07595	4.44089e-16	NP_001191018	MINOS1-NBL1
chr1	19622119	1.85996	2.4811e-05	NP_001191018	MINOS1-NBL1
chr1	19623564	2.28325	0.0024843	NP_001191018	MINOS1-NBL1
chr1	19682350	36.6309	1.11022e-16	XP_016856411	TMCO4
chr1	19682899	22.1407	5.06262e-14	XP_016856411	TMCO4
chr1	19683067	37.3665	4.44089e-16	XP_016856411	TMCO4
chr1	19906597	12.3261	1.31219e-07	XP_005245851	OTUD3
chr1	19907678	15.2561	0	XP_005245851	OTUD3
chr1	20499841	11.6913	4.40821e-07	XP_011540439	MUL1
chr1	20500264	57.7816	2.22045e-16	XP_011540439	MUL1
chr1	20500500	22.1004	5.06262e-14	XP_011540439	MUL1
chr1	20501133	32.7413	4.44089e-16	XP_011540439	MUL1
chr1	20618681	14.16	1.14891e-08	NP_001776	CDA
chr1	20648658	38.8175	2.22045e-16	NR_106732	MIR6084
chr1	20650788	11.0564	1.47392e-06	NR_106732	MIR6084
chr1	20650964	15.1375	1.83322e-09	NR_106732	MIR6084
chr1	20864523	11.782	4.40821e-07	XP_016858201	EIF4G3
chr1	20941851	44.4906	0	XP_016858201	EIF4G3
chr1	21176284	13.9081	0.0055071	XP_016858201	EIF4G3
chr1	21218289	40.8227	0	XP_016856000	ECE1
chr1	21219115	4.13895	5.25913e-13	XP_016856000	ECE1
chr1	21219910	71.9997	4.44089e-16	XP_016856000	ECE1
chr1	21225269	11.1471	0.000301559	XP_016856000	ECE1
chr1	21279313	4.28171	0.0005151	XP_016856000	ECE1
chr1	21290137	5.40858	3.474e-08	XP_016856000	ECE1
chr1	21298185	13.7771	2.11494e-08	NR_038404	LOC100506801
chr1	21345395	4.38749	1.74311e-06	XP_016856000	ECE1
chr1	21428698	13.7167	2.11494e-08	NA	NA
chr1	21430458	11.4998	4.40821e-07	NA	NA
chr1	21822431	101.494	0	XP_005245930	LDLRAD2
chr1	21822724	15.5305	9.92895e-10	XP_005245930	LDLRAD2
chr1	21823181	14.815	8.96761e-07	XP_005245930	LDLRAD2
chr1	21829025	13.9585	0.00210204	XP_016856611	HSPG2
chr1	21887480	1.55336	0.0321615	XP_016856611	HSPG2
chr1	22025804	19.4503	1.06513e-08	NR_109762	LINC00339
chr1	22030474	77.8945	5.55112e-16	NR_109762	LINC00339
chr1	22030621	58.2351	4.44089e-16	NR_109762	LINC00339
chr1	22490384	7.92497	9.12088e-05	XR_946805	ZBTB40
chr1	22524425	2.17856	0.000301559	XR_946805	ZBTB40
chr1	22526362	46.123	1.11022e-16	XR_946805	ZBTB40
chr1	22526887	40.1879	2.22045e-16	XR_946805	ZBTB40
chr1	22527877	39.9259	1.11022e-16	XR_946805	ZBTB40
chr1	22528126	30.333	2.22045e-16	XR_946805	ZBTB40
chr1	22528943	17.8481	4.58518e-11	XR_946805	ZBTB40
chr1	22529133	2.00559	8.67139e-05	XR_946805	ZBTB40
chr1	22529219	15.077	3.44408e-05	XR_946805	ZBTB40
chr1	22530415	1.71789	2.38926e-07	XR_946805	ZBTB40
chr1	23019573	5.6437	1.11544e-08	XP_016856209	KDM1A
chr1	23019652	7.68222	1.11544e-08	XP_016856209	KDM1A
chr1	23088726	45.1154	4.44089e-16	XP_016857741	LUZP1
chr1	23088920	33.3157	3.33067e-16	XP_016857741	LUZP1
chr1	23091383	14.9158	0.00832915	XP_016857741	LUZP1
chr1	23091884	11.1471	0.00186833	XP_016857741	LUZP1
chr1	23092755	13.364	3.88987e-08	XP_016857741	LUZP1
chr1	23310187	6.00686	1.77254e-06	XP_016855499	HNRNPR
chr1	23310659	6.64412	0	XP_016855499	HNRNPR
chr1	23311047	2.76953	1.60429e-05	XP_016855499	HNRNPR
chr1	23361608	7.85592	9.41931e-09	XP_011540503	ZNF436
chr1	23509304	2.62242	7.86062e-09	XP_011539173	E2F2
chr1	23509801	64.3598	0	XP_011539173	E2F2
chr1	23510129	44.8634	4.44089e-16	XP_011539173	E2F2
chr1	23516354	44.8131	4.44089e-16	XP_011539173	E2F2
chr1	23521023	43.5434	5.6688e-13	XP_011539173	E2F2
chr1	23521856	2.17023	1.654e-05	XP_011539173	E2F2
chr1	23531149	7.6996	0.00566407	XP_011539173	E2F2
chr1	23743559	1.99053	0.000323325	NP_003189	ELOA
chr1	23751400	10.7727	4.44089e-16	NP_003189	ELOA
chr1	23751614	6.46277	6.66134e-16	NP_003189	ELOA
chr1	23751958	7.14531	0	NP_003189	ELOA
chr1	23752426	8.05191	2.22045e-16	NP_003189	ELOA
chr1	23756991	7.06994	9.81614e-08	NP_003189	ELOA
chr1	23757106	2.77669	2.66223e-06	NP_003189	ELOA
chr1	23759621	16.2165	4.44089e-16	NP_003189	ELOA
chr1	23787465	12.709	7.14788e-08	XP_011540106	PITHD1
chr1	23791231	2.38058	0.000115499	XP_016855654	LYPLA2
chr1	23792676	2.3353	0.000334276	XP_016855654	LYPLA2
chr1	23959355	16.3366	2.90699e-10	XP_016857180	PNRC2
chr1	23959579	11.6913	4.40821e-07	XP_016857180	PNRC2
chr1	24666870	4.46098	3.71941e-08	XR_001736905	SRRM1
chr1	24669415	1.8683	2.15608e-05	XR_001736905	SRRM1
chr1	25263745	26.5341	2.22045e-16	XR_946709	RSRP1
chr1	25264084	14.7042	3.38241e-09	XR_946709	RSRP1
chr1	25264496	22.2717	5.06262e-14	XR_946709	RSRP1
chr1	25265083	95.2263	0	XR_946709	RSRP1
chr1	25266759	23.8235	4.21885e-15	XR_946709	RSRP1
chr1	25267157	33.4063	3.33067e-16	XR_946709	RSRP1
chr1	25334031	23.5514	8.54872e-15	XR_946709	RSRP1
chr1	25334808	23.4204	8.54872e-15	XR_946709	RSRP1
chr1	25335409	94.7325	5.55112e-16	XR_946709	RSRP1
chr1	25337486	32.8219	2.22045e-16	XR_946709	RSRP1
chr1	25362046	13.2531	3.88987e-08	XP_011539461	TMEM50A
chr1	25549995	3.64981	1.88941e-09	XR_946603	LDLRAP1
chr1	25563134	14.5858	5.37414e-10	XR_946603	LDLRAP1
chr1	25567073	7.53597	2.22045e-16	XR_946603	LDLRAP1
chr1	25567291	39.3012	0	XR_946603	LDLRAP1
chr1	25567562	179.981	3.33067e-16	XR_946603	LDLRAP1
chr1	25568577	1.71718	2.59217e-05	XR_946603	LDLRAP1
chr1	25616906	3.3141	3.65463e-12	NA	NA
chr1	25617431	108.537	0	NA	NA
chr1	25617700	97.554	1.11022e-16	XR_001737334	MAN1C1
chr1	25618099	14.946	3.38241e-09	XR_001737334	MAN1C1
chr1	25618297	18.5534	1.33509e-11	XR_001737334	MAN1C1
chr1	25783897	13.8275	2.11494e-08	XR_001737334	MAN1C1
chr1	25815978	4.16966	6.66134e-16	NP_996809	SELENON
chr1	25816684	11.6812	4.40821e-07	NP_996809	SELENON
chr1	25820154	11.7013	4.40821e-07	NP_062457	MTFR1L
chr1	25820424	11.3487	0.0233306	NP_062457	MTFR1L
chr1	25820754	17.2334	0.000291768	NP_062457	MTFR1L
chr1	25821384	63.6261	2.22045e-16	NP_062457	MTFR1L
chr1	25832368	39.5027	1.11022e-16	XP_016857789	AUNIP
chr1	25835217	21.7477	9.4591e-14	XP_016857789	AUNIP
chr1	25961713	59.535	2.22045e-16	XP_016856881	PAFAH2
chr1	26122106	12.1044	2.40641e-07	XP_011539094	PDIK1L
chr1	26122308	40.7522	2.22045e-16	XP_011539094	PDIK1L
chr1	26122482	17.8078	4.58518e-11	XP_011539094	PDIK1L
chr1	26170758	4.89378	0	XP_016856887	ZNF593
chr1	26255342	13.7671	2.11494e-08	XP_016857594	CEP85
chr1	26469075	16.411	3.22426e-08	XP_016857873	DHDDS
chr1	26574306	3.39389	1.6972e-07	XP_005246023	RPS6KA1
chr1	26574588	45.1254	4.44089e-16	XP_005246023	RPS6KA1
chr1	26574921	12.2455	2.40641e-07	XP_005246023	RPS6KA1
chr1	26695771	1.645	4.7202e-06	NA	NA
chr1	26695896	1.57369	1.11253e-05	NA	NA
chr1	26696182	6.01478	0	NP_624361	ARID1A
chr1	26696658	463.637	4.44089e-16	NP_624361	ARID1A
chr1	26697035	140.546	0	NP_624361	ARID1A
chr1	26697389	49.1643	2.22045e-16	NP_624361	ARID1A
chr1	26729670	3.56277	3.33067e-16	NP_624361	ARID1A
chr1	26731347	3.32267	0	NP_624361	ARID1A
chr1	26761454	18.8457	5.89999e-05	NP_624361	ARID1A
chr1	26762181	8.38244	9.57845e-10	NP_624361	ARID1A
chr1	26773645	2.08908	0.00144855	NP_624361	ARID1A
chr1	26774577	39.5732	7.77156e-16	NP_624361	ARID1A
chr1	26774807	16.383	0	NP_624361	ARID1A
chr1	26779449	19.4469	6.66134e-16	NP_624361	ARID1A
chr1	26780070	360.15	2.22045e-16	NP_624361	ARID1A
chr1	26780306	576.908	0	NP_624361	ARID1A
chr1	26780750	11.3108	6.66134e-16	NP_624361	ARID1A
chr1	26797788	17.2536	8.49094e-11	NP_060307	PIGV
chr1	26853915	13.7469	2.11494e-08	NP_115659	ZDHHC18
chr1	26863476	10.381	2.22045e-16	NP_006133	SFN
chr1	26863699	18.9371	4.44089e-16	NP_006133	SFN
chr1	26863828	34.5186	2.22045e-16	NP_006133	SFN
chr1	26864299	36.7316	4.44089e-16	NP_006133	SFN
chr1	26889105	30.998	5.55112e-16	NP_060536	GPN2
chr1	26889884	4.74161	2.22045e-16	NP_060536	GPN2
chr1	26890168	4.7229	1.3397e-07	NP_060536	GPN2
chr1	26894391	3.21474	1.67721e-10	NP_071361	GPATCH3
chr1	26897448	14.804	0	NP_071361	GPATCH3
chr1	26924147	1.94352	9.70592e-05	XP_016855585	NUDC
chr1	27099636	15.7924	9.92895e-10	XP_011540323	SLC9A1
chr1	27100291	17.3039	8.49094e-11	XP_011540323	SLC9A1
chr1	27335605	14.6135	0.00144855	XR_001737477	TMEM222
chr1	27394291	14.1197	1.14891e-08	NP_005272	GPR3
chr1	27410007	12.1346	0.00364518	NP_008921	WASF2
chr1	27534638	11.258	8.0657e-07	XR_946609	AHDC1
chr1	27547503	85.2404	2.22045e-16	XR_946609	AHDC1
chr1	27547784	6.56687	0	XR_946609	AHDC1
chr1	27548149	57.5499	2.22045e-16	XR_946609	AHDC1
chr1	27548491	140.601	5.55112e-16	XR_946609	AHDC1
chr1	27548750	60.1698	0	XR_946609	AHDC1
chr1	27549134	220.035	2.22045e-16	XR_946609	AHDC1
chr1	27549811	169.269	2.22045e-16	XR_946609	AHDC1
chr1	27550201	50.204	0	XR_946609	AHDC1
chr1	27550573	26.4434	2.22045e-16	XR_946609	AHDC1
chr1	27550891	3.90861	2.22045e-16	XR_946609	AHDC1
chr1	27551294	53.8014	2.22045e-16	XR_946609	AHDC1
chr1	27551659	66.3367	3.33067e-16	XR_946609	AHDC1
chr1	27552042	3.42257	3.01959e-10	XR_946609	AHDC1
chr1	27558332	13.0617	5.60179e-07	XR_946609	AHDC1
chr1	27558864	15.3592	2.0978e-06	XR_946609	AHDC1
chr1	27603472	7.66681	1.0395e-11	XR_946609	AHDC1
chr1	27603763	32.1871	5.55112e-16	XR_946609	AHDC1
chr1	27604068	34.8473	1.11022e-16	XR_946609	AHDC1
chr1	27850248	12.3555	4.44089e-16	XP_016857083	PPP1R8
chr1	27882861	18.1403	2.47473e-11	XP_011540747	THEMIS2
chr1	28281082	11.1975	0.00186833	XR_946773	SESN2
chr1	28334649	102.985	4.44089e-16	XP_005245971	MED18
chr1	28334863	23.9948	2.10942e-15	XP_005245971	MED18
chr1	28466638	37.9811	0	XP_016857662	PHACTR4
chr1	28473910	23.2794	8.54872e-15	XP_016857662	PHACTR4
chr1	28496706	20.9517	4.09273e-12	XP_016857662	PHACTR4
chr1	28506072	15.0669	3.38241e-09	NR_036473	SNHG3
chr1	28508147	5.59668	3.18977e-06	NR_036473	SNHG3
chr1	28508317	3.76082	0.0113948	NR_036473	SNHG3
chr1	28509169	13.1222	0.0107498	NR_036473	SNHG3
chr1	28509294	1.74481	0.000218481	NR_036473	SNHG3
chr1	28531892	12.6889	7.14788e-08	NR_030726	RCC1
chr1	28538022	33.366	3.33067e-16	NR_030726	RCC1
chr1	28538568	4.67642	2.22045e-16	NR_030726	RCC1
chr1	28642860	18.6542	1.33509e-11	XP_016857675	TAF12
chr1	28714701	23.7832	4.21885e-15	XP_016855576	GMEB1
chr1	28715170	17.4249	8.49094e-11	XP_016855576	GMEB1
chr1	28742768	97.9772	0	NP_057342	YTHDF2
chr1	28743499	146.879	0	NP_057342	YTHDF2
chr1	28743581	156.149	4.44089e-16	NP_057342	YTHDF2
chr1	28743771	16.8025	8.88178e-16	NP_057342	YTHDF2
chr1	28887191	31.6933	5.55112e-16	XP_016856093	EPB41
chr1	28987618	281.543	1.33227e-15	XP_016856093	EPB41
chr1	29119667	16.1955	5.37414e-10	XP_011539759	TMEM200B
chr1	29148398	22.0601	0.000997154	XP_011540253	SRSF4
chr1	29193471	15.8428	9.92895e-10	XR_946663	MECR
chr1	30719068	13.4144	3.88987e-08	NR_034182	MATN1-AS1
chr1	30721519	11.7215	4.40821e-07	NR_034182	MATN1-AS1
chr1	30874416	23.3499	8.54872e-15	XP_011540768	SDC3
chr1	30876767	13.6764	2.11494e-08	XP_011540768	SDC3
chr1	30935988	13.0113	0.0148463	NP_055491	PUM1
chr1	30936280	2.29996	0.00530974	NP_055491	PUM1
chr1	30936695	2.45716	7.09648e-05	NP_055491	PUM1
chr1	30949406	3.27336	0.000206272	NP_055491	PUM1
chr1	31059314	1.61239	5.95305e-05	NP_055491	PUM1
chr1	31059499	12.0641	0.00364518	NP_055491	PUM1
chr1	31630436	16.6087	2.90699e-10	XP_016857170	PEF1
chr1	31630547	25.728	3.33067e-16	XP_016857170	PEF1
chr1	31938207	26.811	2.22045e-16	XR_946766	PTP4A2
chr1	32171045	22.6765	6.66134e-16	XP_005270768	KPNA6
chr1	32176167	13.9787	1.14891e-08	XP_005270768	KPNA6
chr1	32180495	2.17277	3.33067e-16	XP_016856054	TXLNA
chr1	32181376	6.10864	2.22045e-16	XP_016856054	TXLNA
chr1	32194141	10.1819	0	XP_016856054	TXLNA
chr1	32194987	23.266	5.55112e-16	XP_016856054	TXLNA
chr1	32216485	15.1979	1.83322e-09	XP_016857320	TMEM234
chr1	32226274	1.55817	0.000629825	XP_016858160	EIF3I
chr1	32334541	106.187	2.22045e-16	NR_052852	MARCKSL1
chr1	32335010	14.9114	7.15317e-13	NR_052852	MARCKSL1
chr1	32336104	3.96765	0.000157739	NR_052852	MARCKSL1
chr1	32376349	15.7459	5.55112e-16	XP_011539979	BSDC1
chr1	32685970	13.1524	3.88987e-08	NP_005601	RBBP4
chr1	32775823	4.53329	5.55112e-16	XP_016858140	YARS
chr1	32811030	1.58172	0.0091425	XP_016858140	YARS
chr1	32826652	9.32271	2.22045e-16	XR_946740	S100PBP
chr1	32937020	2.14289	8.90083e-10	XP_006710421	RNF19B
chr1	33008174	20.8547	2.22045e-16	XR_246248	AK2
chr1	33051060	2.93308	4.46958e-07	XR_246248	AK2
chr1	33299495	15.0871	3.38241e-09	XP_016855904	ZNF362
chr1	33324844	2.56743	2.59217e-05	NR_037400	MIR3605
chr1	33479321	16.79	1.57153e-10	XP_016857730	ZSCAN20
chr1	33479393	16.9412	1.57153e-10	XP_016857730	ZSCAN20
chr1	33491437	11.4091	8.0657e-07	XP_016857730	ZSCAN20
chr1	33493459	71.0525	2.22045e-16	XP_016857730	ZSCAN20
chr1	34855427	38.2431	2.22045e-16	XP_016855655	SMIM12
chr1	34855686	139.573	7.77156e-16	XP_016855655	SMIM12
chr1	35190900	2.29305	2.23899e-05	XP_016857543	SFPQ
chr1	35359310	23.9343	4.21885e-15	XR_246305	ZMYM4
chr1	35419844	13.5857	2.11494e-08	XR_246305	ZMYM4
chr1	35433897	1.54039	3.1593e-05	XR_946763	KIAA0319L
chr1	35506795	18.5635	1.33509e-11	XR_946763	KIAA0319L
chr1	35506957	4.66685	4.44089e-16	XR_946763	KIAA0319L
chr1	35560527	8.4928	9.99201e-16	NP_055099	NCDN
chr1	35560759	26.655	4.37499e-09	NP_055099	NCDN
chr1	35561002	27.9247	1.01787e-09	NP_055099	NCDN
chr1	35565251	12.0137	2.40641e-07	NP_055099	NCDN
chr1	35714720	32.1468	5.55112e-16	NP_689587	C1orf216
chr1	35715711	20.8408	3.25517e-13	NP_689587	C1orf216
chr1	35715951	16.18	2.22045e-16	NP_689587	C1orf216
chr1	35716307	16.649	2.90699e-10	NP_689587	C1orf216
chr1	35718726	16.8102	1.57153e-10	NP_689587	C1orf216
chr1	35760469	6.94775	0	XR_001737361	CLSPN
chr1	35760633	5.89669	7.77156e-16	XR_001737361	CLSPN
chr1	35764430	24.2064	2.10942e-15	XR_001737361	CLSPN
chr1	35764599	14.8755	3.38241e-09	XR_001737361	CLSPN
chr1	36093293	19.4301	3.8799e-12	XP_011539938	ADPRHL2
chr1	36093603	16.9998	0	XP_011539938	ADPRHL2
chr1	36137139	5.95735	6.66134e-16	NR_073098	TRAPPC3
chr1	36178123	11.3587	0.000797565	XP_006710824	MAP7D1
chr1	36286661	2.83403	8.94815e-07	XR_001737555	THRAP3
chr1	36289346	5.76286	4.44089e-16	XR_001737555	THRAP3
chr1	36304006	20.4202	4.44089e-16	XR_001737555	THRAP3
chr1	36304154	54.5067	3.33067e-16	XR_001737555	THRAP3
chr1	36307588	13.3539	3.88987e-08	XP_016857835	SH3D21
chr1	36319517	3.54293	0.00156724	XP_016857835	SH3D21
chr1	36319887	11.7877	6.66134e-16	XP_016857835	SH3D21
chr1	36320386	18.493	1.41234e-06	XP_016857835	SH3D21
chr1	36320779	33.3963	3.33067e-16	XP_016857835	SH3D21
chr1	36320959	35.9457	0	XP_016857835	SH3D21
chr1	36321160	49.3576	1.11022e-16	XP_016857835	SH3D21
chr1	36322254	17.4349	8.49094e-11	XP_016857835	SH3D21
chr1	36322350	14.8856	3.38241e-09	XP_016857835	SH3D21
chr1	36322686	1.63716	0.00021786	XP_016857835	SH3D21
chr1	36322999	14.019	1.14891e-08	XP_016857835	SH3D21
chr1	36323477	19.8936	2.09055e-12	XP_016857835	SH3D21
chr1	36328262	30.2624	3.75419e-07	NA	NA
chr1	36341332	11.0262	1.47392e-06	NP_114406	STK40
chr1	36341652	2.20158	2.92621e-12	NP_114406	STK40
chr1	36341867	1.86836	0.000331578	NP_114406	STK40
chr1	36385807	25.8691	3.97919e-11	NP_114406	STK40
chr1	36393961	20.4216	6.66134e-16	NP_116270	LSM10
chr1	36397786	50.9598	0	NP_116270	LSM10
chr1	37455689	12.0036	2.40641e-07	NR_038842	LINC01137
chr1	37483076	26.8364	0	NR_106790	MIR6732
chr1	37537866	4.2161	3.77476e-15	NP_078976	SNIP1
chr1	37540618	2.15603	2.9865e-14	NP_078976	SNIP1
chr1	37552664	11.0665	1.47392e-06	NP_078976	SNIP1
chr1	37567711	8.6296	1.60429e-05	NP_037417	GNL2
chr1	37707045	12.8803	5.60179e-07	NP_060571	CDCA8
chr1	37708381	28.3277	2.22045e-16	NP_060571	CDCA8
chr1	37794181	2.33662	0.00186833	XP_011539090	MANEAL
chr1	37794376	11.7215	4.40821e-07	XP_011539090	MANEAL
chr1	37799973	22.9447	2.22045e-16	XP_011539090	MANEAL
chr1	37800412	127.824	2.22045e-16	XP_011539090	MANEAL
chr1	37814902	15.9738	5.37414e-10	XP_011539796	MTF1
chr1	37815287	2.47526	2.22045e-16	XP_011539796	MTF1
chr1	37822298	31.7941	5.55112e-16	XP_011539796	MTF1
chr1	37857464	14.9952	2.22045e-16	XP_011539796	MTF1
chr1	37857661	3.95454	6.20304e-09	XP_011539796	MTF1
chr1	37859550	16.6993	2.90699e-10	XP_011539796	MTF1
chr1	37997292	19.8835	1.99603e-10	XP_016856164	FHL3
chr1	38004654	1.51173	0.000321599	XP_016856164	FHL3
chr1	38839037	13.5655	2.11494e-08	NP_071440	RRAGC
chr1	39269234	35.5691	8.88178e-16	NP_055853	KIAA0754
chr1	39269521	22.5135	1.07007e-07	NP_055853	KIAA0754
chr1	39357763	4.62564	0	NP_055853	KIAA0754
chr1	39385667	56.9554	4.44089e-16	NP_055853	KIAA0754
chr1	39387502	3.80422	1.12837e-06	NP_055853	KIAA0754
chr1	39388275	17.4589	3.33067e-16	NP_055853	KIAA0754
chr1	39388517	5.71816	4.44089e-16	NP_055853	KIAA0754
chr1	39409339	11.3789	0.000797565	NP_055853	KIAA0754
chr1	39409797	24.0351	2.10942e-15	NP_055853	KIAA0754
chr1	39410313	22.3624	2.66454e-14	NP_055853	KIAA0754
chr1	39411638	14.8352	3.38241e-09	NP_055853	KIAA0754
chr1	39422393	16.4172	5.17158e-06	NP_055853	KIAA0754
chr1	39430020	4.36397	1.74311e-06	NP_055853	KIAA0754
chr1	39485750	2.01404	0.000323325	NP_055853	KIAA0754
chr1	39511864	15.4095	1.83322e-09	XR_946642	BMP8A
chr1	39515222	26.393	2.22045e-16	NR_132962	OXCT2P1
chr1	39515974	17.3039	8.49094e-11	NR_132962	OXCT2P1
chr1	39516199	22.8965	1.5099e-14	NR_132962	OXCT2P1
chr1	39562364	2.16173	3.94832e-05	NP_003810	PABPC4
chr1	39563640	2.54814	1.58581e-05	NP_003810	PABPC4
chr1	39563855	1.63294	0.000992083	NP_003810	PABPC4
chr1	39575483	11.127	8.0657e-07	NP_003810	PABPC4
chr1	39575855	1.65219	1.76487e-06	NP_003810	PABPC4
chr1	39576154	7.95084	1.26672e-11	NP_003810	PABPC4
chr1	39576321	1.82762	0.0104529	NP_003810	PABPC4
chr1	39576587	2.62336	2.22045e-16	NP_003810	PABPC4
chr1	39625508	16.9916	1.57153e-10	XP_005270802	HEYL
chr1	39758831	15.0669	3.38241e-09	XR_946750	BMP8B
chr1	39760220	12.7695	7.14788e-08	XR_946750	BMP8B
chr1	39769779	20.7904	3.25517e-13	NP_071403	OXCT2
chr1	39769949	26.6147	2.22045e-16	NP_071403	OXCT2
chr1	39770218	17.2939	8.49094e-11	NP_071403	OXCT2
chr1	39770989	27.8038	4.44089e-16	NP_071403	OXCT2
chr1	39771363	24.8513	7.77156e-16	XR_946750	BMP8B
chr1	39771487	38.7772	3.66374e-15	XR_946750	BMP8B
chr1	39774348	15.8126	9.92895e-10	XR_946750	BMP8B
chr1	40059439	2.36042	0.000187096	XP_016855562	CAP1
chr1	40060089	9.24908	0.000323325	XP_016855562	CAP1
chr1	40066301	1.52565	0.00178486	XP_016855562	CAP1
chr1	40239203	25.5668	1.11022e-16	XP_016857507	RLF
chr1	40240298	34.2024	1.11022e-16	XP_016857507	RLF
chr1	40257715	163.616	1.11022e-16	NA	NA
chr1	40463121	37.4773	4.44089e-16	XP_016857636	ZFP69B
chr1	40514868	15.3289	0.000675459	XP_016857593	EXO5
chr1	40626636	17.7675	4.58518e-11	XP_011540781	RIMS3
chr1	40629331	11.7618	4.40821e-07	XP_011540781	RIMS3
chr1	41012100	19.8735	0.0195151	XR_001737004	CTPS1
chr1	41241904	2.40678	2.53978e-05	XR_946584	SCMH1
chr1	41361991	28.4487	6.66134e-16	NP_001278210	FOXO6
chr1	41362120	18.0496	2.47473e-11	NP_001278210	FOXO6
chr1	41381815	18.3116	2.47473e-11	NP_001278210	FOXO6
chr1	41382020	18.3318	1.33509e-11	NP_001278210	FOXO6
chr1	41382112	16.8303	1.57153e-10	NP_001278210	FOXO6
chr1	41382556	17.6465	4.58518e-11	NP_001278210	FOXO6
chr1	42179549	12.7594	7.14788e-08	XP_016856184	FOXJ3
chr1	42179636	13.9384	1.14891e-08	XP_016856184	FOXJ3
chr1	42682524	2.00857	0	NR_132737	YBX1
chr1	42746495	17.3644	8.49094e-11	XR_946739	P3H1
chr1	42775340	17.2233	8.49094e-11	NR_040733	C1orf50
chr1	42830413	6.44145	0	XP_011538873	ERMAP
chr1	42830683	29.3455	0	XP_011538873	ERMAP
chr1	42834500	12.1447	2.40641e-07	XP_011538873	ERMAP
chr1	42842793	12.9508	7.14788e-08	XP_011538873	ERMAP
chr1	42843032	11.1774	8.0657e-07	XP_011538873	ERMAP
chr1	42851141	55.8369	4.44089e-16	XP_016856892	ZNF691
chr1	42851668	12.7373	2.22045e-16	XP_016856892	ZNF691
chr1	42926644	25.728	3.33067e-16	NP_006507	SLC2A1
chr1	42926936	21.516	1.75415e-13	NP_006507	SLC2A1
chr1	43363781	16.678	2.22045e-16	NR_106792	MIR6734
chr1	43450553	63.4145	2.22045e-16	XR_001737077	SZT2
chr1	43450920	3.99956	6.66134e-16	XR_001737077	SZT2
chr1	43451110	26.0101	1.34004e-13	XR_001737077	SZT2
chr1	43451553	4.34936	9.28154e-09	XR_001737077	SZT2
chr1	43454035	1.70528	0.0005151	NA	NA
chr1	43531017	3.06173	2.22045e-16	XP_016857439	PTPRF
chr1	43538217	6.99242	3.33067e-16	XP_016857439	PTPRF
chr1	43545050	19.7626	1.99603e-10	XP_016857439	PTPRF
chr1	43578829	11.1169	2.65179e-05	XP_016857439	PTPRF
chr1	43588981	74.801	4.44089e-16	XP_016857439	PTPRF
chr1	43591038	7.79941	4.44089e-16	XP_016857439	PTPRF
chr1	43591250	4.26605	6.66134e-16	XP_016857439	PTPRF
chr1	43591420	4.2019	0	XP_016857439	PTPRF
chr1	43603942	10.5808	5.55112e-16	XP_016857439	PTPRF
chr1	43618649	1.84106	0.00124138	XP_016857439	PTPRF
chr1	43704426	16.4172	1.48329e-05	XP_016858401	KDM4A
chr1	43704668	84.6559	3.33067e-16	XP_016858401	KDM4A
chr1	43863427	2.87811	3.44408e-05	XR_946745	ST3GAL3
chr1	43912993	6.83364	1.00959e-05	XR_946745	ST3GAL3
chr1	43915111	41.5885	3.33067e-16	XR_946745	ST3GAL3
chr1	43930972	90.6414	2.22045e-16	XR_946745	ST3GAL3
chr1	43936326	13.8577	2.11494e-08	NP_476432	ARTN
chr1	43936774	63.3742	2.22045e-16	NP_476432	ARTN
chr1	43936969	44.4244	5.55112e-16	NP_476432	ARTN
chr1	43947039	52.1791	2.22045e-16	NP_055467	IPO13
chr1	43947248	40.8126	2.22045e-16	NP_055467	IPO13
chr1	43947635	2.72373	2.73115e-14	NP_055467	IPO13
chr1	43949436	11.52	4.40821e-07	NP_055467	IPO13
chr1	43949552	17.1226	8.49094e-11	NP_055467	IPO13
chr1	43949772	66.8002	8.88178e-16	NP_055467	IPO13
chr1	43950054	17.2737	0.000583184	NP_055467	IPO13
chr1	43970079	13.0919	1.74311e-06	XP_016855995	DPH2
chr1	43972561	19.4906	3.8799e-12	XP_016855995	DPH2
chr1	43972700	11.1068	8.0657e-07	XP_016855995	DPH2
chr1	43979330	2.71674	0.0121983	XP_016858206	B4GALT2
chr1	43981134	12.316	1.31219e-07	XP_016858206	B4GALT2
chr1	43985602	4.07105	0.00998296	XP_016858206	B4GALT2
chr1	43990492	231.976	4.44089e-16	XP_016858206	B4GALT2
chr1	44218267	20.0549	3.60566e-09	XP_016857297	DMAP1
chr1	44721842	2.11443	0.00312021	NR_002753	RNU5F-1
chr1	44775581	1.52507	0.000718217	NP_001003	RPS8
chr1	45327092	24.1886	3.33067e-16	NP_116145	HPDL
chr1	45327571	10.5562	7.77156e-16	NP_116145	HPDL
chr1	45327792	8.50479	3.33067e-16	NP_116145	HPDL
chr1	45328296	8.64978	3.33067e-16	NP_116145	HPDL
chr1	45343354	1.64548	3.8947e-09	XR_946532	TOE1
chr1	45509009	12.5679	1.31219e-07	XP_011539506	MMACHC
chr1	45510489	15.4095	0.000321599	XP_011539506	MMACHC
chr1	45518996	4.6337	9.57845e-10	NP_859048	PRDX1
chr1	45521848	4.02012	3.29676e-07	NP_859048	PRDX1
chr1	45583610	23.9343	4.21885e-15	NA	NA
chr1	45803790	4.66795	1.13243e-14	XP_016856244	MAST2
chr1	46035019	51.252	4.44089e-16	XP_016856244	MAST2
chr1	46035231	25.3714	6.66134e-16	XP_016856244	MAST2
chr1	46035800	38.0416	1.11022e-16	XP_016856244	MAST2
chr1	46188824	25.4458	1.11022e-16	XP_016857179	POMGNT1
chr1	46285639	5.4014	1.11022e-16	XP_016855563	LRRC41
chr1	46285824	63.4145	3.33067e-16	XP_016855563	LRRC41
chr1	46286183	2.54685	1.20144e-06	XP_016855563	LRRC41
chr1	46302302	12.5478	1.31219e-07	XP_016855563	LRRC41
chr1	46613344	12.971	7.14788e-08	XP_016855896	MOB3C
chr1	46635750	12.9508	7.14788e-08	NP_073582	ATPAF1
chr1	46718861	24.4886	9.99201e-16	NP_055589	EFCAB14
chr1	47251483	12.4873	1.31219e-07	XR_001737370	STIL
chr1	47280301	26.655	2.22045e-16	XR_001737370	STIL
chr1	47280933	14.9359	3.38241e-09	XR_001737370	STIL
chr1	47333999	14.3112	0.000331578	NR_046395	CMPK1
chr1	47432561	53.9828	2.22045e-16	NR_026878	FOXD2-AS1
chr1	47432981	62.83	2.22045e-16	NR_026878	FOXD2-AS1
chr1	47433570	28.9755	2.22045e-16	NR_026878	FOXD2-AS1
chr1	47433816	28.6603	6.66134e-16	NR_026878	FOXD2-AS1
chr1	47433993	57.9328	0	NR_026878	FOXD2-AS1
chr1	47434395	21.0121	3.25517e-13	NR_026878	FOXD2-AS1
chr1	47435900	25.4156	1.11022e-16	NA	NA
chr1	47436685	28.2169	2.22045e-16	NP_004465	FOXD2
chr1	47436958	22.4329	2.66454e-14	NP_004465	FOXD2
chr1	47437179	15.601	9.92895e-10	NP_004465	FOXD2
chr1	47437260	14.5329	6.23624e-09	NP_004465	FOXD2
chr1	47437400	11.7618	4.40821e-07	NP_004465	FOXD2
chr1	47438373	12.9307	7.14788e-08	NP_004465	FOXD2
chr1	50969025	2.47962	4.44089e-16	NP_523240	CDKN2C
chr1	50969170	2.91575	6.66134e-16	NP_523240	CDKN2C
chr1	50969435	27.1689	4.98294e-10	NP_523240	CDKN2C
chr1	50974011	52.3403	5.55112e-16	NP_523240	CDKN2C
chr1	50976776	13.8577	2.11494e-08	NA	NA
chr1	50976871	11.2277	8.0657e-07	NA	NA
chr1	51010070	14.2104	1.14891e-08	NA	NA
chr1	51271229	3.33787	2.22045e-16	NP_055187	RNF11
chr1	51518596	28.6603	6.66134e-16	XP_016856109	EPS15
chr1	51712160	86.8224	0	XR_001736956	OSBPL9
chr1	51878435	8.71147	2.22045e-16	NR_031580	MIR761
chr1	52032438	91.0244	6.66134e-16	NP_612426	KTI12
chr1	52032533	3.59001	0	NP_612426	KTI12
chr1	52032824	21.8989	9.4591e-14	NP_612426	KTI12
chr1	52032986	13.3035	3.88987e-08	NP_612426	KTI12
chr1	52033303	66.9917	4.44089e-16	NP_612426	KTI12
chr1	52033732	12.8098	0.000784267	NP_612426	KTI12
chr1	52238734	14.6639	6.23624e-09	XP_016858334	ZFYVE9
chr1	52352765	14.7042	3.38241e-09	XR_001737029	CC2D1B
chr1	52352969	11.2983	8.0657e-07	XR_001737029	CC2D1B
chr1	52393608	40.863	2.22045e-16	XP_016856878	ORC1
chr1	52417903	22.7151	2.66454e-14	XP_011540617	PRPF38A
chr1	52475195	108.618	2.22045e-16	XR_001737074	ZCCHC11
chr1	52685882	17.0319	1.57153e-10	NP_075565	COA7
chr1	52687666	40.341	0	NP_075565	COA7
chr1	52688017	13.7369	4.44089e-16	NP_075565	COA7
chr1	52692746	23.1383	1.5099e-14	NP_075565	COA7
chr1	52771190	17.9085	4.58518e-11	XP_016857825	ZYG11B
chr1	52857149	11.0061	1.47392e-06	XP_011539790	ZYG11A
chr1	52857674	22.3925	2.22045e-16	XP_011539790	ZYG11A
chr1	52893211	56.6329	4.44089e-16	XP_011539790	ZYG11A
chr1	52897291	15.2886	1.83322e-09	XR_946696	ECHDC2
chr1	52920295	11.0564	1.47392e-06	XR_946696	ECHDC2
chr1	53210158	19.5208	3.8799e-12	XP_005270541	CPT2
chr1	53210547	16.6893	2.90699e-10	XP_005270541	CPT2
chr1	53210931	12.7795	7.14788e-08	XP_005270541	CPT2
chr1	53214553	12.2858	1.31219e-07	NR_130897	C1orf123
chr1	53336815	35.4015	3.33067e-16	NA	NA
chr1	54096468	57.0259	0	NR_039942	MIR4781
chr1	54096768	20.1959	1.12554e-12	NR_039942	MIR4781
chr1	54174563	15.5909	9.92895e-10	NP_001026842	CYB5RL
chr1	54200392	21.0542	2.19397e-05	XP_005270977	MRPL37
chr1	54216280	16.3265	3.86588e-05	XP_005270977	MRPL37
chr1	54225823	12.1145	2.40641e-07	XP_016856388	SSBP3
chr1	54406109	4.10248	9.69715e-06	XP_016856388	SSBP3
chr1	54406284	3.83089	7.93821e-12	XP_016856388	SSBP3
chr1	54609176	12.8702	7.14788e-08	NP_671517	ACOT11
chr1	54741814	38.0819	2.22045e-16	NR_037641	MROH7-TTC4
chr1	54742128	34.8775	0	NR_037641	MROH7-TTC4
chr1	54757868	23.1484	1.5099e-14	NP_689481	PARS2
chr1	54758255	13.9484	1.14891e-08	NP_689481	PARS2
chr1	54758744	4.64816	0	NP_689481	PARS2
chr1	54851308	11.3386	8.0657e-07	NP_055577	DHCR24
chr1	54851650	1.87465	0.000797565	NP_055577	DHCR24
chr1	54852182	64.0594	2.22045e-16	NP_055577	DHCR24
chr1	54883744	14.5127	0.00144855	NP_055577	DHCR24
chr1	54886927	11.5704	4.40821e-07	NP_055577	DHCR24
chr1	55068759	44.7022	4.44089e-16	XR_001737083	USP24
chr1	56322979	21.8384	9.4591e-14	NA	NA
chr1	56496590	11.6618	2.89485e-09	NP_003704	PLPP3
chr1	56537093	16.3567	0.0340829	NP_003704	PLPP3
chr1	56578923	20.3721	4.96381e-13	NP_003704	PLPP3
chr1	56579184	4.62398	0	NP_003704	PLPP3
chr1	56579354	2.01743	5.44009e-15	NP_003704	PLPP3
chr1	58682120	14.5833	6.23624e-09	XR_946533	MYSM1
chr1	58781845	3.15145	2.22045e-16	NP_002219	JUN
chr1	58782156	16.1754	0.000140989	NP_002219	JUN
chr1	58783210	11.4494	8.0657e-07	NP_002219	JUN
chr1	60595738	26.9271	0	NA	NA
chr1	61088504	96.4254	1.11022e-16	XP_016856852	NFIA
chr1	62437325	9.42088	0.00342756	NP_003359	USP1
chr1	62444983	25.1939	1.11022e-16	NP_003359	USP1
chr1	63593557	4.56215	1.00294e-06	XP_016856346	ITGB3BP
chr1	63659849	13.3136	7.47949e-06	NP_002624	PGM1
chr1	64777895	92.5358	1.33227e-15	XR_946694	RAVER2
chr1	64832990	33.7389	2.2728e-11	XR_946694	RAVER2
chr1	66984719	31.8344	5.55112e-16	XR_001737345	MIER1
chr1	67413105	27.0115	9.22293e-05	NP_056455	SERBP1
chr1	67425118	2.23262	7.50445e-08	NP_056455	SERBP1
chr1	67685281	1.55966	0.00118691	NP_001915	GADD45A
chr1	70221740	1.81322	4.64469e-06	XR_426640	SRSF11
chr1	75786778	36.1472	5.55112e-16	NR_073562	RABGGTB
chr1	77631969	23.1484	1.5099e-14	XR_001737104	ZZZ3
chr1	77632198	16.0746	5.37414e-10	XR_001737104	ZZZ3
chr1	77632384	11.8928	2.40641e-07	XR_001737104	ZZZ3
chr1	77632491	15.1475	1.83322e-09	XR_001737104	ZZZ3
chr1	81502166	25.466	5.44009e-15	XR_001737071	ADGRL2
chr1	81505453	13.0617	0.0369311	XR_001737071	ADGRL2
chr1	83268600	15.9134	5.37414e-10	NA	NA
chr1	84078270	11.3184	8.0657e-07	XP_016857209	PRKACB
chr1	85182236	13.2935	3.88987e-08	XP_016857975	SYDE2
chr1	85200635	3.44596	4.44089e-16	XP_016857975	SYDE2
chr1	85708054	39.9561	1.61093e-13	XR_001737245	ZNHIT6
chr1	86743241	3.12703	0.00178486	XP_016856899	SH3GLB1
chr1	86900527	11.0564	1.47392e-06	NR_144513	SELENOF
chr1	87328913	2.5402	9.56679e-13	XP_005271348	LMO4
chr1	87332045	12.6486	1.31219e-07	XP_005271348	LMO4
chr1	87345004	9.93361	0	XP_005271348	LMO4
chr1	88833438	25.1536	7.77156e-16	XP_016857272	PKN2
chr1	88982673	24.7909	7.77156e-16	NP_062556	RBMXL1
chr1	88983630	2.62591	8.90083e-10	NP_062556	RBMXL1
chr1	88983704	30.9477	6.58763e-11	NP_062556	RBMXL1
chr1	89583872	11.0766	8.0657e-07	NR_033981	FLJ27354
chr1	89584398	12.3966	1.31219e-07	NR_033981	FLJ27354
chr1	89592998	18.9061	7.19891e-12	NR_033981	FLJ27354
chr1	89713497	25.9094	3.33067e-16	XP_016857993	LRRC8C
chr1	89714739	11.4797	4.40821e-07	XP_016857993	LRRC8C
chr1	89714909	15.5808	9.92895e-10	XP_016857993	LRRC8C
chr1	89935442	1.91472	1.68546e-07	XP_016857091	LRRC8D
chr1	89993894	12.6586	1.31219e-07	NA	NA
chr1	90937769	21.8586	9.4591e-14	XP_016857983	ZNF644
chr1	90937851	15.0166	3.38241e-09	XP_016857983	ZNF644
chr1	91524154	27.0077	0	XR_001737462	CDC7
chr1	92475101	13.4043	3.88987e-08	XP_011539548	GFI1
chr1	92475806	40.9235	0	XP_011539548	GFI1
chr1	92484971	28.4386	6.66134e-16	XP_011539548	GFI1
chr1	93136904	11.52	4.40821e-07	XR_001737044	MTF2
chr1	93136989	12.3362	1.31219e-07	XR_001737044	MTF2
chr1	93154653	11.6711	4.40821e-07	NR_030761	TMED5
chr1	93179879	25.0125	7.77156e-16	NR_030761	TMED5
chr1	93180497	29.5873	0	XR_001737148	CCDC18
chr1	93180626	37.1145	8.88178e-16	XR_001737148	CCDC18
chr1	93346653	43.6643	1.88738e-15	NP_001929	DR1
chr1	93876851	21.3749	4.7202e-06	NP_055412	DNTTIP2
chr1	93876981	12.3059	1.31219e-07	NP_055412	DNTTIP2
chr1	95244481	23.1181	1.5099e-14	NP_001186620	TMEM56-RWDD3
chr1	99857694	21.4958	1.75415e-13	XP_016855990	AGL
chr1	100082129	12.1346	2.40641e-07	XP_016857573	MFSD14A
chr1	100874117	34.2427	1.11022e-16	XR_001737037	EXTL2
chr1	101238997	13.9484	1.14891e-08	NP_001391	S1PR1
chr1	101239193	11.5603	4.40821e-07	NP_001391	S1PR1
chr1	101240045	26.2822	4.44089e-16	NP_001391	S1PR1
chr1	101240300	33.8094	4.80466e-08	NP_001391	S1PR1
chr1	107056839	19.551	2.09055e-12	NP_060607	PRMT6
chr1	107057106	26.3527	4.44089e-16	NP_060607	PRMT6
chr1	107057459	11.5804	4.40821e-07	NP_060607	PRMT6
chr1	107057831	32.9025	4.44089e-16	NP_060607	PRMT6
chr1	108223480	13.8779	2.11494e-08	XP_011539065	NBPF4
chr1	108246822	5.14995	1.07436e-07	NA	NA
chr1	108247128	7.30298	1.0866e-11	NA	NA
chr1	108247552	9.16715	2.55351e-15	NA	NA
chr1	108262127	22.5445	2.22045e-16	NA	NA
chr1	108262561	127.693	2.22045e-16	NA	NA
chr1	108272772	55.6857	0	NA	NA
chr1	108273058	30.1214	2.22045e-16	NA	NA
chr1	108273260	19.3596	3.8799e-12	NA	NA
chr1	108421117	20.992	3.25517e-13	XP_016857637	NBPF6
chr1	108421316	32.5196	2.22045e-16	XP_016857637	NBPF6
chr1	108421606	56.9755	4.44089e-16	XP_016857637	NBPF6
chr1	108431819	128.58	4.44089e-16	XP_016857637	NBPF6
chr1	108432252	19.7751	0	XP_016857637	NBPF6
chr1	108446971	2.83969	0.000301559	XP_016857637	NBPF6
chr1	108447246	23.4204	8.54872e-15	XP_016857637	NBPF6
chr1	108447538	17.5861	4.58518e-11	XP_016857637	NBPF6
chr1	108490702	11.8827	2.40641e-07	NA	NA
chr1	108675297	58.2452	4.44089e-16	NA	NA
chr1	109214902	27.8689	4.44089e-16	XP_006710876	SARS
chr1	109238015	32.1367	4.44089e-16	XP_006710876	SARS
chr1	109249648	29.0533	3.33067e-16	NA	NA
chr1	109250725	43.2713	3.33067e-16	XP_005270637	CELSR2
chr1	109251426	50.6877	0	XP_005270637	CELSR2
chr1	109251860	22.6143	2.66454e-14	XP_005270637	CELSR2
chr1	109251996	18.5534	1.33509e-11	XP_005270637	CELSR2
chr1	109252147	28.3479	2.93854e-11	XP_005270637	CELSR2
chr1	109252581	14.3414	6.23624e-09	XP_005270637	CELSR2
chr1	109252779	38.9787	6.66134e-16	XP_005270637	CELSR2
chr1	109253015	16.2358	5.37414e-10	XP_005270637	CELSR2
chr1	109253297	34.7768	1.11022e-16	XP_005270637	CELSR2
chr1	109258451	11.5502	0.000187096	XP_005270637	CELSR2
chr1	109258727	14.5732	3.29676e-07	XP_005270637	CELSR2
chr1	109273744	15.1879	1.83322e-09	XP_005270637	CELSR2
chr1	109274689	73.9848	0	XP_005270637	CELSR2
chr1	109426370	1.8622	2.4811e-05	NP_002781	PSMA5
chr1	109491443	15.2219	5.55112e-16	XP_016855759	ATXN7L2
chr1	109592493	58.3661	4.44089e-16	NR_029583	MIR197
chr1	109929159	13.0315	7.14788e-08	XP_016855858	CSF1
chr1	109929255	11.53	4.40821e-07	XP_016855858	CSF1
chr1	110053888	4.76527	0	XP_016858119	STRIP1
chr1	110210919	20.1858	1.75655e-06	NA	NA
chr1	110211104	3.18142	1.09079e-12	NA	NA
chr1	110223579	13.4043	3.88987e-08	XP_011539706	KCNC4
chr1	110338262	14.3011	6.23624e-09	NR_036595	LOC440600
chr1	110338783	13.4345	3.88987e-08	NR_036595	LOC440600
chr1	110339658	8.16218	3.33067e-16	XR_001737367	RBM15
chr1	110339850	105.182	3.33067e-16	XR_001737367	RBM15
chr1	110340105	226.192	4.44089e-16	XR_001737367	RBM15
chr1	110340350	9.85695	1.11022e-16	XR_001737367	RBM15
chr1	110341096	95.2851	1.33227e-15	XR_001737367	RBM15
chr1	110341582	143.977	0	XR_001737367	RBM15
chr1	110342128	15.5075	0	XR_001737367	RBM15
chr1	110346327	1.62515	0.000784267	XR_001737367	RBM15
chr1	110347401	23.3398	8.54872e-15	NA	NA
chr1	110347649	21.3547	1.20067e-06	NA	NA
chr1	110407609	2.21442	2.34776e-05	NP_006393	LAMTOR5
chr1	110604027	27.9045	3.90225e-07	XP_016856702	KCNA2
chr1	110604592	28.368	2.22045e-16	XP_016856702	KCNA2
chr1	110659375	21.133	3.25517e-13	NA	NA
chr1	110659456	20.6796	6.05849e-13	NA	NA
chr1	110659546	20.5688	2.09205e-09	NA	NA
chr1	110671559	7.49874	8.88178e-16	NA	NA
chr1	110671906	16.6792	2.90699e-10	NA	NA
chr1	110672230	21.4051	2.46969e-05	NA	NA
chr1	110672946	41.5684	0	NR_109846	KCNA3
chr1	110673157	44.5599	0	NR_109846	KCNA3
chr1	110673449	114.241	0	NR_109846	KCNA3
chr1	110673747	72.9975	4.44089e-16	NR_109846	KCNA3
chr1	110673962	7.94085	4.44089e-16	NR_109846	KCNA3
chr1	110674178	3.95128	6.66134e-16	NR_109846	KCNA3
chr1	110674520	107.419	2.22045e-16	NR_109846	KCNA3
chr1	110675240	13.1322	1.74311e-06	NA	NA
chr1	110675549	16.9714	0.000137492	NA	NA
chr1	110675858	15.6514	0.00435731	NA	NA
chr1	111724261	22.9166	1.5099e-14	NR_125963	LOC101928718
chr1	111727300	25.9597	3.33067e-16	NR_125963	LOC101928718
chr1	111766263	44.7728	4.44089e-16	NP_009135	DDX20
chr1	111766745	12.9408	7.14788e-08	NP_009135	DDX20
chr1	112913968	90.9135	2.22045e-16	XP_011540329	SLC16A1
chr1	112917218	23.5514	4.11714e-08	XP_011540329	SLC16A1
chr1	112917456	73.9949	6.66134e-16	XP_011540329	SLC16A1
chr1	112917674	5.20769	2.40451e-07	XP_011540329	SLC16A1
chr1	112955445	35.3511	3.33067e-16	XP_011540329	SLC16A1
chr1	112956075	23.1887	8.54872e-15	XP_011540329	SLC16A1
chr1	112956700	8.675	4.44089e-16	NR_103744	SLC16A1-AS1
chr1	112957031	116.387	4.44089e-16	NR_103744	SLC16A1-AS1
chr1	113124086	21.8283	9.4591e-14	XP_016858441	LRIG2
chr1	113390712	1.65345	2.03586e-06	NA	NA
chr1	113642177	91.8204	0	XR_946601	MAGI3
chr1	113683881	12.4672	1.31219e-07	XR_946601	MAGI3
chr1	113766154	15.1979	1.83322e-09	XP_016857007	RSBN1
chr1	113797857	11.9432	2.40641e-07	XP_016857007	RSBN1
chr1	113895203	4.76925	0.00229348	NR_125965	AP4B1-AS1
chr1	113911525	19.3696	3.8799e-12	NP_073747	DCLRE1B
chr1	113911735	5.64205	2.22045e-16	NP_073747	DCLRE1B
chr1	113940502	24.418	1.3397e-07	XP_016856095	HIPK1
chr1	113940801	25.1939	1.11022e-16	XP_016856095	HIPK1
chr1	113941038	2.99338	4.44089e-16	XP_016856095	HIPK1
chr1	114397720	28.0557	2.22045e-16	XP_016856943	TRIM33
chr1	114568082	5.90823	1.15474e-11	NP_005863	BCAS2
chr1	114725240	1.62833	0.000331578	NP_009089	CSDE1
chr1	114734008	1.85771	0.000509282	NP_009089	CSDE1
chr1	114774231	28.1665	2.22045e-16	NR_049742	SIKE1
chr1	115663766	24.7909	9.83658e-14	NP_620409	VANGL1
chr1	115691261	38.0819	2.22045e-16	NP_620409	VANGL1
chr1	115691596	40.1274	2.22045e-16	NP_620409	VANGL1
chr1	116388718	2.11121	0.000323325	XP_016856850	ATP1A1
chr1	116577260	25.7884	3.33067e-16	XP_011539618	IGSF3
chr1	116579758	17.6768	4.58518e-11	XP_011539618	IGSF3
chr1	116599962	2.61637	4.34088e-05	XP_011539618	IGSF3
chr1	116614139	18.0798	2.47473e-11	XP_011539618	IGSF3
chr1	116666572	13.6562	2.11494e-08	XP_011539618	IGSF3
chr1	116666745	15.5708	9.92895e-10	XP_011539618	IGSF3
chr1	116666891	11.5502	4.40821e-07	XP_011539618	IGSF3
chr1	117075161	34.8372	5.9952e-15	XR_001737491	TTF2
chr1	117075627	12.3261	1.31219e-07	XR_001737491	TTF2
chr1	117118313	27.3201	4.44089e-16	XR_246297	TRIM45
chr1	117118587	15.6312	9.92895e-10	XR_246297	TRIM45
chr1	117367038	13.7368	2.11494e-08	NA	NA
chr1	117367194	13.7771	1.00294e-06	NA	NA
chr1	117367529	13.8833	4.44089e-16	XR_001736939	MAN1A2
chr1	117367995	2.20425	5.95448e-11	XR_001736939	MAN1A2
chr1	117368221	38.7469	2.22045e-16	XR_001736939	MAN1A2
chr1	117368466	5.86471	2.00551e-09	XR_001736939	MAN1A2
chr1	117402205	3.50311	1.54107e-07	XR_001736939	MAN1A2
chr1	117430860	4.96216	6.6456e-11	XR_001736939	MAN1A2
chr1	117523055	29.5974	3.33067e-16	XR_001736939	MAN1A2
chr1	117523497	19.4099	3.8799e-12	XR_001736939	MAN1A2
chr1	117606808	29.1137	3.33067e-16	NP_060179	FAM46C
chr1	117623134	2.59761	1.11022e-16	NP_060179	FAM46C
chr1	117623597	29.7055	3.33067e-16	NP_060179	FAM46C
chr1	117623852	55.8728	4.44089e-16	NP_060179	FAM46C
chr1	117624292	25.3993	0	NP_060179	FAM46C
chr1	117625226	22.3523	1.10725e-09	NP_060179	FAM46C
chr1	117959485	14.7747	3.50597e-06	XR_946574	SPAG17
chr1	119033009	43.6543	6.66134e-16	XP_016855531	WARS2
chr1	119140767	13.5051	2.11494e-08	NR_125977	LOC101929147
chr1	119179467	4.45837	2.33114e-10	NR_125977	LOC101929147
chr1	119180388	42.1528	2.22045e-16	NR_125977	LOC101929147
chr1	119183181	18.9464	7.19891e-12	NR_125977	LOC101929147
chr1	119606871	24.9219	7.77156e-16	NA	NA
chr1	119622955	15.0871	3.38241e-09	XP_016858272	ZNF697
chr1	119623857	21.4656	1.75415e-13	XP_016858272	ZNF697
chr1	119624097	14.7949	3.38241e-09	XP_016858272	ZNF697
chr1	119625964	31.129	5.55112e-16	XP_016858272	ZNF697
chr1	119648090	14.2003	1.14891e-08	NA	NA
chr1	119914001	11.5401	0.00530974	XP_016856862	NOTCH2
chr1	119914972	208.9	1.11022e-16	XP_016856862	NOTCH2
chr1	119915303	47.4243	2.22045e-16	XP_016856862	NOTCH2
chr1	119915754	1.55558	3.00334e-09	XP_016856862	NOTCH2
chr1	119916225	11.0553	4.68796e-08	XP_016856862	NOTCH2
chr1	119918449	2.80379	3.0908e-05	XP_016856862	NOTCH2
chr1	119922263	5.57861	5.56131e-06	XP_016856862	NOTCH2
chr1	119923854	8.98435	5.55112e-16	XP_016856862	NOTCH2
chr1	119925561	3.27679	1.88738e-15	XP_016856862	NOTCH2
chr1	119963784	6.82869	2.60514e-06	XP_016856862	NOTCH2
chr1	120005497	2.45891	0.0447911	XP_016856862	NOTCH2
chr1	120029968	1.80027	0.00141653	XP_016856862	NOTCH2
chr1	120069399	2.3972	0.000157939	XP_016856862	NOTCH2
chr1	120267599	11.8827	2.40641e-07	NA	NA
chr1	120295308	11.3184	8.0657e-07	NA	NA
chr1	120414691	12.6889	7.14788e-08	NA	NA
chr1	120415454	12.6183	1.31219e-07	NA	NA
chr1	120420032	2.34715	2.56991e-05	NA	NA
chr1	120424796	26.7961	8.23299e-09	NA	NA
chr1	120440340	9.47825	8.18723e-11	NR_102405	NBPF8
chr1	120466058	12.5881	0.000518629	NR_102405	NBPF8
chr1	120466407	42.173	2.22045e-16	NR_102405	NBPF8
chr1	120603070	3.13191	2.11935e-05	NA	NA
chr1	120630773	3.27298	7.47949e-06	NA	NA
chr1	120802068	4.06738	4.73929e-10	NA	NA
chr1	120840369	11.8827	2.40641e-07	XR_001737692	LOC101929796
chr1	120840799	31.3306	2.22045e-16	XR_001737692	LOC101929796
chr1	121010520	14.5732	6.23624e-09	NR_135813	LOC101929798
chr1	121118557	2.89317	2.22045e-16	NA	NA
chr1	121183802	57.1166	4.44089e-16	XP_011540320	FAM72B
chr1	121184200	607.793	0	XP_011540320	FAM72B
chr1	121185105	6.14075	0	XP_011540320	FAM72B
chr1	121185555	11.0766	8.0657e-07	XR_001737372	SRGAP2C
chr1	121186935	4.75001	5.55112e-16	XR_001737372	SRGAP2C
chr1	121187094	5.90533	3.33067e-16	XR_001737372	SRGAP2C
chr1	121187309	3.48123	2.53965e-11	XR_001737372	SRGAP2C
chr1	121387904	29.6478	0	NR_104189	SRGAP2-AS1
chr1	121746451	32.3382	5.55112e-16	NA	NA
chr1	121750867	32.439	2.22045e-16	NA	NA
chr1	143335016	16.0947	5.37414e-10	NA	NA
chr1	143793517	15.7421	9.92895e-10	NA	NA
chr1	143793772	12.8904	7.14788e-08	NA	NA
chr1	143796659	17.3644	8.49094e-11	NA	NA
chr1	143971454	59.9985	0	XP_016857171	FAM72C
chr1	143971818	71.8713	0	XP_016857171	FAM72C
chr1	143972747	2.02226	4.44089e-16	NA	NA
chr1	143973197	13.495	2.11494e-08	NA	NA
chr1	143974563	2.41583	5.55112e-16	NA	NA
chr1	143974737	5.34981	0	NA	NA
chr1	144067083	13.4748	0.00229348	NA	NA
chr1	144068167	21.3044	1.75415e-13	NA	NA
chr1	144068404	52.562	0	NA	NA
chr1	144160588	16.0947	5.37414e-10	NA	NA
chr1	144422849	1.83937	3.89804e-10	XP_016856566	NBPF15
chr1	144423203	18.2411	2.47473e-11	XP_016856566	NBPF15
chr1	144423889	14.8452	3.04932e-08	XP_016856566	NBPF15
chr1	144456612	1.63721	0.00497921	XP_016856566	NBPF15
chr1	144461127	2.0605	3.95964e-05	XP_016856566	NBPF15
chr1	144461525	15.3847	1.11022e-16	XP_016856566	NBPF15
chr1	144461997	21.3547	1.75415e-13	NA	NA
chr1	144805786	15.6917	9.92895e-10	NA	NA
chr1	144892077	46.0626	3.33067e-16	XP_016857581	SRGAP2B
chr1	144892343	19.6216	2.09055e-12	XP_016857581	SRGAP2B
chr1	144893427	13.0919	0.00434015	XP_016857581	SRGAP2B
chr1	145093039	3.5923	1.81044e-12	XP_016857581	SRGAP2B
chr1	145093252	5.92478	1.11022e-16	XP_016857581	SRGAP2B
chr1	145094791	13.0214	7.14788e-08	XP_016857581	SRGAP2B
chr1	145095244	3.17848	8.88178e-16	XP_016857581	SRGAP2B
chr1	145096171	70.7011	0	XP_016857716	FAM72D
chr1	145096531	58.2754	4.44089e-16	XP_016857716	FAM72D
chr1	145164545	17.6667	4.58518e-11	NR_111958	LOC103091866
chr1	145167454	18.0295	2.47473e-11	NR_111958	LOC103091866
chr1	145167634	20.8509	3.25517e-13	NR_111958	LOC103091866
chr1	145168042	27.0782	0	NR_111958	LOC103091866
chr1	145168699	15.5204	9.41931e-09	NR_111958	LOC103091866
chr1	145168838	2.78868	1.64389e-07	NR_111958	LOC103091866
chr1	145168973	17.7473	4.89039e-10	NR_111958	LOC103091866
chr1	145233524	2.49624	7.77156e-16	NA	NA
chr1	145233635	2.87783	0	NA	NA
chr1	145233818	1.65064	1.11022e-16	NA	NA
chr1	145234147	13.9429	0	NA	NA
chr1	145234586	96.2642	1.11022e-16	NA	NA
chr1	145235090	18.2009	6.66134e-16	NA	NA
chr1	145235504	16.4575	2.90699e-10	NA	NA
chr1	145290787	17.8884	3.55859e-09	NP_001265196	NBPF20
chr1	145291307	36.1774	4.44089e-16	NP_001265196	NBPF20
chr1	145291450	12.0339	2.40641e-07	NP_001265196	NBPF20
chr1	145291637	1.59245	0.00186833	NP_001265196	NBPF20
chr1	145415842	2.09244	1.69846e-05	NA	NA
chr1	145420568	2.60983	3.69778e-05	NA	NA
chr1	145425357	1.9483	1.12747e-08	NA	NA
chr1	145573243	2.06137	6.94525e-06	NR_104217	NBPF25P
chr1	145573746	15.5909	9.92895e-10	NR_104217	NBPF25P
chr1	145670055	9.37234	1.11021e-06	XR_001737373	GPR89A
chr1	145670283	6.67696	0.00229348	XR_001737373	GPR89A
chr1	145912394	5.46592	0	NR_073493	PEX11B
chr1	145957879	3.23709	0.00534007	XP_016855805	LIX1L
chr1	145960270	14.9347	2.22045e-16	NP_001034977	ANKRD34A
chr1	145960509	21.9229	4.09672e-14	NP_001034977	ANKRD34A
chr1	145960744	116.159	2.22045e-16	NP_001034977	ANKRD34A
chr1	145960997	10.9233	3.33067e-16	NP_001034977	ANKRD34A
chr1	145961234	16.0381	2.22045e-16	NP_001034977	ANKRD34A
chr1	145961530	10.8325	3.33067e-16	NP_001034977	ANKRD34A
chr1	145961860	2.53812	0.0038668	NP_001034977	ANKRD34A
chr1	145962538	3.13408	2.22e-09	NP_001034977	ANKRD34A
chr1	146065596	1.86655	3.32401e-07	NP_001289300	NBPF10
chr1	146066123	32.9769	3.33067e-16	NP_001289300	NBPF10
chr1	146066525	2.44639	3.38634e-07	NP_001289300	NBPF10
chr1	146148243	11.7354	3.1593e-05	XP_016858541	LOC100996717
chr1	146164911	1.97041	0.0028499	XP_016858541	LOC100996717
chr1	146211036	2.43054	1.90704e-05	XP_016858541	LOC100996717
chr1	146228771	6.30204	2.54805e-06	XP_016858541	LOC100996717
chr1	146228896	1.58221	1.11253e-05	XP_016858541	LOC100996717
chr1	146298020	15.0972	3.38241e-09	NA	NA
chr1	146298145	11.6308	4.40821e-07	NA	NA
chr1	146948359	17.2032	8.49094e-11	NP_001265070	NBPF12
chr1	146994749	1.50578	3.88541e-07	NP_001265070	NBPF12
chr1	147618955	3.43939	1.27819e-10	XP_016857515	BCL9
chr1	147619400	10.3736	0	XP_016857515	BCL9
chr1	147619785	14.6437	5.47513e-08	XP_016857515	BCL9
chr1	147620114	21.8787	9.4591e-14	XP_016857515	BCL9
chr1	147620364	18.0194	2.47473e-11	XP_016857515	BCL9
chr1	147620592	33.487	3.33067e-16	XP_016857515	BCL9
chr1	147620929	5.23738	0.0158807	XP_016857515	BCL9
chr1	147621038	12.2153	1.77254e-06	XP_016857515	BCL9
chr1	147622290	13.4547	3.14014e-07	XP_016857515	BCL9
chr1	147624559	87.6185	6.66134e-16	XP_016857515	BCL9
chr1	147624880	16.9272	8.88178e-16	XP_016857515	BCL9
chr1	147992932	13.5207	1.24138e-07	XR_001737221	GPR89B
chr1	147993206	21.4253	1.75415e-13	XR_001737221	GPR89B
chr1	148103483	20.7842	0	NR_110864	NBPF11
chr1	148138741	1.82565	0.000334276	NR_110864	NBPF11
chr1	148146221	1.59293	0.00395415	NR_110864	NBPF11
chr1	148147037	1.58107	0.00118691	NR_110864	NBPF11
chr1	148148498	4.81264	5.41456e-13	NR_110864	NBPF11
chr1	148149018	10.6988	4.44089e-16	NR_110864	NBPF11
chr1	148149494	5.13221	2.22045e-16	NR_110864	NBPF11
chr1	148149694	3.3357	9.57845e-10	NR_110864	NBPF11
chr1	148459632	1.94183	0.000509282	NR_104014	LINC01138
chr1	148532300	2.1786	7.60078e-08	XP_016855355	LOC100996763
chr1	148532814	7.80827	0	XP_016855355	LOC100996763
chr1	148532996	3.04574	7.20061e-08	XP_016855355	LOC100996763
chr1	148533212	1.80351	6.45757e-06	XP_016855355	LOC100996763
chr1	148538677	1.8674	0.000334276	XP_016855355	LOC100996763
chr1	148540211	4.99169	3.33067e-16	XP_016855355	LOC100996763
chr1	148540980	5.85659	8.88178e-16	XP_016855355	LOC100996763
chr1	148544925	6.76305	2.22045e-16	XP_016855355	LOC100996763
chr1	148545694	7.65022	0	XP_016855355	LOC100996763
chr1	148549633	8.19012	0	XP_016855355	LOC100996763
chr1	148550402	9.2367	0	XP_016855355	LOC100996763
chr1	148554341	7.97729	2.22045e-16	XP_016855355	LOC100996763
chr1	148555099	9.01664	4.44089e-16	XP_016855355	LOC100996763
chr1	148555956	3.6307	1.53059e-06	XP_016855355	LOC100996763
chr1	148559941	1.51094	1.11126e-05	XP_016855355	LOC100996763
chr1	148567145	4.07033	1.32937e-09	XP_016855355	LOC100996763
chr1	148599191	8.36103	9.83658e-14	XP_016855355	LOC100996763
chr1	148615860	2.21532	0.000301559	XP_016855355	LOC100996763
chr1	148661775	4.08855	9.00668e-06	XP_016855355	LOC100996763
chr1	148679644	3.6922	2.65179e-05	XP_016855355	LOC100996763
chr1	148748803	5.56981	1.97017e-08	NA	NA
chr1	148748928	4.41436	1.74311e-06	NA	NA
chr1	148879460	4.36397	1.74311e-06	XP_016858529	LOC653513
chr1	148907198	5.86539	3.55859e-09	XP_016858529	LOC653513
chr1	148952330	4.24977	0.00617147	XP_016858529	LOC653513
chr1	148952533	5.39179	3.474e-08	XP_016858529	LOC653513
chr1	148953142	4.76704	3.29676e-07	XP_016858529	LOC653513
chr1	148953231	4.57558	1.00294e-06	XP_016858529	LOC653513
chr1	148953510	6.648	1.11765e-10	XP_016858529	LOC653513
chr1	148981501	1.66187	9.26653e-05	XP_016858529	LOC653513
chr1	149048942	3.96091	9.00668e-06	NA	NA
chr1	149054934	1.87054	2.15608e-05	XP_016858500	NBPF26
chr1	149055460	25.3691	1.11022e-16	XP_016858500	NBPF26
chr1	149055712	11.544	6.1533e-09	XP_016858500	NBPF26
chr1	149056531	6.33939	9.97456e-07	XP_016858500	NBPF26
chr1	149093804	27.5921	5.12828e-09	XP_016858500	NBPF26
chr1	149098472	12.9105	0.000334276	XP_016858500	NBPF26
chr1	149102995	1.68971	7.10053e-06	XP_016858500	NBPF26
chr1	149103144	1.9475	1.07002e-05	XP_016858500	NBPF26
chr1	149103299	2.25732	2.03295e-10	XP_016858500	NBPF26
chr1	149103649	18.5434	1.33509e-11	NA	NA
chr1	149103817	28.5393	6.66134e-16	NA	NA
chr1	149223093	17.5962	4.58518e-11	NA	NA
chr1	149455417	8.21659	1.77081e-13	XP_016858541	LOC100996717
chr1	149472410	8.13357	2.6984e-12	XP_016858541	LOC100996717
chr1	149554551	2.18189	5.85247e-06	XP_016858541	LOC100996717
chr1	149554939	26.131	1.34004e-13	XP_016858541	LOC100996717
chr1	149555460	2.13057	2.96339e-08	XP_016858541	LOC100996717
chr1	149607534	13.7267	2.11494e-08	NR_111953	LINC00869
chr1	149702174	20.468	6.05849e-13	NA	NA
chr1	149702301	17.4752	8.49094e-11	NA	NA
chr1	149705268	18.9767	7.19891e-12	XP_005277564	LOC100996721
chr1	149831937	9.97664	0	NA	NA
chr1	149834297	6.28525	0.00689204	NP_003539	HIST2H4A
chr1	149834610	25.9615	0	NP_003539	HIST2H4A
chr1	149839768	4.07847	9.00668e-06	NP_066403	HIST2H3C
chr1	149840090	1.88471	9.87379e-08	NP_066403	HIST2H3C
chr1	149841693	1.81518	3.86588e-05	NA	NA
chr1	149842016	13.7961	8.25344e-11	NA	NA
chr1	149842930	8.54113	1.60202e-09	NP_003519	HIST2H2BE
chr1	149850882	8.65701	8.85592e-10	NP_003519	HIST2H2BE
chr1	149851811	3.06467	1.03876e-07	NP_003519	HIST2H2BE
chr1	149859206	8.63368	9.99201e-16	NP_001029249	HIST2H4B
chr1	149861879	2.70192	4.77635e-09	NP_003519	HIST2H2BE
chr1	149885812	1.748	9.26368e-05	NP_003519	HIST2H2BE
chr1	149900424	36.3538	2.22045e-16	XP_006711411	BOLA1
chr1	149900679	24.8614	7.77156e-16	XP_006711411	BOLA1
chr1	149926023	2.58727	0.0033821	NP_005841	SF3B4
chr1	149926524	5.00288	2.22045e-16	NP_005841	SF3B4
chr1	149926761	81.6128	8.88178e-16	NP_005841	SF3B4
chr1	149943899	5.2502	6.66134e-16	XP_016857340	OTUD7B
chr1	149944151	74.267	0	XP_016857340	OTUD7B
chr1	149944399	10.2682	6.6456e-11	XP_016857340	OTUD7B
chr1	149944829	128.328	1.11022e-16	XP_016857340	OTUD7B
chr1	150159075	11.5804	4.40821e-07	XP_016856909	PLEKHO1
chr1	150159465	70.458	2.22045e-16	XP_016856909	PLEKHO1
chr1	150223205	1.74739	1.07723e-07	XP_016857907	ANP32E
chr1	150235389	64.5027	2.22045e-16	XP_016857907	ANP32E
chr1	150266029	1.64126	0.000186497	XP_016856906	APH1A
chr1	150266157	21.264	1.48645e-07	XP_016856906	APH1A
chr1	150293991	2.35239	1.16542e-09	NP_114107	MRPS21
chr1	150294430	1.73131	8.85975e-05	NP_114107	MRPS21
chr1	150324989	2.21344	0.0169429	XR_921998	PRPF3
chr1	150333180	2.94738	0.000115499	XR_921998	PRPF3
chr1	150335018	12.3866	1.31219e-07	XR_921998	PRPF3
chr1	150335222	2.29349	8.35525e-06	XR_921998	PRPF3
chr1	150338179	3.11863	4.42105e-06	XR_921998	PRPF3
chr1	150364489	39.1299	6.66134e-16	XP_016856256	RPRD2
chr1	150470869	23.4507	1.29077e-08	XP_016856256	RPRD2
chr1	150471157	112.659	1.11022e-16	XP_016856256	RPRD2
chr1	150471716	71.6672	4.44089e-16	XP_016856256	RPRD2
chr1	150471902	30.6756	0	XP_016856256	RPRD2
chr1	150472258	27.6961	8.88178e-16	XP_016856256	RPRD2
chr1	150472986	13.3972	0	XP_016856256	RPRD2
chr1	150473287	3.81933	2.88658e-13	XP_016856256	RPRD2
chr1	150507074	5.52589	8.18002e-10	NR_106938	MIR6878
chr1	150553679	18.5534	1.33509e-11	XR_921844	ADAMTSL4
chr1	150560392	24.1661	3.20188e-13	NR_104133	ADAMTSL4-AS1
chr1	150577118	39.7646	8.88178e-16	NP_877495	MCL1
chr1	150577308	6.02755	1.33227e-15	NP_877495	MCL1
chr1	150578472	3.10272	2.22045e-16	NP_877495	MCL1
chr1	150579029	7.36035	6.66134e-16	NP_877495	MCL1
chr1	150579296	2.50012	2.22045e-16	NP_877495	MCL1
chr1	150579458	5.49102	4.44089e-16	NP_877495	MCL1
chr1	150625563	26.4938	4.37499e-09	NP_997051	ENSA
chr1	150627203	16.0947	5.37414e-10	NP_997051	ENSA
chr1	150648396	60.7542	4.44089e-16	XP_006711491	GOLPH3L
chr1	150950797	8.12227	4.44089e-16	XP_016858444	SETDB1
chr1	150960885	238.476	1.33227e-15	XP_011507754	CERS2
chr1	150974642	1.79741	5.71633e-07	XP_011507754	CERS2
chr1	151002456	28.3781	2.22045e-16	XP_016857266	MINDY1
chr1	151006534	24.6095	9.99201e-16	XP_016857266	MINDY1
chr1	151034087	38.4132	4.44089e-16	XP_016857446	PRUNE1
chr1	151034265	17.2435	0.00110416	XP_016857446	PRUNE1
chr1	151053139	246.103	4.44089e-16	XP_016857336	CDC42SE1
chr1	151054302	20.5385	6.05849e-13	XP_016857336	CDC42SE1
chr1	151055072	3.50805	6.9601e-12	XP_016857336	CDC42SE1
chr1	151059735	12.3261	1.31219e-07	NP_006809	MLLT11
chr1	151160852	24.4583	9.99201e-16	NR_144937	TNFAIP8L2-SCNM1
chr1	151165161	12.0036	2.40641e-07	NR_144937	TNFAIP8L2-SCNM1
chr1	151165631	3.11822	3.04528e-11	NR_144937	TNFAIP8L2-SCNM1
chr1	151166522	2.34045	1.90704e-05	NR_144937	TNFAIP8L2-SCNM1
chr1	151176751	5.90452	1.5371e-12	XP_016857694	VPS72
chr1	151185931	16.7195	2.4811e-05	XP_016857694	VPS72
chr1	151190071	23.9343	4.21885e-15	XP_016857694	VPS72
chr1	151198855	1.65412	0.00113068	XP_016857930	PIP5K1A
chr1	151234286	3.89617	1.68088e-13	XP_016857930	PIP5K1A
chr1	151248220	44.5851	0	XP_016857930	PIP5K1A
chr1	151262201	2.53027	1.63364e-09	XP_016857345	PSMD4
chr1	151263933	2.12036	4.3936e-07	XP_016857345	PSMD4
chr1	151264851	1.77038	0.0321615	XP_016857345	PSMD4
chr1	151281779	6.54596	3.14014e-07	NR_135595	LOC100507670
chr1	151282036	17.1516	1.11022e-16	XP_011508115	ZNF687
chr1	151282349	19.7866	1.11022e-16	XP_011508115	ZNF687
chr1	151286294	14.3301	3.33067e-16	XP_011508115	ZNF687
chr1	151286471	3.22303	8.88178e-16	XP_011508115	ZNF687
chr1	151286674	8.96366	2.22045e-16	XP_011508115	ZNF687
chr1	151287233	36.7523	1.11022e-16	XP_011508115	ZNF687
chr1	151287703	68.5926	4.44089e-16	XP_011508115	ZNF687
chr1	151288074	25.1524	2.22045e-16	XP_011508115	ZNF687
chr1	151288355	4.02755	8.88178e-16	XP_011508115	ZNF687
chr1	151288547	13.0706	1.33227e-15	XP_011508115	ZNF687
chr1	151291590	6.0119	1.77254e-06	XP_011508115	ZNF687
chr1	151292388	2.01572	0.0427423	XP_016856981	PI4KB
chr1	151292630	6.32747	5.55112e-16	XP_016856981	PI4KB
chr1	151315870	45.7087	0	XP_016856981	PI4KB
chr1	151315956	39.2496	3.33067e-16	XP_016856981	PI4KB
chr1	151316249	28.1855	2.22045e-16	XP_016856981	PI4KB
chr1	151327400	7.15559	5.47704e-05	XP_016856981	PI4KB
chr1	151342779	5.8429	9.76996e-15	XP_016857489	RFX5
chr1	151403071	13.4043	3.88987e-08	XR_921760	POGZ
chr1	151404648	11.8827	2.40641e-07	XR_921760	POGZ
chr1	151405163	3.67837	2.22045e-16	XR_921760	POGZ
chr1	151405332	88.6765	3.33067e-16	XR_921760	POGZ
chr1	151405578	38.8679	6.66134e-16	XR_921760	POGZ
chr1	151405795	7.22056	8.88178e-16	XR_921760	POGZ
chr1	151406068	15.7619	0	XR_921760	POGZ
chr1	151519136	12.4571	1.31219e-07	XR_921902	CGN
chr1	151652114	42.1528	2.22045e-16	XP_016857906	SNX27
chr1	151763062	2.89334	0.0137629	NP_057262	OAZ3
chr1	151770008	39.281	6.66134e-16	NP_057262	OAZ3
chr1	151874343	12.4772	1.31219e-07	XP_011507444	THEM4
chr1	152215796	14.019	1.14891e-08	NR_103779	FLG-AS1
chr1	153561487	18.1705	0.0120529	NP_005969	S100A2
chr1	153634172	10.0791	1.33227e-15	XP_016856482	CHTOP
chr1	153636591	1.75155	3.94832e-05	XP_016856482	CHTOP
chr1	153645362	235.896	8.88178e-16	XP_016856482	CHTOP
chr1	153661309	17.1931	8.49094e-11	NR_052020	SNAPIN
chr1	153664099	15.3088	2.0978e-06	NP_004506	ILF2
chr1	153664415	12.4873	1.31219e-07	NP_004506	ILF2
chr1	153773062	11.7013	4.40821e-07	XP_016857621	INTS3
chr1	153773276	7.80665	1.41597e-10	XP_016857621	INTS3
chr1	153775482	20.0851	1.12554e-12	XR_001736940	SLC27A3
chr1	153775627	17.183	8.49094e-11	XR_001736940	SLC27A3
chr1	153775899	53.7712	0	XR_001736940	SLC27A3
chr1	153776196	14.7143	3.50597e-06	XR_001736940	SLC27A3
chr1	153819716	4.37072	2.22045e-16	XP_005245421	GATAD2B
chr1	153828089	16.708	0	XP_005245421	GATAD2B
chr1	153853047	11.7114	4.40821e-07	XP_005245421	GATAD2B
chr1	153930193	19.7223	6.20304e-09	XR_426806	DENND4B
chr1	153930332	25.0428	4.73277e-12	XR_426806	DENND4B
chr1	153942980	3.23101	7.4431e-07	XR_426806	DENND4B
chr1	153943111	10.6443	1.60429e-05	XR_426806	DENND4B
chr1	153944189	3.40946	4.47544e-08	XR_426806	DENND4B
chr1	153944378	11.2479	0.000797565	XR_426806	DENND4B
chr1	153948057	1.86439	0.0118237	XR_001737032	CRTC2
chr1	153952037	11.6711	4.40821e-07	XR_001737032	CRTC2
chr1	153978486	11.4595	8.0657e-07	NA	NA
chr1	154207409	5.05518	1.11022e-16	NP_620077	C1orf43
chr1	154207572	7.71485	0.00191557	NP_620077	C1orf43
chr1	154212339	2.13921	1.21254e-07	NP_620077	C1orf43
chr1	154219918	15.7219	0.00132995	NP_620077	C1orf43
chr1	154221021	3.70627	8.96761e-07	XP_016858480	UBAP2L
chr1	154225103	5.44449	0.0311601	XP_016858480	UBAP2L
chr1	154257365	3.24918	0.000115499	XP_016858480	UBAP2L
chr1	154325631	4.22791	2.22045e-16	XR_001737337	ATP8B2
chr1	154328124	2.00716	1.27819e-10	XR_001737337	ATP8B2
chr1	154337433	1.73157	0.00021786	XR_001737337	ATP8B2
chr1	154343964	18.4728	1.33509e-11	XR_001737337	ATP8B2
chr1	154349239	11.4687	4.44089e-16	XR_001737337	ATP8B2
chr1	154349334	9.0641	1.11022e-16	XR_001737337	ATP8B2
chr1	154405694	11.0161	9.81573e-06	XP_016856690	IL6R
chr1	154454562	12.6989	7.14788e-08	XP_016856690	IL6R
chr1	154465352	19.5693	6.66134e-16	XP_016856690	IL6R
chr1	154465682	216.77	6.66134e-16	XP_016856690	IL6R
chr1	154550272	147.081	0	NP_060052	UBE2Q1
chr1	154550957	25.4257	1.11022e-16	NP_060052	UBE2Q1
chr1	154558573	29.8603	2.22045e-16	NP_060052	UBE2Q1
chr1	154582226	1.71789	0.016047	XP_016855526	ADAR
chr1	154582881	6.1244	0.0434269	XP_016855526	ADAR
chr1	154584835	55.5425	3.33067e-16	XP_016855526	ADAR
chr1	154590203	1.62501	0.0257454	XP_016855526	ADAR
chr1	154601343	45.8385	0	XP_016855526	ADAR
chr1	154601534	18.5166	0	XP_016855526	ADAR
chr1	154602037	4.21123	1.44329e-15	XP_016855526	ADAR
chr1	154602165	2.0468	3.33067e-16	XP_016855526	ADAR
chr1	154602433	3.69492	6.66134e-16	XP_016855526	ADAR
chr1	154608033	3.13884	1.96079e-06	XP_016855526	ADAR
chr1	154671149	7.32914	2.22045e-16	NA	NA
chr1	154671283	9.16675	4.44089e-16	NA	NA
chr1	154672016	11.9381	2.22045e-16	NA	NA
chr1	154677633	3.77334	2.22045e-16	NA	NA
chr1	154678462	5.30837	1.11022e-16	NA	NA
chr1	154678759	328.369	1.33227e-15	NA	NA
chr1	154679415	492.436	0	NA	NA
chr1	154925037	2.84456	0.000501949	NP_006547	PMVK
chr1	154925241	4.4681	7.47949e-06	NP_006547	PMVK
chr1	154944904	3.19231	6.6456e-11	NP_065385	PBXIP1
chr1	154945026	2.18318	7.60078e-08	NP_065385	PBXIP1
chr1	154945986	23.7191	0	NP_065385	PBXIP1
chr1	154958606	30.8372	3.33067e-16	NP_612157	PYGO2
chr1	154958797	10.8042	2.22045e-16	NP_612157	PYGO2
chr1	154958895	109.636	1.11022e-15	NP_612157	PYGO2
chr1	154959339	9.26174	3.33067e-16	NP_612157	PYGO2
chr1	154959592	84.404	8.88178e-16	NP_612157	PYGO2
chr1	154961007	7.14209	1.33227e-14	NP_612157	PYGO2
chr1	154961493	17.1163	6.66134e-16	NP_612157	PYGO2
chr1	154961706	2.02665	1.75655e-06	NP_612157	PYGO2
chr1	154962009	50.7683	0	NP_612157	PYGO2
chr1	154962153	47.6647	2.22045e-16	NP_612157	PYGO2
chr1	154968559	2.59368	0.00395415	XP_016857572	SHC1
chr1	154974755	12.6889	7.14788e-08	NR_024163	CKS1B
chr1	154983881	1.87077	9.07697e-05	NP_958800	FLAD1
chr1	154983994	7.32417	2.34776e-05	NP_958800	FLAD1
chr1	154987668	13.7267	2.11494e-08	NP_958800	FLAD1
chr1	154987898	21.0021	3.25517e-13	NP_958800	FLAD1
chr1	154988140	26.3225	4.44089e-16	NP_958800	FLAD1
chr1	154988345	5.40636	4.52299e-08	NP_958800	FLAD1
chr1	154988704	187.79	2.22045e-16	NP_958800	FLAD1
chr1	154990221	5.17228	3.02184e-06	NP_958800	FLAD1
chr1	154990442	10.0587	0.00435731	NP_958800	FLAD1
chr1	155002456	39.281	6.66134e-16	NA	NA
chr1	155002667	40.9739	4.44089e-16	XP_016856888	ZBTB7B
chr1	155002876	3.20517	7.77156e-16	XP_016856888	ZBTB7B
chr1	155004014	1.8948	0.000797565	XP_016856888	ZBTB7B
chr1	155010277	1.55644	0.0203365	XP_016856888	ZBTB7B
chr1	155014933	30.3323	6.66134e-16	XP_016856888	ZBTB7B
chr1	155015166	116.567	2.22045e-16	XP_016856888	ZBTB7B
chr1	155015408	22.95	0	XP_016856888	ZBTB7B
chr1	155015795	12.3834	3.33067e-16	XP_016856888	ZBTB7B
chr1	155016449	56.8664	0	XP_016856888	ZBTB7B
chr1	155016727	1024.16	0	XP_016856888	ZBTB7B
chr1	155017219	81.0787	9.99201e-16	XP_016856888	ZBTB7B
chr1	155017661	7.2352	8.56426e-12	XP_016856888	ZBTB7B
chr1	155018277	22.5942	2.66454e-14	XP_016856888	ZBTB7B
chr1	155060323	12.4672	0.0121983	NR_048579	ADAM15
chr1	155060782	13.1927	3.88987e-08	NR_048579	ADAM15
chr1	155062621	2.39406	4.44089e-16	NR_048579	ADAM15
chr1	155069272	2.30802	0.000187096	NP_872632	EFNA4
chr1	155138384	11.52	4.40821e-07	XP_006711516	SLC50A1
chr1	155140214	2.42152	2.30593e-13	XP_016856987	DPM3
chr1	155140510	5.31306	2.90878e-14	XP_016856987	DPM3
chr1	155185927	87.8603	7.77156e-16	NP_002447	MUC1
chr1	155188547	10.182	7.77156e-16	NP_002447	MUC1
chr1	155188798	4.80239	0	NP_002447	MUC1
chr1	155189280	5.50967	4.44089e-16	NP_002447	MUC1
chr1	155189538	3.38279	6.66134e-16	NP_002447	MUC1
chr1	155190124	5.93142	0	NP_002447	MUC1
chr1	155190687	15.873	2.22045e-16	NP_002447	MUC1
chr1	155190987	20.1267	4.44089e-16	NP_002447	MUC1
chr1	155191585	59.6781	0	NP_002447	MUC1
chr1	155191824	129.319	4.44089e-16	NP_002447	MUC1
chr1	155191927	87.4232	4.44089e-16	NP_002447	MUC1
chr1	155192930	21.4958	0.00462558	NA	NA
chr1	155193283	21.5462	1.75415e-13	NA	NA
chr1	155193398	12.6284	1.31219e-07	NA	NA
chr1	155208998	11.8827	2.40641e-07	NP_942584	MTX1
chr1	155213658	3.79695	9.54792e-15	NP_942584	MTX1
chr1	155213991	66.0832	0	NR_002188	GBAP1
chr1	155214286	197.665	0	NR_002188	GBAP1
chr1	155216404	11.0867	8.0657e-07	NR_002188	GBAP1
chr1	155217010	14.1399	1.14891e-08	NR_002188	GBAP1
chr1	155224879	22.6445	2.66454e-14	NR_002188	GBAP1
chr1	155232200	11.0161	1.47392e-06	NA	NA
chr1	155233794	11.3487	8.0657e-07	NA	NA
chr1	155234285	4.03759	0	NA	NA
chr1	155234613	65.5457	8.88178e-16	NP_001165283	GBA
chr1	155234913	196.073	8.88178e-16	NP_001165283	GBA
chr1	155237530	11.9835	0.000323325	NP_001165283	GBA
chr1	155238169	12.9105	7.14788e-08	NP_001165283	GBA
chr1	155238251	11.661	4.40821e-07	NP_001165283	GBA
chr1	155247576	16.9309	8.85975e-05	XP_005244902	FAM189B
chr1	155247721	1.57588	0.00141653	XP_005244902	FAM189B
chr1	155250672	1.65284	0.00292376	XP_005244902	FAM189B
chr1	155254893	1.56277	0.000139926	XP_005244902	FAM189B
chr1	155256110	2.28198	0.00874702	XP_016855480	SCAMP3
chr1	155256196	15.4498	0.006045	XP_016855480	SCAMP3
chr1	155262130	1.52288	0.000175129	XP_016855480	SCAMP3
chr1	155263222	4.7693	0.000321599	XR_241067	CLK2
chr1	155273255	3.72604	3.67002e-09	XR_241067	CLK2
chr1	155277638	12.8199	0.00617147	XR_241067	CLK2
chr1	155283013	13.9787	1.14891e-08	XR_921905	HCN3
chr1	155287965	11.651	4.40821e-07	XR_921905	HCN3
chr1	155310184	11.5804	0.000509282	XP_005245020	FDPS
chr1	155325603	11.792	4.40821e-07	XR_921763	RUSC1
chr1	155338266	1.71528	3.94832e-05	NR_030282	MIR555
chr1	155438589	155.414	2.22045e-16	NR_030282	MIR555
chr1	155438874	6.72737	2.22045e-16	NR_030282	MIR555
chr1	155459852	14.3716	6.23624e-09	NR_030282	MIR555
chr1	155468402	11.1774	8.0657e-07	NR_030282	MIR555
chr1	155478035	10.0806	3.33067e-16	NR_030282	MIR555
chr1	155478110	4.50437	8.88178e-16	NR_030282	MIR555
chr1	155478987	2.01265	1.68546e-07	NR_030282	MIR555
chr1	155479976	2.5078	3.44408e-05	NR_030282	MIR555
chr1	155481774	151.091	0	NR_030282	MIR555
chr1	155481884	172.332	1.11022e-16	NR_030282	MIR555
chr1	155521219	81.3899	0	NR_030282	MIR555
chr1	155562477	5.86579	1.54796e-05	NR_030282	MIR555
chr1	155562684	3.18903	1.56825e-08	NR_030282	MIR555
chr1	155563088	19.4742	1.11022e-16	NA	NA
chr1	155563395	35.7174	1.11022e-15	NA	NA
chr1	155610313	1.84054	9.07697e-05	XR_921862	MSTO1
chr1	155610503	9.80574	3.31183e-07	XR_921862	MSTO1
chr1	155610799	15.0053	1.43995e-11	XR_921862	MSTO1
chr1	155612066	6.1429	9.97456e-07	XR_921862	MSTO1
chr1	155613747	2.41081	0.0276184	XR_921862	MSTO1
chr1	155613930	4.53173	1.26123e-05	XR_921862	MSTO1
chr1	155614153	2.58039	1.04361e-14	XR_921862	MSTO1
chr1	155614369	6.50465	3.33067e-16	XR_921862	MSTO1
chr1	155614727	15.7711	4.86632e-08	XR_921862	MSTO1
chr1	155616112	8.14814	5.22499e-09	NA	NA
chr1	155616224	10.2693	7.46236e-12	NA	NA
chr1	155659820	5.98843	1.11022e-15	NP_620832	YY1AP1
chr1	155660456	2.1545	3.76254e-09	NP_620832	YY1AP1
chr1	155672703	2.11532	4.3936e-07	NP_620832	YY1AP1
chr1	155675068	1.86668	2.4811e-05	NP_620832	YY1AP1
chr1	155676567	2.13539	1.59916e-06	NP_620832	YY1AP1
chr1	155679493	2.31117	2.40451e-07	NP_620832	YY1AP1
chr1	155680436	10.2894	7.46236e-12	NP_620832	YY1AP1
chr1	155688422	2.469	1.30941e-05	NP_620832	YY1AP1
chr1	155688600	1.89313	2.92699e-06	NP_620832	YY1AP1
chr1	155689224	2.56166	4.44089e-16	XP_016857786	DAP3
chr1	155709792	1.66622	4.3057e-08	XP_016857786	DAP3
chr1	155726000	2.0194	2.34776e-05	XP_016857786	DAP3
chr1	155731384	17.2737	8.49094e-11	XP_016857786	DAP3
chr1	155737044	20.4277	3.59574e-08	XP_016857786	DAP3
chr1	155738337	6.78568	0	XP_016857786	DAP3
chr1	155745893	3.37025	5.66132e-10	NA	NA
chr1	155746087	28.0456	3.03757e-13	NA	NA
chr1	155746378	37.4269	4.44089e-16	NA	NA
chr1	155746623	16.9412	1.57153e-10	NA	NA
chr1	155747625	1.74933	2.93983e-06	NA	NA
chr1	155748264	65.8631	4.44089e-16	NA	NA
chr1	155749568	5.99188	0.000307925	NA	NA
chr1	155749945	5.41934	4.44089e-16	XP_011507961	GON4L
chr1	155750232	7.36988	5.55112e-16	XP_011507961	GON4L
chr1	155751837	22.4833	2.35576e-11	XP_011507961	GON4L
chr1	155752040	2.1927	7.38436e-08	XP_011507961	GON4L
chr1	155752500	50.8086	1.11022e-16	XP_011507961	GON4L
chr1	155754394	14.9359	3.38241e-09	XP_011507961	GON4L
chr1	155756977	11.6913	0.000187096	XP_011507961	GON4L
chr1	155757304	11.8525	0.000187096	XP_011507961	GON4L
chr1	155762268	20.3571	6.05849e-13	XP_011507961	GON4L
chr1	155763331	11.0161	1.47392e-06	XP_011507961	GON4L
chr1	155765076	19.2084	3.8799e-12	XP_011507961	GON4L
chr1	155765370	40.1274	2.22045e-16	XP_011507961	GON4L
chr1	155765706	41.4676	0	XP_011507961	GON4L
chr1	155765900	19.6115	7.10053e-06	XP_011507961	GON4L
chr1	155766233	2.87707	1.92957e-13	XP_011507961	GON4L
chr1	155766537	2.87339	3.06052e-07	XP_011507961	GON4L
chr1	155766607	1.92903	4.61136e-05	XP_011507961	GON4L
chr1	155822384	1.86754	0.000141171	XP_011507961	GON4L
chr1	155853560	5.16266	1.75221e-09	XP_011507961	GON4L
chr1	155853687	2.16114	1.59916e-06	XP_011507961	GON4L
chr1	155868279	59.5551	2.22045e-16	XP_016856248	SYT11
chr1	155900314	13.898	9.69715e-06	NP_008843	RIT1
chr1	155913351	11.2427	0	NP_055764	KIAA0907
chr1	155947874	11.6427	0	XP_016858288	ARHGEF2
chr1	155950318	9.18393	5.50489e-07	XP_016858288	ARHGEF2
chr1	155951514	1.70236	0.00490301	XP_016858288	ARHGEF2
chr1	155951757	2.92757	4.4148e-07	XP_016858288	ARHGEF2
chr1	155951938	2.42383	1.90704e-05	XP_016858288	ARHGEF2
chr1	155966460	1.75223	0.000800015	XP_016858288	ARHGEF2
chr1	156009163	7.31028	0	XP_011508225	SSR2
chr1	156009493	1.88629	4.41689e-11	XP_011508225	SSR2
chr1	156015046	13.626	0.000136648	XP_011508225	SSR2
chr1	156018349	2.31155	2.64418e-05	XP_011508225	SSR2
chr1	156036147	11.6207	4.40821e-07	XR_921895	UBQLN4
chr1	156055387	1.73943	1.29662e-07	NP_054736	LAMTOR2
chr1	156076419	74.5693	4.44089e-16	NP_001087194	MEX3A
chr1	156076730	26.7824	0	NP_001087194	MEX3A
chr1	156077004	30.3139	4.44089e-16	NP_001087194	MEX3A
chr1	156077545	6.44869	1.22125e-15	NP_001087194	MEX3A
chr1	156081564	10.2725	3.33067e-16	NP_001087194	MEX3A
chr1	156081809	27.6476	0	NP_001087194	MEX3A
chr1	156082374	173.542	2.22045e-16	NA	NA
chr1	156137009	3.08216	0.00366789	XR_921781	LMNA
chr1	156137132	1.63591	0.000772031	XR_921781	LMNA
chr1	156194208	23.7328	4.21885e-15	XP_016858397	SLC25A44
chr1	156199621	13.1725	8.01696e-05	XP_016858397	SLC25A44
chr1	156199854	14.4019	6.23624e-09	XP_016858397	SLC25A44
chr1	156200324	18.9526	5.55112e-16	XP_016858397	SLC25A44
chr1	156210509	8.55376	2.22045e-16	XP_016858397	SLC25A44
chr1	156212651	27.3201	4.44089e-16	XP_016858397	SLC25A44
chr1	156238656	3.69368	8.96761e-07	NP_001186593	PMF1-BGLAP
chr1	156238969	15.5405	6.11493e-08	NP_001186593	PMF1-BGLAP
chr1	156239767	19.3193	0.00798658	NP_001186593	PMF1-BGLAP
chr1	156243957	18.7751	3.765e-09	XR_001737428	PAQR6
chr1	156249577	2.26816	0.000800015	XR_921762	SMG5
chr1	156266116	6.66594	2.22045e-16	XR_921762	SMG5
chr1	156282718	3.18476	1.06955e-07	XR_921762	SMG5
chr1	156285746	12.0742	2.40641e-07	NR_026678	TMEM79
chr1	156291715	75.7986	4.44089e-16	XR_426762	GLMP
chr1	156292052	12.6687	1.31219e-07	XR_426762	GLMP
chr1	156483395	4.84765	0.00144855	XR_001737184	MEF2D
chr1	156500676	1.70264	0.000141171	XR_001737184	MEF2D
chr1	156594147	14.019	0.000501949	XP_016855808	NAXE
chr1	156594725	20.0374	0	XP_005245344	GPATCH4
chr1	156595125	1.69921	0.000147951	XP_005245344	GPATCH4
chr1	156595475	5.56892	6.66134e-16	XP_005245344	GPATCH4
chr1	156598475	1.98256	0.000136648	XP_005245344	GPATCH4
chr1	156598987	4.04003	2.60514e-06	XP_005245344	GPATCH4
chr1	156637999	13.3539	3.88987e-08	NA	NA
chr1	156638197	18.0395	2.47473e-11	NA	NA
chr1	156640267	16.4474	2.90699e-10	NA	NA
chr1	156641222	12.1951	2.40641e-07	NA	NA
chr1	156641999	132.107	0	XP_016857536	BCAN
chr1	156642133	14.3773	0	XP_016857536	BCAN
chr1	156642562	152.838	0	XP_016857536	BCAN
chr1	156643451	11.1572	8.0657e-07	XP_016857536	BCAN
chr1	156644440	6.62971	5.9952e-15	XP_016857536	BCAN
chr1	156644746	1.59237	0.00210204	XP_016857536	BCAN
chr1	156645326	15.0669	3.38241e-09	XP_016857536	BCAN
chr1	156646010	66.3871	3.33067e-16	XP_016857536	BCAN
chr1	156646476	5.01837	3.33067e-16	XP_016857536	BCAN
chr1	156646845	162.971	4.44089e-16	XP_016857536	BCAN
chr1	156661334	2.06674	2.96339e-08	NA	NA
chr1	156715849	11.0564	0.00048346	NA	NA
chr1	156723310	25.6487	0	XP_006711624	ISG20L2
chr1	156724167	2.46017	4.44089e-16	XP_006711624	ISG20L2
chr1	156724329	1.63092	9.61712e-11	XP_006711624	ISG20L2
chr1	156727103	24.7836	0	XP_006711624	ISG20L2
chr1	156727389	27.1127	2.22045e-16	XP_006711624	ISG20L2
chr1	156728020	20.9366	5.55112e-16	XP_006711624	ISG20L2
chr1	156728215	2.20353	2.18714e-14	XP_006711624	ISG20L2
chr1	156728805	25.0585	8.88178e-16	XR_426778	RRNAD1
chr1	156729000	3.97854	0	XR_426778	RRNAD1
chr1	156732096	1.54578	1.69846e-05	XR_426778	RRNAD1
chr1	156732200	2.12651	0.00144855	XR_426778	RRNAD1
chr1	156734393	2.71344	2.91951e-08	XR_426778	RRNAD1
chr1	156735744	1.85588	0.0369311	XR_426778	RRNAD1
chr1	156767627	3.75794	1.41853e-10	XR_921868	PRCC
chr1	156782310	2.28924	0	XR_921868	PRCC
chr1	156786723	15.0952	6.66134e-16	XR_921868	PRCC
chr1	156797295	1.58017	1.26672e-11	XR_921868	PRCC
chr1	156800400	1.61519	5.76373e-08	XR_921868	PRCC
chr1	156800681	6.63651	1.11022e-16	XR_921868	PRCC
chr1	156935951	19.2386	1.06513e-08	XP_016858413	ARHGEF11
chr1	156938494	14.6236	6.23624e-09	XP_016858413	ARHGEF11
chr1	156939620	17.2435	1.58581e-05	XP_016858413	ARHGEF11
chr1	156939700	2.12359	9.26368e-05	XP_016858413	ARHGEF11
chr1	157125030	39.1633	2.22045e-16	XP_006711273	ETV3
chr1	157125514	22.9569	1.5099e-14	XP_006711273	ETV3
chr1	157125799	167.476	4.44089e-16	XP_006711273	ETV3
chr1	157135689	3.77774	3.04867e-13	XP_006711273	ETV3
chr1	157136326	3.59538	1.53766e-13	XP_006711273	ETV3
chr1	157138335	2.58324	1.29077e-08	XP_006711273	ETV3
chr1	159014852	11.7013	0.00980405	XP_016856639	IFI16
chr1	159053688	8.32089	5.22499e-09	XP_016856639	IFI16
chr1	160030296	11.53	4.40821e-07	NP_660150	PIGM
chr1	160030893	22.7856	1.92909e-07	NP_660150	PIGM
chr1	160031209	12.2556	1.77254e-06	NP_660150	PIGM
chr1	160031606	23.0375	1.5099e-14	NP_660150	PIGM
chr1	160093153	17.9287	0.00497921	XP_016858329	IGSF8
chr1	160217439	7.80259	2.22045e-16	NR_028106	DCAF8
chr1	160217689	4.26743	1.13243e-14	NR_028106	DCAF8
chr1	160239530	23.6421	2.53494e-11	NR_028106	DCAF8
chr1	160239744	3.43611	1.15019e-13	NR_028106	DCAF8
chr1	160240060	16.4019	6.66134e-16	NR_028106	DCAF8
chr1	160262321	3.83697	2.89021e-09	NR_028106	DCAF8
chr1	160323510	11.2177	8.0657e-07	NP_004362	COPA
chr1	160370827	11.1774	8.0657e-07	NP_005589	NHLH1
chr1	160678977	2.89689	2.22045e-16	XP_016858356	CD48
chr1	160681329	3.60862	5.55112e-16	XP_016858356	CD48
chr1	160685001	2.39244	4.44089e-16	XP_016858356	CD48
chr1	160739337	3.34034	5.10703e-15	XP_011508131	SLAMF7
chr1	160748235	50.0126	1.11022e-16	XP_011508131	SLAMF7
chr1	160748473	1.59254	5.78422e-06	XP_011508131	SLAMF7
chr1	160750203	22.2717	0.000587613	XP_011508131	SLAMF7
chr1	160750685	11.4797	4.40821e-07	XP_011508131	SLAMF7
chr1	160751411	2.00793	2.47928e-07	XP_011508131	SLAMF7
chr1	160752229	18.0597	2.47473e-11	XP_011508131	SLAMF7
chr1	160753127	22.0903	2.37884e-05	XP_011508131	SLAMF7
chr1	160753258	2.63843	3.33067e-16	XP_011508131	SLAMF7
chr1	160753702	97.5338	1.11022e-15	XP_011508131	SLAMF7
chr1	160753925	23.4011	3.33067e-16	XP_011508131	SLAMF7
chr1	160754561	4.40449	1.33227e-15	XP_011508131	SLAMF7
chr1	160754954	19.0976	7.19891e-12	NA	NA
chr1	160799837	4.89974	4.44089e-16	XP_016856793	LY9
chr1	160799987	2.62026	0.000536889	XP_016856793	LY9
chr1	160802257	68.5334	2.22045e-16	XP_016856793	LY9
chr1	160814549	16.0444	2.34776e-05	XP_016856793	LY9
chr1	160827920	18.0194	0.00497921	XP_016856793	LY9
chr1	160998235	22.181	2.33114e-10	NP_058642	F11R
chr1	161039724	3.24732	7.77156e-16	NP_996888	USF1
chr1	161040631	3.56016	0.000218481	NP_996888	USF1
chr1	161040847	1.5028	0.000755588	NP_996888	USF1
chr1	161041752	1.83802	9.07697e-05	NP_996888	USF1
chr1	161047011	1.59951	1.68546e-07	XP_016856449	ARHGAP30
chr1	161047303	2.42044	0.00159815	XP_016856449	ARHGAP30
[truncated: 19,934 more rows]

## Sheet: 0h rep2
Chrom	Position	Enrichment	p.value	Refseq	SYMBOL
chr1	14571	14.1818	4.44089e-16	NA	NA
chr1	14752	2.01485	0	NA	NA
chr1	14989	2.03114	3.33067e-16	NA	NA
chr1	15455	2.27336	2.75118e-06	NA	NA
chr1	15815	1.72386	8.42576e-05	NA	NA
chr1	16746	1.53824	8.02727e-08	NA	NA
chr1	16909	2.07023	3.95337e-09	NA	NA
chr1	19038	2.62221	0	NA	NA
chr1	19381	2.6984	8.35306e-09	NA	NA
chr1	19596	3.3	1.11022e-16	NA	NA
chr1	19949	2.1536	0	NA	NA
chr1	23858	3.92794	1.44329e-15	NA	NA
chr1	25096	1.694	5.96239e-06	NA	NA
chr1	32252	2.88449	9.40359e-14	NA	NA
chr1	90480	5.39685	0	NA	NA
chr1	90885	2.39191	2.88226e-10	NA	NA
chr1	91444	2.3753	3.80624e-10	NA	NA
chr1	129204	2.05772	2.20945e-12	NA	NA
chr1	132032	2.84934	2.22045e-16	NA	NA
chr1	132599	2.54742	9.91318e-13	NA	NA
chr1	133393	3.33485	3.33067e-16	NA	NA
chr1	133799	3.08681	4.44089e-16	NA	NA
chr1	133911	3.69603	4.44089e-16	NA	NA
chr1	134319	3.72881	3.33067e-16	NA	NA
chr1	135324	7.35654	6.66134e-16	NA	NA
chr1	135700	2.38128	8.88178e-16	NA	NA
chr1	136050	2.73207	0	NA	NA
chr1	138249	3.15163	0	NA	NA
chr1	138458	3.60116	4.44089e-16	NA	NA
chr1	138953	4.69913	1.33227e-15	NA	NA
chr1	139621	1.90715	1.55431e-15	NA	NA
chr1	140143	1.79622	3.33067e-16	NA	NA
chr1	142966	2.42375	2.22045e-16	NA	NA
chr1	145702	1.72695	6.66134e-16	NA	NA
chr1	158500	1.54986	3.9968e-15	NA	NA
chr1	185169	3.55053	0	NA	NA
chr1	186345	1.59448	4.996e-15	NA	NA
chr1	187168	2.14714	0	NA	NA
chr1	189614	2.13766	0	NA	NA
chr1	189899	2.06383	1.11022e-16	NA	NA
chr1	202772	2.37562	3.33067e-16	NA	NA
chr1	267009	4.83396	3.33067e-16	NA	NA
chr1	267400	2.48365	3.33067e-16	NA	NA
chr1	267999	2.1998	2.22045e-16	NA	NA
chr1	348092	1.98656	1.13243e-14	NA	NA
chr1	356385	4.94682	2.22045e-16	NA	NA
chr1	485072	2.82559	2.22045e-16	NA	NA
chr1	485189	2.7494	3.33067e-16	NA	NA
chr1	488049	2.12846	3.33067e-16	NA	NA
chr1	489276	3.05865	2.22045e-16	NA	NA
chr1	489380	3.85766	4.44089e-16	NA	NA
chr1	489794	3.33016	3.33067e-16	NA	NA
chr1	489950	3.21306	4.44089e-16	NA	NA
chr1	490299	3.66093	4.44089e-16	NA	NA
chr1	491307	6.50125	2.22045e-16	NA	NA
chr1	491650	2.39484	1.33227e-15	NA	NA
chr1	493466	3.36887	2.22045e-16	NA	NA
chr1	493650	5.42783	5.55112e-16	NA	NA
chr1	494109	3.36123	8.88178e-16	NA	NA
chr1	494415	2.12679	3.33067e-16	NA	NA
chr1	495011	4.13292	1.11022e-16	NA	NA
chr1	498765	2.77062	2.22045e-16	NA	NA
chr1	499302	1.84099	4.44089e-16	NA	NA
chr1	501600	2.04644	2.22045e-16	NA	NA
chr1	502498	2.06209	4.44089e-16	NA	NA
chr1	502850	1.57935	0	NA	NA
chr1	633126	1.68683	0	NR_125957	LOC101928626
chr1	725299	2.37247	1.11022e-16	NA	NA
chr1	726307	5.18835	8.88178e-16	NA	NA
chr1	726697	2.27687	4.44089e-16	NA	NA
chr1	728372	2.66885	4.44089e-16	NA	NA
chr1	728772	1.56804	3.33067e-16	NA	NA
chr1	729061	3.42637	3.33067e-16	NA	NA
chr1	729582	1.52109	7.77156e-16	NA	NA
chr1	740496	1.85413	2.22045e-16	NA	NA
chr1	744403	2.00632	6.0913e-07	NA	NA
chr1	755029	1.91155	0.00269681	NA	NA
chr1	758644	9.29875	3.33067e-16	NA	NA
chr1	768594	1.94312	8.5778e-07	NA	NA
chr1	769516	2.64209	5.44191e-08	NA	NA
chr1	789227	4.16068	0.000159448	NA	NA
chr1	790308	5.37281	0.000615359	NA	NA
chr1	799489	19.3822	2.50211e-12	NA	NA
chr1	800010	52.2313	3.33067e-16	NA	NA
chr1	800185	21.0289	6.66134e-16	NA	NA
chr1	800976	15.9808	6.46526e-09	NA	NA
chr1	817389	10.178	3.33067e-16	NR_103536	FAM87B
chr1	817675	13.9925	3.30409e-11	NR_103536	FAM87B
chr1	818012	3.94208	4.42868e-13	NR_103536	FAM87B
chr1	818677	11.9815	1.95876e-06	NR_103536	FAM87B
chr1	818761	12.0143	1.37459e-06	NR_103536	FAM87B
chr1	819323	14.258	3.88578e-15	NR_103536	FAM87B
chr1	827016	7.52506	4.44089e-16	NR_024321	LINC00115
chr1	842525	15.7054	9.26285e-09	NR_047526	LINC01128
chr1	842808	13.6009	1.62676e-07	NR_047526	LINC01128
chr1	843464	15.8955	9.26285e-09	NR_047526	LINC01128
chr1	844171	28.7495	4.44089e-16	NR_047526	LINC01128
chr1	853493	2.60531	0.00553315	NR_047526	LINC01128
chr1	853912	19.1663	0	NR_047526	LINC01128
chr1	854211	2.59413	7.246e-08	NR_047526	LINC01128
chr1	854485	19.1015	8.48366e-11	NR_047526	LINC01128
chr1	855779	4.75449	4.20804e-07	NR_047526	LINC01128
chr1	856360	27.1392	2.22045e-16	NR_047526	LINC01128
chr1	856848	46.3929	8.88178e-16	NR_047526	LINC01128
chr1	857566	8.50009	2.16704e-12	NR_047526	LINC01128
chr1	954341	1.95078	0.000990798	NP_056473	NOC2L
chr1	954430	3.28928	0.0137364	NP_056473	NOC2L
chr1	961866	15.4235	0.000157914	XR_426605	KLHL17
chr1	962453	2.39893	0.00527627	XR_426605	KLHL17
chr1	963628	2.3007	0.00258374	XR_426605	KLHL17
chr1	963908	8.93648	0.000251124	XR_426605	KLHL17
chr1	965182	24.6217	6.74601e-09	XR_426605	KLHL17
chr1	965577	8.29095	2.11533e-05	XR_426605	KLHL17
chr1	965829	36.7899	4.44089e-16	NA	NA
chr1	1042284	12.5978	6.76008e-07	XR_946650	AGRN
chr1	1053958	2.30059	0.00110462	XR_946650	AGRN
chr1	1054467	2.64806	0.00021143	XR_946650	AGRN
chr1	1055164	35.0395	5.55112e-16	XR_946650	AGRN
chr1	1055534	3.49345	3.68805e-12	XR_946650	AGRN
chr1	1065709	14.5843	5.56741e-08	XR_954650	LOC100288175
chr1	1065953	5.64741	3.61039e-08	XR_954650	LOC100288175
chr1	1066044	2.913	1.16115e-07	XR_954650	LOC100288175
chr1	1069201	14.1975	7.96208e-08	XR_954650	LOC100288175
chr1	1071553	12.2307	1.37459e-06	XR_001737176	RNF223
chr1	1071729	15.5612	1.32673e-08	XR_001737176	RNF223
chr1	1079752	11.2669	3.97147e-06	NA	NA
chr1	1080891	12.0012	1.95876e-06	NA	NA
chr1	1080983	11.3915	3.97147e-06	NA	NA
chr1	1081100	11.5947	2.78983e-06	NA	NA
chr1	1081459	17.9476	5.18113e-10	NA	NA
chr1	1081763	13.909	1.13829e-07	NA	NA
chr1	1082042	39.8761	8.88178e-16	XR_001737256	C1orf159
chr1	1082404	17.226	0	XR_001737256	C1orf159
chr1	1082758	10.3397	4.44089e-16	XR_001737256	C1orf159
chr1	1083099	17.0332	5.55112e-16	XR_001737256	C1orf159
chr1	1083200	36.4162	1.11022e-16	XR_001737256	C1orf159
chr1	1083934	62.2081	1.11022e-16	XR_001737256	C1orf159
chr1	1084371	30.2981	1.11022e-16	XR_001737256	C1orf159
chr1	1084500	40.3171	2.22045e-16	XR_001737256	C1orf159
chr1	1085897	26.9361	5.78054e-10	XR_001737256	C1orf159
chr1	1086599	1.89896	0.00158494	XR_001737256	C1orf159
chr1	1086767	14.9318	2.71947e-08	XR_001737256	C1orf159
chr1	1087185	50.9053	4.44089e-16	XR_001737256	C1orf159
chr1	1087558	39.019	4.44089e-16	XR_001737256	C1orf159
chr1	1087928	24.0776	8.42659e-14	XR_001737256	C1orf159
chr1	1088550	20.4324	1.38264e-11	XR_001737256	C1orf159
chr1	1088748	18.9048	1.21877e-10	XR_001737256	C1orf159
chr1	1089258	18.7409	1.75057e-10	XR_001737256	C1orf159
chr1	1089526	5.65717	6.65852e-10	XR_001737256	C1orf159
chr1	1089873	27.5982	5.55112e-16	XR_001737256	C1orf159
chr1	1090390	70.4426	3.33067e-16	XR_001737256	C1orf159
chr1	1090895	27.572	5.55112e-16	XR_001737256	C1orf159
chr1	1091517	19.5095	6.66134e-16	XR_001737256	C1orf159
chr1	1091841	16.2102	4.51141e-09	XR_001737256	C1orf159
chr1	1092010	23.1597	3.62377e-13	XR_001737256	C1orf159
chr1	1092391	12.1651	1.37459e-06	XR_001737256	C1orf159
chr1	1092668	4.44462	3.78353e-12	XR_001737256	C1orf159
chr1	1093228	19.5342	5.90419e-11	XR_001737256	C1orf159
chr1	1108539	11.3122	0.000474706	XR_001737256	C1orf159
chr1	1217033	8.60393	0	XP_011539858	SDF4
chr1	1217160	9.18887	4.44089e-16	XP_011539858	SDF4
chr1	1219107	3.73131	0.00659091	XP_011539858	SDF4
chr1	1219688	6.38085	0.000111616	XP_011539858	SDF4
chr1	1219773	3.6254	0.0028933	XP_011539858	SDF4
chr1	1228886	1.58107	4.57821e-07	XP_011539858	SDF4
chr1	1230075	5.66864	6.65852e-10	XP_011539858	SDF4
chr1	1231566	20.2881	1.98809e-11	XP_011539858	SDF4
chr1	1232691	8.21335	2.22045e-16	NP_542172	B3GALT6
chr1	1233067	35.6905	2.22045e-16	NP_542172	B3GALT6
chr1	1233484	8.50453	6.66134e-16	NP_542172	B3GALT6
chr1	1234022	14.0073	5.55112e-16	NP_542172	B3GALT6
chr1	1234643	20.1155	2.22045e-16	NP_542172	B3GALT6
chr1	1235149	29.0996	1.66533e-14	NA	NA
chr1	1235479	7.84364	9.88098e-15	NA	NA
chr1	1235708	15.2727	1.115e-06	NA	NA
chr1	1235985	27.8538	6.66134e-16	NA	NA
chr1	1236563	20.5832	1.38264e-11	NA	NA
chr1	1237341	13.0764	3.31881e-07	NA	NA
chr1	1237844	4.51833	1.06472e-05	NA	NA
chr1	1239470	11.0702	5.65056e-06	NA	NA
chr1	1239644	12.0536	0.0310923	NA	NA
chr1	1255149	7.60875	2.22045e-16	XP_016855728	UBE2J2
chr1	1255316	8.7506	1.11022e-16	XP_016855728	UBE2J2
chr1	1273276	4.62392	0	XP_016855728	UBE2J2
chr1	1274442	4.72635	1.0474e-09	NA	NA
chr1	1274794	13.4763	2.324e-07	NA	NA
chr1	1284665	36.9997	2.22045e-16	XR_946738	SCNN1D
chr1	1285286	3.85835	9.63645e-05	XR_946738	SCNN1D
chr1	1292722	1.54817	0.000665695	XP_016855722	ACAP3
chr1	1292803	6.24697	0.000830547	XP_016855722	ACAP3
chr1	1306960	20.3668	6.52276e-08	XP_016855722	ACAP3
chr1	1307315	16.3676	4.51141e-09	XP_016855722	ACAP3
chr1	1308699	11.0816	2.08383e-11	XR_241027	PUSL1
chr1	1308823	16.5249	3.17141e-08	XR_241027	PUSL1
chr1	1308968	14.3483	7.96208e-08	XR_241027	PUSL1
chr1	1309584	13.6938	2.22045e-16	XR_241027	PUSL1
chr1	1309700	12.1637	5.55112e-16	XR_241027	PUSL1
chr1	1310315	2.3008	1.79188e-05	XR_241027	PUSL1
chr1	1310653	10.6146	3.33067e-16	XR_241027	PUSL1
chr1	1310761	23.7382	2.22045e-16	XR_241027	PUSL1
chr1	1310928	11.234	8.88178e-16	XR_241027	PUSL1
chr1	1311052	4.2335	7.58834e-10	XR_241027	PUSL1
chr1	1311442	2.78746	3.2069e-11	XR_241027	PUSL1
chr1	1311735	3.40097	0	NR_106785	MIR6727
chr1	1311905	3.19924	1.11022e-16	NR_106785	MIR6727
chr1	1312086	8.26106	4.44089e-16	NR_106785	MIR6727
chr1	1312317	5.54348	1.11022e-16	NR_106785	MIR6727
chr1	1312482	2.90454	7.10543e-15	NR_106785	MIR6727
chr1	1312700	7.59104	2.22045e-16	NR_106785	MIR6727
chr1	1312929	6.5288	6.66134e-16	NR_106785	MIR6727
chr1	1313343	93.7429	0	NR_106785	MIR6727
chr1	1313904	14.6547	0	NR_106785	MIR6727
chr1	1314336	6.54593	1.55431e-15	NR_106785	MIR6727
chr1	1314556	32.2699	7.77156e-16	NR_106785	MIR6727
chr1	1315279	25.3548	5.55112e-16	NR_106785	MIR6727
chr1	1315520	9.52436	6.66134e-16	NR_106785	MIR6727
chr1	1315904	31.794	6.66134e-16	NR_106785	MIR6727
chr1	1316388	2.72932	2.72076e-08	NR_106785	MIR6727
chr1	1317688	9.44291	1.86472e-09	NR_106785	MIR6727
chr1	1318989	5.80573	1.11022e-16	NR_106785	MIR6727
chr1	1319396	2.99131	4.44089e-16	NR_106785	MIR6727
chr1	1319676	12.3224	7.30403e-06	NR_106785	MIR6727
chr1	1320475	2.31249	1.11022e-15	NR_106785	MIR6727
chr1	1321015	3.59939	1.11022e-16	NR_106785	MIR6727
chr1	1325083	3.46424	5.58997e-13	XP_011540502	CPTP
chr1	1326149	1.76919	0.000341451	XP_011540502	CPTP
chr1	1326224	19.1146	7.90168e-05	XP_011540502	CPTP
chr1	1326350	16.1512	6.46526e-09	XP_011540502	CPTP
chr1	1326719	28.4177	5.55112e-16	XP_011540502	CPTP
chr1	1327013	22.2745	0	XP_011540502	CPTP
chr1	1327124	27.7339	0	XP_011540502	CPTP
chr1	1328521	88.6908	2.22045e-16	XP_011540502	CPTP
chr1	1328974	57.5729	5.55112e-16	NA	NA
chr1	1330216	11.7324	2.78983e-06	NA	NA
chr1	1330455	27.8015	9.58122e-14	NA	NA
chr1	1330533	9.32179	9.58122e-14	NA	NA
chr1	1331063	6.55223	1.83914e-09	NA	NA
chr1	1331601	10.7706	0	XP_016857925	TAS1R3
chr1	1331877	29.304	3.33067e-16	XP_016857925	TAS1R3
chr1	1332047	14.4064	6.66134e-16	XP_016857925	TAS1R3
chr1	1332498	29.9789	1.11022e-15	XP_016857925	TAS1R3
chr1	1332608	15.8957	5.55112e-16	XP_016857925	TAS1R3
chr1	1332855	17.2751	4.44089e-16	XP_016857925	TAS1R3
chr1	1333713	26.5693	1.55431e-15	XP_016857925	TAS1R3
chr1	1334297	19.206	6.66134e-16	XP_016857925	TAS1R3
chr1	1334671	54.6799	0	XP_016857925	TAS1R3
chr1	1335058	15.7708	2.22045e-16	XP_016857925	TAS1R3
chr1	1335580	4.83887	6.66134e-16	NR_106866	MIR6808
chr1	1335819	3.67787	0	NR_106866	MIR6808
chr1	1336061	8.25275	8.88178e-16	NR_106866	MIR6808
chr1	1336496	2.32971	1.11022e-16	NR_106866	MIR6808
chr1	1337996	1.87455	4.44089e-16	NR_106866	MIR6808
chr1	1338609	2.21541	3.91068e-07	NR_106866	MIR6808
chr1	1339601	1.59152	2.22067e-07	NR_106866	MIR6808
chr1	1340297	2.65185	8.09365e-09	NR_106866	MIR6808
chr1	1342136	2.35739	3.91435e-08	NR_106866	MIR6808
chr1	1342397	3.39178	5.55112e-16	NR_106866	MIR6808
chr1	1342708	1.52508	1.56971e-06	NR_106866	MIR6808
chr1	1349927	8.53287	2.16704e-12	NA	NA
chr1	1350434	11.398	3.97147e-06	NA	NA
chr1	1351028	13.8959	1.13829e-07	NA	NA
chr1	1352249	12.9577	5.55112e-16	NA	NA
chr1	1352550	53.776	4.44089e-16	NA	NA
chr1	1353036	27.3178	0	XP_016857006	MXRA8
chr1	1353403	28.2342	2.22045e-16	XP_016857006	MXRA8
chr1	1353768	18.0999	2.22045e-16	XP_016857006	MXRA8
chr1	1353859	4.98913	5.6708e-12	XP_016857006	MXRA8
chr1	1354011	33.7479	3.21965e-15	XP_016857006	MXRA8
chr1	1354125	44.7491	2.22045e-16	XP_016857006	MXRA8
chr1	1354371	4.24441	1.11022e-16	XP_016857006	MXRA8
chr1	1354827	7.28232	4.91364e-07	XP_016857006	MXRA8
chr1	1355721	29.9453	1.11022e-15	XP_016857006	MXRA8
chr1	1355924	2.87107	9.71305e-06	XP_016857006	MXRA8
chr1	1356346	4.18987	0.000178646	XP_016857006	MXRA8
chr1	1356712	11.6557	3.45348e-09	XP_016857006	MXRA8
chr1	1357450	49.1077	7.77156e-16	XP_016857006	MXRA8
chr1	1358919	2.16847	0.000804515	XP_016857006	MXRA8
chr1	1359050	1.85378	0.00474407	XP_016857006	MXRA8
chr1	1359701	11.1882	5.65056e-06	XP_016857006	MXRA8
chr1	1360141	16.4725	3.14721e-09	XP_016857006	MXRA8
chr1	1360821	18.1443	3.60939e-10	XP_016857006	MXRA8
chr1	1361490	102.966	2.22045e-16	XP_016857006	MXRA8
chr1	1374175	2.11863	4.44089e-16	XP_011539972	AURKAIP1
chr1	1375376	14.5712	5.56741e-08	XP_011539972	AURKAIP1
chr1	1386113	9.24655	1.11022e-16	XR_946770	CCNL2
chr1	1386654	11.8897	1.42264e-05	XR_946770	CCNL2
chr1	1387154	31.9989	0	XR_946770	CCNL2
chr1	1387796	1.70972	4.44089e-16	XR_946770	CCNL2
chr1	1390249	1.57609	2.32464e-10	XR_946770	CCNL2
chr1	1391239	7.10805	9.99201e-16	XR_946770	CCNL2
chr1	1391455	4.14007	7.77156e-16	XR_946770	CCNL2
chr1	1392606	9.28024	4.05231e-14	XR_946770	CCNL2
chr1	1392716	2.0708	2.19715e-08	XR_946770	CCNL2
chr1	1393415	5.46242	3.01232e-07	XR_946770	CCNL2
chr1	1399666	12.55	2.22045e-16	NR_015434	LOC148413
chr1	1399801	9.3693	2.22045e-16	NR_015434	LOC148413
chr1	1400284	6.20043	2.22045e-16	NR_015434	LOC148413
chr1	1400816	42.9445	0	NR_015434	LOC148413
chr1	1401050	34.7649	0	NR_015434	LOC148413
chr1	1401865	23.9755	4.44089e-16	NR_015434	LOC148413
chr1	1402076	2.4057	2.22045e-16	NP_060441	MRPL20
chr1	1402361	15.4694	0.0287582	NP_060441	MRPL20
chr1	1405828	1.80515	5.61058e-06	NP_060441	MRPL20
chr1	1406662	17.4321	4.44089e-16	NP_060441	MRPL20
chr1	1407462	15.6988	4.44089e-16	NA	NA
chr1	1407675	2.74891	2.611e-06	NA	NA
chr1	1408161	2.34203	1.11022e-16	NA	NA
chr1	1408571	2.01175	0.00158494	NA	NA
chr1	1409291	2.39616	3.599e-06	NA	NA
chr1	1409720	5.78516	2.22045e-16	NA	NA
chr1	1410087	2.18269	0.00158179	NA	NA
chr1	1411890	29.2897	0	NA	NA
chr1	1412149	29.3225	3.33067e-16	NA	NA
chr1	1419171	39.8499	1.11022e-16	XP_016856815	ANKRD65
chr1	1420816	11.2866	3.97147e-06	XP_016856815	ANKRD65
chr1	1420933	11.5882	2.78983e-06	XP_016856815	ANKRD65
chr1	1422617	13.0436	4.73759e-07	NA	NA
chr1	1422734	15.7644	9.26285e-09	NA	NA
chr1	1426012	10.7815	2.22045e-16	NA	NA
chr1	1426366	1.55611	0.00138024	NP_001140157	TMEM88B
chr1	1427573	6.53457	2.2462e-08	NP_001140157	TMEM88B
chr1	1427799	4.29761	0.000804515	NA	NA
chr1	1427923	2.63902	0.00537038	NA	NA
chr1	1428271	2.92605	2.22045e-16	NA	NA
chr1	1428453	3.79871	0	NA	NA
chr1	1429211	1.88349	3.18372e-10	NA	NA
chr1	1430387	33.0375	2.22045e-16	NA	NA
chr1	1431507	20.4127	1.38264e-11	NA	NA
chr1	1431646	20.734	9.61442e-12	NA	NA
chr1	1432093	11.0178	5.65056e-06	NA	NA
chr1	1432493	3.84247	9.74237e-09	NA	NA
chr1	1433451	1.603	0.010506	NA	NA
chr1	1433699	4.39779	5.20162e-12	NA	NA
chr1	1434387	31.6303	2.22045e-16	NA	NA
chr1	1434565	36.4818	3.33067e-16	NA	NA
chr1	1435101	89.0685	4.44089e-16	NP_954572	VWA1
chr1	1435398	9.19561	5.42677e-13	NP_954572	VWA1
chr1	1437372	6.24071	0	NP_954572	VWA1
chr1	1437465	10.079	6.66134e-16	NP_954572	VWA1
chr1	1437662	2.38844	0.000842857	NP_954572	VWA1
chr1	1438004	6.2235	7.30403e-06	NP_954572	VWA1
chr1	1438911	9.41439	1.21836e-07	NP_954572	VWA1
chr1	1439219	17.7099	6.66134e-16	NP_954572	VWA1
chr1	1439835	15.8676	2.22045e-16	NP_954572	VWA1
chr1	1440299	14.1331	1.77636e-15	NP_954572	VWA1
chr1	1441149	21.1163	0	NP_954572	VWA1
chr1	1441599	84.4792	4.44089e-16	NP_954572	VWA1
chr1	1441804	10.7441	4.44089e-16	NP_954572	VWA1
chr1	1442220	52.1656	3.33067e-16	NP_954572	VWA1
chr1	1442431	24.3979	0	NP_954572	VWA1
chr1	1442618	4.84324	3.33067e-16	NP_954572	VWA1
chr1	1444454	52.9767	2.22045e-16	NA	NA
chr1	1444937	3.78489	1.2551e-06	NA	NA
chr1	1445164	6.51428	1.1229e-11	NA	NA
chr1	1475087	1.52155	1.4207e-08	XR_946776	ATAD3B
chr1	1513849	1.80814	0	XR_001737282	ATAD3A
chr1	1525260	1.61936	3.46939e-07	XR_001737282	ATAD3A
chr1	1525828	16.0922	6.46526e-09	XR_001737282	ATAD3A
chr1	1526797	8.16791	8.60911e-12	XR_001737282	ATAD3A
chr1	1529555	11.9536	1.75615e-12	XR_001737282	ATAD3A
chr1	1529797	18.0066	5.62631e-09	XR_001737282	ATAD3A
chr1	1530077	25.474	1.39888e-14	XR_001737282	ATAD3A
chr1	1530150	24.53	5.90639e-14	XR_001737282	ATAD3A
chr1	1532612	23.2515	3.62377e-13	XR_001737282	ATAD3A
chr1	1532886	45.5096	5.55112e-16	XR_001737282	ATAD3A
chr1	1533999	2.04492	3.2141e-12	XR_001737282	ATAD3A
chr1	1534499	3.81548	2.46237e-08	XR_001737282	ATAD3A
chr1	1535316	54.3014	5.55112e-16	NP_001108220	TMEM240
chr1	1539363	16.2168	6.46794e-06	NP_001108220	TMEM240
chr1	1540931	43.0379	0	NA	NA
chr1	1541218	95.7296	1.11022e-16	NA	NA
chr1	1541750	2.75493	6.66134e-16	NP_054907	SSU72
chr1	1615267	16.4535	0	NA	NA
chr1	1615565	3.43952	0	XP_016855855	MIB2
chr1	1616595	3.6577	0.000211086	XP_016855855	MIB2
chr1	1616820	2.86098	0.00370986	XP_016855855	MIB2
chr1	1616967	3.34693	2.26499e-06	XP_016855855	MIB2
chr1	1617147	10.1736	2.43893e-10	XP_016855855	MIB2
chr1	1620299	19.8587	6.66134e-16	XP_016855855	MIB2
chr1	1620450	17.9606	5.55112e-16	XP_016855855	MIB2
chr1	1620793	3.13887	7.91915e-06	XP_016855855	MIB2
chr1	1621031	8.45495	0	XP_016855855	MIB2
chr1	1621724	14.4088	1.88738e-15	XP_016855855	MIB2
chr1	1621888	6.61437	4.43912e-12	XP_016855855	MIB2
chr1	1622183	7.67835	3.33067e-16	XP_016855855	MIB2
chr1	1622550	20.8365	1.11022e-15	XP_016855855	MIB2
chr1	1623019	50.6536	2.22045e-16	XP_016855855	MIB2
chr1	1623351	10.9681	0	XP_016855855	MIB2
chr1	1623638	9.31472	8.87726e-08	XP_016855855	MIB2
chr1	1623802	12.1114	1.36009e-09	XP_016855855	MIB2
chr1	1624099	8.07233	3.04292e-05	XP_016855855	MIB2
chr1	1624299	7.85598	8.89941e-08	XP_016855855	MIB2
chr1	1624432	9.51075	9.82789e-09	XP_016855855	MIB2
chr1	1624505	4.41166	7.15135e-09	XP_016855855	MIB2
chr1	1624655	7.89256	2.26549e-08	XP_016855855	MIB2
chr1	1624882	1.51928	1.68018e-05	XP_016855855	MIB2
chr1	1625119	7.13147	1.68532e-13	XP_016855855	MIB2
chr1	1625241	7.07355	6.66134e-16	XP_016855855	MIB2
chr1	1625369	9.31309	0	XP_016855855	MIB2
chr1	1625569	5.42385	4.06009e-13	XP_016855855	MIB2
chr1	1626064	6.77482	0	XP_016855855	MIB2
chr1	1626400	16.8547	1.39888e-14	XP_016855855	MIB2
chr1	1626746	5.32297	1.61098e-07	XP_016855855	MIB2
chr1	1626879	4.6261	8.88178e-16	XP_016855855	MIB2
chr1	1627392	1.83913	2.11433e-05	XP_016855855	MIB2
chr1	1627899	21.5586	7.77156e-16	XP_016855855	MIB2
chr1	1628230	13.6071	2.22045e-16	XP_016855855	MIB2
chr1	1628388	7.78198	1.11022e-16	XP_016855855	MIB2
chr1	1628742	22.4558	4.44089e-16	XP_016855855	MIB2
chr1	1629657	5.12795	1.11022e-16	XP_016855855	MIB2
chr1	1630114	7.30854	4.91364e-07	XP_016855855	MIB2
chr1	1630338	4.40251	0.000618625	XP_016855855	MIB2
chr1	1630717	9.52124	1.39978e-09	NA	NA
chr1	1631669	5.74818	9.63645e-05	NA	NA
chr1	1634234	1.72008	0.0041699	XP_016858106	MMP23B
chr1	1634827	2.51813	0.000683362	XP_016858106	MMP23B
chr1	1635049	8.62633	1.11993e-07	XP_016858106	MMP23B
chr1	1635349	3.68385	2.05831e-08	XP_016858417	CDK11B
chr1	1635729	1.83934	3.00614e-09	XP_016858417	CDK11B
chr1	1636620	2.75842	1.58438e-08	XP_016858417	CDK11B
chr1	1637183	3.96503	1.61084e-08	XP_016858417	CDK11B
chr1	1637348	3.28431	1.97429e-05	XP_016858417	CDK11B
chr1	1637666	16.5051	5.55112e-16	XP_016858417	CDK11B
chr1	1637771	3.30332	7.10528e-11	XP_016858417	CDK11B
chr1	1638022	10.3358	1.22125e-15	XP_016858417	CDK11B
chr1	1638267	4.64506	1.99194e-09	XP_016858417	CDK11B
chr1	1638640	9.92059	0.000218119	XP_016858417	CDK11B
chr1	1639509	5.93009	4.13832e-08	XP_016858417	CDK11B
chr1	1639999	7.74665	0	XP_016858417	CDK11B
chr1	1640639	7.55596	2.22045e-16	XP_016858417	CDK11B
chr1	1640916	5.92578	2.22045e-16	XP_016858417	CDK11B
chr1	1641444	1.51412	0.00489052	XP_016858417	CDK11B
chr1	1643115	1.83629	1.15451e-10	XP_016858417	CDK11B
chr1	1644714	1.52075	3.06753e-09	XP_016858417	CDK11B
chr1	1661762	2.20942	2.22045e-16	XP_016858417	CDK11B
chr1	1661948	3.24136	4.44089e-16	XP_016858417	CDK11B
chr1	1662200	1.80786	2.22045e-16	XP_016858417	CDK11B
chr1	1662496	1.67166	2.22045e-16	XP_016858417	CDK11B
chr1	1663074	2.32579	0	XP_016858417	CDK11B
chr1	1663452	4.04792	8.88178e-16	XP_016858417	CDK11B
chr1	1664112	1.5569	1.11022e-15	XP_016858417	CDK11B
chr1	1664600	1.68099	5.55112e-16	XP_016858417	CDK11B
chr1	1665334	18.9932	0	XP_016858417	CDK11B
chr1	1665550	24.72	0	XP_016858417	CDK11B
chr1	1669715	1.53969	0	XP_016858417	CDK11B
chr1	1671610	1.9141	3.33067e-16	XP_016858417	CDK11B
chr1	1671820	1.90689	4.44089e-16	XP_016858417	CDK11B
chr1	1672823	3.26183	6.66134e-16	XP_016858417	CDK11B
chr1	1673099	1.58707	7.77156e-16	XP_016858417	CDK11B
chr1	1674116	1.66562	2.22045e-16	XP_016858417	CDK11B
chr1	1698851	5.6394	0	XP_016858417	CDK11B
chr1	1699265	1.8163	6.66134e-16	XP_016858417	CDK11B
chr1	1707769	1.81064	2.22045e-16	XP_016858417	CDK11B
chr1	1723999	2.71325	5.29576e-14	NR_132740	CDK11A
chr1	1727562	2.67641	4.44089e-16	NP_878258	SLC35E2
chr1	1727669	5.18524	2.22045e-16	NP_878258	SLC35E2
chr1	1727849	5.97134	1.11022e-15	NP_878258	SLC35E2
chr1	1728176	2.14033	1.88738e-15	NP_878258	SLC35E2
chr1	1728403	4.08075	4.44089e-16	NP_878258	SLC35E2
chr1	1729101	4.63325	0	NP_878258	SLC35E2
chr1	1729429	3.37002	2.22045e-16	NP_878258	SLC35E2
chr1	1729600	1.76439	6.14756e-07	NP_878258	SLC35E2
chr1	1729880	1.76827	4.66189e-07	NP_878258	SLC35E2
chr1	1730131	1.92	1.77349e-10	NP_878258	SLC35E2
chr1	1730540	2.95409	1.11022e-16	NP_878258	SLC35E2
chr1	1730771	1.72652	5.23031e-09	NP_878258	SLC35E2
chr1	1733137	1.79987	7.8909e-06	NP_878258	SLC35E2
chr1	1734499	1.60774	4.23244e-06	NP_878258	SLC35E2
chr1	1735487	2.74268	1.11022e-16	NP_878258	SLC35E2
chr1	1736969	2.59634	0	NP_878258	SLC35E2
chr1	1737699	1.68164	3.82665e-09	NP_878258	SLC35E2
chr1	1739379	2.1935	8.43769e-15	NP_878258	SLC35E2
chr1	1739552	1.88635	3.33067e-16	NP_878258	SLC35E2
chr1	1742031	7.97399	6.31272e-08	NP_878258	SLC35E2
chr1	1744414	3.39333	8.88178e-16	NP_878258	SLC35E2
chr1	1744796	16.4725	3.14721e-09	NP_878258	SLC35E2
chr1	1744900	13.6533	1.62676e-07	NP_878258	SLC35E2
chr1	1745511	5.09088	1.08477e-10	NP_878258	SLC35E2
chr1	1745928	7.19105	3.71472e-10	NP_878258	SLC35E2
chr1	1746381	13.1157	3.31881e-07	NA	NA
chr1	1746511	13.673	1.62676e-07	NA	NA
chr1	1746661	16.1053	6.46526e-09	NA	NA
chr1	1746834	12.1192	1.37459e-06	NA	NA
chr1	1747100	13.3714	2.324e-07	NA	NA
chr1	1748194	11.4111	3.97147e-06	NA	NA
chr1	1751461	16.0211	3.33067e-16	XR_946747	NADK
chr1	1752041	1.80596	0.00676956	XR_946747	NADK
chr1	1752245	2.07288	2.05458e-05	XR_946747	NADK
chr1	1752820	2.26592	1.22125e-13	XR_946747	NADK
chr1	1753351	2.36374	4.78784e-05	XR_946747	NADK
chr1	1753880	1.97007	0.00253999	XR_946747	NADK
chr1	1755643	4.38544	9.82789e-09	XR_946747	NADK
chr1	1756869	8.67929	8.70648e-12	XR_946747	NADK
chr1	1757024	4.58972	7.10543e-15	XR_946747	NADK
chr1	1758213	11.1817	5.65056e-06	XR_946747	NADK
chr1	1760563	28.0441	2.22045e-16	XR_946747	NADK
chr1	1760996	38.6781	4.44089e-16	XR_946747	NADK
chr1	1761256	19.685	4.91137e-10	XR_946747	NADK
chr1	1910755	9.81206	1.50416e-10	NA	NA
chr1	1917925	29.6158	4.44089e-16	NP_848640	TMEM52
chr1	1943293	26.2149	4.44089e-15	XP_016858133	CFAP74
chr1	1943552	15.5022	1.32673e-08	XP_016858133	CFAP74
chr1	1943713	20.7208	9.61442e-12	XP_016858133	CFAP74
chr1	1943858	21.3961	4.64628e-12	XP_016858133	CFAP74
chr1	1944065	17.2395	1.53048e-09	XP_016858133	CFAP74
chr1	1944337	24.4513	5.90639e-14	XP_016858133	CFAP74
chr1	1944455	23.3433	2.52354e-13	XP_016858133	CFAP74
chr1	1946338	11.1763	4.13832e-08	XP_016858133	CFAP74
chr1	1946601	5.15428	8.04829e-07	XP_016858133	CFAP74
chr1	1946726	4.78713	0.0119907	XP_016858133	CFAP74
chr1	1953924	40.9924	6.66134e-16	XP_016858133	CFAP74
chr1	1954168	13.0043	0.00202608	XP_016858133	CFAP74
chr1	1954949	24.4447	5.90639e-14	XP_016858133	CFAP74
chr1	1956315	6.42019	0.000804515	XP_016858133	CFAP74
chr1	1956795	41.2219	2.22045e-16	XP_016858133	CFAP74
chr1	1957134	30.0502	1.11022e-16	XP_016858133	CFAP74
chr1	1957804	19.1605	8.48366e-11	XP_016858133	CFAP74
chr1	1957976	23.1991	3.62377e-13	XP_016858133	CFAP74
chr1	1958408	13.2416	2.76217e-07	XP_016858133	CFAP74
chr1	2180679	6.74144	1.90577e-06	XR_946707	PRKCZ
chr1	2180777	11.7455	1.98267e-05	XR_946707	PRKCZ
chr1	2184771	23.299	2.22045e-16	XP_016856046	FAAP20
chr1	2185158	49.6662	6.66134e-16	XP_016856046	FAAP20
chr1	2185466	6.01313	4.13832e-08	XP_016856046	FAAP20
chr1	2187041	12.1585	1.37459e-06	XP_016856046	FAAP20
chr1	2187801	3.31927	7.9531e-10	XP_016856046	FAAP20
chr1	2188547	6.03717	2.96587e-08	XP_016856046	FAAP20
chr1	2190004	3.69722	1.98542e-09	XP_016856046	FAAP20
chr1	2190255	9.5405	4.35429e-13	XP_016856046	FAAP20
chr1	2190599	22.308	0	XP_016856046	FAAP20
chr1	2190842	8.48937	2.22045e-16	XP_016856046	FAAP20
chr1	2191000	31.9448	8.88178e-16	XP_016856046	FAAP20
chr1	2191329	31.1517	3.78353e-12	XP_016856046	FAAP20
chr1	2191838	11.3314	1.46462e-11	XP_016856046	FAAP20
chr1	2192170	11.0953	6.66134e-16	XP_016856046	FAAP20
chr1	2192586	23.6383	1.74749e-13	XP_016856046	FAAP20
chr1	2194068	1.63834	0.00773106	XP_016856046	FAAP20
chr1	2228838	8.70333	1.08502e-12	XP_016857617	SKI
chr1	2229170	5.35516	0	XP_016857617	SKI
chr1	2229591	43.1959	1.11022e-15	XP_016857617	SKI
chr1	2230000	1.78774	0.00158179	XP_016857617	SKI
chr1	2230318	4.8688	6.15554e-05	XP_016857617	SKI
chr1	2240448	3.0075	5.17364e-14	XP_016857617	SKI
chr1	2240773	3.27194	1.17271e-05	XP_016857617	SKI
chr1	2241099	4.7915	1.35427e-05	XP_016857617	SKI
chr1	2280631	12.5235	3.33067e-16	XP_016857617	SKI
chr1	2280977	11.0474	5.55112e-16	XP_016857617	SKI
chr1	2281341	4.25812	0	XP_016857617	SKI
chr1	2281642	6.54797	0	XP_016857617	SKI
chr1	2281944	7.59551	1.11022e-16	XP_016857617	SKI
chr1	2282111	6.0563	2.22045e-16	XP_016857617	SKI
chr1	2282199	30.7805	0	XP_016857617	SKI
chr1	2282285	27.548	2.22045e-16	XP_016857617	SKI
chr1	2282504	71.3395	2.22045e-16	XP_016857617	SKI
chr1	2282949	19.0784	0	XP_016857617	SKI
chr1	2283519	15.7841	9.26285e-09	XP_016857617	SKI
chr1	2283718	20.6553	1.38264e-11	XP_016857617	SKI
chr1	2284132	14.5843	5.56741e-08	XP_016857617	SKI
chr1	2284865	2.24945	0.00144443	XP_016857617	SKI
chr1	2286727	2.3859	0.0176197	XP_016857617	SKI
chr1	2297545	9.0197	2.31906e-07	XP_016857617	SKI
chr1	2297905	3.11091	2.08682e-06	XP_016857617	SKI
chr1	2298940	7.29871	4.91364e-07	XP_016857617	SKI
chr1	2299165	11.4898	2.78983e-06	XP_016857617	SKI
chr1	2299371	14.5974	5.56741e-08	XP_016857617	SKI
chr1	2300101	12.093	1.37459e-06	XP_016857617	SKI
chr1	2302660	2.75739	0.00527627	XP_016857617	SKI
chr1	2302997	8.60539	5.55112e-16	XP_016857617	SKI
chr1	2303339	2.54293	2.22045e-16	XP_016857617	SKI
chr1	2303908	1.72053	3.60226e-09	XP_016857617	SKI
chr1	2304312	2.17233	0.014162	XP_016857617	SKI
chr1	2304565	3.59644	2.22045e-16	XP_016857617	SKI
chr1	2306083	3.04992	2.22045e-16	XP_016857617	SKI
chr1	2307210	28.8308	0	XP_016857617	SKI
chr1	2307389	6.39274	2.22045e-16	XP_016857617	SKI
chr1	2307861	7.86602	0	XP_016857617	SKI
chr1	2308321	24.1524	4.44089e-16	XP_016857617	SKI
chr1	2309032	2.01893	0.00046482	XP_016857617	SKI
chr1	2350487	12.7617	6.76008e-07	NR_024489	LOC100129534
chr1	2350948	24.3923	5.90639e-14	NR_024489	LOC100129534
chr1	2351088	16.3545	4.51141e-09	NR_024489	LOC100129534
chr1	2351393	6.57136	2.01013e-05	NR_024489	LOC100129534
chr1	2352718	12.1323	1.37459e-06	NR_024489	LOC100129534
chr1	2353737	14.3811	5.56741e-08	XR_946762	MORN1
chr1	2364621	22.0845	1.55986e-12	XR_946762	MORN1
chr1	2376249	15.2661	1.89976e-08	XR_946762	MORN1
chr1	2376326	15.9873	6.46526e-09	XR_946762	MORN1
chr1	2377139	19.1736	8.48366e-11	XR_946762	MORN1
chr1	2377250	15.5546	1.25392e-07	XR_946762	MORN1
chr1	2377678	12.1323	1.37459e-06	XR_946762	MORN1
chr1	2378443	11.7783	1.95876e-06	XR_946762	MORN1
chr1	2378802	13.3976	2.324e-07	XR_946762	MORN1
chr1	2380783	12.6306	0.00258374	XR_946762	MORN1
chr1	2380919	1.77627	0.00328663	XR_946762	MORN1
chr1	2381209	13.2075	3.31881e-07	XR_946762	MORN1
chr1	2383282	7.29543	4.91364e-07	XR_946762	MORN1
chr1	2383654	17.1412	8.96215e-05	XR_946762	MORN1
chr1	2383893	2.64398	1.22719e-06	XR_946762	MORN1
chr1	2384197	12.0513	1.11022e-16	XR_946762	MORN1
chr1	2392345	1.62829	0.00837592	XP_016855624	RER1
chr1	2392968	43.132	4.44089e-16	XP_016855624	RER1
chr1	2393283	2.32347	1.02137e-09	XP_016855624	RER1
chr1	2393572	4.20164	0.0271774	XP_016855624	RER1
chr1	2402323	1.7308	2.66641e-07	XP_016855624	RER1
chr1	2403150	6.58879	4.44089e-16	XP_016855624	RER1
chr1	2403435	1.54607	9.61276e-11	XP_016855624	RER1
chr1	2404770	1.68871	0.0252472	XP_016855624	RER1
chr1	2508145	27.3753	1.09605e-11	NA	NA
chr1	2508299	18.2835	1.11022e-16	NA	NA
chr1	2508744	15.0618	0	XR_241034	PANK4
chr1	2514430	1.68125	0.0115104	XR_241034	PANK4
chr1	2518225	5.53839	0.010506	XR_241034	PANK4
chr1	2546900	4.20671	4.99623e-12	NA	NA
chr1	2547051	27.4999	6.25131e-08	NA	NA
chr1	2550255	18.7851	4.44089e-16	NA	NA
chr1	2551030	30.5336	2.22045e-16	NA	NA
chr1	2551891	23.8137	1.11022e-16	NA	NA
chr1	2552007	30.0294	1.11022e-16	NA	NA
chr1	2552467	36.8223	5.55112e-16	NA	NA
chr1	2553200	20.0317	5.55112e-16	NA	NA
chr1	2553649	12.6593	4.44089e-16	NA	NA
chr1	2553796	6.73811	0	NA	NA
chr1	2554183	19.1391	6.66134e-16	NA	NA
chr1	2554277	9.73156	0	NA	NA
chr1	2554730	32.2612	1.11022e-15	NA	NA
chr1	2555183	71.898	1.11022e-16	NA	NA
chr1	2555639	3.72237	1.11022e-16	XR_426638	TNFRSF14
chr1	2555822	11.0445	4.44089e-16	XR_426638	TNFRSF14
chr1	2556449	7.0704	2.22045e-16	XR_426638	TNFRSF14
chr1	2556617	13.6431	6.66134e-16	XR_426638	TNFRSF14
chr1	2556996	4.74751	6.43585e-08	XR_426638	TNFRSF14
chr1	2558424	1.80718	0.00258374	XR_426638	TNFRSF14
chr1	2559871	10.031	3.71472e-10	XR_426638	TNFRSF14
chr1	2563215	4.01961	3.74489e-12	XR_426638	TNFRSF14
chr1	2563655	46.1501	2.22045e-16	XR_426638	TNFRSF14
chr1	2568098	53.4228	5.55112e-16	NA	NA
chr1	2568774	27.1131	2.53465e-08	NA	NA
chr1	2569072	27.0344	1.55431e-15	NA	NA
chr1	2569559	63.9454	0	NA	NA
chr1	2587552	2.07887	0.00135183	XP_011538968	FAM213B
chr1	2588192	13.1551	3.31881e-07	XP_011538968	FAM213B
chr1	2589021	7.43086	2.22045e-16	XP_011538968	FAM213B
chr1	2589460	79.0901	1.11022e-16	XP_011538968	FAM213B
chr1	2589850	16.1654	1.34724e-11	XP_011538968	FAM213B
chr1	2590147	1.88844	0.00335581	XP_011538968	FAM213B
chr1	2590238	15.9349	0.000323467	XP_011538968	FAM213B
chr1	2590472	3.73786	7.32683e-06	XP_011538968	FAM213B
chr1	2590546	5.84018	0.000873315	XP_011538968	FAM213B
chr1	2590755	8.90507	4.13221e-08	XP_011538968	FAM213B
chr1	2590961	7.66822	9.96704e-06	XP_011538968	FAM213B
chr1	2591070	2.90829	2.83541e-05	XP_011538968	FAM213B
chr1	2592242	1.65952	0.00119745	XR_001737402	MMEL1
chr1	2592701	7.84649	3.40242e-11	XR_001737402	MMEL1
chr1	2592838	10.8419	1.53344e-12	XR_001737402	MMEL1
chr1	2593231	11.3128	0.00144443	XR_001737402	MMEL1
chr1	2593581	21.9731	2.24409e-12	XR_001737402	MMEL1
chr1	2593836	20.97	6.68465e-12	XR_001737402	MMEL1
chr1	2610850	11.4898	2.78983e-06	XR_001737402	MMEL1
chr1	3628789	12.3814	0.0257832	NP_877429	TPRG1L
chr1	3631361	15.2777	3.33067e-16	XR_946661	WRAP73
chr1	3651287	9.93388	0.000717263	XR_946661	WRAP73
chr1	3657786	6.07214	2.96587e-08	NP_005418	TP73
chr1	3657990	8.76937	3.01232e-07	NP_005418	TP73
chr1	3658402	11.5423	0.0028933	NP_005418	TP73
chr1	3658967	19.7922	4.44089e-16	NP_005418	TP73
chr1	3664583	3.2514	7.51213e-08	NP_005418	TP73
chr1	3664658	3.41454	4.55006e-06	NP_005418	TP73
chr1	3665094	29.3095	2.22045e-16	NP_005418	TP73
chr1	3670941	5.36657	5.40113e-05	NP_005418	TP73
chr1	3674401	12.6765	5.22662e-06	NP_005418	TP73
chr1	3674495	5.77957	6.15269e-05	NP_005418	TP73
chr1	3674584	3.27893	6.15269e-05	NP_005418	TP73
chr1	3675330	12.1454	1.37459e-06	NP_005418	TP73
chr1	3723373	4.19325	9.3161e-05	NP_005418	TP73
chr1	3728197	1.91137	5.12097e-08	NP_005418	TP73
chr1	3730990	2.45149	1.54535e-11	NP_005418	TP73
chr1	3732820	3.74083	6.86118e-14	NP_005418	TP73
chr1	3733510	23.8183	0	NP_005418	TP73
chr1	3734149	2.42444	2.84044e-11	NP_005418	TP73
chr1	3734372	2.07296	4.15355e-08	NP_005418	TP73
chr1	3734802	1.79608	1.41227e-05	NP_005418	TP73
chr1	3735753	1.59022	1.26209e-07	NP_005418	TP73
chr1	3736343	8.83445	5.42677e-13	NR_033712	TP73-AS1
chr1	3737557	6.34544	1.05249e-13	NR_033712	TP73-AS1
chr1	3737726	4.52132	1.68516e-07	NR_033712	TP73-AS1
chr1	3738103	9.11924	4.44089e-16	NR_033712	TP73-AS1
chr1	3738577	20.5093	2.22045e-16	NR_033712	TP73-AS1
chr1	3738972	16.9642	2.19498e-09	NR_033712	TP73-AS1
chr1	3739135	1.92424	2.81931e-05	NR_033712	TP73-AS1
chr1	3739388	1.83074	1.408e-07	NR_033712	TP73-AS1
chr1	3740303	5.55114	0	NR_033712	TP73-AS1
chr1	3742475	11.9619	1.95876e-06	NR_033712	TP73-AS1
chr1	3742823	2.72128	1.06137e-13	NR_033712	TP73-AS1
chr1	3743171	6.94019	2.22045e-16	NR_033712	TP73-AS1
chr1	3745321	17.2854	1.0669e-09	NR_033712	TP73-AS1
chr1	3745485	17.5608	7.43572e-10	NR_033712	TP73-AS1
chr1	3745753	19.7933	2.22045e-16	NR_033712	TP73-AS1
chr1	3746124	8.09086	2.22045e-16	NR_033712	TP73-AS1
chr1	3746590	59.1257	2.22045e-16	NR_033712	TP73-AS1
chr1	3746937	4.86972	4.44089e-16	NR_033712	TP73-AS1
chr1	3765263	11.7717	1.95876e-06	XR_001736992	CCDC27
chr1	3765383	11.0178	5.65056e-06	XR_001736992	CCDC27
chr1	3766481	22.019	1.55986e-12	XR_001736992	CCDC27
chr1	3766762	12.7027	6.76008e-07	XR_001736992	CCDC27
chr1	3767728	5.0756	1.115e-06	XR_001736992	CCDC27
chr1	3767815	15.9349	5.80466e-07	XR_001736992	CCDC27
chr1	3768528	39.9238	4.44089e-16	XR_001736992	CCDC27
chr1	3769254	16.2627	4.51141e-09	XR_001736992	CCDC27
chr1	3769354	17.3051	1.0669e-09	XR_001736992	CCDC27
chr1	3769557	12.7748	6.76008e-07	XR_001736992	CCDC27
chr1	3769809	16.1512	9.26562e-05	XR_001736992	CCDC27
chr1	3769903	2.06474	0.000449009	XR_001736992	CCDC27
chr1	3773162	5.87453	5.21814e-10	NP_001275512	SMIM1
chr1	3773685	2.19468	5.19091e-05	NP_001275512	SMIM1
chr1	3773815	19.449	6.15554e-05	NP_001275512	SMIM1
chr1	3775464	4.11259	1.29929e-12	NP_001275512	SMIM1
chr1	3775676	24.3792	1.22719e-06	NP_001275512	SMIM1
chr1	3776057	17.6923	1.11022e-16	NA	NA
chr1	3776588	3.18958	1.55584e-08	NA	NA
chr1	3776896	24.1497	1.23268e-12	NA	NA
chr1	3777103	26.0962	1.11022e-16	NA	NA
chr1	3777678	24.5741	0	NA	NA
chr1	3777806	41.7726	0	NA	NA
chr1	3778237	60.5798	2.22045e-16	NA	NA
chr1	3778953	5.13651	3.33067e-16	NP_065761	LRRC47
chr1	3779515	9.4502	6.66134e-16	NP_065761	LRRC47
chr1	3779850	28.5423	0	NP_065761	LRRC47
chr1	3780062	21.1732	6.68465e-12	NP_065761	LRRC47
chr1	3780445	13.9692	9.99201e-16	NP_065761	LRRC47
chr1	3780710	2.31004	4.30767e-13	NP_065761	LRRC47
chr1	3781149	2.32459	4.44089e-16	NP_065761	LRRC47
chr1	3781713	43.4837	1.11022e-16	NP_065761	LRRC47
chr1	3782014	13.1747	0.00158494	NP_065761	LRRC47
chr1	3782941	12.9649	4.73759e-07	NP_065761	LRRC47
chr1	3785184	6.94045	0	NP_065761	LRRC47
chr1	3786946	7.32201	1.11022e-16	NP_065761	LRRC47
chr1	3815204	65.7943	3.33067e-16	XP_016858408	CEP104
chr1	3815415	4.59842	8.66293e-11	XP_016858408	CEP104
chr1	3816314	3.38335	1.50416e-10	XP_016858408	CEP104
chr1	3823193	2.02276	5.94623e-05	XP_016858408	CEP104
chr1	3828191	12.3159	0.000487613	XP_016858408	CEP104
chr1	3829867	11.7914	0.000269468	XP_016858408	CEP104
chr1	3839033	2.29947	0.00474407	XP_016858408	CEP104
chr1	3857577	2.36813	5.48176e-07	XR_946565	DFFB
chr1	3858949	11.0373	7.54952e-15	XR_946565	DFFB
chr1	3862520	29.8994	1.11022e-16	XR_946565	DFFB
chr1	3883606	8.93722	0.0191352	XR_946565	DFFB
chr1	3889815	2.19872	0.00174636	XP_011539625	C1orf174
chr1	3890755	17.9527	3.33067e-16	XP_011539625	C1orf174
chr1	3892902	2.90637	5.07294e-05	XP_011539625	C1orf174
chr1	3904745	2.64816	0.000121064	NR_024455	LINC01134
chr1	3905418	21.6796	2.15994e-11	NR_024455	LINC01134
chr1	3906267	12.9125	4.73759e-07	NR_024455	LINC01134
chr1	3906395	16.2955	4.51141e-09	NR_024455	LINC01134
chr1	3906848	5.7129	4.78308e-10	NR_024455	LINC01134
chr1	3907167	20.1439	1.98809e-11	NR_024455	LINC01134
chr1	3910300	16.5118	3.14721e-09	NR_024455	LINC01134
chr1	3910441	6.80044	0.00227887	NR_024455	LINC01134
chr1	3910648	19.5866	8.05157e-06	NR_024455	LINC01134
chr1	3912461	21.9534	2.24409e-12	NR_024455	LINC01134
chr1	3912570	25.5789	1.39888e-14	NR_024455	LINC01134
chr1	3913440	4.21974	8.24829e-07	NR_024455	LINC01134
chr1	3914271	30.1027	3.99347e-13	NR_024455	LINC01134
chr1	3914418	8.79116	6.66134e-16	NR_024455	LINC01134
chr1	3914765	2.00709	1.26988e-05	NR_024455	LINC01134
chr1	3915539	13.0239	4.73759e-07	NR_024455	LINC01134
chr1	3916651	8.0814	6.59639e-12	NR_024455	LINC01134
chr1	3916906	30.4239	2.22045e-16	NR_024455	LINC01134
chr1	5519206	15.6857	9.26285e-09	NA	NA
chr1	5884602	14.0205	9.69028e-07	XR_946605	NPHP4
chr1	5992769	1.77754	8.62429e-08	XP_016858110	KCNAB2
chr1	5993184	11.4898	2.78983e-06	XP_016858110	KCNAB2
chr1	6008196	3.5498	0.000149983	XP_016858110	KCNAB2
chr1	6008905	1.67512	0.00665751	XP_016858110	KCNAB2
chr1	6009054	4.6276	5.61512e-06	XP_016858110	KCNAB2
chr1	6011255	3.48215	3.12905e-05	XP_016858110	KCNAB2
chr1	6011496	4.76831	9.31195e-05	XP_016858110	KCNAB2
chr1	6011839	10.2047	1.3024e-12	XP_016858110	KCNAB2
chr1	6012606	19.4817	5.90419e-11	XP_016858110	KCNAB2
chr1	6012815	10.7538	4.2145e-11	XP_016858110	KCNAB2
chr1	6013299	7.78021	4.44089e-16	XP_016858110	KCNAB2
chr1	6013948	21.0688	5.55112e-16	XP_016858110	KCNAB2
chr1	6014539	11.0243	5.65056e-06	XP_016858110	KCNAB2
chr1	6014883	2.14681	0.000683362	XP_016858110	KCNAB2
chr1	6016687	20.1408	2.22045e-16	XP_016858110	KCNAB2
chr1	6017103	6.06991	4.44089e-16	XP_016858110	KCNAB2
chr1	6018688	17.0625	3.12905e-05	XP_016858110	KCNAB2
chr1	6026426	2.53251	6.92105e-07	XP_016858110	KCNAB2
chr1	6040626	1.57951	1.05884e-10	XP_016858110	KCNAB2
chr1	6041273	59.3103	3.33067e-16	XP_016858110	KCNAB2
chr1	6041640	9.21762	6.66134e-16	XP_016858110	KCNAB2
chr1	6041926	6.4961	0.00326945	XP_016858110	KCNAB2
chr1	6042295	31.7679	7.32003e-12	XP_016858110	KCNAB2
chr1	6042449	16.2249	2.66454e-15	XP_016858110	KCNAB2
chr1	6043285	1.89438	0.00023182	XP_016858110	KCNAB2
chr1	6043800	2.58324	6.5732e-05	XP_016858110	KCNAB2
chr1	6044548	16.1535	2.22045e-16	XP_016858110	KCNAB2
chr1	6045242	3.25242	2.50695e-06	XP_016858110	KCNAB2
chr1	6045562	17.7378	0.000140733	XP_016858110	KCNAB2
chr1	6045998	2.46305	4.21587e-07	XP_016858110	KCNAB2
chr1	6046375	1.89615	0.00754512	XP_016858110	KCNAB2
chr1	6047364	4.55134	0.00144443	XP_016858110	KCNAB2
chr1	6048067	12.4273	0.00715257	XP_016858110	KCNAB2
chr1	6049323	2.52203	0.000338906	XP_016858110	KCNAB2
chr1	6049426	3.33774	1.80086e-05	XP_016858110	KCNAB2
chr1	6049971	13.8828	5.61512e-06	XP_016858110	KCNAB2
chr1	6050320	5.52508	3.29605e-07	XP_016858110	KCNAB2
chr1	6050409	3.81722	4.55006e-06	XP_016858110	KCNAB2
chr1	6050684	8.86749	3.30409e-11	XP_016858110	KCNAB2
chr1	6051400	18.045	1.11022e-16	XP_016858110	KCNAB2
chr1	6051632	44.2115	1.11022e-16	XP_016858110	KCNAB2
chr1	6053520	3.33073	1.11022e-16	XP_016858110	KCNAB2
chr1	6056900	9.60366	0.000279863	XP_016858110	KCNAB2
chr1	6057429	5.29006	0.000369764	XP_016858110	KCNAB2
chr1	6058364	3.60732	2.22045e-16	XP_016858110	KCNAB2
chr1	6058764	26.5449	2.95985e-13	XP_016858110	KCNAB2
chr1	6059650	6.50484	1.66308e-07	XP_016858110	KCNAB2
chr1	6060247	13.4133	0	XP_016858110	KCNAB2
chr1	6061119	42.6511	2.22045e-16	XP_016858110	KCNAB2
chr1	6061547	15.94	5.55112e-16	XP_016858110	KCNAB2
chr1	6062652	8.88318	9.96704e-06	XP_016858110	KCNAB2
chr1	6064398	4.34657	0.000748405	XP_016858110	KCNAB2
chr1	6064800	9.0741	1.11022e-16	XP_016858110	KCNAB2
chr1	6065249	122.125	3.33067e-16	XP_016858110	KCNAB2
chr1	6065741	49.0764	4.44089e-16	XP_016858110	KCNAB2
chr1	6066248	4.1586	1.41156e-06	XP_016858110	KCNAB2
chr1	6081467	7.18508	6.73744e-10	XP_016858110	KCNAB2
chr1	6094419	1.74119	2.72759e-10	XP_016858110	KCNAB2
chr1	6095983	16.3414	6.46794e-06	XP_016858110	KCNAB2
chr1	6096669	2.56769	1.44015e-08	XP_016858110	KCNAB2
chr1	6097338	1.94233	1.89182e-13	XP_016858110	KCNAB2
chr1	6097976	12.5978	6.76008e-07	XP_016858110	KCNAB2
chr1	6098708	22.823	5.55112e-16	XP_016858110	KCNAB2
chr1	6099272	3.52221	2.22045e-16	XP_016858110	KCNAB2
chr1	6099610	2.25223	7.77156e-16	XP_016858110	KCNAB2
chr1	6099819	2.06747	2.22045e-16	XP_016858110	KCNAB2
chr1	6101989	1.63527	0.000281375	NP_056372	CHD5
chr1	6102568	2.13225	1.12055e-09	NP_056372	CHD5
chr1	6103977	2.13972	2.79796e-10	NP_056372	CHD5
chr1	6105075	26.647	0	NP_056372	CHD5
chr1	6106253	2.84196	4.44089e-16	NP_056372	CHD5
chr1	6106414	2.23279	1.18778e-08	NP_056372	CHD5
chr1	6109971	1.61692	4.49716e-08	NP_056372	CHD5
chr1	6110507	6.91271	0	NP_056372	CHD5
chr1	6111836	6.51668	6.66134e-16	NP_056372	CHD5
chr1	6112159	3.72594	8.88178e-16	NP_056372	CHD5
chr1	6112928	1.7741	2.45137e-13	NP_056372	CHD5
chr1	6126727	1.86346	1.08758e-08	NP_056372	CHD5
chr1	6128120	1.59569	1.44038e-10	NP_056372	CHD5
chr1	6132388	15.7185	9.26285e-09	NP_056372	CHD5
chr1	6132680	5.41817	2.22045e-16	NP_056372	CHD5
chr1	6134240	3.11244	0.023816	NP_056372	CHD5
chr1	6134840	1.75203	4.90027e-06	NP_056372	CHD5
chr1	6223018	42.9067	0	XP_011539442	ICMT
chr1	6223483	19.2851	8.48366e-11	XP_011539442	ICMT
chr1	6223957	61.1197	6.66134e-16	XP_011539442	ICMT
chr1	6224352	3.94139	0.000842857	XP_011539442	ICMT
chr1	6224768	21.2848	0	XP_011539442	ICMT
chr1	6224996	25.6637	0	XP_011539442	ICMT
chr1	6231921	11.5513	4.64628e-12	XP_011539442	ICMT
chr1	6239050	11.1358	5.65056e-06	NA	NA
chr1	6248480	3.85616	9.63645e-05	XP_016856740	GPR153
chr1	6249039	5.09555	1.09912e-14	XP_016856740	GPR153
chr1	6250534	20.8716	9.61442e-12	XP_016856740	GPR153
chr1	6252659	6.32345	1.08791e-08	XP_016856740	GPR153
chr1	6306681	11.2145	5.65056e-06	NP_863656	ACOT7
chr1	6306791	18.0263	5.18113e-10	NP_863656	ACOT7
chr1	6306970	3.90775	0.00144443	NP_863656	ACOT7
chr1	6307304	17.486	5.55112e-16	NP_863656	ACOT7
chr1	6461380	6.66011	3.73693e-06	NP_683871	TNFRSF25
chr1	6461704	11.1358	0.000178646	NP_683871	TNFRSF25
chr1	6468149	2.99816	2.83541e-05	NP_941374	PLEKHG5
chr1	6468379	13.1354	2.66969e-06	NP_941374	PLEKHG5
chr1	6468965	4.63627	1.05746e-06	NP_941374	PLEKHG5
chr1	6469051	3.21202	1.05746e-06	NP_941374	PLEKHG5
chr1	6524608	11.0372	1.11022e-15	XP_016857828	NOL9
chr1	6525564	44.6835	3.06171e-11	XP_016857828	NOL9
chr1	6525954	4.50941	8.58241e-11	XP_016857828	NOL9
chr1	6526718	3.49642	1.94042e-06	XP_016857828	NOL9
chr1	6532482	10.3441	4.44089e-16	XP_016857828	NOL9
chr1	6580117	7.75436	1.25392e-07	XR_946621	ZBTB48
chr1	6580709	15.1316	0	XR_946621	ZBTB48
chr1	6580978	89.0487	4.44089e-16	XR_946621	ZBTB48
chr1	6585240	2.00457	0.00174636	XR_946621	ZBTB48
chr1	6585507	3.99603	0.000842857	XR_946621	ZBTB48
chr1	6588423	2.90032	0.0258161	XR_946621	ZBTB48
chr1	6588825	16.879	2.19498e-09	XR_946621	ZBTB48
chr1	6589100	52.1182	0	XR_946621	ZBTB48
chr1	6591268	28.503	2.05831e-08	NP_055666	KLHL21
chr1	6591501	4.94271	3.14207e-07	NP_055666	KLHL21
chr1	6591875	4.25919	0.000764668	NP_055666	KLHL21
chr1	6592828	68.0052	2.22045e-16	NP_055666	KLHL21
chr1	6592953	14.27	8.88178e-16	NP_055666	KLHL21
chr1	6593824	6.10929	2.38373e-05	NP_055666	KLHL21
chr1	6595504	21.469	1.11022e-16	NP_055666	KLHL21
chr1	6599304	66.8443	3.33067e-16	NP_055666	KLHL21
chr1	6601816	9.43252	0	NP_055666	KLHL21
chr1	6602404	14.7322	2.22045e-16	NP_055666	KLHL21
chr1	6602792	2.93015	7.91337e-07	NP_055666	KLHL21
chr1	6603291	15.5546	1.32673e-08	NP_055666	KLHL21
chr1	6604045	7.17087	6.90262e-07	NP_055666	KLHL21
chr1	6620060	18.6502	7.77156e-16	XP_011539064	PHF13
chr1	6620318	10.8647	0	XP_011539064	PHF13
chr1	6621430	12.5164	0	XP_011539064	PHF13
chr1	6621819	54.6066	0	XP_011539064	PHF13
chr1	6628518	6.26612	7.30403e-06	XP_016858250	THAP3
chr1	6628672	6.00821	8.89941e-08	XP_016858250	THAP3
chr1	6630334	4.49534	5.88226e-06	XP_016858250	THAP3
chr1	6632476	15.3308	2.22045e-16	XP_016858250	THAP3
chr1	6633091	29.9457	1.11022e-16	XP_016858250	THAP3
chr1	6633422	2.49889	7.2082e-07	XP_016858250	THAP3
chr1	6634545	9.91509	4.44089e-16	XP_016858250	THAP3
chr1	6634800	4.51404	2.22045e-16	XP_016858250	THAP3
chr1	6635495	264.373	1.11022e-16	XP_016858250	THAP3
chr1	6637217	3.70952	0.0175627	XP_016857234	DNAJC11
chr1	6645907	1.67393	0.000583958	XP_016857234	DNAJC11
chr1	6651192	39.3174	2.22045e-16	XP_016857234	DNAJC11
chr1	6651548	1.73043	0.00963822	XP_016857234	DNAJC11
chr1	6652017	4.87221	9.32587e-15	XP_016857234	DNAJC11
chr1	6652848	2.48241	4.35311e-06	XP_016857234	DNAJC11
chr1	6701748	1.7985	0.00225064	XP_016857234	DNAJC11
chr1	7771959	13.0436	3.83249e-13	XP_016858330	VAMP3
chr1	7772347	45.2464	1.11022e-16	XP_016858330	VAMP3
chr1	7772833	7.05556	2.54024e-08	XP_016858330	VAMP3
chr1	7773083	18.5967	1.98317e-09	XP_016858330	VAMP3
chr1	7781001	7.35389	1.576e-05	XP_016858330	VAMP3
chr1	7952173	37.498	2.22045e-16	NA	NA
chr1	7952480	18.3934	2.80859e-09	NA	NA
chr1	7985025	3.00253	9.4369e-15	XP_005263481	PARK7
chr1	8004767	13.6533	1.62676e-07	XP_011539898	ERRFI1
chr1	8005197	2.9832	4.50245e-09	XP_011539898	ERRFI1
chr1	8355030	2.76283	4.44089e-16	XP_016856848	RERE
chr1	8355465	2.59004	2.41188e-07	XP_016856848	RERE
chr1	8355580	1.86579	1.44861e-09	XP_016856848	RERE
chr1	8356227	3.16454	1.11022e-16	XP_016856848	RERE
chr1	8358372	8.34732	6.66134e-16	XP_016856848	RERE
chr1	8358666	3.1038	0	XP_016856848	RERE
chr1	8359804	1.61946	1.40665e-13	XP_016856848	RERE
chr1	8360134	1.52166	0.00188053	XP_016856848	RERE
chr1	8361326	7.73149	2.22045e-16	XP_016856848	RERE
chr1	8361782	2.10824	4.44089e-16	XP_016856848	RERE
chr1	8362825	1.7875	3.04266e-09	XP_016856848	RERE
chr1	8364075	1.6904	0.000195893	XP_016856848	RERE
chr1	8500503	12.9191	4.73759e-07	XP_016856848	RERE
chr1	8656227	2.28608	0	XP_016856848	RERE
chr1	8787151	1.91301	0.00123696	XP_016856848	RERE
chr1	8871158	1.69507	0.0224825	XP_006710496	ENO1
chr1	8876507	7.25282	0.0011137	XP_006710496	ENO1
chr1	9104059	19.7526	0	XP_005263554	GPR157
chr1	9104458	4.11101	5.55112e-16	XP_005263554	GPR157
chr1	9111312	9.14998	2.08682e-06	XP_005263554	GPR157
chr1	9111405	2.52523	2.75118e-06	XP_005263554	GPR157
chr1	9128719	2.47629	0.000251124	XP_005263554	GPR157
chr1	9149973	7.78282	4.44089e-16	NA	NA
chr1	9150493	14.722	3.89168e-08	NA	NA
chr1	9150844	106.96	7.77156e-16	NA	NA
chr1	9151209	55.5986	5.55112e-16	NA	NA
chr1	9151555	27.513	5.55112e-16	NA	NA
chr1	9182773	16.3086	4.51141e-09	NR_132738	LINC01759
chr1	9191725	12.2503	1.37459e-06	NR_132738	LINC01759
chr1	9235047	32.6768	2.22045e-16	XP_016858355	H6PD
chr1	9245080	50.9694	0	XP_016858355	H6PD
chr1	9246985	8.24924	4.44089e-16	XP_016858355	H6PD
chr1	9262149	9.8928	0	XP_016858355	H6PD
chr1	9262265	15.0446	0	XP_016858355	H6PD
chr1	9262592	6.22065	4.44089e-16	XP_016858355	H6PD
chr1	9262987	9.05241	6.66134e-16	XP_016858355	H6PD
chr1	9263421	97.9635	0	XP_016858355	H6PD
chr1	9263528	21.7865	6.66134e-16	XP_016858355	H6PD
chr1	9263700	24.5092	8.88178e-16	XP_016858355	H6PD
chr1	9264107	21.0036	2.22045e-16	XP_016858355	H6PD
chr1	9264427	8.98086	6.66134e-16	XP_016858355	H6PD
chr1	9264600	20.735	0	XP_016858355	H6PD
chr1	9264946	11.8255	4.44089e-16	XP_016858355	H6PD
chr1	9265290	17.236	4.44089e-16	XP_016858355	H6PD
chr1	9265901	2.7567	1.33404e-10	XP_016858355	H6PD
chr1	9266167	2.02826	1.93688e-07	XP_016858355	H6PD
chr1	9266350	2.15529	1.38502e-07	XP_016858355	H6PD
chr1	9266586	1.89779	9.71942e-06	XP_016858355	H6PD
chr1	9267281	11.5101	0	XP_016858355	H6PD
chr1	9269149	19.6308	1.11022e-16	XP_016858355	H6PD
chr1	9269865	18.115	2.22045e-16	XP_016858355	H6PD
chr1	9270069	160.393	2.22045e-16	XP_016858355	H6PD
chr1	9270736	68.0581	4.44089e-16	XP_016858355	H6PD
chr1	9355932	3.69973	8.73903e-11	NP_079382	SPSB1
chr1	9356480	42.6383	2.22045e-16	NP_079382	SPSB1
chr1	9356562	5.5443	3.33067e-16	NP_079382	SPSB1
chr1	9367467	3.58338	4.44089e-16	NP_079382	SPSB1
chr1	9368105	11.6275	2.78983e-06	NP_079382	SPSB1
chr1	9582609	2.68529	1.89848e-14	XP_011540598	SLC25A33
chr1	9610786	1.79032	0.00328663	XR_244785	TMEM201
chr1	9611772	1.6079	0.00250259	XR_244785	TMEM201
chr1	9611853	14.3483	0.00313664	XR_244785	TMEM201
chr1	9613197	14.816	3.33067e-16	XR_244785	TMEM201
chr1	9613400	12.9576	4.44089e-16	XR_244785	TMEM201
chr1	9613979	26.1821	7.67053e-13	XR_244785	TMEM201
chr1	9680981	5.22858	0.000121064	NR_126368	PIK3CD-AS2
chr1	9721657	13.0633	3.31881e-07	XR_001737230	PIK3CD
chr1	9727026	20.3013	1.98809e-11	XR_001737230	PIK3CD
chr1	9729805	6.52709	4.44089e-16	NP_055759	CLSTN1
chr1	9744624	1.68315	0.0162387	NP_055759	CLSTN1
chr1	9930143	10.3274	1.11022e-15	XP_016858036	LZIC
chr1	9969940	8.00954	5.16821e-05	XP_016857597	NMNAT1
chr1	9982604	28.5292	5.55112e-16	XP_016857597	NMNAT1
chr1	10033383	22.9664	8.88178e-16	XR_946516	UBE4B
chr1	10267539	1.51114	0.0145565	NP_904325	KIF1B
chr1	10303475	1.75502	0.00179918	NP_904325	KIF1B
chr1	10304044	13.0239	4.73759e-07	NP_904325	KIF1B
chr1	10304702	16.572	1.11022e-16	NP_904325	KIF1B
chr1	10378307	7.59014	5.55112e-16	NP_904325	KIF1B
chr1	10378402	8.3207	1.11022e-16	NP_904325	KIF1B
chr1	10378950	8.09279	0	NP_904325	KIF1B
chr1	10379289	10.9835	1.11022e-16	NP_904325	KIF1B
chr1	10419826	1.72687	1.06783e-11	NP_002622	PGD
chr1	10431264	13.9156	1.13829e-07	NR_037187	APITD1-CORT
chr1	10450274	18.461	8.88178e-16	NR_037187	APITD1-CORT
chr1	10450568	3.85924	0.000369764	NR_037187	APITD1-CORT
chr1	10450908	24.4185	5.90639e-14	NR_037187	APITD1-CORT
chr1	10453882	13.4304	1.06472e-05	NA	NA
chr1	10456800	26.4444	3.35584e-09	NP_998731	DFFA
chr1	10461435	6.57866	2.22045e-16	NP_998731	DFFA
chr1	10461626	31.2389	2.22045e-16	NP_998731	DFFA
chr1	10462795	29.9912	1.11022e-16	NP_998731	DFFA
chr1	10463077	4.43057	0	NP_998731	DFFA
chr1	10474983	8.69645	4.73759e-07	XP_011539882	PEX14
chr1	10495302	8.81646	7.95826e-09	XP_011539882	PEX14
chr1	10536258	12.4748	4.25548e-13	XP_011539882	PEX14
chr1	10547214	11.6472	0.00665751	XP_011539882	PEX14
chr1	10623038	1.84372	0.000180781	XP_011539882	PEX14
chr1	10624366	6.20326	1.52065e-08	XP_011539882	PEX14
chr1	10627291	1.85712	0.00464364	XP_011539882	PEX14
chr1	10629898	10.1568	5.55112e-16	XP_011539882	PEX14
chr1	10630271	2.54954	2.38032e-13	XP_011539882	PEX14
chr1	10630428	2.92824	3.3556e-07	XP_011539882	PEX14
chr1	11022951	2.50424	1.4732e-08	XP_016856357	TARDBP
chr1	11023490	53.7674	0	XP_016856357	TARDBP
chr1	11023852	17.0423	2.22045e-16	XP_016856357	TARDBP
chr1	11046334	25.5331	1.39888e-14	XR_001736932	MASP2
chr1	11052290	4.06539	1.67546e-08	NA	NA
chr1	11052784	2.56869	2.7041e-05	NA	NA
chr1	11054320	2.27436	0.00144443	NA	NA
chr1	11060446	10.8406	4.59869e-08	NA	NA
chr1	11060777	20.6815	1.72668e-05	NA	NA
chr1	11068605	27.7752	6.61507e-06	XP_016856986	EXOSC10
chr1	11071108	3.14125	0.00572057	XP_016856986	EXOSC10
chr1	11071277	12.0274	1.37459e-06	XP_016856986	EXOSC10
chr1	11071881	3.60707	0.00181473	XP_016856986	EXOSC10
chr1	11072525	3.09615	2.36478e-14	XP_016856986	EXOSC10
chr1	11084100	15.4104	1.115e-06	XP_016856986	EXOSC10
chr1	11084677	17.0488	4.76697e-08	XP_016856986	EXOSC10
chr1	11106768	4.47295	3.45406e-11	XR_001737087	MTOR
chr1	11107148	9.75805	6.66134e-16	XR_001737087	MTOR
chr1	11108200	2.88054	0.0313306	XR_001737087	MTOR
chr1	11127685	2.83032	0.041228	XR_001737087	MTOR
chr1	11139576	13.3649	1.06472e-05	XR_001737087	MTOR
chr1	11144667	2.90541	0.00123696	NR_046600	MTOR-AS1
chr1	11273381	4.49988	2.19067e-07	XR_946616	UBIAD1
chr1	11273641	59.3168	2.22045e-16	XR_946616	UBIAD1
chr1	11285990	9.49003	0	XR_946616	UBIAD1
chr1	11295290	7.57744	1.11022e-16	XR_946616	UBIAD1
chr1	11295785	20.3218	4.80727e-14	XR_946616	UBIAD1
chr1	11296057	40.0024	4.44089e-16	NA	NA
chr1	11296251	15.8234	9.26285e-09	NA	NA
chr1	11650815	28.208	2.22045e-16	NP_036300	FBXO2
chr1	11650966	48.1845	0	NP_036300	FBXO2
chr1	11652213	41.6284	3.33067e-16	NP_036300	FBXO2
chr1	11652645	12.3805	9.71305e-06	NP_036300	FBXO2
chr1	11652761	3.48516	1.53992e-07	NP_036300	FBXO2
chr1	11653110	17.6395	7.43572e-10	NP_036300	FBXO2
chr1	11653197	16.0332	6.46526e-09	NP_036300	FBXO2
chr1	11653304	13.614	1.62676e-07	NP_036300	FBXO2
chr1	11653392	13.4894	2.324e-07	NP_036300	FBXO2
chr1	11653862	7.33675	0.00110462	NP_036300	FBXO2
chr1	11654346	15.9873	6.46526e-09	NP_036300	FBXO2
chr1	11654657	2.58059	5.23808e-07	XP_016858333	FBXO44
chr1	11661516	6.29083	1.8822e-06	XP_016858333	FBXO44
chr1	11661878	36.3769	6.45196e-11	XP_016858333	FBXO44
chr1	11750249	2.90826	3.8128e-10	XP_011540104	AGTRAP
chr1	11753710	2.22453	0.00188438	XP_011540104	AGTRAP
chr1	11754509	15.9152	9.26285e-09	XP_011540104	AGTRAP
chr1	11786530	12.7683	5.22662e-06	XP_016856553	C1orf167
chr1	11787021	2.81059	0.0248128	XP_016856553	C1orf167
chr1	11787307	6.261	3.17172e-10	XP_016856553	C1orf167
chr1	11787419	3.80704	1.40887e-13	XP_016856553	C1orf167
chr1	11787718	1.72387	3.60672e-06	XP_016856553	C1orf167
chr1	11787806	1.89457	3.11461e-07	XP_016856553	C1orf167
chr1	11788855	5.82539	0	XP_016856553	C1orf167
chr1	11789205	4.11695	2.80156e-09	XP_016856553	C1orf167
chr1	11789631	5.02608	4.44089e-16	XP_016856817	MTHFR
chr1	11789929	4.38429	2.41929e-09	XP_016856817	MTHFR
chr1	11790340	36.1695	0	XP_016856817	MTHFR
chr1	11790563	17.7098	0	XP_016856817	MTHFR
chr1	11791226	9.70484	1.11022e-16	XP_016856817	MTHFR
chr1	11791448	12.3028	9.64183e-07	XP_016856817	MTHFR
chr1	11792297	12.5781	2.75719e-05	XP_016856817	MTHFR
chr1	11794011	2.51939	5.03791e-09	XP_016856817	MTHFR
chr1	11794844	1.87905	0.000230961	XP_016856817	MTHFR
chr1	11795272	2.92	0.0391963	XP_016856817	MTHFR
chr1	11796225	2.82305	1.2551e-06	XP_016856817	MTHFR
chr1	11796380	13.7384	1.11022e-16	XP_016856817	MTHFR
chr1	11800303	5.19244	1.11022e-15	XP_016856817	MTHFR
chr1	11800624	2.53562	7.05917e-05	XP_016856817	MTHFR
chr1	11801049	2.07973	0.000449009	XP_016856817	MTHFR
chr1	11801180	7.61426	5.55112e-16	XP_016856817	MTHFR
chr1	11803092	9.818	0	XP_016856817	MTHFR
chr1	11803335	11.063	2.22045e-16	XP_016856817	MTHFR
chr1	11803526	33.933	5.55112e-16	XP_016856817	MTHFR
chr1	11805242	1.99751	3.67384e-07	XP_016856817	MTHFR
chr1	11805603	32.7175	9.99201e-16	XP_016856817	MTHFR
chr1	11842815	17.9537	0	NR_046428	CLCN6
chr1	11913364	13.3976	2.324e-07	NA	NA
chr1	11919786	15.9485	0	XP_006726657	LOC102724984
chr1	11920181	3.78123	0	XP_006726657	LOC102724984
chr1	11920480	10.9964	2.08383e-11	XP_006726657	LOC102724984
chr1	11921855	1.9696	0.00225064	XP_006726657	LOC102724984
chr1	11922838	17.5965	2.22045e-16	XP_006726657	LOC102724984
chr1	11923262	5.73388	3.33067e-16	XP_006726657	LOC102724984
chr1	11923470	8.13456	6.66134e-16	XP_006726657	LOC102724984
chr1	11925348	12.5443	8.88178e-16	XP_006726657	LOC102724984
chr1	11925550	19.3546	6.66134e-16	XP_006726657	LOC102724984
chr1	11925895	10.9532	6.66134e-16	XP_006726657	LOC102724984
chr1	11926196	6.10273	2.12431e-08	XP_006726657	LOC102724984
chr1	11948048	2.35931	4.44089e-16	NP_001303249	PLOD1
chr1	11949840	4.10631	0	NP_001303249	PLOD1
chr1	11950376	1.56282	4.52965e-11	NP_001303249	PLOD1
chr1	11966297	1.8153	1.83072e-10	NP_001303249	PLOD1
chr1	11970794	2.55984	1.23901e-07	NP_001303249	PLOD1
chr1	11972916	1.88064	1.34773e-10	NP_001303249	PLOD1
chr1	11975185	21.0914	0	NP_001303249	PLOD1
chr1	11982010	1.55889	0.00119745	XP_005263605	MFN2
chr1	12004594	3.70604	0.000120041	XP_005263605	MFN2
chr1	12011771	18.338	0	XP_005263605	MFN2
chr1	12012209	4.08645	1.11022e-15	XP_005263605	MFN2
chr1	12012482	3.87518	4.44089e-16	XP_005263605	MFN2
chr1	12012674	4.09708	7.77156e-16	XP_005263605	MFN2
chr1	12013057	2.47088	7.77156e-16	XP_005263605	MFN2
chr1	12019533	4.72712	1.98267e-05	XP_011540198	MIIP
chr1	12021758	4.08327	1.32336e-11	XP_011540198	MIIP
chr1	12022114	4.64139	5.09364e-10	XP_011540198	MIIP
chr1	12042800	24.0776	8.42659e-14	NA	NA
chr1	12063422	22.5041	9.50027e-11	XP_011540745	TNFRSF8
chr1	12063642	1.51855	9.49045e-05	XP_011540745	TNFRSF8
chr1	12084532	2.35433	4.59615e-10	XP_011540745	TNFRSF8
chr1	12097120	2.67318	1.8141e-13	XP_011540745	TNFRSF8
chr1	12104398	2.94261	1.61123e-09	XP_011540745	TNFRSF8
chr1	12104512	4.51176	2.7329e-11	XP_011540745	TNFRSF8
chr1	12109637	4.92305	0	XP_011540745	TNFRSF8
chr1	12110080	3.07749	0	XP_011540745	TNFRSF8
chr1	12111995	5.35698	8.88178e-16	XP_011540745	TNFRSF8
chr1	12115710	12.2951	0	XP_011540745	TNFRSF8
chr1	12123351	5.4543	5.55112e-16	XP_011540745	TNFRSF8
chr1	12123734	5.0027	0	XP_011540745	TNFRSF8
chr1	12125976	2.0491	2.02838e-13	XP_011540745	TNFRSF8
chr1	12126217	4.34514	1.11022e-15	XP_011540745	TNFRSF8
chr1	12135606	5.70132	5.55112e-16	XP_011540745	TNFRSF8
chr1	12138417	16.5093	0	XP_011540745	TNFRSF8
chr1	12142572	19.6067	0	XP_011540745	TNFRSF8
chr1	12142950	43.4223	0	XP_011540745	TNFRSF8
chr1	12143171	28.0409	0	XP_011540745	TNFRSF8
chr1	12143805	57.5076	0	XP_011540745	TNFRSF8
chr1	12188842	11.6795	5.16821e-05	NR_107000	MIR7846
chr1	12191066	2.13402	0.000251124	NR_107000	MIR7846
chr1	12191904	2.19424	1.59859e-06	NR_107000	MIR7846
chr1	12192505	1.51868	1.32519e-05	NR_107000	MIR7846
chr1	12192994	4.92733	3.33067e-16	NR_107000	MIR7846
chr1	12193974	1.77852	7.52936e-10	NR_107000	MIR7846
chr1	12194603	3.55963	1.32336e-11	NR_107000	MIR7846
chr1	12202002	3.12014	2.13163e-14	NR_107000	MIR7846
chr1	12202111	5.68769	2.26597e-13	NR_107000	MIR7846
chr1	12206985	5.86104	5.55112e-16	NR_107000	MIR7846
chr1	12207284	10.6357	2.22045e-16	NR_107000	MIR7846
chr1	12207514	26.9893	4.44089e-16	NR_107000	MIR7846
chr1	12208211	2.92455	0	NR_107000	MIR7846
chr1	12208753	45.6466	0	NR_107000	MIR7846
chr1	12209010	21.89	0	NR_107000	MIR7846
chr1	12276134	14.7022	0	NP_060626	VPS13D
chr1	12276429	2.77154	9.41035e-07	NP_060626	VPS13D
chr1	12276680	17.646	5.44498e-06	NP_060626	VPS13D
chr1	12277038	33.0136	1.11022e-16	NP_060626	VPS13D
chr1	12277822	17.9108	3.33067e-16	NP_060626	VPS13D
chr1	12282908	14.8334	3.79533e-05	NP_060626	VPS13D
chr1	12283125	8.32428	3.33067e-16	NP_060626	VPS13D
chr1	12416808	1.95803	1.55876e-06	NP_060626	VPS13D
chr1	12456017	1.7256	7.12173e-05	NP_060626	VPS13D
chr1	12497569	2.05984	0.0213097	NP_060626	VPS13D
chr1	12507074	4.15926	3.66374e-14	NP_060626	VPS13D
chr1	12509011	22.9419	4.44089e-16	NP_060626	VPS13D
chr1	12568192	4.81798	6.66134e-16	XP_016858298	DHRS3
chr1	12578749	1.95972	0.000533625	XP_016858298	DHRS3
chr1	12618203	7.10129	8.88178e-16	NA	NA
chr1	12618588	5.54764	1.13022e-06	NA	NA
chr1	12618755	3.33328	0.0318561	NA	NA
chr1	13742138	4.63671	7.30403e-06	XR_001737400	PRDM2
chr1	13778490	1.81244	5.0908e-07	XR_001737400	PRDM2
chr1	13779016	2.27791	2.66454e-15	XR_001737400	PRDM2
chr1	13779455	16.2827	9.99201e-16	XR_001737400	PRDM2
chr1	13779724	9.26987	0	XR_001737400	PRDM2
chr1	13780113	6.96424	6.66134e-16	XR_001737400	PRDM2
chr1	13780842	2.31859	0	XR_001737400	PRDM2
chr1	13781456	4.57628	3.33067e-16	XR_001737400	PRDM2
chr1	13781887	9.30051	2.22045e-16	XR_001737400	PRDM2
chr1	13781970	6.45756	0	XR_001737400	PRDM2
chr1	13782348	16.3093	4.44089e-16	XR_001737400	PRDM2
chr1	13782605	17.8607	1.11022e-16	XR_001737400	PRDM2
chr1	13782761	12.628	2.22045e-16	XR_001737400	PRDM2
chr1	13786534	11.9969	0	XR_001737400	PRDM2
chr1	13786755	33.8954	1.11022e-16	XR_001737400	PRDM2
chr1	13787210	2.90297	1.01594e-05	XR_001737400	PRDM2
chr1	13816453	7.86901	0.000379128	XR_001737400	PRDM2
chr1	13823890	2.32109	0.000251124	XR_001737400	PRDM2
chr1	15115217	11.4898	2.78983e-06	XP_016856261	KAZN
chr1	15215163	18.7671	1.75057e-10	XP_016857079	TMEM51
chr1	15219649	3.49828	1.13688e-07	XP_016857079	TMEM51
chr1	15219732	3.30378	5.13682e-07	XP_016857079	TMEM51
chr1	15219901	27.8933	9.58122e-14	XP_016857079	TMEM51
chr1	15220222	28.0375	2.22045e-16	XP_016857079	TMEM51
chr1	15268369	7.01838	7.77156e-16	XP_016855703	FHAD1
chr1	15409969	11.4898	2.78983e-06	XP_005246057	EFHD2
chr1	15492858	43.4102	2.22045e-16	XP_011540575	CASP9
chr1	15493911	4.38939	1.46377e-05	XP_011540575	CASP9
chr1	15518218	4.22986	0.00572057	XP_011540575	CASP9
chr1	15524112	3.8166	0.00011625	XP_011540575	CASP9
chr1	15567959	13.3406	0	XR_001737079	DNAJC16
chr1	15568220	79.3349	2.22045e-16	XR_001737079	DNAJC16
chr1	15568531	12.3376	2.22045e-16	XR_001737079	DNAJC16
chr1	15568922	56.5763	8.88178e-16	XR_001737079	DNAJC16
chr1	15573499	20.8896	2.22045e-16	NP_079034	AGMAT
chr1	15617537	7.38802	5.77067e-08	NP_115717	DDI2
chr1	15660101	46.468	2.22045e-16	NP_006502	RSC1A1
chr1	15660364	3.26406	9.99201e-16	NP_006502	RSC1A1
chr1	15660632	4.3543	1.0799e-08	NP_006502	RSC1A1
chr1	15660702	5.50928	1.25899e-13	NP_006502	RSC1A1
chr1	15661063	42.6708	0	NP_006502	RSC1A1
chr1	15661687	9.92227	0	NP_006502	RSC1A1
chr1	15662137	15.4574	5.55112e-16	NP_115717	DDI2
chr1	15684599	15.5349	1.32673e-08	XP_016856247	PLEKHM2
chr1	15716324	2.77286	4.89846e-07	XP_016856247	PLEKHM2
chr1	15716787	1.66696	7.12173e-05	XP_016856247	PLEKHM2
chr1	15719890	3.66469	3.98801e-11	XP_016856247	PLEKHM2
chr1	15721348	17.0429	1.53048e-09	XP_016856247	PLEKHM2
chr1	15725526	19.1976	2.22045e-16	XP_016856247	PLEKHM2
chr1	15727194	26.1248	0	XP_016856247	PLEKHM2
chr1	15727640	11.7996	4.44089e-16	XP_016856247	PLEKHM2
chr1	15728098	3.20691	1.11022e-15	XP_016856247	PLEKHM2
chr1	15728286	2.74912	2.85335e-09	XP_016856247	PLEKHM2
chr1	15728688	1.74821	0.000433081	XP_016856247	PLEKHM2
chr1	15729171	11.4848	3.31881e-07	XP_016856247	PLEKHM2
chr1	15730694	2.32164	1.24834e-08	XP_016856247	PLEKHM2
chr1	15731238	5.27263	2.85335e-09	XP_016856247	PLEKHM2
chr1	15731917	2.71313	1.83791e-06	XP_016856247	PLEKHM2
chr1	15732414	2.41647	0.000109829	XP_016856247	PLEKHM2
chr1	15732709	5.7137	3.33067e-16	XP_016856247	PLEKHM2
chr1	15733816	9.09012	0	XP_016856247	PLEKHM2
chr1	15733899	6.1915	3.9968e-15	XP_016856247	PLEKHM2
chr1	15734209	8.41951	4.44089e-16	XP_016856247	PLEKHM2
chr1	15734610	3.20664	3.80624e-10	XP_016856247	PLEKHM2
chr1	15739906	22.6942	7.52398e-13	XR_001737128	SLC25A34
chr1	15741153	4.96086	9.71305e-06	XR_001737128	SLC25A34
chr1	15834345	42.7936	2.22045e-16	NA	NA
chr1	15834675	10.4822	7.21645e-15	NR_024279	FLJ37453
chr1	15834762	8.81089	4.07574e-12	NR_024279	FLJ37453
chr1	15835067	27.3163	3.10726e-10	NR_024279	FLJ37453
chr1	15835621	17.9933	1.33227e-15	NR_024279	FLJ37453
chr1	15847877	6.26008	1.52065e-08	NR_024279	FLJ37453
chr1	15848131	7.56614	1.11022e-16	NR_024279	FLJ37453
chr1	15872958	31.188	0	NP_055816	SPEN
chr1	15873108	58.7868	0	NP_055816	SPEN
chr1	15873215	29.8784	0	NP_055816	SPEN
chr1	15873619	42.5651	0	NP_055816	SPEN
chr1	15874013	79.588	0	NP_055816	SPEN
chr1	15874376	7.55211	0	NP_055816	SPEN
chr1	15876285	45.839	0	NP_055816	SPEN
chr1	15909340	18.9024	4.78493e-08	NP_055816	SPEN
chr1	15919498	1.71442	1.19221e-05	NP_055816	SPEN
chr1	15922330	2.35418	1.39888e-14	NP_055816	SPEN
chr1	15929428	12.2408	4.44089e-16	NP_055816	SPEN
chr1	15930304	3.21309	2.22045e-16	NP_055816	SPEN
chr1	15930650	12.7779	1.11022e-16	NP_055816	SPEN
chr1	15931182	1.59059	2.24733e-08	NP_055816	SPEN
chr1	15931450	1.77451	0.0421782	NP_055816	SPEN
chr1	15932518	6.07836	2.22045e-16	NP_055816	SPEN
chr1	15932849	4.95531	4.44089e-16	NP_055816	SPEN
chr1	15932975	2.8577	2.22045e-16	NP_055816	SPEN
chr1	15933521	3.03956	2.22045e-16	NP_055816	SPEN
chr1	15933899	6.16857	4.44089e-16	NP_055816	SPEN
chr1	15934658	3.5779	2.22045e-16	NP_055816	SPEN
chr1	15935394	6.68208	1.22125e-15	NP_055816	SPEN
chr1	15935915	2.27852	0	NP_055816	SPEN
chr1	15936244	1.89018	1.11022e-16	NP_055816	SPEN
chr1	15937229	1.51403	9.48241e-13	NP_055816	SPEN
chr1	15937599	1.80736	0	NP_055816	SPEN
chr1	15937831	2.04733	1.26787e-13	NP_055816	SPEN
chr1	15938839	1.94419	5.56151e-08	NP_055816	SPEN
chr1	15939850	39.3421	0	NP_055816	SPEN
chr1	15940238	28.5751	0	NP_055816	SPEN
chr1	15942013	13.0815	1.11022e-16	XR_001737399	ZBTB17
chr1	15942705	3.027	9.3161e-05	XR_001737399	ZBTB17
chr1	15943295	2.79349	1.29483e-05	XR_001737399	ZBTB17
chr1	15943876	2.73774	0.00202608	XR_001737399	ZBTB17
chr1	15944420	2.74737	1.05691e-05	XR_001737399	ZBTB17
chr1	15944820	4.39164	0.0295278	XR_001737399	ZBTB17
chr1	15945162	2.15556	4.27222e-10	XR_001737399	ZBTB17
chr1	15945734	1.68459	0.000166803	XR_001737399	ZBTB17
chr1	15946980	21.6453	4.2145e-11	XR_001737399	ZBTB17
chr1	15947373	3.47546	3.12905e-05	XR_001737399	ZBTB17
chr1	15947596	7.48848	5.37986e-06	XR_001737399	ZBTB17
chr1	15948066	6.98862	0.0175683	XR_001737399	ZBTB17
chr1	15950035	8.22646	0.0213097	XR_001737399	ZBTB17
chr1	15952481	18.2164	3.60939e-10	XR_001737399	ZBTB17
chr1	15952566	18.5835	1.75057e-10	XR_001737399	ZBTB17
chr1	15952944	24.5479	1.11022e-16	XR_001737399	ZBTB17
chr1	16015971	20.5832	1.71784e-10	XP_011539552	HSPB7
chr1	16017949	22.4779	1.08369e-12	XP_011539552	HSPB7
chr1	16018317	28.975	5.55112e-16	XP_011539552	HSPB7
chr1	16018563	13.5157	2.324e-07	XP_011539552	HSPB7
chr1	16018904	6.17582	8.04829e-07	NP_004061	CLCNKA
chr1	16019075	13.4501	2.324e-07	NP_004061	CLCNKA
chr1	16058311	12.0668	0.0173495	NP_872429	FAM131C
chr1	16215804	5.83611	8.04175e-08	NA	NA
chr1	16225325	15.7447	9.26285e-09	NA	NA
chr1	16226387	18.4787	2.80859e-09	NA	NA
chr1	16227769	42.048	1.11022e-16	NA	NA
chr1	16228225	14.4007	5.56741e-08	NA	NA
chr1	16228391	23.1597	3.62377e-13	NA	NA
chr1	16228874	12.5388	6.76008e-07	NA	NA
chr1	16228960	12.3421	9.64183e-07	NA	NA
chr1	16229699	5.80228	0.0208904	NA	NA
chr1	16230302	9.86706	3.77907e-09	NA	NA
chr1	16230464	5.24413	3.46915e-05	NA	NA
chr1	16230699	4.95978	0.000873315	NA	NA
chr1	16230860	5.86205	7.14169e-09	NA	NA
chr1	16231888	301.146	0	XP_011540428	RSG1
chr1	16232100	11.1933	1.11022e-16	XP_011540428	RSG1
chr1	16232529	3.52215	2.24709e-13	XP_011540428	RSG1
chr1	16236775	8.25038	2.61375e-09	XP_011540428	RSG1
chr1	16236899	3.13259	1.15019e-13	XP_011540428	RSG1
chr1	16237014	45.0769	2.22045e-16	XP_011540428	RSG1
chr1	16247556	14.6499	3.89168e-08	XR_001737235	FBXO42
chr1	16250832	22.9505	0	XR_001737235	FBXO42
chr1	16251251	36.6405	4.44089e-16	XR_001737235	FBXO42
chr1	16251488	18.7135	6.66134e-16	XR_001737235	FBXO42
chr1	16252307	3.00358	0.000201208	XR_001737235	FBXO42
chr1	16315394	4.37352	5.91443e-08	XR_001737235	FBXO42
chr1	16352320	2.11949	7.81844e-09	XR_001737235	FBXO42
chr1	16367289	3.41222	0	NR_073503	SZRD1
chr1	16391394	8.79404	6.66134e-16	XR_946646	SPATA21
chr1	16393344	2.18886	0	XR_946646	SPATA21
chr1	16393463	1.92387	0	XR_946646	SPATA21
chr1	16395290	17.2905	0	XR_946646	SPATA21
chr1	16459241	3.36528	2.22045e-16	XR_001737296	NECAP2
chr1	16459948	11.2471	1.11022e-16	XR_001737296	NECAP2
chr1	16462011	11.649	3.01232e-07	XR_001737912	LINC01772
chr1	16462250	18.2168	0	XR_001737912	LINC01772
chr1	16467791	11.7521	1.95876e-06	XR_001737912	LINC01772
chr1	16472370	33.1251	2.22045e-16	NR_023386	CROCCP3
chr1	16498297	1.83621	0.0306768	NR_023386	CROCCP3
chr1	16498516	27.7556	6.66134e-16	NR_023386	CROCCP3
chr1	16667801	15.5742	4.44089e-16	NA	NA
chr1	16668107	27.0491	2.22045e-16	NA	NA
chr1	16739357	28.1736	0	NA	NA
chr1	16739663	16.0768	4.44089e-16	NA	NA
chr1	16914819	3.26582	6.15269e-05	XP_016858404	CROCC
chr1	16972547	1.68277	0.0211989	XP_016858404	CROCC
chr1	17407142	4.08014	0	NP_061185	RCC2
chr1	17407999	14.0086	2.22045e-16	NP_061185	RCC2
chr1	17408272	8.71821	4.44089e-16	NP_061185	RCC2
chr1	17409040	1.53879	1.11022e-15	NP_061185	RCC2
chr1	17422814	1.66949	9.45585e-07	NP_061185	RCC2
chr1	17440028	13.2337	3.31881e-07	NA	NA
chr1	17697402	30.4698	2.22045e-16	XR_946691	ARHGEF10L
chr1	17826103	7.11429	1.11022e-16	XP_011540514	ACTL8
chr1	19073633	13.6664	1.62676e-07	NA	NA
chr1	19187485	1.73671	0.000134383	XP_016856319	UBR4
chr1	19219239	19.0745	0	NR_135115	LOC101927895
chr1	19222648	1.69704	0.000692718	NR_135115	LOC101927895
chr1	19244872	50.1251	3.21887e-07	XP_005245845	EMC1
chr1	19257900	2.40756	0.0212633	XP_006710738	MRTO4
chr1	19258534	28.68	0	XP_006710738	MRTO4
chr1	19258880	15.0683	8.88178e-16	XP_006710738	MRTO4
chr1	19260031	3.59608	4.06934e-06	XP_006710738	MRTO4
chr1	19302422	11.0964	5.65056e-06	NA	NA
chr1	19312841	2.22201	0.000474706	XR_001737254	PQLC2
chr1	19324743	12.5781	0.0115104	XR_001737254	PQLC2
chr1	19327361	12.6961	2.75719e-05	XR_001737254	PQLC2
chr1	19327861	2.44312	3.12905e-05	XR_001737254	PQLC2
chr1	19328924	52.4147	7.77156e-16	XR_001737254	PQLC2
chr1	19332218	2.58787	3.96025e-07	NA	NA
chr1	19608162	35.4984	8.33922e-12	NP_001191018	MINOS1-NBL1
chr1	19608434	6.04338	6.66134e-16	NP_001191018	MINOS1-NBL1
chr1	19682383	40.853	1.11022e-16	XP_016856411	TMCO4
chr1	19682994	25.0949	0	XP_016856411	TMCO4
chr1	19683380	16.5249	3.14721e-09	XP_016856411	TMCO4
chr1	19694531	12.8273	4.73759e-07	XP_016856411	TMCO4
chr1	19906597	14.1962	0	XP_005245851	OTUD3
chr1	19907685	44.8143	6.66134e-16	XP_005245851	OTUD3
chr1	19912179	27.5786	5.55112e-16	XP_005245851	OTUD3
chr1	20191303	13.2206	3.31881e-07	XP_011539001	UBXN10
chr1	20191408	12.6044	6.76008e-07	XP_011539001	UBXN10
chr1	20191843	13.7845	7.73613e-06	XP_011539001	UBXN10
chr1	20195307	26.1165	6.66134e-15	XP_011539001	UBXN10
chr1	20499896	8.14581	1.11022e-16	XP_011540439	MUL1
chr1	20500267	21.5875	7.77156e-16	XP_011540439	MUL1
chr1	20501166	10.7423	2.22045e-16	XP_011540439	MUL1
chr1	20503290	2.58119	0.000279863	XP_011540439	MUL1
chr1	20507997	4.23817	2.96776e-09	XP_011540439	MUL1
chr1	20618700	54.4456	5.55112e-16	NP_001776	CDA
chr1	20648658	28.5487	8.88178e-16	NR_106732	MIR6084
chr1	20649212	4.06942	3.0609e-08	NR_106732	MIR6084
chr1	20650581	14.604	0.00250259	NR_106732	MIR6084
chr1	20650933	91.7172	1.33227e-15	NR_106732	MIR6084
chr1	20744654	2.97496	6.66134e-16	XR_001737207	HP1BP3
chr1	20807353	4.84833	0.00463105	XP_016858201	EIF4G3
chr1	20832056	6.45075	1.26732e-10	XP_016858201	EIF4G3
chr1	20832670	12.3093	3.77728e-05	XP_016858201	EIF4G3
chr1	20849492	2.02546	0.000615359	XP_016858201	EIF4G3
chr1	20862313	3.68608	7.77156e-16	XP_016858201	EIF4G3
chr1	20864543	3.25419	2.22045e-16	XP_016858201	EIF4G3
chr1	20865135	1.74437	0.00026871	XP_016858201	EIF4G3
chr1	20904952	1.81577	6.65776e-07	XP_016858201	EIF4G3
chr1	20941860	9.39407	2.22045e-16	XP_016858201	EIF4G3
chr1	21218199	13.2873	8.88178e-16	XP_016856000	ECE1
chr1	21218300	23.6571	9.99201e-16	XP_016856000	ECE1
chr1	21218730	3.0634	5.19091e-05	XP_016856000	ECE1
chr1	21218949	3.16032	3.33067e-15	XP_016856000	ECE1
chr1	21219162	10.9046	0	XP_016856000	ECE1
chr1	21219874	15.3671	0	XP_016856000	ECE1
chr1	21221766	2.8473	1.11022e-16	XP_016856000	ECE1
chr1	21224999	3.32427	2.52276e-12	XP_016856000	ECE1
chr1	21225368	2.57254	4.44089e-16	XP_016856000	ECE1
chr1	21227179	1.81688	3.8198e-07	XP_016856000	ECE1
chr1	21227950	2.2259	6.75804e-06	XP_016856000	ECE1
chr1	21233577	2.97446	0.000111616	XP_016856000	ECE1
chr1	21279313	2.19832	3.41013e-08	XP_016856000	ECE1
chr1	21290134	2.57977	0	XP_016856000	ECE1
chr1	21294191	5.54323	1.22125e-15	NR_038404	LOC100506801
chr1	21298183	26.6977	6.66134e-16	NR_038404	LOC100506801
chr1	21298672	11.1816	2.66454e-15	NR_038404	LOC100506801
chr1	21298958	14.818	6.66134e-16	NR_038404	LOC100506801
chr1	21299305	6.54476	2.66969e-06	NR_038404	LOC100506801
chr1	21345395	2.00058	2.30531e-11	XP_016856000	ECE1
chr1	21428677	23.835	1.21125e-13	NA	NA
chr1	21429131	38.8813	4.44089e-16	NA	NA
chr1	21429931	12.5388	6.76008e-07	NA	NA
chr1	21430120	27.1196	1.55431e-15	NA	NA
chr1	21430472	12.3005	4.44089e-16	NA	NA
chr1	21431961	23.2909	2.52354e-13	NA	NA
chr1	21596916	19.8948	2.85824e-11	XR_946733	RAP1GAP
chr1	21679303	4.79118	0	XR_001737482	USP48
chr1	21822441	11.8711	1.11022e-16	XP_005245930	LDLRAD2
chr1	21823130	7.59645	4.44089e-16	XP_005245930	LDLRAD2
chr1	22025624	8.50594	1.50659e-09	NR_109762	LINC00339
chr1	22025771	5.3865	2.22045e-16	NR_109762	LINC00339
chr1	22030487	49.9556	0	NR_109762	LINC00339
chr1	22172327	2.54953	2.85335e-09	NA	NA
chr1	22490347	12.235	2.22045e-16	XR_946805	ZBTB40
chr1	22509214	1.52677	0.000190135	XR_946805	ZBTB40
chr1	22511198	2.45076	6.11791e-06	XR_946805	ZBTB40
chr1	22511322	5.37534	6.48606e-08	XR_946805	ZBTB40
chr1	22511853	23.7917	2.22045e-16	XR_946805	ZBTB40
chr1	22517352	3.61981	3.8128e-10	XR_946805	ZBTB40
chr1	22520080	3.05439	0.000201208	XR_946805	ZBTB40
chr1	22524425	4.90245	5.55112e-16	XR_946805	ZBTB40
chr1	22526329	20.1728	2.22045e-16	XR_946805	ZBTB40
chr1	22526796	4.48809	0	XR_946805	ZBTB40
chr1	22527880	15.281	3.33067e-16	XR_946805	ZBTB40
chr1	22528152	16.8951	1.11022e-16	XR_946805	ZBTB40
chr1	22528973	7.04212	2.22045e-16	XR_946805	ZBTB40
chr1	22529218	32.2546	2.22045e-16	XR_946805	ZBTB40
chr1	22530167	23.5924	0.000241435	XR_946805	ZBTB40
chr1	22530419	11.9429	4.44089e-16	XR_946805	ZBTB40
chr1	22576781	14.2958	7.96208e-08	XR_946576	EPHA8
chr1	23083500	6.47505	0.00525752	XP_016856209	KDM1A
chr1	23084287	30.7124	2.22045e-16	XP_016857741	LUZP1
chr1	23086452	11.7521	1.95876e-06	XP_016857741	LUZP1
chr1	23087952	30.4174	2.22045e-16	XP_016857741	LUZP1
chr1	23088295	11.7931	1.21454e-11	XP_016857741	LUZP1
chr1	23088750	25.2706	6.66134e-16	XP_016857741	LUZP1
chr1	23088919	15.1461	2.22045e-16	XP_016857741	LUZP1
chr1	23091209	7.56661	0	XP_016857741	LUZP1
chr1	23091302	12.802	1.11022e-16	XP_016857741	LUZP1
chr1	23091833	2.61266	0.00021143	XP_016857741	LUZP1
chr1	23092232	1.6656	0.00087349	XP_016857741	LUZP1
chr1	23092747	8.05899	6.66134e-16	XP_016857741	LUZP1
chr1	23093108	35.282	6.66134e-16	XP_016857741	LUZP1
chr1	23093838	5.83117	2.6835e-09	XP_016857741	LUZP1
chr1	23310202	2.51499	0	XP_016855499	HNRNPR
chr1	23310662	11.1159	0	XP_016855499	HNRNPR
chr1	23313572	3.91394	0.000957872	XP_016855499	HNRNPR
chr1	23361615	8.01197	1.11022e-16	XP_011540503	ZNF436
chr1	23362431	12.506	3.77728e-05	XP_011540503	ZNF436
chr1	23362746	3.442	4.41791e-07	XP_011540503	ZNF436
chr1	23371417	11.7062	2.78983e-06	NR_033691	ZNF436-AS1
chr1	23505487	14.781	3.49554e-07	NA	NA
chr1	23505600	2.32421	0.00456261	NA	NA
chr1	23506554	6.54628	0.000889988	XP_011539173	E2F2
chr1	23507676	1.60361	0.0358378	XP_011539173	E2F2
chr1	23508901	1.96364	0.000179874	XP_011539173	E2F2
chr1	23509806	32.1443	0	XP_011539173	E2F2
chr1	23516354	5.84388	3.33067e-16	XP_011539173	E2F2
chr1	23519035	2.14046	1.25066e-11	XP_011539173	E2F2
chr1	23521020	6.61969	2.22045e-16	XP_011539173	E2F2
chr1	23521856	2.97862	1.11022e-16	XP_011539173	E2F2
chr1	23551134	58.0646	5.55112e-16	NA	NA
chr1	23743559	2.62316	2.73094e-11	NP_003189	ELOA
chr1	23749058	5.58621	0	NP_003189	ELOA
chr1	23749929	4.36392	4.44089e-16	NP_003189	ELOA
chr1	23750864	4.34739	0	NP_003189	ELOA
chr1	23751396	20.0265	0	NP_003189	ELOA
chr1	23751611	17.1306	0	NP_003189	ELOA
chr1	23751948	16.9025	0	NP_003189	ELOA
chr1	23752426	9.66208	9.99201e-16	NP_003189	ELOA
chr1	23754119	4.2317	0	NP_003189	ELOA
chr1	23754398	6.44777	2.01013e-05	NP_003189	ELOA
chr1	23757106	2.79684	6.66134e-16	NP_003189	ELOA
chr1	23759618	30.9312	0	NP_003189	ELOA
chr1	23778025	3.87798	4.23941e-10	NR_038280	ELOA-AS1
chr1	23802109	3.82692	7.2082e-07	NP_001159531	HMGCL
chr1	23802331	12.5141	0.00113086	NP_001159531	HMGCL
chr1	23845579	15.2866	4.44089e-16	XP_016856394	FUCA1
chr1	23959377	2.51408	1.07837e-11	XP_016857180	PNRC2
chr1	23959655	13.6992	1.62676e-07	XP_016857180	PNRC2
chr1	23961626	2.56555	7.77156e-14	XP_016857180	PNRC2
chr1	23967516	2.09689	3.92573e-05	XP_016855591	SRSF10
chr1	23967699	2.01703	7.12997e-07	XP_016855591	SRSF10
chr1	23978154	1.64638	0.00784647	XP_016855591	SRSF10
chr1	23987007	11.4898	2.78983e-06	NA	NA
chr1	24157155	21.0093	6.68465e-12	XP_016855968	IFNLR1
chr1	24322840	23.363	2.52354e-13	XP_011540172	GRHL3
chr1	24422089	24.5037	5.90639e-14	XP_016857359	NIPAL3
chr1	24466366	16.4069	4.51141e-09	XP_016857359	NIPAL3
chr1	24469246	8.9817	2.22045e-16	XP_016857359	NIPAL3
chr1	24470239	7.06269	0.000580281	XP_016857359	NIPAL3
chr1	24535333	12.5486	8.89941e-08	NP_038469	RCAN3
chr1	24643328	1.68678	5.73908e-06	XR_001736905	SRRM1
chr1	24663202	2.51048	1.63947e-12	XR_001736905	SRRM1
chr1	24745522	7.48585	0.0366667	NP_039234	CLIC4
chr1	24798831	2.74499	6.51338e-07	NP_039234	CLIC4
chr1	24827077	2.60008	0.000157914	NP_039234	CLIC4
chr1	25253000	4.29103	1.3497e-08	XR_946709	RSRP1
chr1	25253729	8.2624	4.44089e-16	XR_946709	RSRP1
chr1	25262652	4.77044	2.22045e-16	XR_946709	RSRP1
chr1	25263763	43.3352	2.22045e-16	XR_946709	RSRP1
chr1	25264018	20.8051	4.44089e-16	XR_946709	RSRP1
chr1	25264464	16.3163	1.11022e-16	XR_946709	RSRP1
chr1	25265082	40.3687	0	XR_946709	RSRP1
chr1	25265599	11.048	6.66134e-16	XR_946709	RSRP1
chr1	25266648	27.8054	7.77156e-16	XR_946709	RSRP1
chr1	25266792	12.6242	2.22045e-16	XR_946709	RSRP1
chr1	25267219	6.48843	4.44089e-16	XR_946709	RSRP1
chr1	25303849	10.5022	8.88178e-16	XR_946737	RHD
chr1	25333036	19.9413	5.55112e-16	XR_946709	RSRP1
chr1	25333178	18.6088	3.33067e-16	XR_946709	RSRP1
chr1	25334072	43.5217	0	XR_946709	RSRP1
chr1	25334350	9.08003	0	XR_946709	RSRP1
chr1	25334815	12.3063	6.66134e-16	XR_946709	RSRP1
chr1	25335408	38.907	0	XR_946709	RSRP1
chr1	25335927	6.80642	1.4425e-09	XR_946709	RSRP1
chr1	25337175	12.268	1.11022e-15	XR_946709	RSRP1
chr1	25337548	5.82476	0	XR_946709	RSRP1
chr1	25361583	7.81914	0	XP_011539461	TMEM50A
chr1	25362071	16.0112	1.11022e-16	XP_011539461	TMEM50A
chr1	25458664	81.4569	1.11022e-16	XP_011540006	TMEM57
chr1	25484135	13.0108	4.73759e-07	XP_011540006	TMEM57
chr1	25550016	3.72678	8.73903e-11	XR_946603	LDLRAP1
chr1	25557248	1.90003	3.37335e-06	XR_946603	LDLRAP1
chr1	25565059	14.2172	0.000580281	XR_946603	LDLRAP1
chr1	25565188	3.23494	3.33067e-16	XR_946603	LDLRAP1
chr1	25567049	10.9908	5.55112e-16	XR_946603	LDLRAP1
chr1	25567314	6.72048	6.66134e-16	XR_946603	LDLRAP1
chr1	25567562	67.0115	0	XR_946603	LDLRAP1
chr1	25568574	2.66655	3.48986e-07	XR_946603	LDLRAP1
chr1	25569383	13.6402	1.62676e-07	NA	NA
chr1	25598841	13.4573	0.0021621	NA	NA
chr1	25599186	11.5488	0.0137364	NA	NA
chr1	25603382	46.2111	1.11022e-16	NA	NA
chr1	25605553	25.4347	1.39888e-14	NA	NA
chr1	25617175	22.9657	2.27607e-10	NA	NA
chr1	25617334	3.57078	4.97403e-09	NA	NA
chr1	25617733	30.6629	1.11022e-15	XR_001737334	MAN1C1
chr1	25618269	5.58928	6.66134e-16	XR_001737334	MAN1C1
chr1	25686459	16.7849	0	XR_001737334	MAN1C1
chr1	25749316	4.81117	2.9494e-06	XR_001737334	MAN1C1
chr1	25753559	1.99706	4.13289e-07	XR_001737334	MAN1C1
chr1	25758611	2.0008	2.17621e-06	XR_001737334	MAN1C1
chr1	25771751	4.56503	0.0119907	XR_001737334	MAN1C1
chr1	25778283	15.7463	8.88178e-16	XR_001737334	MAN1C1
chr1	25780991	2.65977	1.02825e-05	XR_001737334	MAN1C1
chr1	25782604	2.63512	7.79747e-06	XR_001737334	MAN1C1
chr1	25782681	3.25366	1.3649e-05	XR_001737334	MAN1C1
chr1	25783824	12.9284	0	XR_001737334	MAN1C1
chr1	25800850	3.10713	0.000214139	NP_996809	SELENON
chr1	25801141	1.83728	1.82262e-06	NP_996809	SELENON
chr1	25811248	1.88	0.016968	NP_996809	SELENON
chr1	25814374	16.8674	2.22045e-16	NP_996809	SELENON
chr1	25814609	6.88567	1.35944e-06	NP_996809	SELENON
chr1	25814824	9.49829	1.39978e-09	NP_996809	SELENON
chr1	25815899	5.21317	1.55431e-15	NP_996809	SELENON
chr1	25817178	1.63308	2.33095e-06	NP_996809	SELENON
chr1	25819676	4.72186	0.00144443	NP_062457	MTFR1L
chr1	25820167	17.9154	1.11022e-16	NP_062457	MTFR1L
chr1	25820854	9.44837	3.33067e-16	NP_062457	MTFR1L
chr1	25821391	35.974	0	NP_062457	MTFR1L
chr1	25826392	2.37685	4.50245e-09	NP_062457	MTFR1L
chr1	25826661	2.27122	2.77556e-15	NP_062457	MTFR1L
chr1	25829637	2.75278	1.26988e-05	NP_062457	MTFR1L
chr1	25832373	36.5345	6.66134e-16	XP_016857789	AUNIP
chr1	25835219	5.37496	8.88178e-16	XP_016857789	AUNIP
chr1	25835447	17.1926	4.44089e-16	XP_016857789	AUNIP
chr1	25862672	7.78676	4.44089e-16	XP_011539164	PAQR7
chr1	25862933	28.5925	4.44089e-16	XP_011539164	PAQR7
chr1	25863500	66.2204	4.44089e-16	XP_011539164	PAQR7
chr1	25900984	2.00837	4.44089e-16	NR_037481	MIR3917
chr1	25961696	86.5734	5.55112e-16	XP_016856881	PAFAH2
chr1	26122097	180.913	7.77156e-16	XP_011539094	PDIK1L
chr1	26122299	245.157	4.44089e-16	XP_011539094	PDIK1L
chr1	26123480	6.3903	5.35616e-12	XP_011539094	PDIK1L
chr1	26170767	14.81	2.22045e-16	XP_016856887	ZNF593
chr1	26171257	21.4224	4.64628e-12	XP_016856887	ZNF593
chr1	26171423	18.9048	1.21877e-10	XP_016856887	ZNF593
chr1	26234291	2.05263	0.000267267	XP_016857594	CEP85
chr1	26239796	1.83211	0.0258161	XP_016857594	CEP85
chr1	26255335	2.15759	2.59432e-09	XP_016857594	CEP85
chr1	26255745	5.66835	3.33067e-16	XP_016857594	CEP85
chr1	26276718	16.3938	4.51141e-09	XP_016857594	CEP85
chr1	26277285	38.7699	2.22045e-16	XP_016857594	CEP85
chr1	26460121	3.04721	5.44498e-06	XP_016857873	DHDDS
chr1	26467340	3.13714	1.82935e-07	XP_016857873	DHDDS
chr1	26467814	11.6225	1.99194e-09	XP_016857873	DHDDS
chr1	26467969	10.6981	5.99106e-11	XP_016857873	DHDDS
chr1	26469079	16.0485	1.11022e-16	XP_016857873	DHDDS
chr1	26574526	76.5184	6.66134e-16	XP_005246023	RPS6KA1
chr1	26574884	12.1825	4.55936e-09	XP_005246023	RPS6KA1
chr1	26692265	12.1061	1.37459e-06	NR_135804	LOC101928728
chr1	26693126	29.9584	1.11022e-16	NR_135804	LOC101928728
chr1	26695770	17.587	7.43572e-10	NA	NA
chr1	26696094	4.53747	6.66134e-16	NP_624361	ARID1A
chr1	26696381	9.27153	9.58122e-14	NP_624361	ARID1A
chr1	26696610	5.90965	4.44089e-16	NP_624361	ARID1A
chr1	26696744	4.72466	1.528e-12	NP_624361	ARID1A
chr1	26697027	33.7858	1.22125e-15	NP_624361	ARID1A
chr1	26697303	3.21635	0	NP_624361	ARID1A
chr1	26697521	4.22465	2.22045e-16	NP_624361	ARID1A
chr1	26731319	4.43711	1.44329e-15	NP_624361	ARID1A
chr1	26732695	1.5066	2.22045e-16	NP_624361	ARID1A
chr1	26761418	1.58024	4.04582e-11	NP_624361	ARID1A
chr1	26773477	1.53646	0.000145349	NP_624361	ARID1A
chr1	26773698	2.47321	5.55112e-16	NP_624361	ARID1A
chr1	26773821	2.42638	5.55112e-16	NP_624361	ARID1A
chr1	26774348	2.11218	1.11022e-16	NP_624361	ARID1A
chr1	26775596	3.26264	4.44089e-16	NP_624361	ARID1A
chr1	26778793	11.8438	0.00225064	NP_624361	ARID1A
chr1	26779462	21.4596	0	NP_624361	ARID1A
chr1	26780299	45.0606	0	NP_624361	ARID1A
chr1	26787700	15.3731	0	NP_060307	PIGV
chr1	26794300	2.74323	1.32423e-07	NP_060307	PIGV
chr1	26795112	14.6585	1.11022e-16	NP_060307	PIGV
chr1	26797831	14.7451	1.11022e-16	NP_060307	PIGV
chr1	26853911	8.68791	4.67959e-13	NP_115659	ZDHHC18
chr1	26854039	2.38137	4.45902e-10	NP_115659	ZDHHC18
chr1	26854546	1.63485	0.0313306	NP_115659	ZDHHC18
chr1	26855158	1.67928	0.000484433	NP_115659	ZDHHC18
chr1	26863805	8.40789	2.22045e-16	NP_006133	SFN
chr1	26864280	4.38896	3.33067e-16	NP_006133	SFN
chr1	26886114	2.8369	3.60999e-07	NP_060536	GPN2
chr1	26889088	3.01728	1.11022e-16	NP_060536	GPN2
chr1	26889834	8.2968	4.44089e-16	NP_060536	GPN2
chr1	26890615	45.5489	0	NP_071361	GPATCH3
chr1	26891070	17.6132	7.43572e-10	NP_071361	GPATCH3
chr1	26892512	37.0063	2.22045e-16	NP_071361	GPATCH3
chr1	26892727	10.5696	7.77156e-16	NP_071361	GPATCH3
chr1	26893429	7.31483	4.13221e-08	NP_071361	GPATCH3
chr1	26894391	18.8567	3.33067e-16	NP_071361	GPATCH3
chr1	26897457	69.1126	0	NP_071361	GPATCH3
chr1	26900011	11.7782	0	NP_071361	GPATCH3
chr1	26900343	3.8228	0.000105816	NP_071361	GPATCH3
chr1	27005877	13.5878	1.35944e-06	NP_443175	FAM46B
chr1	27099364	2.74273	1.72384e-05	XP_011540323	SLC9A1
chr1	27099660	8.69677	8.70648e-12	XP_011540323	SLC9A1
chr1	27100192	20.3865	1.27544e-08	XP_011540323	SLC9A1
chr1	27100282	6.33409	2.38438e-11	XP_011540323	SLC9A1
chr1	27306711	2.23642	6.33094e-08	XP_016856219	WDTC1
chr1	27325985	11.9202	3.33067e-16	XR_001737477	TMEM222
chr1	27335594	1.85559	1.79431e-06	XR_001737477	TMEM222
chr1	27335691	2.06178	9.26714e-10	XR_001737477	TMEM222
chr1	27342541	17.351	6.89799e-05	XR_946784	SYTL1
chr1	27342865	12.3224	0.0141535	XR_946784	SYTL1
chr1	27343060	21.7305	2.24409e-12	XR_946784	SYTL1
chr1	27343404	3.85313	7.06201e-05	XR_946784	SYTL1
chr1	27350408	11.975	0.000842857	XR_946784	SYTL1
chr1	27351312	3.80196	1.21836e-07	XR_946784	SYTL1
chr1	27351475	6.58133	3.97061e-09	XR_946784	SYTL1
chr1	27394282	52.7148	0	NP_005272	GPR3
chr1	27530441	15.6268	5.55112e-16	NA	NA
chr1	27534593	4.88762	8.01581e-14	XR_946609	AHDC1
chr1	27534897	8.30992	3.33067e-16	XR_946609	AHDC1
chr1	27547149	53.554	4.44089e-16	XR_946609	AHDC1
chr1	27547494	46.7607	5.55112e-16	XR_946609	AHDC1
chr1	27548491	32.6972	0	XR_946609	AHDC1
chr1	27548751	20.1915	2.22045e-16	XR_946609	AHDC1
chr1	27549147	62.0712	0	XR_946609	AHDC1
chr1	27549950	63.4542	0	XR_946609	AHDC1
chr1	27550700	10.6912	4.44089e-16	XR_946609	AHDC1
chr1	27551650	19.8554	2.22045e-16	XR_946609	AHDC1
chr1	27552078	33.9974	6.66134e-16	XR_946609	AHDC1
chr1	27552361	11.7062	2.78983e-06	XR_946609	AHDC1
chr1	27552910	73.6879	1.11022e-16	XR_946609	AHDC1
chr1	27553166	10.2558	4.44089e-16	XR_946609	AHDC1
chr1	27556122	15.9939	6.46526e-09	XR_946609	AHDC1
chr1	27556350	7.06269	6.90262e-07	XR_946609	AHDC1
chr1	27557324	20.5373	1.38264e-11	XR_946609	AHDC1
chr1	27558376	34.1958	6.66134e-16	XR_946609	AHDC1
chr1	27558864	14.3996	0	XR_946609	AHDC1
chr1	27603456	29.9716	2.22045e-16	XR_946609	AHDC1
chr1	27603606	26.464	3.21965e-15	XR_946609	AHDC1
chr1	27603758	11.1851	0	XR_946609	AHDC1
chr1	27603829	9.30621	6.66134e-16	XR_946609	AHDC1
chr1	27604099	9.26988	0	XR_946609	AHDC1
chr1	27822415	2.61866	4.03424e-05	NP_803173	STX12
chr1	27847073	2.68113	1.19221e-05	XP_016857083	PPP1R8
chr1	27850233	29.3819	1.33227e-15	XP_016857083	PPP1R8
chr1	27880035	20.1439	1.98809e-11	XP_011540747	THEMIS2
chr1	27882012	17.7903	5.18113e-10	XP_011540747	THEMIS2
chr1	27882458	17.7202	1.11022e-16	XP_011540747	THEMIS2
chr1	27882824	57.2735	2.22045e-16	XP_011540747	THEMIS2
chr1	27886065	55.9863	8.88178e-16	XP_011540747	THEMIS2
chr1	27886433	31.5868	4.44089e-16	XP_011540747	THEMIS2
chr1	27958780	13.5878	0.000120041	XP_011539562	SMPDL3B
chr1	27958960	2.256	0.00144443	XP_011539562	SMPDL3B
chr1	27966795	6.53823	8.88178e-16	XR_946682	XKR8
chr1	27967043	5.30714	0.00125326	XR_946682	XKR8
chr1	27967207	2.40144	0.000240861	XR_946682	XKR8
chr1	27967460	19.4555	1.66308e-07	XR_946682	XKR8
chr1	27974157	2.47783	4.78784e-05	XR_001737039	EYA3
chr1	28149790	6.02026	1.01983e-05	NP_001158195	PTAFR
chr1	28269224	7.53002	3.73693e-06	XR_946773	SESN2
chr1	28271693	14.5843	5.56741e-08	XR_946773	SESN2
chr1	28281105	56.1699	4.44089e-16	XR_946773	SESN2
chr1	28334642	15.5758	6.66134e-16	XP_005245971	MED18
chr1	28438271	6.4257	2.43831e-11	XP_016857662	PHACTR4
chr1	28466649	5.43637	0	XP_016857662	PHACTR4
chr1	28473573	4.32195	2.64566e-13	XP_016857662	PHACTR4
chr1	28473891	4.11145	3.33067e-16	XP_016857662	PHACTR4
chr1	28496691	7.09372	3.33067e-16	XP_016857662	PHACTR4
chr1	28496850	2.945	2.90967e-09	XP_016857662	PHACTR4
chr1	28538079	4.87606	2.22045e-16	NR_030726	RCC1
chr1	28538555	8.45649	0	NR_030726	RCC1
chr1	28578661	2.88065	0.00665751	NR_024127	SNHG12
chr1	28594774	4.8606	3.37536e-08	XP_016855715	RAB42
chr1	28594998	2.65909	0.000251124	XP_016855715	RAB42
chr1	28595255	3.16256	0.000111616	XP_016855715	RAB42
chr1	28603353	2.83757	3.81872e-12	XP_016857675	TAF12
chr1	28642537	1.50723	2.9864e-05	XP_016857675	TAF12
chr1	28642831	8.27591	0	XP_016857675	TAF12
chr1	28704310	5.73889	3.73693e-06	XP_016855576	GMEB1
chr1	28714379	12.3047	0	XP_016855576	GMEB1
chr1	28714682	12.7595	1.11022e-16	XP_016855576	GMEB1
chr1	28715186	36.3652	3.33067e-16	XP_016855576	GMEB1
chr1	28742758	13.5677	0	NP_057342	YTHDF2
chr1	28743512	31.431	0	NP_057342	YTHDF2
chr1	28743772	41.4366	0	NP_057342	YTHDF2
chr1	28769052	14.589	2.22045e-16	NP_057342	YTHDF2
chr1	28887191	5.70863	2.22045e-16	XP_016856093	EPB41
chr1	28914749	3.40859	2.3764e-05	XP_016856093	EPB41
chr1	28987635	44.2599	0	XP_016856093	EPB41
chr1	28993349	1.60789	1.56471e-07	XP_016856093	EPB41
chr1	29115722	2.28718	5.00208e-08	XP_016856093	EPB41
chr1	29116848	4.86956	4.01562e-05	XP_016856093	EPB41
chr1	29119517	4.42291	4.44089e-16	XP_011539759	TMEM200B
chr1	29119600	2.42503	2.22045e-16	XP_011539759	TMEM200B
chr1	29120946	17.5018	1.0669e-09	XP_011539759	TMEM200B
chr1	29148344	4.91638	5.55112e-16	XP_011540253	SRSF4
chr1	29193470	26.9001	1.11022e-16	XR_946663	MECR
chr1	30719061	89.6783	2.22045e-16	NR_034182	MATN1-AS1
chr1	30719299	4.24895	5.813e-10	NR_034182	MATN1-AS1
chr1	30719519	2.44482	0.0041699	NR_034182	MATN1-AS1
chr1	30721537	25.4028	0	NR_034182	MATN1-AS1
chr1	30721752	6.92662	1.02829e-09	NR_034182	MATN1-AS1
chr1	30729048	1.91752	0.00218026	NA	NA
chr1	30872854	78.4345	3.33067e-16	XP_011540768	SDC3
chr1	30873245	4.51795	3.59334e-08	XP_011540768	SDC3
chr1	30873358	8.65168	3.33067e-16	XP_011540768	SDC3
chr1	30874392	17.042	5.55112e-16	XP_011540768	SDC3
chr1	30876680	71.5637	5.55112e-16	XP_011540768	SDC3
chr1	30876772	70.0426	3.33067e-16	XP_011540768	SDC3
chr1	30876935	46.198	1.11022e-16	XP_011540768	SDC3
chr1	30878642	16.0135	6.46526e-09	XP_011540768	SDC3
chr1	30933212	1.96207	0.0358959	NP_055491	PUM1
chr1	30953943	7.21946	2.74214e-06	NP_055491	PUM1
chr1	30964746	4.77342	1.16758e-09	NP_055491	PUM1
chr1	31059299	6.37954	0	NP_055491	PUM1
chr1	31059558	1.61122	0.000240155	NP_055491	PUM1
chr1	31065635	1.59421	8.5581e-07	NP_055491	PUM1
chr1	31364296	35.6426	3.33067e-16	XP_011539869	ZCCHC17
chr1	31630110	4.1599	1.53992e-07	XP_016857170	PEF1
chr1	31630449	15.4595	1.11022e-16	XP_016857170	PEF1
chr1	31630520	15.1383	4.44089e-16	XP_016857170	PEF1
chr1	31919525	5.19921	2.22045e-16	XR_946766	PTP4A2
chr1	32014730	2.66511	0.0212633	NR_073499	KHDRBS1
chr1	32102621	5.02249	0.00269681	XR_001737262	TMEM39B
chr1	32154702	1.57022	0.00313664	XP_005270768	KPNA6
chr1	32156872	1.86306	0.000296735	XP_005270768	KPNA6
chr1	32169994	2.56528	6.29674e-12	XP_005270768	KPNA6
chr1	32171039	7.96364	2.22045e-16	XP_005270768	KPNA6
chr1	32172254	1.53059	0.00984912	XP_005270768	KPNA6
chr1	32176211	19.7566	6.66134e-16	XP_005270768	KPNA6
chr1	32179757	3.24033	3.4035e-12	XP_016856054	TXLNA
chr1	32180482	6.99	1.33227e-15	XP_016856054	TXLNA
chr1	32180698	14.663	3.89168e-08	XP_016856054	TXLNA
chr1	32181364	7.34282	1.11022e-15	XP_016856054	TXLNA
chr1	32192378	3.02058	8.23423e-08	XP_016856054	TXLNA
chr1	32192712	1.73065	2.64261e-07	XP_016856054	TXLNA
chr1	32193281	2.33657	0	XP_016856054	TXLNA
chr1	32194141	4.55037	8.88178e-16	XP_016856054	TXLNA
chr1	32195015	9.20297	1.66533e-15	XP_016856054	TXLNA
chr1	32207628	18.8736	2.66454e-14	NP_060604	IQCC
chr1	32207931	31.5171	1.11022e-15	NP_060604	IQCC
chr1	32208234	6.08178	9.63645e-05	NP_060604	IQCC
chr1	32216503	22.9867	0	XP_016857320	TMEM234
chr1	32327613	2.84263	6.4789e-09	XP_011539611	HDAC1
chr1	32330889	1.8046	0.0137236	XP_011539611	HDAC1
chr1	32334544	21.0239	0	NR_052852	MARCKSL1
chr1	32335030	3.66964	2.22045e-16	NR_052852	MARCKSL1
chr1	32335966	4.19288	4.44089e-16	NR_052852	MARCKSL1
chr1	32362479	9.72539	5.34345e-09	NP_001161148	FAM229A
chr1	32362608	21.442	3.29605e-07	NP_001161148	FAM229A
chr1	32363965	1.94257	0.0313306	NP_001161148	FAM229A
chr1	32365528	9.24553	1.01983e-05	XP_011539979	BSDC1
chr1	32366501	2.71861	1.87134e-07	XP_011539979	BSDC1
chr1	32368531	6.29621	0	XP_011539979	BSDC1
chr1	32376347	14.6114	2.22045e-16	XP_011539979	BSDC1
chr1	32376722	2.1088	3.46915e-05	XP_011539979	BSDC1
chr1	32381249	1.8405	0.0176197	XP_011539979	BSDC1
chr1	32685975	3.75574	4.44089e-16	NP_005601	RBBP4
chr1	32775585	2.3421	9.1034e-07	XP_016858140	YARS
chr1	32775819	5.5321	3.33067e-16	XP_016858140	YARS
chr1	32804119	2.3609	0.00527627	XP_016858140	YARS
chr1	32817670	4.30635	2.01013e-05	XP_016858140	YARS
chr1	32826628	85.3869	0	XR_946740	S100PBP
chr1	32828044	4.59063	0.000842857	XR_946740	S100PBP
chr1	32830005	2.3957	0.00665751	XR_946740	S100PBP
chr1	32929161	11.5423	2.78983e-06	NA	NA
chr1	32934099	25.992	6.66134e-15	NA	NA
chr1	32937056	39.4404	8.88178e-16	XP_006710421	RNF19B
chr1	32938416	17.0888	0.00023182	XP_006710421	RNF19B
chr1	33008192	24.8527	8.88178e-16	XR_246248	AK2
chr1	33008416	6.04031	0	XR_246248	AK2
chr1	33008767	2.65545	2.28815e-08	XR_246248	AK2
chr1	33124765	13.6533	1.62676e-07	NA	NA
chr1	33127019	14.9646	2.71947e-08	NA	NA
chr1	33127630	31.7679	3.33067e-16	NA	NA
chr1	33128003	6.90278	5.16821e-05	NA	NA
chr1	33147191	7.8527	8.89941e-08	XP_016857120	TRIM62
chr1	33299514	19.6325	4.10826e-11	XP_016855904	ZNF362
chr1	33324033	4.2386	2.75719e-05	NR_037400	MIR3605
chr1	33324846	16.9246	2.22045e-16	NR_037400	MIR3605
chr1	33328889	2.19545	0.000384479	NR_037400	MIR3605
chr1	33472672	15.2858	1.89976e-08	XP_016857730	ZSCAN20
chr1	33479325	27.5705	0	XP_016857730	ZSCAN20
chr1	33479686	41.3071	2.22045e-16	XP_016857730	ZSCAN20
chr1	33488484	7.71384	3.33067e-16	XP_016857730	ZSCAN20
chr1	33489544	12.2175	1.37459e-06	XP_016857730	ZSCAN20
chr1	33491328	14.482	0	XP_016857730	ZSCAN20
chr1	33491479	4.778	1.11022e-16	XP_016857730	ZSCAN20
chr1	33493471	103.302	0	XP_016857730	ZSCAN20
chr1	33494237	15.7201	3.33067e-16	XP_016857730	ZSCAN20
chr1	33494403	13.2418	4.9849e-14	XP_016857730	ZSCAN20
chr1	33494959	36.8752	2.22045e-16	XP_016857730	ZSCAN20
chr1	33495450	40.8657	2.22045e-16	XP_016857730	ZSCAN20
chr1	34571639	21.4551	3.22953e-12	NA	NA
chr1	34855154	6.34393	5.44191e-08	XP_016855655	SMIM12
chr1	34855705	20.3297	1.55431e-15	XP_016855655	SMIM12
chr1	34859362	12.4011	9.64183e-07	XP_016855655	SMIM12
chr1	34976497	2.47989	0.000122746	NR_037869	LOC653160
chr1	34977415	2.29522	0.00227887	NR_037869	LOC653160
chr1	34987475	103.676	6.66134e-16	NP_009098	ZMYM6
chr1	34988117	15.6005	1.32673e-08	NP_009098	ZMYM6
chr1	35114983	11.7652	1.95876e-06	XR_946761	ZMYM1
chr1	35115247	16.1447	6.46526e-09	XR_946761	ZMYM1
chr1	35190930	2.02822	6.66134e-16	XP_016857543	SFPQ
chr1	35191360	3.40628	1.11022e-16	XP_016857543	SFPQ
chr1	35351071	13.7713	1.62676e-07	XR_246305	ZMYM4
chr1	35359289	136.317	8.88178e-16	XR_246305	ZMYM4
chr1	35370608	3.82981	0.000279863	XR_246305	ZMYM4
chr1	35381414	6.56617	4.44089e-16	XR_246305	ZMYM4
chr1	35381604	17.9431	4.44089e-16	XR_246305	ZMYM4
chr1	35385461	15.1127	7.43572e-10	XR_246305	ZMYM4
chr1	35418553	5.9252	1.42264e-05	XR_246305	ZMYM4
chr1	35419933	9.60182	8.88178e-16	XR_246305	ZMYM4
chr1	35433627	6.43056	2.22045e-16	XR_946763	KIAA0319L
chr1	35433882	3.81262	8.88178e-16	XR_946763	KIAA0319L
chr1	35434756	5.0037	2.9793e-10	XR_946763	KIAA0319L
chr1	35435020	6.23049	3.58895e-08	XR_946763	KIAA0319L
chr1	35435575	25.6511	8.99281e-15	XR_946763	KIAA0319L
chr1	35435849	2.61524	1.37577e-05	XR_946763	KIAA0319L
chr1	35435963	2.67633	5.88226e-06	XR_946763	KIAA0319L
chr1	35436152	17.0494	1.59014e-08	XR_946763	KIAA0319L
chr1	35436342	24.589	3.97631e-10	XR_946763	KIAA0319L
chr1	35450489	2.13615	0.0306768	XR_946763	KIAA0319L
chr1	35474887	1.87909	0.000180781	XR_946763	KIAA0319L
chr1	35479193	1.70354	7.69654e-07	XR_946763	KIAA0319L
chr1	35506945	18.1434	8.88178e-16	XR_946763	KIAA0319L
chr1	35529081	1.60013	0.0366667	XR_946763	KIAA0319L
chr1	35554369	16.6994	1.75057e-10	XR_946763	KIAA0319L
chr1	35554500	6.02494	6.21847e-12	XR_946763	KIAA0319L
chr1	35557260	1.80306	3.83358e-06	XR_946763	KIAA0319L
chr1	35557864	12.7004	0	XR_946763	KIAA0319L
chr1	35558204	2.81141	3.66374e-15	NP_055099	NCDN
chr1	35558338	7.19287	3.37184e-05	NP_055099	NCDN
chr1	35558410	13.8894	5.61512e-06	NP_055099	NCDN
chr1	35559228	4.2411	1.11022e-16	NP_055099	NCDN
chr1	35560537	25.2947	0	NP_055099	NCDN
chr1	35560999	4.44933	7.77156e-16	NP_055099	NCDN
chr1	35563407	3.09106	1.17265e-05	NP_055099	NCDN
chr1	35565269	2.38441	1.38914e-05	NP_055099	NCDN
chr1	35566604	17.5542	0.0119481	NP_055099	NCDN
chr1	35576422	17.5018	8.04175e-08	XP_016856628	TFAP2E
chr1	35576654	12.2569	1.37459e-06	XP_016856628	TFAP2E
chr1	35577444	13.9943	1.13829e-07	XP_016856628	TFAP2E
chr1	35577667	13.496	2.324e-07	XP_016856628	TFAP2E
chr1	35578050	11.3062	3.97147e-06	XP_016856628	TFAP2E
chr1	35594646	11.4225	4.78308e-10	XP_016856628	TFAP2E
chr1	35714204	6.83046	1.4425e-09	NP_689587	C1orf216
chr1	35714441	4.05717	1.26676e-13	NP_689587	C1orf216
chr1	35714748	36.5691	2.22045e-16	NP_689587	C1orf216
chr1	35715951	6.06896	1.22125e-15	NP_689587	C1orf216
chr1	35716231	12.7332	0	NP_689587	C1orf216
chr1	35716307	13.183	4.44089e-16	NP_689587	C1orf216
chr1	35718726	33.0333	2.22045e-16	NP_689587	C1orf216
chr1	35719185	2.19251	0.000618625	NP_689587	C1orf216
chr1	35720810	1.50174	0.00608278	XR_001737361	CLSPN
chr1	35735160	5.45557	4.5515e-08	XR_001737361	CLSPN
chr1	35736396	2.34123	0.00110462	XR_001737361	CLSPN
chr1	35737000	3.85398	0.00110462	XR_001737361	CLSPN
chr1	35738073	1.50507	0.0173495	XR_001737361	CLSPN
chr1	35738550	12.0272	0.00141714	XR_001737361	CLSPN
chr1	35739176	15.5808	1.32673e-08	XR_001737361	CLSPN
chr1	35743474	4.63602	5.16821e-05	XR_001737361	CLSPN
chr1	35745470	2.86098	0.00048071	XR_001737361	CLSPN
chr1	35751269	2.78463	0.0287582	XR_001737361	CLSPN
chr1	35753917	29.1138	2.22045e-16	XR_001737361	CLSPN
chr1	35760616	129.698	4.44089e-16	XR_001737361	CLSPN
chr1	35761115	3.80808	0.000131305	XR_001737361	CLSPN
chr1	35764466	3.23067	1.9984e-15	XR_001737361	CLSPN
chr1	35853850	87.7508	2.22045e-16	XR_946567	AGO4
chr1	35855153	11.3587	0.00144443	XR_946567	AGO4
chr1	35855320	5.24169	5.80466e-07	XR_946567	AGO4
chr1	35855897	30.7911	1.9984e-15	XR_946567	AGO4
chr1	35919594	1.5607	3.60099e-05	XP_016856508	AGO1
chr1	35919873	8.31784	1.33227e-15	XP_016856508	AGO1
chr1	35920494	1.54843	0.0043871	XP_016856508	AGO1
chr1	36055706	14.1791	3.33067e-15	XP_016856017	AGO3
chr1	36090339	15.6989	9.26285e-09	XP_011539938	ADPRHL2
chr1	36093268	6.98654	6.66134e-16	XP_011539938	ADPRHL2
chr1	36093612	23.6817	4.44089e-16	XP_011539938	ADPRHL2
chr1	36137094	44.4658	3.33067e-16	NR_073098	TRAPPC3
chr1	36286698	5.95644	0	XR_001737555	THRAP3
chr1	36286820	5.23559	0	XR_001737555	THRAP3
chr1	36289309	5.64684	4.44089e-16	XR_001737555	THRAP3
chr1	36300957	2.72421	3.33067e-16	XR_001737555	THRAP3
chr1	36304000	5.44899	4.44089e-16	XR_001737555	THRAP3
chr1	36307266	3.59374	3.33067e-16	XP_016857835	SH3D21
chr1	36307564	6.2636	0	XP_016857835	SH3D21
chr1	36307789	2.41675	8.88178e-16	XP_016857835	SH3D21
chr1	36307937	1.74886	5.55112e-16	XP_016857835	SH3D21
chr1	36308128	1.89318	3.18023e-12	XP_016857835	SH3D21
chr1	36309571	2.13083	1.11022e-15	XP_016857835	SH3D21
chr1	36319145	3.68262	0	XP_016857835	SH3D21
chr1	36319293	5.24422	0	XP_016857835	SH3D21
chr1	36319517	7.706	6.66134e-16	XP_016857835	SH3D21
chr1	36319849	9.59892	8.88178e-16	XP_016857835	SH3D21
chr1	36320369	19.5127	0	XP_016857835	SH3D21
chr1	36320779	11.0153	0	XP_016857835	SH3D21
chr1	36320941	10.1701	2.22045e-16	XP_016857835	SH3D21
chr1	36321086	15.2269	0	XP_016857835	SH3D21
chr1	36321778	4.73979	5.55112e-16	XP_016857835	SH3D21
chr1	36322000	6.3164	2.22045e-16	XP_016857835	SH3D21
chr1	36322150	3.35847	3.33067e-16	XP_016857835	SH3D21
chr1	36322531	2.48152	7.51789e-05	XP_016857835	SH3D21
chr1	36322810	2.81169	2.22045e-16	XP_016857835	SH3D21
chr1	36322976	2.23851	3.09752e-14	XP_016857835	SH3D21
chr1	36323101	6.93557	5.55112e-16	XP_016857835	SH3D21
chr1	36323784	7.58319	0	XP_016857835	SH3D21
chr1	36324013	3.87529	0	XP_016857835	SH3D21
chr1	36324559	16.9531	6.66134e-16	XP_016857835	SH3D21
chr1	36325150	2.5636	4.2838e-10	NA	NA
chr1	36325319	2.83773	4.08341e-08	NA	NA
chr1	36325821	2.0059	1.26988e-05	NA	NA
chr1	36326115	2.07396	0.00073851	NA	NA
chr1	36326470	15.3622	4.44089e-16	NA	NA
chr1	36326721	3.676	0	NA	NA
chr1	36327739	3.11254	1.02953e-05	NA	NA
chr1	36328299	21.4056	0	NA	NA
chr1	36328705	26.3787	2.22045e-16	NA	NA
chr1	36328892	17.8794	2.22045e-16	NA	NA
chr1	36341653	6.3357	2.22045e-16	NP_114406	STK40
chr1	36373291	1.59468	0.000484433	NP_114406	STK40
chr1	36391505	4.10168	7.91915e-06	NP_116270	LSM10
chr1	36393957	17.9669	0	NP_116270	LSM10
chr1	36397786	2.60618	4.44089e-16	NP_116270	LSM10
[truncated: 51,910 more rows]

## Sheet: 8h rep1
Chrom	Position	Enrichment	p.value	Refseq	SYMBOL
chr1	14509	28.2349	2.22045e-16	NA	NA
chr1	14810	3.1903	6.18705e-12	NA	NA
chr1	14989	23.9008	3.33067e-16	NA	NA
chr1	16698	8.62042	1.91028e-10	NA	NA
chr1	16930	20.6148	7.62723e-14	NA	NA
chr1	17334	3.06557	0.00316546	NA	NA
chr1	17694	3.17323	2.15897e-08	NA	NA
chr1	17934	4.44514	1.92254e-09	NA	NA
chr1	19080	24.9624	7.28084e-13	NA	NA
chr1	19600	7.54836	6.28771e-08	NA	NA
chr1	19978	2.40553	8.37267e-06	NA	NA
chr1	21806	3.5699	6.98429e-10	NA	NA
chr1	22399	1.61214	0.00151791	NA	NA
chr1	22846	2.72182	0.0150253	NA	NA
chr1	23465	12.3591	4.46945e-08	NA	NA
chr1	24550	14.0292	3.21491e-09	NA	NA
chr1	90511	4.05835	2.18986e-07	NA	NA
chr1	91461	3.49547	1.04708e-06	NA	NA
chr1	131022	3.42785	1.53685e-06	NA	NA
chr1	132029	4.32204	9.51785e-09	NA	NA
chr1	133517	4.1716	2.10615e-08	NA	NA
chr1	133787	4.28993	1.41652e-08	NA	NA
chr1	133899	5.1182	7.54874e-11	NA	NA
chr1	134041	4.66518	1.28613e-09	NA	NA
chr1	134299	1.85666	2.88486e-06	NA	NA
chr1	135332	17.0055	2.22045e-16	NA	NA
chr1	135700	2.60343	5.55112e-16	NA	NA
chr1	136499	2.43664	4.36484e-07	NA	NA
chr1	137950	2.601	5.22845e-09	NA	NA
chr1	138205	4.08591	0	NA	NA
chr1	138634	2.44718	3.03689e-11	NA	NA
chr1	138925	2.47067	6.66134e-16	NA	NA
chr1	139647	4.82755	0	NA	NA
chr1	139809	2.24501	3.74517e-09	NA	NA
chr1	142966	2.19923	0.000380554	NA	NA
chr1	144250	2.45296	2.22431e-09	NA	NA
chr1	185170	2.0467	1.21757e-11	NA	NA
chr1	186342	1.63383	4.20787e-08	NA	NA
chr1	189633	2.52792	2.39175e-12	NA	NA
chr1	190015	1.5332	0.00111229	NA	NA
chr1	489380	1.67937	8.71427e-07	NA	NA
chr1	490000	1.59459	4.216e-06	NA	NA
chr1	491288	9.08291	6.66134e-16	NA	NA
chr1	491662	1.95748	0	NA	NA
chr1	493077	1.56482	4.20303e-11	NA	NA
chr1	493411	2.79002	6.66134e-16	NA	NA
chr1	493643	2.68587	4.44089e-16	NA	NA
chr1	493850	2.2887	1.33227e-15	NA	NA
chr1	494653	2.29944	1.85165e-10	NA	NA
chr1	494809	1.68679	5.15765e-11	NA	NA
chr1	495011	1.69947	2.52811e-07	NA	NA
chr1	497199	1.66518	4.78012e-07	NA	NA
chr1	499303	1.60866	1.2365e-06	NA	NA
chr1	720150	1.60837	7.85837e-08	NR_125957	LOC101928626
chr1	724377	1.99546	5.22818e-10	NR_125957	LOC101928626
chr1	725000	1.71464	7.35399e-08	NA	NA
chr1	726291	8.13644	4.44089e-16	NA	NA
chr1	726699	2.27315	2.22045e-16	NA	NA
chr1	728318	2.57382	2.39808e-14	NA	NA
chr1	728500	2.51061	3.09446e-06	NA	NA
chr1	728778	1.74788	1.35974e-10	NA	NA
chr1	729049	3.36748	4.44089e-16	NA	NA
chr1	729566	2.84592	7.06146e-12	NA	NA
chr1	729917	1.68691	2.18849e-06	NA	NA
chr1	853846	20.5269	7.62723e-14	NR_047526	LINC01128
chr1	856875	20.1415	1.87739e-13	NR_047526	LINC01128
chr1	1082404	34.2863	1.11022e-16	XR_001737256	C1orf159
chr1	1082591	3.87579	1.5069e-07	XR_001737256	C1orf159
chr1	1082761	28.8231	2.33147e-15	XR_001737256	C1orf159
chr1	1082950	4.19327	2.99388e-10	XR_001737256	C1orf159
chr1	1217032	31.8184	1.44329e-15	XP_011539858	SDF4
chr1	1217172	4.61304	1.77636e-15	XP_011539858	SDF4
chr1	1217287	4.81064	1.00364e-12	XP_011539858	SDF4
chr1	1217500	1.96285	2.97096e-13	XP_011539858	SDF4
chr1	1223299	1.8941	5.56039e-06	XP_011539858	SDF4
chr1	1223851	2.06217	0.00011795	XP_011539858	SDF4
chr1	1228508	1.54136	7.85583e-09	XP_011539858	SDF4
chr1	1228927	3.63446	1.50033e-08	XP_011539858	SDF4
chr1	1231911	19.533	4.57745e-13	XP_011539858	SDF4
chr1	1232381	6.55162	4.44089e-16	NP_542172	B3GALT6
chr1	1232622	8.53952	0	NP_542172	B3GALT6
chr1	1233059	91.7513	2.22045e-16	NP_542172	B3GALT6
chr1	1233451	48.1336	6.66134e-16	NP_542172	B3GALT6
chr1	1233818	3.20607	6.43507e-10	NP_542172	B3GALT6
chr1	1234049	12.6454	6.66134e-16	NP_542172	B3GALT6
chr1	1234635	20.8181	4.44089e-16	NP_542172	B3GALT6
chr1	1255338	55.2263	3.33067e-16	XP_016855728	UBE2J2
chr1	1267973	2.55184	3.66252e-07	XP_016855728	UBE2J2
chr1	1273252	22.7717	2.10942e-15	XP_016855728	UBE2J2
chr1	1273687	9.34855	3.35287e-14	XP_016855728	UBE2J2
chr1	1307897	14.3132	2.05092e-08	XP_016855722	ACAP3
chr1	1308038	15.1381	5.51776e-10	XP_016855722	ACAP3
chr1	1308972	9.15795	3.43373e-11	XR_241027	PUSL1
chr1	1309157	26.7744	0	XR_241027	PUSL1
chr1	1309473	21.1084	2.25561e-06	XR_241027	PUSL1
chr1	1309738	19.8778	1.0627e-05	XR_241027	PUSL1
chr1	1311905	15.7533	1.01886e-07	NR_106785	MIR6727
chr1	1312037	15.5788	1.06317e-05	NR_106785	MIR6727
chr1	1312299	1.77181	0.000172926	NR_106785	MIR6727
chr1	1312458	1.84595	4.66447e-05	NR_106785	MIR6727
chr1	1312930	3.01022	7.37188e-13	NR_106785	MIR6727
chr1	1313379	81.5822	4.44089e-16	NR_106785	MIR6727
chr1	1313912	4.04459	1.11022e-16	NR_106785	MIR6727
chr1	1314158	32.2376	6.66134e-16	NR_106785	MIR6727
chr1	1314336	3.42696	7.08571e-11	NR_106785	MIR6727
chr1	1314585	30.8718	3.33067e-16	NR_106785	MIR6727
chr1	1314967	34.2052	5.55112e-16	NR_106785	MIR6727
chr1	1315196	34.3742	5.55112e-16	NR_106785	MIR6727
chr1	1315283	33.502	2.22045e-16	NR_106785	MIR6727
chr1	1315522	2.40243	0.00981818	NR_106785	MIR6727
chr1	1315891	27.0787	0	NR_106785	MIR6727
chr1	1318994	25.963	2.04334e-06	NR_106785	MIR6727
chr1	1319428	3.66543	2.64104e-11	NR_106785	MIR6727
chr1	1320475	13.7317	4.99033e-09	NR_106785	MIR6727
chr1	1321015	13.3801	1.20098e-08	NR_106785	MIR6727
chr1	1324995	11.1488	3.95505e-07	XP_011540502	CPTP
chr1	1327013	20.1009	2.51931e-07	XP_011540502	CPTP
chr1	1327400	24.6784	1.63827e-06	XP_011540502	CPTP
chr1	1327649	29.4857	6.26438e-09	XP_011540502	CPTP
chr1	1327976	10.9379	0	XP_011540502	CPTP
chr1	1328246	3.12542	2.65237e-10	XP_011540502	CPTP
chr1	1328463	11.352	4.44089e-16	XP_011540502	CPTP
chr1	1328700	6.87954	1.33227e-15	XP_011540502	CPTP
chr1	1331895	11.5951	1.65614e-07	XP_016857925	TAS1R3
chr1	1332503	18.3024	4.22795e-12	XP_016857925	TAS1R3
chr1	1332856	17.7615	1.02759e-11	XP_016857925	TAS1R3
chr1	1333220	28.1334	2.22045e-16	XP_016857925	TAS1R3
chr1	1333394	19.4856	4.57745e-13	XP_016857925	TAS1R3
chr1	1333753	23.5222	7.77156e-16	XP_016857925	TAS1R3
chr1	1333966	16.3686	9.42134e-11	XP_016857925	TAS1R3
chr1	1334652	17.4505	1.60142e-11	XP_016857925	TAS1R3
chr1	1335494	3.23721	2.18986e-07	NR_106866	MIR6808
chr1	1336044	18.5931	1.94233e-10	NR_106866	MIR6808
chr1	1336221	15.2665	5.51776e-10	NR_106866	MIR6808
chr1	1336367	21.1286	3.14193e-14	NR_106866	MIR6808
chr1	1341775	3.71965	0.000447077	NR_106866	MIR6808
chr1	1342465	8.36887	2.01864e-06	NR_106866	MIR6808
chr1	1342733	12.9744	1.86195e-08	NR_106866	MIR6808
chr1	1348930	13.4748	7.74321e-09	NR_106866	MIR6808
chr1	1350449	12.2442	6.91972e-08	NA	NA
chr1	1350798	14.1779	3.21491e-09	NA	NA
chr1	1351000	13.9683	4.99033e-09	NA	NA
chr1	1351271	11.7303	1.65614e-07	NA	NA
chr1	1351459	16.9298	3.8863e-11	NA	NA
chr1	1352276	13.6776	7.74321e-09	NA	NA
chr1	1352626	21.5208	1.44096e-07	NA	NA
chr1	1354523	13.7046	7.74321e-09	XP_016857006	MXRA8
chr1	1355721	11.8047	1.65614e-07	XP_016857006	MXRA8
chr1	1357245	14.5566	1.33281e-09	XP_016857006	MXRA8
chr1	1357449	6.9619	0.000450411	XP_016857006	MXRA8
chr1	1373850	1.53405	4.22028e-11	XP_011539972	AURKAIP1
chr1	1374219	1.583	3.9094e-10	XP_011539972	AURKAIP1
chr1	1374771	2.56459	1.92846e-13	XP_011539972	AURKAIP1
chr1	1375081	2.53514	1.11022e-16	XP_011539972	AURKAIP1
chr1	1386121	11.8115	1.65614e-07	XR_946770	CCNL2
chr1	1387210	21.7771	0	XR_946770	CCNL2
chr1	1399666	25.7534	8.88178e-16	NR_015434	LOC148413
chr1	1399825	18.2753	4.22795e-12	NR_015434	LOC148413
chr1	1400177	4.49508	1.78968e-13	NR_015434	LOC148413
chr1	1400398	23.7115	7.77156e-16	NR_015434	LOC148413
chr1	1400829	22.8069	0	NR_015434	LOC148413
chr1	1401032	18.4855	0	NR_015434	LOC148413
chr1	1401185	25.1409	0	NR_015434	LOC148413
chr1	1401825	6.25744	4.55191e-15	NR_015434	LOC148413
chr1	1406669	4.24872	1.02658e-09	NP_060441	MRPL20
chr1	1407249	3.13771	1.22812e-05	NP_060441	MRPL20
chr1	1407486	156.12	2.22045e-16	NA	NA
chr1	1408160	7.22818	4.76004e-08	NA	NA
chr1	1425969	13.0082	1.86195e-08	NA	NA
chr1	1427578	3.60639	2.20977e-08	NP_001140157	TMEM88B
chr1	1427789	24.9894	2.22045e-16	NA	NA
chr1	1428240	4.45896	4.28518e-09	NA	NA
chr1	1437286	12.6431	2.88543e-08	NP_954572	VWA1
chr1	1439292	19.6682	2.93099e-13	NP_954572	VWA1
chr1	1439905	6.57511	1.67338e-07	NP_954572	VWA1
chr1	1440407	17.6601	1.02759e-11	NP_954572	VWA1
chr1	1520567	2.16934	1.21212e-05	XR_001737282	ATAD3A
chr1	1541788	4.06787	3.36272e-06	NP_054907	SSU72
chr1	1543968	5.04377	3.69872e-06	NP_054907	SSU72
chr1	1544921	3.60187	4.54958e-10	NP_054907	SSU72
chr1	1574720	4.43699	0.000249099	NP_054907	SSU72
chr1	1615545	13.2381	1.20098e-08	XP_016855855	MIB2
chr1	1627946	13.7249	0.000174952	XP_016855855	MIB2
chr1	1628038	1.67167	0.000325757	XP_016855855	MIB2
chr1	1628211	19.871	1.06748e-07	XP_016855855	MIB2
chr1	1628405	16.3754	3.05165e-06	XP_016855855	MIB2
chr1	1628702	24.5702	1.48476e-10	XP_016855855	MIB2
chr1	1629077	14.8067	8.57705e-10	XP_016855855	MIB2
chr1	1629169	13.3395	1.20098e-08	XP_016855855	MIB2
chr1	1629547	12.305	6.91972e-08	XP_016855855	MIB2
chr1	1630722	14.1644	3.21491e-09	NA	NA
chr1	1635720	1.68928	0.00316546	XP_016858417	CDK11B
chr1	1640742	11.23	3.95505e-07	XP_016858417	CDK11B
chr1	1642489	1.59628	0.000972341	XP_016858417	CDK11B
chr1	1663109	1.63838	4.46826e-10	XP_016858417	CDK11B
chr1	1663450	1.57414	4.40577e-08	XP_016858417	CDK11B
chr1	1665291	8.48997	2.22045e-16	XP_016858417	CDK11B
chr1	1665602	9.54759	4.44089e-16	XP_016858417	CDK11B
chr1	1698832	2.27121	0	XP_016858417	CDK11B
chr1	1727862	1.95016	0.000268696	NP_878258	SLC35E2
chr1	1730327	1.65271	0.00012727	NP_878258	SLC35E2
chr1	1730599	1.66212	3.0131e-06	NP_878258	SLC35E2
chr1	1730800	1.76465	3.6446e-05	NP_878258	SLC35E2
chr1	1751442	11.4077	0	XR_946747	NADK
chr1	1754189	5.69612	2.01864e-06	XR_946747	NADK
chr1	1754364	2.64912	2.00097e-08	XR_946747	NADK
chr1	1754575	1.50339	5.72823e-06	XR_946747	NADK
chr1	1765247	2.22436	0.000217098	XR_946747	NADK
chr1	1778346	11.0204	0.0234058	XR_946747	NADK
chr1	2184753	15.5911	3.54853e-10	XP_016856046	FAAP20
chr1	2190793	9.67032	2.10615e-08	XP_016856046	FAAP20
chr1	2190959	16.1861	9.42134e-11	XP_016856046	FAAP20
chr1	2192226	15.7669	2.28139e-10	XP_016856046	FAAP20
chr1	2228143	19.5938	4.57745e-13	NA	NA
chr1	2228508	1.89606	0.0437662	NA	NA
chr1	2228710	17.6871	1.02759e-11	XP_016857617	SKI
chr1	2229131	10.8428	3.33067e-16	XP_016857617	SKI
chr1	2229667	16.5301	0	XP_016857617	SKI
chr1	2280734	4.38167	6.57158e-09	XP_016857617	SKI
chr1	2281013	2.8964	9.32587e-15	XP_016857617	SKI
chr1	2282184	3.8023	1.27377e-10	XP_016857617	SKI
chr1	2282453	50.0877	4.44089e-16	XP_016857617	SKI
chr1	2302997	3.044	7.54473e-09	XP_016857617	SKI
chr1	2303330	2.67289	1.25831e-06	XP_016857617	SKI
chr1	2303966	15.111	4.09994e-08	XP_016857617	SKI
chr1	2306169	2.22305	1.35467e-10	XP_016857617	SKI
chr1	2306984	14.685	1.33281e-09	XP_016857617	SKI
chr1	2307199	43.6779	2.22045e-16	XP_016857617	SKI
chr1	2307567	3.35356	7.21645e-12	XP_016857617	SKI
chr1	2307845	33.4885	2.22045e-16	XP_016857617	SKI
chr1	2308325	8.2925	2.15196e-06	XP_016857617	SKI
chr1	2392943	52.6773	0	XP_016855624	RER1
chr1	2403127	21.2165	1.36746e-05	XP_016855624	RER1
chr1	2403390	2.42049	2.16472e-07	XP_016855624	RER1
chr1	2404949	1.50471	0.000573802	XP_016855624	RER1
chr1	2508801	16.7337	3.8863e-11	XR_241034	PANK4
chr1	2547147	12.4403	4.46945e-08	NA	NA
chr1	2551363	16.7833	9.09713e-11	NA	NA
chr1	2552026	47.0315	4.44089e-16	NA	NA
chr1	2552482	42.3729	0	NA	NA
chr1	2553778	11.0444	1.24567e-13	NA	NA
chr1	2554087	3.31988	0.000231934	NA	NA
chr1	2554665	12.6431	2.88543e-08	NA	NA
chr1	2554791	16.416	6.0518e-11	NA	NA
chr1	2555207	6.76119	9.55287e-10	NA	NA
chr1	2555671	14.6512	1.33281e-09	XR_426638	TNFRSF14
chr1	2556488	1.73878	4.9996e-05	XR_426638	TNFRSF14
chr1	2563632	12.1495	6.91972e-08	XR_426638	TNFRSF14
chr1	2567982	7.72746	1.02529e-06	NA	NA
chr1	2568115	4.70966	1.60592e-05	NA	NA
chr1	2569560	17.3017	1.60142e-11	NA	NA
chr1	3631372	1.89681	7.75225e-06	XR_946661	WRAP73
chr1	3652622	3.7253	1.60592e-05	XR_946661	WRAP73
chr1	3665101	39.2086	4.44089e-16	NP_005418	TP73
chr1	3693995	1.68123	0.000124521	NP_005418	TP73
chr1	3694453	1.81138	8.96803e-08	NP_005418	TP73
chr1	3707649	2.38735	0.00492537	NP_005418	TP73
chr1	3729389	2.23414	0.00050548	NP_005418	TP73
chr1	3730985	1.6699	0.000955819	NP_005418	TP73
chr1	3733099	53.4345	8.88178e-16	NP_005418	TP73
chr1	3733609	17.2923	2.22045e-16	NP_005418	TP73
chr1	3738103	11.6965	1.65614e-07	NR_033712	TP73-AS1
chr1	3738336	13.3936	1.20098e-08	NR_033712	TP73-AS1
chr1	3738677	12.1225	6.91972e-08	NR_033712	TP73-AS1
chr1	3743171	14.9623	8.57705e-10	NR_033712	TP73-AS1
chr1	3745679	26.1321	4.44089e-16	NR_033712	TP73-AS1
chr1	3746167	13.5762	4.61523e-07	NR_033712	TP73-AS1
chr1	3746612	32.5013	1.11022e-16	NR_033712	TP73-AS1
chr1	3776055	12.42	0.0161146	NA	NA
chr1	3776192	6.23791	0.0251484	NA	NA
chr1	3779460	12.6769	2.88543e-08	NP_065761	LRRC47
chr1	3781124	2.10445	2.8351e-07	NP_065761	LRRC47
chr1	3782744	1.66575	0.000447077	NP_065761	LRRC47
chr1	3787020	10.5503	3.33067e-16	NP_065761	LRRC47
chr1	3795881	12.6737	0.00335637	NP_065761	LRRC47
chr1	3796272	1.73951	0.0201757	NP_065761	LRRC47
chr1	3890725	18.6066	6.91507e-09	XP_011539625	C1orf174
chr1	3905461	6.88061	1.03918e-11	NR_024455	LINC01134
chr1	3914429	3.9353	6.77778e-07	NR_024455	LINC01134
chr1	3914757	11.0136	3.95505e-07	NR_024455	LINC01134
chr1	5992769	1.88613	0.000238744	XP_016858110	KCNAB2
chr1	6011440	12.7513	2.88543e-08	XP_016858110	KCNAB2
chr1	6012430	14.1982	3.21491e-09	XP_016858110	KCNAB2
chr1	6012577	22.4336	3.66374e-15	XP_016858110	KCNAB2
chr1	6013319	16.8757	1.02438e-07	XP_016858110	KCNAB2
chr1	6013622	2.22592	7.82335e-06	XP_016858110	KCNAB2
chr1	6013957	15.5978	3.54853e-10	XP_016858110	KCNAB2
chr1	6016723	15.6384	2.28139e-10	XP_016858110	KCNAB2
chr1	6017156	7.23758	4.09994e-08	XP_016858110	KCNAB2
chr1	6041627	13.1096	1.86195e-08	XP_016858110	KCNAB2
chr1	6042739	17.6939	5.23294e-06	XP_016858110	KCNAB2
chr1	6044728	17.775	2.20977e-08	XP_016858110	KCNAB2
chr1	6045029	11.6289	0.000108674	XP_016858110	KCNAB2
chr1	6045970	14.5363	1.33281e-09	XP_016858110	KCNAB2
chr1	6051131	12.7851	2.88543e-08	XP_016858110	KCNAB2
chr1	6051303	33.9144	4.44089e-16	XP_016858110	KCNAB2
chr1	6051626	3.68985	4.8405e-07	XP_016858110	KCNAB2
chr1	6058362	21.4194	2.03171e-14	XP_016858110	KCNAB2
chr1	6060309	21.9332	8.21565e-15	XP_016858110	KCNAB2
chr1	6061149	2.22247	8.61016e-06	XP_016858110	KCNAB2
chr1	6061273	17.9914	3.66252e-07	XP_016858110	KCNAB2
chr1	6061564	24.7122	4.44089e-16	XP_016858110	KCNAB2
chr1	6064817	11.4463	2.56005e-07	XP_016858110	KCNAB2
chr1	6065803	39.4932	5.55112e-16	XP_016858110	KCNAB2
chr1	6098613	4.59083	3.21965e-15	XP_016858110	KCNAB2
chr1	6098812	2.20508	8.90589e-05	XP_016858110	KCNAB2
chr1	6099264	2.88474	0.000152329	XP_016858110	KCNAB2
chr1	6099591	3.11852	1.0232e-05	XP_016858110	KCNAB2
chr1	6099807	2.24621	1.78442e-07	XP_016858110	KCNAB2
chr1	6100228	14.5363	7.52502e-06	XP_016858110	KCNAB2
chr1	6102073	3.85889	2.58632e-06	NP_056372	CHD5
chr1	6102508	4.22564	8.49447e-05	NP_056372	CHD5
chr1	6104749	2.98264	6.59175e-09	NP_056372	CHD5
chr1	6105017	3.32546	2.22045e-16	NP_056372	CHD5
chr1	6106490	11.4125	0.00261128	NP_056372	CHD5
chr1	6106635	1.74683	5.68103e-06	NP_056372	CHD5
chr1	6110507	1.78487	4.89058e-07	NP_056372	CHD5
chr1	6111844	5.49705	3.33067e-16	NP_056372	CHD5
chr1	6112159	2.87138	0.00428987	NP_056372	CHD5
chr1	6121124	2.66927	1.78128e-08	NP_056372	CHD5
chr1	6121513	3.43292	2.15319e-05	NP_056372	CHD5
chr1	6128121	1.63768	0.00770108	NP_056372	CHD5
chr1	6142586	2.64003	2.15319e-05	NP_056372	CHD5
chr1	6143842	2.40356	3.34103e-05	NP_056372	CHD5
chr1	6149028	2.17394	0.00198269	NP_056372	CHD5
chr1	6151127	1.98014	3.31818e-07	NP_056372	CHD5
chr1	6152431	2.16222	1.02509e-07	NP_056372	CHD5
chr1	6154690	2.50597	0.000153795	NP_056372	CHD5
chr1	6154783	2.29062	0.0186293	NP_056372	CHD5
chr1	6223061	33.7589	3.33067e-16	XP_011539442	ICMT
chr1	6223883	2.40406	1.51497e-06	XP_011539442	ICMT
chr1	6224776	24.9678	2.22045e-16	XP_011539442	ICMT
chr1	6225060	162.415	0	XP_011539442	ICMT
chr1	6306749	12.4403	3.85258e-07	NP_863656	ACOT7
chr1	6307322	20.3646	1.20015e-13	NP_863656	ACOT7
chr1	6393302	3.22839	4.81634e-06	NP_863656	ACOT7
chr1	6524612	6.80071	0	XP_016857828	NOL9
chr1	6580997	35.2127	3.33067e-16	XR_946621	ZBTB48
chr1	6589147	13.61	7.74321e-09	XR_946621	ZBTB48
chr1	6592791	15.4153	3.54853e-10	NP_055666	KLHL21
chr1	6592976	16.6458	1.9241e-05	NP_055666	KLHL21
chr1	6593500	15.955	4.44089e-16	NP_055666	KLHL21
chr1	6595504	2.25608	3.11597e-08	NP_055666	KLHL21
chr1	6599286	9.74677	2.22045e-16	NP_055666	KLHL21
chr1	6601838	2.62165	7.48085e-08	NP_055666	KLHL21
chr1	6602403	39.4588	1.11022e-16	NP_055666	KLHL21
chr1	6620070	17.3875	0	XP_011539064	PHF13
chr1	6621430	11.7577	9.85878e-14	XP_011539064	PHF13
chr1	6621649	7.11291	4.44089e-16	XP_011539064	PHF13
chr1	6621830	12.511	3.33067e-16	XP_011539064	PHF13
chr1	6632476	13.015	1.86195e-08	XP_016858250	THAP3
chr1	6632815	15.537	3.54853e-10	XP_016858250	THAP3
chr1	6633104	47.1667	0	XP_016858250	THAP3
chr1	6634549	18.2821	7.59966e-06	XP_016858250	THAP3
chr1	6634721	2.44326	4.61065e-10	XP_016858250	THAP3
chr1	6635385	2.52499	3.65957e-08	XP_016858250	THAP3
chr1	6635464	2.74673	5.9955e-09	XP_016858250	THAP3
chr1	6651299	12.7851	0.00557682	XP_016857234	DNAJC11
chr1	7772361	34.3201	2.22045e-16	XP_016858330	VAMP3
chr1	7772846	12.163	6.91972e-08	XP_016858330	VAMP3
chr1	7985069	4.83553	1.01385e-09	XP_005263481	PARK7
chr1	8356119	3.85602	7.37144e-06	XP_016856848	RERE
chr1	8356227	17.7885	6.7522e-10	XP_016856848	RERE
chr1	8358355	50.0674	0	XP_016856848	RERE
chr1	8358891	5.37988	7.43849e-15	XP_016856848	RERE
chr1	8359783	10.1717	2.22045e-16	XP_016856848	RERE
chr1	8360142	2.50591	0.021633	XP_016856848	RERE
chr1	8360647	8.6069	0.000429821	XP_016856848	RERE
chr1	8361342	13.6308	2.22045e-16	XP_016856848	RERE
chr1	8361782	1.57803	0.000879237	XP_016856848	RERE
chr1	9234881	5.00877	0.00316546	XP_016858355	H6PD
chr1	9235047	16.7067	1.39363e-05	XP_016858355	H6PD
chr1	9245094	9.38181	4.44089e-16	XP_016858355	H6PD
chr1	9245300	4.30724	2.22045e-16	XP_016858355	H6PD
chr1	9245542	4.48	9.5551e-09	XP_016858355	H6PD
chr1	9246987	3.68172	1.47726e-09	XP_016858355	H6PD
chr1	9262078	1.82772	0.000174952	XP_016858355	H6PD
chr1	9262277	12.3524	0.00109104	XP_016858355	H6PD
chr1	9262421	11.5816	1.65614e-07	XP_016858355	H6PD
chr1	9262962	13.6911	7.74321e-09	XP_016858355	H6PD
chr1	9263372	20.3984	1.20015e-13	XP_016858355	H6PD
chr1	9263523	16.6729	6.0518e-11	XP_016858355	H6PD
chr1	9263709	23.5357	7.77156e-16	XP_016858355	H6PD
chr1	9263965	27.9779	3.33067e-16	XP_016858355	H6PD
chr1	9264117	46.4838	0	XP_016858355	H6PD
chr1	9264450	20.3781	1.58151e-11	XP_016858355	H6PD
chr1	9265000	5.28186	9.51461e-14	XP_016858355	H6PD
chr1	9265301	26.4837	2.22045e-16	XP_016858355	H6PD
chr1	9267316	3.23964	0.000108674	XP_016858355	H6PD
chr1	9269199	43.6238	2.22045e-16	XP_016858355	H6PD
chr1	9269415	2.29298	4.31997e-06	XP_016858355	H6PD
chr1	9269917	14.0292	3.21491e-09	XP_016858355	H6PD
chr1	9270111	4.51474	2.87149e-09	XP_016858355	H6PD
chr1	9270740	17.2988	5.10703e-15	XP_016858355	H6PD
chr1	9356556	15.706	2.28139e-10	NP_079382	SPSB1
chr1	9367487	13.0217	1.86195e-08	NP_079382	SPSB1
chr1	9613224	24.8947	2.22045e-16	XR_244785	TMEM201
chr1	9613366	15.4018	3.54853e-10	XR_244785	TMEM201
chr1	9729801	2.85852	4.23545e-08	NP_055759	CLSTN1
chr1	9730332	4.79561	3.72575e-10	NP_055759	CLSTN1
chr1	9730568	7.2362	9.99201e-15	NP_055759	CLSTN1
chr1	9731225	3.48812	6.91507e-09	NP_055759	CLSTN1
chr1	9823857	4.53782	4.216e-06	NP_055759	CLSTN1
chr1	10033461	17.9981	2.68182e-05	XR_946516	UBE4B
chr1	10304617	3.36368	4.74645e-09	NP_904325	KIF1B
chr1	10378292	15.8007	2.28139e-10	NP_904325	KIF1B
chr1	10378926	12.0819	0.0116441	NP_904325	KIF1B
chr1	10379202	11.3517	2.56005e-07	NP_904325	KIF1B
chr1	10411490	1.79746	0.00715625	NP_002622	PGD
chr1	10536247	2.27034	0.000153795	XP_011539882	PEX14
chr1	10629909	2.07666	2.22045e-16	XP_011539882	PEX14
chr1	10630290	12.8933	2.88543e-08	XP_011539882	PEX14
chr1	11022898	11.3652	2.56005e-07	XP_016856357	TARDBP
chr1	11023487	22.284	7.77156e-16	XP_016856357	TARDBP
chr1	11023857	6.00337	1.11022e-16	XP_016856357	TARDBP
chr1	11054777	3.381	4.05653e-06	XP_016857668	SRM
chr1	11107083	17.5857	1.2447e-10	XR_001737087	MTOR
chr1	11273341	2.00689	0.000231934	XR_946616	UBIAD1
chr1	11273647	12.9068	1.86195e-08	XR_946616	UBIAD1
chr1	11286006	2.30777	2.15319e-05	XR_946616	UBIAD1
chr1	11295270	13.015	1.86195e-08	XR_946616	UBIAD1
chr1	11788847	2.82271	0.0186293	XP_016856553	C1orf167
chr1	11790323	66.3015	1.11022e-16	XP_016856817	MTHFR
chr1	11790560	53.5968	0	XP_016856817	MTHFR
chr1	11800266	1.98773	0.000231934	XP_016856817	MTHFR
chr1	11801192	12.5755	4.46945e-08	XP_016856817	MTHFR
chr1	11805647	8.96988	7.77156e-16	XP_016856817	MTHFR
chr1	11805750	7.81143	1.5199e-13	XP_016856817	MTHFR
chr1	11919750	4.35823	0.00543796	XP_006726657	LOC102724984
chr1	11920181	4.03065	2.03242e-11	XP_006726657	LOC102724984
chr1	11920313	2.19289	1.32585e-09	XP_006726657	LOC102724984
chr1	11922818	4.34689	2.22045e-16	XP_006726657	LOC102724984
chr1	11923268	2.26785	8.81683e-11	XP_006726657	LOC102724984
chr1	11923470	3.20676	1.45439e-13	XP_006726657	LOC102724984
chr1	11925346	3.47902	0	XP_006726657	LOC102724984
chr1	11925900	13.1252	3.33067e-16	XP_006726657	LOC102724984
chr1	11926301	7.71367	0	XP_006726657	LOC102724984
chr1	11960667	2.84806	4.51855e-05	NP_001303249	PLOD1
chr1	11964240	3.57998	7.12405e-07	NP_001303249	PLOD1
chr1	11970735	2.48337	0.00965957	NP_001303249	PLOD1
chr1	11975183	108.783	2.22045e-16	NP_001303249	PLOD1
chr1	12011771	34.5568	3.33067e-16	XP_005263605	MFN2
chr1	12012462	10.6218	2.25561e-06	XP_005263605	MFN2
chr1	12012673	3.64237	7.08571e-11	XP_005263605	MFN2
chr1	12012828	2.39481	0.000325757	XP_005263605	MFN2
chr1	12063496	24.1172	1.41697e-11	XP_011540745	TNFRSF8
chr1	12063642	2.42952	2.18935e-08	XP_011540745	TNFRSF8
chr1	12084483	3.4155	2.1837e-12	XP_011540745	TNFRSF8
chr1	12097178	21.6493	2.15036e-09	XP_011540745	TNFRSF8
chr1	12104398	9.89261	4.36484e-07	XP_011540745	TNFRSF8
chr1	12104512	1.52773	5.00082e-05	XP_011540745	TNFRSF8
chr1	12109607	2.38656	9.51275e-11	XP_011540745	TNFRSF8
chr1	12110060	2.02304	3.89976e-10	XP_011540745	TNFRSF8
chr1	12111959	2.57488	0.0024016	XP_011540745	TNFRSF8
chr1	12123358	3.46551	7.49401e-14	XP_011540745	TNFRSF8
chr1	12123736	2.68992	1.43108e-12	XP_011540745	TNFRSF8
chr1	12125996	20.2564	1.6761e-12	XP_011540745	TNFRSF8
chr1	12126208	20.6418	7.62723e-14	XP_011540745	TNFRSF8
chr1	12135594	12.8595	2.88543e-08	XP_011540745	TNFRSF8
chr1	12138324	3.22219	6.95138e-10	XP_011540745	TNFRSF8
chr1	12142421	12.7599	7.77156e-16	XP_011540745	TNFRSF8
chr1	12142602	13.1233	4.44089e-16	XP_011540745	TNFRSF8
chr1	12143104	34.4085	3.33067e-16	XP_011540745	TNFRSF8
chr1	12143807	23.5802	4.44089e-16	XP_011540745	TNFRSF8
chr1	12167137	14.9082	8.57705e-10	NR_107000	MIR7846
chr1	12202152	2.03798	9.29834e-05	NR_107000	MIR7846
chr1	12206778	14.3267	7.12405e-07	NR_107000	MIR7846
chr1	12207205	1.87407	1.14861e-06	NR_107000	MIR7846
chr1	12207540	21.7577	2.22045e-16	NR_107000	MIR7846
chr1	12207868	11.2503	3.95505e-07	NR_107000	MIR7846
chr1	12208707	8.63167	2.22045e-16	NR_107000	MIR7846
chr1	12209014	5.88624	2.22045e-16	NR_107000	MIR7846
chr1	12277064	2.60863	8.96803e-08	NP_060626	VPS13D
chr1	12277841	14.8676	8.57705e-10	NP_060626	VPS13D
chr1	12509025	12.7986	2.88543e-08	NP_060626	VPS13D
chr1	13773136	2.10476	1.83729e-05	XR_001737400	PRDM2
chr1	13778437	11.0001	6.1065e-07	XR_001737400	PRDM2
chr1	13779457	4.34699	2.12922e-06	XR_001737400	PRDM2
chr1	13779710	28.032	5.52473e-10	XR_001737400	PRDM2
chr1	13780140	28.6318	1.11022e-16	XR_001737400	PRDM2
chr1	13780577	5.54723	0.0186293	XR_001737400	PRDM2
chr1	13782354	8.82158	2.22045e-16	XR_001737400	PRDM2
chr1	13782618	71.5686	2.22045e-16	XR_001737400	PRDM2
chr1	13782750	2.7306	2.22045e-16	XR_001737400	PRDM2
chr1	13786534	41.6765	2.22045e-16	XR_001737400	PRDM2
chr1	13786759	51.2641	0	XR_001737400	PRDM2
chr1	15410078	1.85296	0.000325199	XP_005246057	EFHD2
chr1	15425947	1.7907	0.000328386	XP_005246057	EFHD2
chr1	15428950	3.47691	0.0270396	XP_005246057	EFHD2
chr1	15492844	13.0691	1.86195e-08	XP_011540575	CASP9
chr1	15568047	14.685	1.33281e-09	XR_001737079	DNAJC16
chr1	15568151	12.4538	4.46945e-08	XR_001737079	DNAJC16
chr1	15661077	6.50215	7.77156e-16	NP_006502	RSC1A1
chr1	15661690	22.9542	1.22125e-15	NP_006502	RSC1A1
chr1	15684565	12.5823	4.46945e-08	XP_016856247	PLEKHM2
chr1	15725526	4.36366	9.09713e-11	XP_016856247	PLEKHM2
chr1	15727163	45.3347	5.55112e-16	XP_016856247	PLEKHM2
chr1	15727656	24.7595	4.44089e-16	XP_016856247	PLEKHM2
chr1	15727807	19.6817	2.93099e-13	XP_016856247	PLEKHM2
chr1	15728098	15.1381	5.51776e-10	XP_016856247	PLEKHM2
chr1	15728286	12.7919	2.88543e-08	XP_016856247	PLEKHM2
chr1	15734238	9.45121	8.54872e-15	XP_016856247	PLEKHM2
chr1	15834983	11.3179	2.56005e-07	NR_024279	FLJ37453
chr1	15835557	2.44413	7.52502e-06	NR_024279	FLJ37453
chr1	15847943	2.31368	5.84474e-08	NR_024279	FLJ37453
chr1	15848053	2.36827	1.32585e-09	NR_024279	FLJ37453
chr1	15848131	2.88752	3.78815e-11	NR_024279	FLJ37453
chr1	15872949	6.28885	4.44089e-16	NP_055816	SPEN
chr1	15873117	6.43555	2.22045e-16	NP_055816	SPEN
chr1	15873628	21.7777	1.29896e-14	NP_055816	SPEN
chr1	15874003	40.5	2.22045e-16	NP_055816	SPEN
chr1	15876280	117.81	0	NP_055816	SPEN
chr1	15876611	2.49346	0.000119026	NP_055816	SPEN
chr1	15928216	23.3667	8.23586e-12	NP_055816	SPEN
chr1	15928419	51.6631	4.44089e-16	NP_055816	SPEN
chr1	15928730	4.13071	4.44089e-16	NP_055816	SPEN
chr1	15928850	4.93653	2.22045e-16	NP_055816	SPEN
chr1	15929427	15.5336	2.22045e-16	NP_055816	SPEN
chr1	15930599	12.0075	0.0251484	NP_055816	SPEN
chr1	15932472	4.45244	2.61447e-10	NP_055816	SPEN
chr1	15932950	9.73603	1.4502e-05	NP_055816	SPEN
chr1	15933945	19.3639	7.02698e-07	NP_055816	SPEN
chr1	15934676	29.7291	1.28039e-11	NP_055816	SPEN
chr1	15935551	7.78449	2.44249e-15	NP_055816	SPEN
chr1	15935894	16.6526	6.0518e-11	NP_055816	SPEN
chr1	15936229	12.9669	4.46016e-10	NP_055816	SPEN
chr1	15937213	19.3301	6.01035e-08	NP_055816	SPEN
chr1	15937426	4.33504	2.38786e-05	NP_055816	SPEN
chr1	15937537	14.7594	1.33281e-09	NP_055816	SPEN
chr1	15937987	1.71006	0.0001429	NP_055816	SPEN
chr1	15938786	5.33691	6.08364e-07	NP_055816	SPEN
chr1	15939571	4.57015	5.55112e-16	NP_055816	SPEN
chr1	15939848	5.3293	2.22045e-16	NP_055816	SPEN
chr1	15942013	12.2645	6.91972e-08	XR_001737399	ZBTB17
chr1	16231919	2.73838	7.85837e-08	XP_011540428	RSG1
chr1	16232109	4.10442	4.08462e-05	XP_011540428	RSG1
chr1	16250804	7.93037	2.22045e-16	XR_001737235	FBXO42
chr1	16251232	11.3644	1.11022e-16	XR_001737235	FBXO42
chr1	16367289	42.1836	0	NR_073503	SZRD1
chr1	16391405	23.1909	1.11022e-15	XR_946646	SPATA21
chr1	16393250	48.3094	0	XR_946646	SPATA21
chr1	16393463	1.74082	1.07173e-07	XR_946646	SPATA21
chr1	16395257	11.4101	0	XR_946646	SPATA21
chr1	16459164	14.3402	7.12405e-07	XR_001737296	NECAP2
chr1	17406923	2.47205	0.00158212	NP_061185	RCC2
chr1	17407163	4.12254	9.67146e-11	NP_061185	RCC2
chr1	17407525	1.90322	0.0234058	NP_061185	RCC2
chr1	17408087	26.0807	1.11022e-16	NP_061185	RCC2
chr1	17408276	8.47257	8.88178e-16	NP_061185	RCC2
chr1	17429180	1.68155	2.84562e-09	NP_061185	RCC2
chr1	17438321	4.52533	6.66134e-16	NP_061185	RCC2
chr1	17439564	4.37644	2.26634e-06	NP_061185	RCC2
chr1	19219235	25.4701	0	NR_135115	LOC101927895
chr1	19258867	23.9869	2.22045e-16	XP_006710738	MRTO4
chr1	19328920	27.9847	3.33067e-16	XR_001737254	PQLC2
chr1	19682343	16.0711	3.6446e-05	XP_016856411	TMCO4
chr1	19682856	16.1523	9.42134e-11	XP_016856411	TMCO4
chr1	19683038	19.1678	7.13984e-13	XP_016856411	TMCO4
chr1	19907684	28.4906	4.44089e-16	XP_005245851	OTUD3
chr1	20500064	1.96843	6.49744e-05	XP_011540439	MUL1
chr1	20500252	31.406	0	XP_011540439	MUL1
chr1	20500516	4.70714	5.50571e-12	XP_011540439	MUL1
chr1	20501165	23.8738	3.33067e-16	XP_011540439	MUL1
chr1	20508024	12.9338	1.86195e-08	XP_011540439	MUL1
chr1	20648671	27.8697	3.33067e-16	NR_106732	MIR6084
chr1	20650976	14.9758	1.42935e-06	NR_106732	MIR6084
chr1	20744593	11.5883	1.3363e-06	XR_001737207	HP1BP3
chr1	20941857	33.1707	4.44089e-16	XP_016858201	EIF4G3
chr1	21217992	3.11119	2.8906e-08	XP_016856000	ECE1
chr1	21218199	9.09609	5.55112e-16	XP_016856000	ECE1
chr1	21218290	33.2315	3.33067e-15	XP_016856000	ECE1
chr1	21219120	21.3788	2.03171e-14	XP_016856000	ECE1
chr1	21219791	4.20876	6.95666e-10	XP_016856000	ECE1
chr1	21219919	4.81994	2.22045e-16	XP_016856000	ECE1
chr1	21225360	17.2273	1.60142e-11	XP_016856000	ECE1
chr1	21279313	2.45429	6.63672e-05	XP_016856000	ECE1
chr1	21290102	10.9439	4.19664e-14	XP_016856000	ECE1
chr1	21294190	12.7716	1.78486e-07	NR_038404	LOC100506801
chr1	21298199	24.3944	1.9984e-15	NR_038404	LOC100506801
chr1	21298622	15.6857	2.28139e-10	NR_038404	LOC100506801
chr1	21298960	16.2604	9.42134e-11	NR_038404	LOC100506801
chr1	21345395	6.37576	8.43775e-11	XP_016856000	ECE1
chr1	21822432	3.6505	2.22045e-16	XP_005245930	LDLRAD2
chr1	21823097	4.25944	8.49447e-05	XP_005245930	LDLRAD2
chr1	21823366	11.6424	3.12613e-05	XP_005245930	LDLRAD2
chr1	21823700	2.43397	3.7804e-05	XP_005245930	LDLRAD2
chr1	21824140	2.34072	0.0025812	XP_005245930	LDLRAD2
chr1	21878234	11.8182	1.0708e-07	XP_016856611	HSPG2
chr1	21937185	2.94647	0.00434089	XP_016856611	HSPG2
chr1	22025772	1.53221	0.00109104	NR_109762	LINC00339
chr1	22030478	49.7834	4.44089e-16	NR_109762	LINC00339
chr1	22490348	19.3977	4.57745e-13	XR_946805	ZBTB40
chr1	22511816	2.58001	1.84969e-05	XR_946805	ZBTB40
chr1	22524425	13.3936	1.20098e-08	XR_946805	ZBTB40
chr1	22526340	24.8474	4.18232e-10	XR_946805	ZBTB40
chr1	22526783	6.15113	1.05613e-11	XR_946805	ZBTB40
chr1	22526967	2.83803	1.74231e-06	XR_946805	ZBTB40
chr1	22527875	7.0564	4.48019e-12	XR_946805	ZBTB40
chr1	22528146	9.57946	2.55858e-07	XR_946805	ZBTB40
chr1	22528958	16.132	1.46629e-10	XR_946805	ZBTB40
chr1	22529213	21.8251	6.10667e-11	XR_946805	ZBTB40
chr1	22529348	4.06886	5.74843e-06	XR_946805	ZBTB40
chr1	22530404	2.99078	3.53816e-05	XR_946805	ZBTB40
chr1	23088723	34.692	3.33067e-16	XP_016857741	LUZP1
chr1	23088907	34.408	2.22045e-16	XP_016857741	LUZP1
chr1	23091209	15.5099	3.54853e-10	XP_016857741	LUZP1
chr1	23091292	13.2449	1.28996e-05	XP_016857741	LUZP1
chr1	23091400	1.59752	0.0070855	XP_016857741	LUZP1
chr1	23092748	13.8331	4.99033e-09	XP_016857741	LUZP1
chr1	23093098	15.2057	0.0138531	XP_016857741	LUZP1
chr1	23310628	2.12365	4.44089e-16	XP_016855499	HNRNPR
chr1	23311047	1.50321	0.000573802	XP_016855499	HNRNPR
chr1	23361610	12.5687	4.46945e-08	XP_011540503	ZNF436
chr1	23509805	20.1907	6.66134e-16	XP_011539173	E2F2
chr1	23510100	4.08378	0	XP_011539173	E2F2
chr1	23516354	5.81395	6.66134e-16	XP_011539173	E2F2
chr1	23519035	1.87649	1.32919e-07	XP_011539173	E2F2
chr1	23521028	3.39552	2.22045e-16	XP_011539173	E2F2
chr1	23521856	4.85033	5.375e-10	XP_011539173	E2F2
chr1	23530850	2.00526	0.000303218	XP_011539173	E2F2
chr1	23531079	4.11046	7.59966e-06	XP_011539173	E2F2
chr1	23749909	2.59541	7.73703e-07	NP_003189	ELOA
chr1	23751393	7.29169	3.33067e-16	NP_003189	ELOA
chr1	23751571	6.85521	1.11022e-16	NP_003189	ELOA
chr1	23751954	141.873	4.44089e-16	NP_003189	ELOA
chr1	23752426	6.8462	4.44089e-16	NP_003189	ELOA
chr1	23754119	2.29877	0.00123836	NP_003189	ELOA
chr1	23756366	1.81273	0.000160865	NP_003189	ELOA
chr1	23756981	22.5553	3.66374e-15	NP_003189	ELOA
chr1	23757106	20.3443	1.20015e-13	NP_003189	ELOA
chr1	23759613	14.6755	0	NP_003189	ELOA
chr1	23959394	12.2104	6.91972e-08	XP_016857180	PNRC2
chr1	23959610	12.8865	2.88543e-08	XP_016857180	PNRC2
chr1	24669415	2.20389	0.000935804	XR_001736905	SRRM1
chr1	25263708	24.0496	7.08571e-11	XR_946709	RSRP1
chr1	25264474	14.8214	8.9143e-08	XR_946709	RSRP1
chr1	25265082	32.3012	2.22045e-16	XR_946709	RSRP1
chr1	25266809	11.2841	2.56005e-07	XR_946709	RSRP1
chr1	25267169	17.8967	8.10637e-11	XR_946709	RSRP1
chr1	25334016	6.76914	3.25875e-10	XR_946709	RSRP1
chr1	25334810	14.2456	3.21491e-09	XR_946709	RSRP1
chr1	25335408	31.9744	4.44089e-16	XR_946709	RSRP1
chr1	25337166	3.65436	2.38786e-05	XR_946709	RSRP1
chr1	25337496	17.0718	6.99335e-08	XR_946709	RSRP1
chr1	25458664	12.8662	2.88543e-08	XP_011540006	TMEM57
chr1	25543760	12.6093	4.46945e-08	XR_946603	LDLRAP1
chr1	25553941	18.5188	1.92254e-09	XR_946603	LDLRAP1
chr1	25563772	1.66043	5.00082e-05	XR_946603	LDLRAP1
chr1	25565192	2.12241	4.99958e-07	XR_946603	LDLRAP1
chr1	25567025	12.626	3.33067e-16	XR_946603	LDLRAP1
chr1	25567286	17.6195	1.02759e-11	XR_946603	LDLRAP1
chr1	25567560	31.5754	4.44089e-16	XR_946603	LDLRAP1
chr1	25616902	14.4349	2.07036e-09	NA	NA
chr1	25617405	35.5777	0	NA	NA
chr1	25618315	2.00126	0.00146444	XR_001737334	MAN1C1
chr1	25783815	11.1286	3.95505e-07	XR_001737334	MAN1C1
chr1	25815776	2.76627	7.02698e-07	NP_996809	SELENON
chr1	25820438	12.2307	6.91972e-08	NP_062457	MTFR1L
chr1	25821396	41.1423	4.44089e-16	NP_062457	MTFR1L
chr1	25835180	2.25222	1.78442e-07	XP_016857789	AUNIP
chr1	25961703	35.6251	4.44089e-16	XP_016856881	PAFAH2
chr1	26122067	1.81348	0.000160865	XP_011539094	PDIK1L
chr1	26122321	41.521	2.22045e-16	XP_011539094	PDIK1L
chr1	26122502	22.2916	5.55112e-15	XP_011539094	PDIK1L
chr1	26170461	1.80294	0.00374072	XP_016856887	ZNF593
chr1	26170644	21.7439	1.47118e-11	XP_016856887	ZNF593
chr1	26170767	29.8305	0	XP_016856887	ZNF593
chr1	26255733	1.81286	0.0025812	XP_016857594	CEP85
chr1	26469082	28.1199	2.22045e-16	XP_016857873	DHDDS
chr1	26574578	18.796	1.73805e-12	XP_005246023	RPS6KA1
chr1	26695815	2.40638	6.56331e-10	NA	NA
chr1	26696181	3.29868	0	NP_624361	ARID1A
chr1	26696676	114.331	2.22045e-16	NP_624361	ARID1A
chr1	26697131	6.69033	0	NP_624361	ARID1A
chr1	26697451	92.4207	1.11022e-16	NP_624361	ARID1A
chr1	26729670	1.99213	4.44089e-16	NP_624361	ARID1A
chr1	26731467	2.18987	0	NP_624361	ARID1A
chr1	26761077	22.4069	4.36788e-09	NP_624361	ARID1A
chr1	26761403	12.9376	3.21965e-15	NP_624361	ARID1A
chr1	26762171	3.375	4.6232e-08	NP_624361	ARID1A
chr1	26767934	7.40943	0.000234352	NP_624361	ARID1A
chr1	26772613	2.87204	6.23858e-06	NP_624361	ARID1A
chr1	26773467	1.65493	1.64556e-06	NP_624361	ARID1A
chr1	26773631	24.3133	3.16958e-09	NP_624361	ARID1A
chr1	26773821	1.54758	1.0627e-05	NP_624361	ARID1A
chr1	26774531	10.6477	9.4369e-14	NP_624361	ARID1A
chr1	26774791	4.9722	1.04727e-08	NP_624361	ARID1A
chr1	26779459	12.9049	8.88178e-16	NP_624361	ARID1A
chr1	26780078	36.3221	4.44089e-16	NP_624361	ARID1A
chr1	26780298	225.619	6.66134e-16	NP_624361	ARID1A
chr1	26780759	72.5422	0	NP_624361	ARID1A
chr1	26781672	13.0285	1.86195e-08	NP_624361	ARID1A
chr1	26787710	21.5005	2.03171e-14	NP_060307	PIGV
chr1	26797688	11.7236	0.000322467	NP_060307	PIGV
chr1	26853851	1.72483	6.84276e-05	NP_115659	ZDHHC18
chr1	26863246	1.71149	7.35399e-08	NP_006133	SFN
chr1	26863456	6.07549	1.11022e-16	NP_006133	SFN
chr1	26863811	48.9382	6.66134e-16	NP_006133	SFN
chr1	26864132	6.6057	8.54872e-15	NP_006133	SFN
chr1	26864311	2.03623	0.00300281	NP_006133	SFN
chr1	26889106	2.18247	1.78442e-07	NP_060536	GPN2
chr1	26889873	4.47972	2.73115e-14	NP_060536	GPN2
chr1	26890152	12.6296	8.49447e-05	NP_060536	GPN2
chr1	26890629	12.6093	4.46945e-08	NP_071361	GPATCH3
chr1	26894391	28.6811	2.22045e-16	NP_071361	GPATCH3
chr1	26897435	18.6782	2.22045e-16	NP_071361	GPATCH3
chr1	26942988	1.52676	5.04655e-06	XP_016855585	NUDC
chr1	26946166	1.93559	0.000239053	XP_016855585	NUDC
chr1	27100313	2.49752	3.7804e-05	XP_011540323	SLC9A1
chr1	27306615	12.1428	0.000450411	XP_016856219	WDTC1
chr1	27394271	12.8324	2.88543e-08	NP_005272	GPR3
chr1	27534897	2.51925	4.91749e-05	XR_946609	AHDC1
chr1	27547517	60.9735	1.11022e-16	XR_946609	AHDC1
chr1	27548491	11.0762	0	XR_946609	AHDC1
chr1	27548754	5.83922	6.66134e-16	XR_946609	AHDC1
chr1	27548901	36.5987	4.44089e-16	XR_946609	AHDC1
chr1	27549131	7.79501	0	XR_946609	AHDC1
chr1	27550166	31.1059	0	XR_946609	AHDC1
chr1	27550400	9.8985	2.22045e-16	XR_946609	AHDC1
chr1	27550838	12.2244	6.66134e-16	XR_946609	AHDC1
chr1	27551455	43.0017	5.55112e-16	XR_946609	AHDC1
chr1	27551646	41.4196	2.22045e-16	XR_946609	AHDC1
chr1	27552057	26.0983	4.44089e-16	XR_946609	AHDC1
chr1	27552910	12.9338	1.86195e-08	XR_946609	AHDC1
chr1	27553159	2.99631	9.6434e-08	XR_946609	AHDC1
chr1	27558324	15.9765	1.46629e-10	XR_946609	AHDC1
chr1	27558807	1.88034	1.39363e-05	XR_946609	AHDC1
chr1	27603472	7.63005	2.22045e-16	XR_946609	AHDC1
chr1	27603760	28.7217	2.22045e-16	XR_946609	AHDC1
chr1	27604046	30.0942	4.44089e-16	XR_946609	AHDC1
chr1	27834480	9.52882	2.22045e-16	NR_002997	SCARNA1
chr1	27850234	2.6951	7.13429e-13	XP_016857083	PPP1R8
chr1	27882825	11.8115	1.65614e-07	XP_011540747	THEMIS2
chr1	28203785	1.53114	0.00715625	NP_055095	DNAJC8
chr1	28236234	2.11684	5.74843e-06	NP_835498	ATPIF1
chr1	28334641	7.29585	2.22045e-16	XP_005245971	MED18
chr1	28334929	14.5971	7.52502e-06	XP_005245971	MED18
chr1	28466648	2.96677	3.38256e-11	XP_016857662	PHACTR4
chr1	28473954	21.7372	1.19848e-06	XP_016857662	PHACTR4
chr1	28496724	11.5004	4.51855e-05	XP_016857662	PHACTR4
chr1	28506072	2.56924	1.14861e-06	NR_036473	SNHG3
chr1	28508147	2.41674	8.14456e-09	NR_036473	SNHG3
chr1	28508317	2.30864	2.66693e-09	NR_036473	SNHG3
chr1	28529910	4.89232	8.979e-06	NR_030726	RCC1
chr1	28538056	6.00966	5.42862e-11	NR_030726	RCC1
chr1	28538549	3.25489	4.44089e-16	NR_030726	RCC1
chr1	28579826	1.52763	4.44089e-16	NR_002987	SNORA61
chr1	28648660	2.42329	2.22045e-16	NR_004407	RNU11
chr1	28714353	4.09216	6.7941e-05	XP_016855576	GMEB1
chr1	28714704	4.79534	7.77912e-06	XP_016855576	GMEB1
chr1	28742751	4.89237	0	NP_057342	YTHDF2
chr1	28743387	7.57269	4.44089e-16	NP_057342	YTHDF2
chr1	28743771	72.7365	9.99201e-16	NP_057342	YTHDF2
chr1	28769087	4.30677	0.0010272	NP_057342	YTHDF2
chr1	28887191	3.35353	3.17147e-09	XP_016856093	EPB41
chr1	28987629	15.7434	4.44089e-16	XP_016856093	EPB41
chr1	29119681	2.54419	0.000108674	XP_011539759	TMEM200B
chr1	29148343	24.0901	2.95154e-06	XP_011540253	SRSF4
chr1	29148602	5.93079	0.00309638	XP_011540253	SRSF4
chr1	29149084	1.52752	0.00384169	XP_011540253	SRSF4
chr1	29193491	13.0758	1.86195e-08	XR_946663	MECR
chr1	30964745	6.03341	2.64706e-05	NP_055491	PUM1
chr1	31630540	17.5992	5.23515e-07	XP_016857170	PEF1
chr1	31915940	14.4011	2.99595e-06	XR_946766	PTP4A2
chr1	31938234	2.73613	3.33067e-16	XR_946766	PTP4A2
chr1	32171041	2.52618	2.55351e-15	XP_005270768	KPNA6
chr1	32180464	3.38741	2.22045e-16	XP_016856054	TXLNA
chr1	32181382	1.87175	3.33067e-16	XP_016856054	TXLNA
chr1	32184544	4.81918	7.26746e-06	XP_016856054	TXLNA
chr1	32187973	1.78944	3.6446e-05	XP_016856054	TXLNA
chr1	32194141	2.7546	2.87548e-13	XP_016856054	TXLNA
chr1	32194994	4.41495	1.11022e-16	XP_016856054	TXLNA
chr1	32207873	11.514	2.56005e-07	NP_060604	IQCC
chr1	32292181	13.1705	1.20098e-08	XP_011539611	HDAC1
chr1	32334550	64.8616	7.77156e-16	NR_052852	MARCKSL1
chr1	32368531	2.40116	1.51497e-06	XP_011539979	BSDC1
chr1	32376317	6.00579	3.10305e-07	XP_011539979	BSDC1
chr1	32775829	3.21271	3.18634e-14	XP_016858140	YARS
chr1	32811038	2.1803	6.28771e-08	XP_016858140	YARS
chr1	32817208	1.69171	1.32919e-07	XP_016858140	YARS
chr1	32826652	64.2257	2.22045e-16	XR_946740	S100PBP
chr1	32937019	13.7587	4.99033e-09	XP_006710421	RNF19B
chr1	32937144	13.1975	1.20098e-08	XP_006710421	RNF19B
chr1	33008172	1.73853	1.91109e-07	XR_246248	AK2
chr1	33013246	1.75542	0.000203734	XR_246248	AK2
chr1	33051071	4.81388	1.38198e-07	XR_246248	AK2
chr1	33493478	2.51515	7.48085e-08	XP_016857730	ZSCAN20
chr1	34855685	5.82407	5.55112e-16	XP_016855655	SMIM12
chr1	34987483	12.2239	6.91972e-08	NP_009098	ZMYM6
chr1	35190929	1.65839	7.45332e-11	XP_016857543	SFPQ
chr1	35359306	15.3206	4.09994e-08	XR_246305	ZMYM4
chr1	35419830	13.2449	1.20098e-08	XR_246305	ZMYM4
chr1	35433659	12.731	2.88543e-08	XR_946763	KIAA0319L
chr1	35433812	11.399	2.56005e-07	XR_946763	KIAA0319L
chr1	35506944	2.13476	1.24647e-07	XR_946763	KIAA0319L
chr1	35559126	12.1157	6.91972e-08	NP_055099	NCDN
chr1	35560542	4.66528	1.11022e-16	NP_055099	NCDN
chr1	35560809	12.7108	2.05092e-08	NP_055099	NCDN
chr1	35560950	15.3341	0.00105441	NP_055099	NCDN
chr1	35609348	1.90812	0.00884293	NP_002785	PSMB2
chr1	35714741	12.1292	6.91972e-08	NP_689587	C1orf216
chr1	35715949	3.92374	3.10905e-11	NP_689587	C1orf216
chr1	35753917	1.77722	1.14861e-06	XR_001737361	CLSPN
chr1	35760452	17.8827	2.22045e-16	XR_001737361	CLSPN
chr1	35760621	42.306	2.22045e-16	XR_001737361	CLSPN
chr1	35764516	16.9907	0.00086044	XR_001737361	CLSPN
chr1	36089084	15.2733	5.51776e-10	XP_011539938	ADPRHL2
chr1	36093315	19.0815	6.98429e-10	XP_011539938	ADPRHL2
chr1	36093601	6.12574	2.22045e-16	XP_011539938	ADPRHL2
chr1	36137142	1.95524	2.99784e-10	NR_073098	TRAPPC3
chr1	36172514	2.29763	0.00198269	XP_006710824	MAP7D1
chr1	36176823	4.41116	2.18986e-07	XP_006710824	MAP7D1
chr1	36179534	3.58167	7.12405e-07	XP_006710824	MAP7D1
chr1	36179685	6.41621	2.5402e-07	XP_006710824	MAP7D1
chr1	36289328	2.18416	3.1916e-09	XR_001737555	THRAP3
chr1	36303986	3.01318	3.33067e-16	XR_001737555	THRAP3
chr1	36319896	12.8691	1.50752e-09	XP_016857835	SH3D21
chr1	36320296	2.07193	0.0013679	XP_016857835	SH3D21
chr1	36320959	1.65279	1.97414e-05	XP_016857835	SH3D21
chr1	36321105	6.15263	1.01959e-08	XP_016857835	SH3D21
chr1	36322212	7.04502	3.12564e-08	XP_016857835	SH3D21
chr1	36322414	12.7783	2.88543e-08	XP_016857835	SH3D21
chr1	36322633	14.4011	2.07036e-09	XP_016857835	SH3D21
chr1	36340572	1.70189	0.00111143	NP_114406	STK40
chr1	36341822	2.44287	2.44574e-05	NP_114406	STK40
chr1	36361321	1.63574	0.00424128	NP_114406	STK40
chr1	36385781	2.50013	1.07688e-08	NP_114406	STK40
chr1	36393957	26.0504	2.22045e-16	NP_116270	LSM10
chr1	36397786	16.7123	3.33067e-16	NP_116270	LSM10
chr1	37455437	12.6566	2.88543e-08	NR_038842	LINC01137
chr1	37537835	6.23383	1.02252e-13	NP_078976	SNIP1
chr1	37540624	2.54251	1.5982e-07	NP_078976	SNIP1
chr1	37708370	15.8074	2.28139e-10	NP_060571	CDCA8
chr1	37794222	14.658	2.38786e-05	XP_011539090	MANEAL
chr1	37799956	10.3294	1.11022e-15	XP_011539090	MANEAL
chr1	37800403	16.38	0	XP_011539090	MANEAL
chr1	37815285	4.58605	8.88178e-16	XP_011539796	MTF1
chr1	37822287	5.83259	1.02153e-09	XP_011539796	MTF1
chr1	37857466	22.3525	5.55112e-15	XP_011539796	MTF1
chr1	37857671	1.78246	0.000174952	XP_011539796	MTF1
chr1	37859550	12.1901	6.91972e-08	XP_011539796	MTF1
chr1	37997400	14.7797	1.34479e-08	XP_016856164	FHL3
chr1	38004652	15.7601	2.28139e-10	XP_016856164	FHL3
chr1	38839030	17.2679	1.60142e-11	NP_071440	RRAGC
chr1	38839223	14.6648	1.33281e-09	NP_071440	RRAGC
chr1	38839480	13.7114	4.99033e-09	NP_071440	RRAGC
chr1	38859477	14.0698	4.32692e-06	NP_071440	RRAGC
chr1	39269197	6.11254	0	NP_055853	KIAA0754
chr1	39269540	27.694	0	NP_055853	KIAA0754
chr1	39385682	1.98422	8.88178e-16	NP_055853	KIAA0754
chr1	39387206	2.34842	0.00012727	NP_055853	KIAA0754
chr1	39387514	4.84221	1.56153e-12	NP_055853	KIAA0754
chr1	39388299	6.56456	6.66134e-16	NP_055853	KIAA0754
chr1	39388507	128.195	0	NP_055853	KIAA0754
chr1	39409309	16.869	8.9364e-05	NP_055853	KIAA0754
chr1	39409397	3.07292	1.74231e-06	NP_055853	KIAA0754
chr1	39409808	13.2652	0.000325757	NP_055853	KIAA0754
chr1	39410278	14.0157	3.21491e-09	NP_055853	KIAA0754
chr1	39411626	13.6167	7.74321e-09	NP_055853	KIAA0754
chr1	39412093	11.2705	3.95505e-07	NP_055853	KIAA0754
chr1	39413429	12.9879	1.86195e-08	NP_055853	KIAA0754
chr1	39422393	3.0252	1.24647e-07	NP_055853	KIAA0754
chr1	39485749	3.69023	0.000887066	NP_055853	KIAA0754
chr1	39515240	13.7385	4.99033e-09	NR_132962	OXCT2P1
chr1	39515915	15.226	5.51776e-10	NR_132962	OXCT2P1
chr1	39516080	19.3234	7.13984e-13	NR_132962	OXCT2P1
chr1	39516182	18.8298	1.73805e-12	NR_132962	OXCT2P1
chr1	39567428	2.08484	0.00114133	NR_125979	LOC101929516
chr1	39575820	1.94561	3.93114e-10	NP_003810	PABPC4
chr1	39576126	1.52533	1.15552e-12	NP_003810	PABPC4
chr1	39625487	11.7033	1.65614e-07	XP_005270802	HEYL
chr1	39769796	16.2807	9.42134e-11	NP_071403	OXCT2
chr1	39770000	20.7094	7.62723e-14	NP_071403	OXCT2
chr1	39770109	19.2355	7.13984e-13	NP_071403	OXCT2
chr1	39770277	16.2875	9.42134e-11	NP_071403	OXCT2
chr1	39770977	14.5566	1.33281e-09	NP_071403	OXCT2
chr1	39771359	16.9569	1.00738e-05	XR_946750	BMP8B
chr1	39771451	2.01407	2.69823e-06	XR_946750	BMP8B
chr1	39896136	12.4267	4.46945e-08	NP_005367	MYCL
chr1	40161545	11.2367	3.95505e-07	XP_016857507	RLF
chr1	40240311	3.19206	3.10305e-07	XP_016857507	RLF
chr1	40257722	20.9331	6.66134e-16	NA	NA
chr1	40292604	3.18613	7.02596e-06	XR_001736906	ZMPSTE24
chr1	40422068	37.1667	1.49436e-13	XP_016857582	SMAP2
chr1	40463122	20.8447	4.95159e-14	XP_016857636	ZFP69B
chr1	40514863	18.7284	1.73805e-12	XP_016857593	EXO5
chr1	42179532	12.3659	4.46945e-08	XP_016856184	FOXJ3
chr1	42682526	1.63506	4.44089e-16	NR_132737	YBX1
chr1	42775337	6.81513	7.24358e-08	NR_040733	C1orf50
chr1	42830453	10.8415	1.47118e-11	XP_011538873	ERMAP
chr1	42830672	11.9132	2.09963e-11	XP_011538873	ERMAP
chr1	42834485	7.26139	1.34479e-08	XP_011538873	ERMAP
chr1	42851145	4.43655	4.66294e-15	XP_016856892	ZNF691
chr1	42851727	19.5874	2.22045e-16	XP_016856892	ZNF691
chr1	43363796	6.68684	4.22995e-14	NR_106792	MIR6734
chr1	43450593	24.009	4.19664e-14	XR_001737077	SZT2
chr1	43450904	19.4586	3.83222e-10	XR_001737077	SZT2
chr1	43531071	3.00044	0	XP_016857439	PTPRF
chr1	43538217	2.22029	1.62405e-10	XP_016857439	PTPRF
chr1	43545050	2.04966	2.8351e-07	XP_016857439	PTPRF
chr1	43578901	13.4883	0.000573802	XP_016857439	PTPRF
chr1	43588795	17.0312	2.49507e-11	XP_016857439	PTPRF
chr1	43588981	42.4743	6.66134e-16	XP_016857439	PTPRF
chr1	43591037	68.4989	3.33067e-16	XP_016857439	PTPRF
chr1	43591407	3.04336	7.85583e-09	XP_016857439	PTPRF
chr1	43592578	14.2591	3.34103e-05	XP_016857439	PTPRF
chr1	43598779	2.19639	2.55236e-05	XP_016857439	PTPRF
chr1	43603514	3.8452	7.21645e-12	XP_016857439	PTPRF
chr1	43603686	3.16843	0.00156373	XP_016857439	PTPRF
chr1	43603972	6.9664	4.44089e-16	XP_016857439	PTPRF
chr1	43621213	11.3449	0.0385316	XP_016857439	PTPRF
chr1	43622203	2.88168	0.000133012	XP_016857439	PTPRF
chr1	43622552	11.5072	2.56005e-07	XP_016857439	PTPRF
chr1	43704683	28.3561	2.22045e-16	XP_016858401	KDM4A
chr1	43930383	6.16453	3.04599e-06	XR_946745	ST3GAL3
chr1	43930961	5.59155	1.06877e-09	XR_946745	ST3GAL3
chr1	43936769	19.6006	4.57745e-13	NP_476432	ARTN
chr1	43937015	33.7319	4.44089e-16	NP_476432	ARTN
chr1	43947055	5.69542	3.33067e-16	NP_055467	IPO13
chr1	43947264	3.82683	6.80149e-11	NP_055467	IPO13
chr1	43947635	34.4891	2.22045e-16	NP_055467	IPO13
chr1	43949446	29.8576	0	NP_055467	IPO13
chr1	43949767	23.3762	0	NP_055467	IPO13
chr1	43950050	14.205	3.21491e-09	NP_055467	IPO13
chr1	43972570	16.727	4.83507e-06	XP_016855995	DPH2
chr1	43979407	13.2584	1.20098e-08	XP_016858206	B4GALT2
chr1	43985381	4.58728	5.83755e-07	XP_016858206	B4GALT2
chr1	43985572	2.32775	3.05165e-06	XP_016858206	B4GALT2
chr1	43990493	119.473	4.44089e-16	XP_016858206	B4GALT2
chr1	44721847	2.16034	2.22045e-16	NR_002753	RNU5F-1
chr1	44731107	1.89236	1.11022e-16	NR_002755	RNU5D-1
chr1	44776526	3.73384	1.11022e-16	NR_000024	SNORD46
chr1	44819944	1.97465	2.22045e-16	NP_003729	PTCH2
chr1	45327084	63.7674	0	NP_116145	HPDL
chr1	45327600	4.11087	3.33067e-16	NP_116145	HPDL
chr1	45327794	13.8382	0	NP_116145	HPDL
chr1	45327971	4.4957	3.33067e-16	NP_116145	HPDL
chr1	45328297	7.3778	0	NP_116145	HPDL
chr1	45343342	19.0529	1.11411e-12	XR_946532	TOE1
chr1	45514907	3.67397	1.2621e-07	NP_859048	PRDX1
chr1	45515673	2.722	8.979e-06	NP_859048	PRDX1
chr1	45803804	10.0742	3.33067e-16	XP_016856244	MAST2
chr1	46034813	19.6344	0.000617839	XP_016856244	MAST2
chr1	46035221	29.7562	0	XP_016856244	MAST2
chr1	46035566	14.3636	0.00335637	XP_016856244	MAST2
chr1	46035940	22.535	3.66063e-08	XP_016856244	MAST2
chr1	46188820	2.34947	1.51965e-05	XP_016857179	POMGNT1
chr1	46285649	8.13276	2.14717e-13	XP_016855563	LRRC41
chr1	46285812	10.9309	1.75781e-11	XP_016855563	LRRC41
chr1	46286180	3.82537	0.000325757	XP_016855563	LRRC41
chr1	46718644	3.68923	0.000618017	NP_055589	EFCAB14
chr1	46718908	6.38579	2.5402e-07	NP_055589	EFCAB14
chr1	47251439	1.68404	0.0025812	XR_001737370	STIL
chr1	47280374	24.631	6.43896e-12	XR_001737370	STIL
chr1	47432566	40.2498	2.22045e-16	NR_026878	FOXD2-AS1
chr1	47432964	53.4819	0	NR_026878	FOXD2-AS1
chr1	47433562	8.08315	1.11022e-16	NR_026878	FOXD2-AS1
chr1	47433993	49.8442	4.44089e-16	NR_026878	FOXD2-AS1
chr1	47434350	18.8298	1.73805e-12	NR_026878	FOXD2-AS1
chr1	47434559	12.3727	4.46945e-08	NR_026878	FOXD2-AS1
chr1	47435923	15.5167	3.54853e-10	NA	NA
chr1	47436645	8.05771	3.33067e-16	NP_004465	FOXD2
chr1	47436944	14.3808	2.07036e-09	NP_004465	FOXD2
chr1	47437235	17.5181	1.02759e-11	NP_004465	FOXD2
chr1	47437388	15.4288	3.54853e-10	NP_004465	FOXD2
chr1	47437566	14.2185	3.21491e-09	NP_004465	FOXD2
chr1	48196291	2.28407	6.10447e-06	NA	NA
chr1	50969123	3.77122	1.11022e-16	NP_523240	CDKN2C
chr1	50969499	29.0462	2.22045e-16	NP_523240	CDKN2C
chr1	50969850	3.34324	7.63815e-10	NP_523240	CDKN2C
chr1	50970478	8.01878	4.19664e-14	NP_523240	CDKN2C
chr1	50973947	4.03948	4.44089e-16	NP_523240	CDKN2C
chr1	50978116	16.6729	6.0518e-11	NA	NA
chr1	51009974	14.2929	2.07036e-09	NA	NA
chr1	51010065	12.3591	4.46945e-08	NA	NA
chr1	51271229	5.76613	0	NP_055187	RNF11
chr1	51518651	6.78889	1.06748e-07	XP_016856109	EPS15
chr1	51712165	5.50481	4.44089e-16	XR_001736956	OSBPL9
chr1	51878448	1.91523	0	NR_031580	MIR761
chr1	52032427	76.0041	4.44089e-16	NP_612426	KTI12
chr1	52032918	25.51	0	NP_612426	KTI12
chr1	52033306	48.3094	4.44089e-16	NP_612426	KTI12
chr1	52033690	4.83831	2.45559e-12	NP_612426	KTI12
chr1	52352752	2.0659	1.38155e-06	XR_001737029	CC2D1B
chr1	52393588	9.40332	5.72038e-11	XP_016856878	ORC1
chr1	52417899	11.5613	1.65614e-07	XP_011540617	PRPF38A
chr1	52475251	81.6904	2.22045e-16	XR_001737074	ZCCHC11
chr1	52687668	12.963	6.66134e-16	NP_075565	COA7
chr1	52688021	188.967	4.44089e-16	NP_075565	COA7
chr1	52692746	35.6048	3.33067e-16	NP_075565	COA7
chr1	52857194	13.4409	3.04456e-05	XP_011539790	ZYG11A
chr1	52857694	2.54152	1.28039e-11	XP_011539790	ZYG11A
chr1	52893223	22.6247	3.33067e-16	XP_011539790	ZYG11A
chr1	53210548	14.2591	0.00298607	XP_005270541	CPT2
chr1	53767899	5.10923	4.6853e-09	XP_011540068	NDC1
chr1	54096504	38.2147	2.22045e-16	NR_039942	MIR4781
chr1	54096794	11.0001	6.1065e-07	NR_039942	MIR4781
chr1	54200476	4.24872	2.25561e-06	XP_005270977	MRPL37
chr1	54226344	11.1556	3.95505e-07	XP_016856388	SSBP3
chr1	54406088	1.96204	0.000994272	XP_016856388	SSBP3
chr1	54741785	29.8305	0	NR_037641	MROH7-TTC4
chr1	54742063	13.158	2.56932e-09	NR_037641	MROH7-TTC4
chr1	54742155	2.63236	2.56932e-09	NR_037641	MROH7-TTC4
chr1	54757757	13.0623	1.86195e-08	NP_689481	PARS2
chr1	54757998	12.7783	2.88543e-08	NP_689481	PARS2
chr1	54758335	17.3017	1.60142e-11	NP_689481	PARS2
chr1	54758760	5.20424	2.22045e-16	NP_689481	PARS2
chr1	54851317	12.0346	0.00316546	NP_055577	DHCR24
chr1	54852200	5.41481	1.11022e-16	NP_055577	DHCR24
chr1	55068818	44.496	0	XR_001737083	USP24
chr1	55214892	1.52704	0.0251484	XR_001737083	USP24
chr1	56579032	1.65233	1.64556e-06	NP_003704	PLPP3
chr1	56579186	4.79709	1.93724e-10	NP_003704	PLPP3
chr1	56579307	26.957	5.44009e-15	NP_003704	PLPP3
chr1	58781901	8.27497	0	NP_002219	JUN
chr1	58782783	13.0217	1.02529e-06	NP_002219	JUN
chr1	58783067	1.70087	0.000615967	NP_002219	JUN
chr1	58783598	5.11185	1.38198e-07	NP_002219	JUN
chr1	60595739	11.3652	2.56005e-07	NA	NA
chr1	61088506	54.6989	0	XP_016856852	NFIA
chr1	62444986	21.656	9.09713e-11	NP_003359	USP1
chr1	64777893	39.9321	1.11022e-16	XR_946694	RAVER2
chr1	64832997	17.8223	6.59228e-12	XR_946694	RAVER2
chr1	66984721	2.07459	1.22662e-10	XR_001737345	MIER1
chr1	67412905	15.4018	2.58632e-06	NP_056455	SERBP1
chr1	67413104	4.18397	8.23301e-10	NP_056455	SERBP1
chr1	70221716	1.55747	0.000122211	XR_426640	SRSF11
chr1	70228441	12.0887	6.91972e-08	XR_426640	SRSF11
chr1	70250746	5.49572	4.64628e-06	XR_426640	SRSF11
chr1	75786794	25.5641	0	NR_073562	RABGGTB
chr1	77631990	15.4491	1.5069e-07	XR_001737104	ZZZ3
chr1	77632130	1.93669	7.26746e-06	XR_001737104	ZZZ3
chr1	77811784	1.50179	0.00146444	XR_001737157	MIGA1
chr1	81502162	4.14462	4.33653e-12	XR_001737071	ADGRL2
chr1	81505382	13.8872	6.49744e-05	XR_001737071	ADGRL2
chr1	82131913	1.64631	0.000325757	NA	NA
chr1	85200644	15.1043	5.51776e-10	XP_016857975	SYDE2
chr1	85708059	4.07992	5.42862e-11	XR_001737245	ZNHIT6
chr1	86900524	14.0292	3.21491e-09	NR_144513	SELENOF
chr1	87104718	11.23	0.0070855	NP_036394	HS2ST1
chr1	87328604	2.98504	0.000188903	XP_005271348	LMO4
chr1	87328970	1.70212	3.58645e-07	XP_005271348	LMO4
chr1	87329225	2.77167	1.84969e-05	XP_005271348	LMO4
chr1	87345005	45.4696	2.22045e-16	XP_005271348	LMO4
chr1	88833427	12.445	3.14425e-08	XP_016857272	PKN2
chr1	88982653	3.01236	0.00032764	NP_062556	RBMXL1
chr1	88983558	20.013	2.40546e-11	NP_062556	RBMXL1
chr1	88983715	21.0475	3.14193e-14	NP_062556	RBMXL1
chr1	89713491	7.07177	2.74583e-11	XP_016857993	LRRC8C
chr1	89935423	1.70605	6.84276e-05	XP_016857091	LRRC8D
chr1	90937604	13.9819	0.000720495	XP_016857983	ZNF644
chr1	90937885	4.71999	1.9678e-05	XP_016857983	ZNF644
chr1	90941040	13.6167	8.979e-06	XP_016857983	ZNF644
chr1	91524160	17.4302	1.60142e-11	XR_001737462	CDC7
chr1	92475173	11.4463	2.56005e-07	XP_011539548	GFI1
chr1	92475296	12.305	6.91972e-08	XP_011539548	GFI1
chr1	92475789	3.87106	2.28385e-06	XP_011539548	GFI1
chr1	92485005	12.5823	4.46945e-08	XP_011539548	GFI1
chr1	93136880	23.2923	1.11022e-15	XR_001737044	MTF2
chr1	93154651	13.5086	7.74321e-09	NR_030761	TMED5
chr1	93180662	19.0867	1.11411e-12	XR_001737148	CCDC18
chr1	93180925	18.4511	2.71128e-12	XR_001737148	CCDC18
chr1	93346449	5.66807	0.000202431	NP_001929	DR1
chr1	93876836	4.13807	1.81079e-10	NP_055412	DNTTIP2
chr1	95244503	14.9893	8.57705e-10	NP_001186620	TMEM56-RWDD3
chr1	100874123	27.0246	9.99423e-13	XR_001737037	EXTL2
chr1	101239554	2.04261	1.93238e-06	NP_001391	S1PR1
chr1	101240073	34.9624	3.86436e-09	NP_001391	S1PR1
chr1	107056832	11.1796	8.07132e-14	NP_060607	PRMT6
chr1	107057106	8.1336	1.05453e-09	NP_060607	PRMT6
chr1	107057477	6.12547	5.83755e-07	NP_060607	PRMT6
chr1	107057759	2.75662	6.01035e-08	NP_060607	PRMT6
chr1	108223611	4.1259	1.0232e-05	XP_011539065	NBPF4
chr1	108246841	5.74232	9.22613e-08	NA	NA
chr1	108247180	18.5796	1.73805e-12	NA	NA
chr1	108247468	34.692	3.33067e-16	NA	NA
chr1	108247565	35.6521	2.22045e-16	NA	NA
chr1	108261762	3.24648	1.49902e-06	NA	NA
chr1	108262125	9.87194	0	NA	NA
chr1	108262557	11.5904	7.77156e-16	NA	NA
chr1	108272823	6.20756	1.11022e-16	NA	NA
chr1	108273093	5.8251	2.22045e-16	NA	NA
chr1	108421285	6.04129	1.11022e-16	XP_016857637	NBPF6
chr1	108421555	6.40364	3.33067e-16	XP_016857637	NBPF6
chr1	108431823	11.6115	7.77156e-16	XP_016857637	NBPF6
chr1	108432254	10.1852	3.33067e-16	XP_016857637	NBPF6
chr1	108432618	3.43016	3.96798e-07	XP_016857637	NBPF6
chr1	108446740	15.1043	5.51776e-10	XP_016857637	NBPF6
chr1	108446976	22.7514	2.10942e-15	XP_016857637	NBPF6
chr1	108447242	21.6357	1.29896e-14	XP_016857637	NBPF6
chr1	108675298	23.7183	3.33067e-16	NA	NA
chr1	109214874	15.9554	6.66134e-16	XP_006710876	SARS
chr1	109237970	3.88463	2.29627e-12	XP_006710876	SARS
chr1	109249755	3.85376	7.37144e-06	NA	NA
chr1	109249827	3.72755	1.60592e-05	NA	NA
chr1	109250844	7.83847	9.85878e-14	XP_005270637	CELSR2
chr1	109251440	9.53783	2.22045e-16	XP_005270637	CELSR2
chr1	109251811	6.39604	8.43775e-11	XP_005270637	CELSR2
chr1	109252178	4.0228	4.98245e-06	XP_005270637	CELSR2
chr1	109252541	5.05053	9.84993e-07	XP_005270637	CELSR2
chr1	109252775	3.49364	0.000426934	XP_005270637	CELSR2
chr1	109253297	6.80173	1.58151e-11	XP_005270637	CELSR2
chr1	109258451	4.33157	0.00432952	XP_005270637	CELSR2
chr1	109274679	11.129	4.44089e-16	XP_005270637	CELSR2
chr1	109491359	12.6837	0.000238744	XP_016855759	ATXN7L2
chr1	109491451	1.99161	6.49744e-05	XP_016855759	ATXN7L2
chr1	109592499	14.2763	9.08162e-14	NR_029583	MIR197
chr1	109929090	11.1624	3.95505e-07	XP_016855858	CSF1
chr1	110210994	11.9602	1.0708e-07	NA	NA
chr1	110338553	11.6289	1.65614e-07	NR_036595	LOC440600
chr1	110338811	13.5491	7.74321e-09	NR_036595	LOC440600
chr1	110340099	4.7711	2.22045e-16	XR_001737367	RBM15
chr1	110340356	9.71541	2.22045e-16	XR_001737367	RBM15
chr1	110341100	70.9089	0	XR_001737367	RBM15
chr1	110341624	7.75474	3.33067e-16	XR_001737367	RBM15
chr1	110342127	64.9853	0	XR_001737367	RBM15
chr1	110347385	1.59559	0.00154598	NA	NA
chr1	110347614	6.56722	4.59084e-06	NA	NA
chr1	110604592	16.8622	8.9364e-05	XP_016856702	KCNA2
chr1	110668325	4.36763	1.02529e-06	NA	NA
chr1	110671578	35.3478	3.33067e-16	NA	NA
chr1	110672187	2.49484	4.89389e-05	NA	NA
chr1	110672966	3.63208	2.69823e-06	NR_109846	KCNA3
chr1	110673155	1.77736	3.6557e-07	NR_109846	KCNA3
chr1	110673432	31.0679	4.44089e-16	NR_109846	KCNA3
chr1	110673738	30.5287	2.22045e-16	NR_109846	KCNA3
chr1	110674014	7.96136	4.88498e-15	NR_109846	KCNA3
chr1	110674201	8.52256	0	NR_109846	KCNA3
chr1	110674485	5.27859	7.37188e-13	NR_109846	KCNA3
chr1	110674649	29.4654	7.37188e-13	NR_109846	KCNA3
chr1	111724235	17.8223	6.59228e-12	NR_125963	LOC101928718
chr1	111727334	12.6161	4.46945e-08	NR_125963	LOC101928718
chr1	111766260	3.6661	5.10703e-15	NP_009135	DDX20
chr1	112671042	11.6559	1.65614e-07	XP_016857913	CAPZA1
chr1	112913968	2.77214	0	XP_011540329	SLC16A1
chr1	112917206	2.97075	0.00110383	XP_011540329	SLC16A1
chr1	112917452	21.6038	3.33067e-16	XP_011540329	SLC16A1
chr1	112917660	22.6094	3.66374e-15	XP_011540329	SLC16A1
chr1	112955447	2.36716	4.42918e-08	XP_011540329	SLC16A1
chr1	112956100	2.41705	1.43516e-07	XP_011540329	SLC16A1
chr1	112956648	36.8759	4.44089e-16	NR_103744	SLC16A1-AS1
chr1	112957056	52.3595	2.22045e-16	NR_103744	SLC16A1-AS1
chr1	113642193	9.77267	0	XR_946601	MAGI3
chr1	113911736	34.3742	2.22045e-16	NP_073747	DCLRE1B
chr1	113940790	2.77497	1.49902e-06	XP_016856095	HIPK1
chr1	113940993	6.67248	0.000233163	XP_016856095	HIPK1
chr1	114397697	17.4369	1.60142e-11	XP_016856943	TRIM33
chr1	114568094	4.71082	1.28613e-09	NP_005863	BCAS2
chr1	114733801	2.39384	6.39715e-05	NP_009089	CSDE1
chr1	114774252	22.4201	3.66374e-15	NR_049742	SIKE1
chr1	115659754	4.16991	3.12843e-08	NP_620409	VANGL1
chr1	115663721	3.43216	3.36164e-12	NP_620409	VANGL1
chr1	115685508	2.9985	2.15847e-05	NP_620409	VANGL1
chr1	115691251	29.1747	2.22045e-16	NP_620409	VANGL1
chr1	115691563	18.9312	4.6853e-09	NP_620409	VANGL1
chr1	116577282	23.9211	3.33067e-16	XP_011539618	IGSF3
chr1	116614152	15.1516	5.51776e-10	XP_011539618	IGSF3
chr1	116616099	11.6695	1.65614e-07	XP_011539618	IGSF3
chr1	117075190	1.94597	6.80422e-09	XR_001737491	TTF2
chr1	117118319	4.69893	2.06793e-07	XR_246297	TRIM45
chr1	117366996	2.3764	2.8351e-07	NA	NA
chr1	117367087	2.43179	5.16658e-08	NA	NA
chr1	117367559	26.031	0	XR_001736939	MAN1A2
chr1	117367993	4.21165	1.22125e-15	XR_001736939	MAN1A2
chr1	117368248	6.42822	7.0115e-12	XR_001736939	MAN1A2
chr1	117523071	16.585	5.31338e-09	XR_001736939	MAN1A2
chr1	117606134	3.58346	4.88498e-15	NP_060179	FAM46C
chr1	117606797	21.7101	1.29896e-14	NP_060179	FAM46C
chr1	117622861	3.74122	7.07495e-09	NP_060179	FAM46C
chr1	117623131	3.23575	2.22045e-16	NP_060179	FAM46C
chr1	117623597	9.37753	5.55112e-16	NP_060179	FAM46C
chr1	117623844	62.1457	8.88178e-16	NP_060179	FAM46C
chr1	117624299	2.20965	7.77156e-16	NP_060179	FAM46C
chr1	117624691	3.42453	3.96798e-07	NP_060179	FAM46C
chr1	119033026	8.70016	3.9968e-15	XP_016855531	WARS2
chr1	119179486	17.9237	6.59228e-12	NR_125977	LOC101929147
chr1	119180410	15.6654	2.28139e-10	NR_125977	LOC101929147
chr1	119623214	11.8317	1.0708e-07	XP_016858272	ZNF697
chr1	119623848	19.2625	7.13984e-13	XP_016858272	ZNF697
chr1	119624097	3.27157	7.37144e-06	XP_016858272	ZNF697
chr1	119625970	1.89386	1.00738e-05	XP_016858272	ZNF697
chr1	119648101	12.704	2.88543e-08	NA	NA
chr1	119913847	4.91494	0.0385316	XP_016856862	NOTCH2
chr1	119914972	214.214	2.22045e-16	XP_016856862	NOTCH2
chr1	119915281	22.7684	0	XP_016856862	NOTCH2
chr1	119916164	3.30618	0.00696163	XP_016856862	NOTCH2
chr1	119918436	1.69295	0.000174952	XP_016856862	NOTCH2
chr1	119918534	2.28687	0.000239053	XP_016856862	NOTCH2
chr1	119919466	1.57067	0.000291472	XP_016856862	NOTCH2
chr1	119923887	4.38479	0	XP_016856862	NOTCH2
chr1	119925558	3.75166	6.66134e-16	XP_016856862	NOTCH2
chr1	119926518	12.3845	0.000392633	XP_016856862	NOTCH2
chr1	120029968	2.37118	2.75557e-13	XP_016856862	NOTCH2
chr1	120069527	2.98407	2.22045e-16	XP_016856862	NOTCH2
chr1	120295303	12.2712	6.91972e-08	NA	NA
chr1	120420048	1.53306	0.0201757	NA	NA
chr1	120424783	2.40176	0.013141	NA	NA
chr1	120466151	11.23	0.000217098	NR_102405	NBPF8
chr1	120466397	7.94215	6.4504e-14	NR_102405	NBPF8
chr1	120603088	12.8121	2.88543e-08	NA	NA
chr1	120802092	7.0006	3.33067e-16	NA	NA
chr1	120840369	21.8318	8.21565e-15	XR_001737692	LOC101929796
chr1	120840799	25.9487	3.06422e-14	XR_001737692	LOC101929796
chr1	121010466	13.61	7.74321e-09	NR_135813	LOC101929798
chr1	121118556	6.92518	1.33227e-15	NA	NA
chr1	121184218	11.901	0	XP_011540320	FAM72B
chr1	121185105	2.0794	2.22045e-16	XP_011540320	FAM72B
chr1	121185542	2.59321	2.15319e-05	XR_001737372	SRGAP2C
chr1	121185694	18.2956	6.64543e-08	XR_001737372	SRGAP2C
chr1	121186934	2.03061	4.44089e-16	XR_001737372	SRGAP2C
chr1	121187096	2.6008	2.22045e-16	XR_001737372	SRGAP2C
chr1	143793557	11.1691	3.95505e-07	NA	NA
chr1	143905888	2.73241	0	NA	NA
chr1	143971821	12.801	0	XP_016857171	FAM72C
chr1	143972747	3.60261	2.22045e-16	NA	NA
chr1	143973166	3.6679	1.25831e-06	NA	NA
chr1	143973336	18.0387	6.64543e-08	NA	NA
chr1	143974563	3.31475	0	NA	NA
chr1	143974746	2.53474	7.77156e-16	NA	NA
chr1	144068405	6.23689	4.02167e-12	NA	NA
chr1	144422823	27.6872	1.03276e-11	XP_016856566	NBPF15
chr1	144423230	13.5965	7.74321e-09	XP_016856566	NBPF15
chr1	144461090	2.80989	4.32692e-06	XP_016856566	NBPF15
chr1	144461485	3.54866	2.23667e-11	XP_016856566	NBPF15
chr1	144551823	1.58786	0.0234058	NA	NA
chr1	144892096	4.446	3.41172e-13	XP_016857581	SRGAP2B
chr1	144995102	1.58704	0.00283982	XP_016857581	SRGAP2B
chr1	145093251	2.60972	1.33227e-15	XP_016857581	SRGAP2B
chr1	145093413	2.45212	2.18362e-06	XP_016857581	SRGAP2B
chr1	145094653	18.1672	2.68182e-05	XP_016857581	SRGAP2B
chr1	145095242	3.49988	2.22045e-16	XP_016857581	SRGAP2B
chr1	145096164	12.9781	0	XP_016857716	FAM72D
chr1	145167647	15.7872	2.28139e-10	NR_111958	LOC103091866
chr1	145168043	14.685	1.33281e-09	NR_111958	LOC103091866
chr1	145168705	5.7785	1.54438e-09	NR_111958	LOC103091866
chr1	145232978	7.67511	5.77024e-09	NA	NA
chr1	145233530	2.94456	6.66134e-16	NA	NA
chr1	145233628	9.39869	6.66134e-16	NA	NA
chr1	145234144	10.0011	4.44089e-16	NA	NA
chr1	145234586	5.58619	2.22045e-16	NA	NA
chr1	145234790	1.68217	5.56039e-06	NA	NA
chr1	145235098	10.1453	4.44089e-16	NA	NA
chr1	145235503	1.65106	5.00082e-05	NA	NA
chr1	145291304	7.95183	6.22905e-10	NP_001265196	NBPF20
chr1	145304441	14.8067	8.57705e-10	NP_001265196	NBPF20
chr1	145305089	14.8203	8.57705e-10	NP_001265196	NBPF20
chr1	145307624	3.02217	1.48748e-05	NP_001265196	NBPF20
chr1	145308272	3.02217	1.48748e-05	NP_001265196	NBPF20
chr1	145465706	2.579	0	NA	NA
chr1	145670349	1.91077	0.00205037	XR_001737373	GPR89A
chr1	145849419	4.75391	0.000166367	NP_006090	PIAS3
chr1	145912408	46.903	0	NR_073493	PEX11B
chr1	145960373	3.98347	2.09963e-11	NP_001034977	ANKRD34A
chr1	145960499	28.9178	1.05471e-14	NP_001034977	ANKRD34A
chr1	145960750	63.5499	3.33067e-16	NP_001034977	ANKRD34A
chr1	145961000	6.51385	3.33067e-16	NP_001034977	ANKRD34A
chr1	145961531	96.4843	4.44089e-16	NP_001034977	ANKRD34A
chr1	145961860	7.01139	8.88178e-16	NP_001034977	ANKRD34A
chr1	145962479	28.2687	2.22045e-16	NP_001034977	ANKRD34A
chr1	145962885	11.2976	2.56005e-07	NP_001034977	ANKRD34A
chr1	146052145	1.64452	1.64556e-06	NR_104085	RNVU1-6
chr1	146066127	63.962	4.44089e-16	NP_001289300	NBPF10
chr1	146069611	12.6296	2.88543e-08	NP_001289300	NBPF10
chr1	146118950	2.71659	8.979e-06	NP_001289300	NBPF10
chr1	146148274	6.077	2.22045e-16	XP_016858541	LOC100996717
chr1	146156204	1.96606	0.000328386	XP_016858541	LOC100996717
chr1	146948367	11.399	2.56005e-07	NP_001265070	NBPF12
chr1	146994751	5.63651	3.52228e-09	NP_001265070	NBPF12
chr1	147084681	16.3078	9.42134e-11	NA	NA
chr1	147619034	2.45814	4.30914e-08	XP_016857515	BCL9
chr1	147619416	3.8945	1.11022e-15	XP_016857515	BCL9
chr1	147620115	22.1361	1.01385e-09	XP_016857515	BCL9
chr1	147620306	18.228	8.74834e-07	XP_016857515	BCL9
chr1	147620651	5.69395	2.22045e-16	XP_016857515	BCL9
chr1	147624606	11.7738	0	XP_016857515	BCL9
chr1	147624874	7.44657	3.33067e-16	XP_016857515	BCL9
chr1	147993203	2.71605	0.000274465	XR_001737221	GPR89B
chr1	148103492	7.58154	3.5516e-13	NR_110864	NBPF11
chr1	148103735	12.873	2.88543e-08	NR_110864	NBPF11
chr1	148138751	2.31679	2.15319e-05	NR_110864	NBPF11
chr1	148147034	2.15451	6.04767e-05	NR_110864	NBPF11
chr1	148148490	4.34746	8.8618e-13	NR_110864	NBPF11
chr1	148149000	8.07861	4.44089e-16	NR_110864	NBPF11
chr1	148149498	4.18406	2.91811e-12	NR_110864	NBPF11
chr1	148522685	2.29374	2.26849e-10	NA	NA
chr1	148532803	5.73864	4.44089e-16	XP_016855355	LOC100996763
chr1	148599216	3.19469	1.10023e-13	XP_016855355	LOC100996763
chr1	148607648	2.53653	0.00022597	XP_016855355	LOC100996763
chr1	148907176	2.71796	8.75598e-07	XP_016858529	LOC653513
chr1	148952498	1.54116	0.00965957	XP_016858529	LOC653513
chr1	148953212	2.45314	0.00115836	XP_016858529	LOC653513
chr1	148981471	2.16578	6.04767e-05	XP_016858529	LOC653513
chr1	149055451	7.72314	4.44089e-16	XP_016858500	NBPF26
chr1	149093817	2.93746	6.09851e-05	XP_016858500	NBPF26
chr1	149098508	3.20291	3.05165e-06	XP_016858500	NBPF26
chr1	149103657	13.0217	1.86195e-08	NA	NA
chr1	149223115	15.0096	8.57705e-10	NA	NA
chr1	149472428	6.71392	3.33067e-16	XP_016858541	LOC100996717
chr1	149554944	1.84268	8.96803e-08	XP_016858541	LOC100996717
chr1	149636898	12.9136	1.86195e-08	NR_111953	LINC00869
chr1	149702241	17.1597	2.49507e-11	NA	NA
chr1	149831941	3.26561	2.18986e-07	NA	NA
chr1	149834605	7.72272	1.11022e-16	NP_003539	HIST2H4A
chr1	149840186	1.74505	1.9678e-05	NP_066403	HIST2H3C
chr1	149841994	5.94968	8.83667e-07	NA	NA
chr1	149843278	5.86854	0.00195897	NP_003519	HIST2H2BE
chr1	149850534	5.86854	0.000839801	NR_036461	HIST2H2BC
chr1	149851818	2.45695	5.38744e-05	NP_003519	HIST2H2BE
chr1	149853626	1.66458	5.00082e-05	NP_001005464	HIST2H3A
chr1	149859211	7.66727	1.11022e-16	NP_001029249	HIST2H4B
chr1	149861875	3.15743	4.65718e-07	NP_003519	HIST2H2BE
chr1	149900420	35.5183	4.44089e-16	XP_006711411	BOLA1
chr1	149926501	4.19536	1.55365e-12	NP_005841	SF3B4
chr1	149926785	2.21118	0.00017039	NP_005841	SF3B4
chr1	149943704	30.7907	4.44089e-16	XP_016857340	OTUD7B
chr1	149943889	18.4366	2.22045e-16	XP_016857340	OTUD7B
chr1	149944185	7.68291	3.33067e-16	XP_016857340	OTUD7B
chr1	149948988	4.01603	4.98245e-06	XP_016857340	OTUD7B
chr1	149950202	2.57054	2.64706e-05	XP_016857340	OTUD7B
chr1	149959732	2.6936	8.979e-06	XP_016857340	OTUD7B
chr1	150010486	2.48535	3.7804e-05	XP_016857340	OTUD7B
chr1	150159432	41.0004	3.33067e-16	XP_016856909	PLEKHO1
chr1	150218963	1.50396	0.000573802	XP_016857907	ANP32E
chr1	150219347	3.39699	2.55858e-07	XP_016857907	ANP32E
chr1	150220049	11.5275	2.56005e-07	XP_016857907	ANP32E
chr1	150235210	20.1685	1.87739e-13	XP_016857907	ANP32E
chr1	150235419	32.2782	6.66134e-16	XP_016857907	ANP32E
chr1	150266488	1.6886	3.2609e-05	XP_016856906	APH1A
chr1	150293990	5.9335	4.44089e-16	NP_114107	MRPS21
chr1	150364397	19.5668	4.17073e-08	XP_016856256	RPRD2
chr1	150470892	4.82965	0.0160573	XP_016856256	RPRD2
chr1	150471156	7.68823	6.66134e-16	XP_016856256	RPRD2
chr1	150471656	3.11593	2.66454e-15	XP_016856256	RPRD2
chr1	150471902	3.1157	2.22431e-09	XP_016856256	RPRD2
chr1	150472252	5.11859	2.22045e-16	XP_016856256	RPRD2
chr1	150472689	1.90916	3.53816e-05	XP_016856256	RPRD2
chr1	150472995	8.14446	6.66134e-16	XP_016856256	RPRD2
chr1	150507080	3.10133	1.54957e-10	NR_106938	MIR6878
chr1	150507250	6.46801	4.29579e-12	NR_106938	MIR6878
chr1	150575267	3.97547	4.98245e-06	NP_877495	MCL1
chr1	150576069	11.6898	1.65614e-07	NP_877495	MCL1
chr1	150576146	11.6762	1.65614e-07	NP_877495	MCL1
chr1	150576493	14.0224	3.12564e-08	NP_877495	MCL1
chr1	150577107	37.7914	2.22045e-16	NP_877495	MCL1
chr1	150577309	6.04595	4.44089e-16	NP_877495	MCL1
chr1	150578263	1.54103	0	NP_877495	MCL1
chr1	150578472	2.56837	6.66134e-16	NP_877495	MCL1
chr1	150578968	3.94044	2.22045e-16	NP_877495	MCL1
chr1	150579302	1.80402	2.22045e-16	NP_877495	MCL1
chr1	150579457	7.55288	1.33227e-15	NP_877495	MCL1
chr1	150625553	2.20508	0.0409347	NP_997051	ENSA
chr1	150648432	50.7706	0	XP_006711491	GOLPH3L
chr1	150950805	35.0706	0	XP_016858444	SETDB1
chr1	150960883	13.4504	0	XP_011507754	CERS2
chr1	150962139	1.68325	6.84276e-05	XP_011507754	CERS2
chr1	150969066	3.15355	5.68237e-07	XP_011507754	CERS2
chr1	150974638	2.88582	6.84564e-13	XP_011507754	CERS2
chr1	151034060	5.23054	3.33067e-16	XP_016857446	PRUNE1
chr1	151034270	24.7257	1.22125e-15	XP_016857446	PRUNE1
chr1	151053156	14.6451	2.22045e-16	XP_016857336	CDC42SE1
chr1	151054298	1.72895	4.97385e-09	XP_016857336	CDC42SE1
chr1	151059738	12.1563	6.91972e-08	NP_006809	MLLT11
chr1	151160826	12.4808	4.46945e-08	NR_144937	TNFAIP8L2-SCNM1
chr1	151165641	2.31233	1.8306e-08	NR_144937	TNFAIP8L2-SCNM1
chr1	151184384	12.4335	0.000328386	XP_016857694	VPS72
chr1	151190058	2.2212	3.26757e-05	XP_016857694	VPS72
chr1	151234284	7.6469	1.68435e-06	XP_016857930	PIP5K1A
chr1	151248227	16.5074	0	XP_016857930	PIP5K1A
chr1	151265424	2.1418	9.34343e-05	XP_016857345	PSMD4
chr1	151282056	19.6749	2.93099e-13	XP_011508115	ZNF687
chr1	151282336	49.4183	6.66134e-16	XP_011508115	ZNF687
chr1	151286294	4.09213	2.22045e-16	XP_011508115	ZNF687
chr1	151286704	15.1507	2.22045e-16	XP_011508115	ZNF687
chr1	151287242	103.868	7.77156e-16	XP_011508115	ZNF687
chr1	151287750	3.94598	6.66134e-16	XP_011508115	ZNF687
chr1	151288055	36.8759	2.22045e-16	XP_011508115	ZNF687
chr1	151288355	26.1659	0	XP_011508115	ZNF687
chr1	151288547	12.8595	2.88543e-08	XP_011508115	ZNF687
chr1	151288635	11.1624	3.95505e-07	XP_011508115	ZNF687
chr1	151289988	12.2509	6.91972e-08	XP_011508115	ZNF687
chr1	151290141	12.1969	6.91972e-08	XP_011508115	ZNF687
chr1	151291619	12.2036	6.91972e-08	XP_011508115	ZNF687
chr1	151292661	23.1804	0	XP_016856981	PI4KB
chr1	151315958	10.8857	2.22045e-16	XP_016856981	PI4KB
chr1	151316251	2.41408	7.77156e-16	XP_016856981	PI4KB
chr1	151327295	1.58272	4.91749e-05	XP_016856981	PI4KB
chr1	151342758	19.0123	4.6853e-09	XP_016857489	RFX5
chr1	151402974	2.38667	1.39363e-05	XR_921760	POGZ
chr1	151405103	17.7857	0	XR_921760	POGZ
chr1	151405569	1.96029	1.71307e-13	XR_921760	POGZ
chr1	151405780	3.74358	2.22045e-16	XR_921760	POGZ
chr1	151406065	5.39189	6.66134e-16	XR_921760	POGZ
chr1	151406300	33.3803	5.375e-10	XR_921760	POGZ
chr1	151406626	11.6357	1.65614e-07	XR_921760	POGZ
chr1	151406930	12.7716	2.5402e-07	XR_921760	POGZ
chr1	151428162	2.98295	0.00012727	XR_921760	POGZ
chr1	151428323	1.81226	1.43589e-05	XR_921760	POGZ
chr1	151581779	3.13035	1.0232e-05	XP_016857713	TUFT1
chr1	151652100	12.0887	6.91972e-08	XP_016857906	SNX27
chr1	151770012	18.2551	4.22795e-12	NP_057262	OAZ3
chr1	151874435	11.8453	1.0708e-07	XP_011507444	THEM4
chr1	153645344	5.45008	2.22045e-16	XP_016856482	CHTOP
chr1	153662280	2.74569	5.77767e-09	NP_004506	ILF2
chr1	153773062	4.06562	3.36272e-06	XP_016857621	INTS3
chr1	153773245	5.34577	1.20624e-08	XP_016857621	INTS3
chr1	153775510	6.59212	6.94277e-09	XR_001736940	SLC27A3
chr1	153775919	8.6566	8.8618e-13	XR_001736940	SLC27A3
chr1	153816569	4.26877	0.00335637	XP_005245421	GATAD2B
chr1	153817396	4.25366	0.00032764	XP_005245421	GATAD2B
chr1	153828098	3.93191	6.66134e-16	XP_005245421	GATAD2B
chr1	153947830	2.38934	0.0251484	XR_001737032	CRTC2
chr1	153947999	1.72845	0.00434089	XR_001737032	CRTC2
chr1	154325659	15.7143	4.44089e-16	XR_001737337	ATP8B2
chr1	154328124	2.87952	9.6174e-11	XR_001737337	ATP8B2
chr1	154330415	10.0402	1.46629e-10	XR_001737337	ATP8B2
chr1	154343245	2.8244	0.000153795	XR_001737337	ATP8B2
chr1	154349300	20.7014	0	XR_001737337	ATP8B2
chr1	154429310	2.59279	0.000701546	XP_016856690	IL6R
chr1	154435026	3.41664	1.53685e-06	XP_016856690	IL6R
chr1	154436075	6.43988	2.5402e-07	XP_016856690	IL6R
chr1	154465341	79.236	5.55112e-16	XP_016856690	IL6R
chr1	154465704	28.2449	8.88178e-16	XP_016856690	IL6R
chr1	154550272	44.2863	4.44089e-16	NP_060052	UBE2Q1
chr1	154550957	2.88338	2.51122e-09	NP_060052	UBE2Q1
chr1	154555513	1.55301	0.00151791	NP_060052	UBE2Q1
chr1	154555945	3.19577	6.01035e-08	NP_060052	UBE2Q1
chr1	154558443	2.87885	1.26521e-12	NP_060052	UBE2Q1
chr1	154558574	3.75126	0	NP_060052	UBE2Q1
chr1	154582812	1.83333	2.05178e-05	XP_016855526	ADAR
chr1	154584839	6.03035	0	XP_016855526	ADAR
chr1	154601345	25.5111	0	XP_016855526	ADAR
chr1	154601534	33.4079	0	XP_016855526	ADAR
chr1	154602055	4.91649	2.22045e-16	XP_016855526	ADAR
chr1	154602404	2.36333	2.22045e-16	XP_016855526	ADAR
chr1	154602607	2.81475	6.66134e-16	XP_016855526	ADAR
chr1	154627874	3.77843	1.11022e-16	XP_016855526	ADAR
chr1	154671128	6.58626	0	NA	NA
chr1	154671270	5.91163	3.33067e-16	NA	NA
chr1	154672035	4.09375	2.22045e-16	NA	NA
chr1	154677633	2.51979	2.22045e-16	NA	NA
chr1	154678474	3.75456	8.88178e-16	NA	NA
chr1	154678761	7.53282	4.44089e-16	NA	NA
chr1	154679415	13.7446	2.22045e-16	NA	NA
chr1	154944658	12.3321	0.0201757	NP_065385	PBXIP1
chr1	154945013	3.91286	5.75096e-14	NP_065385	PBXIP1
chr1	154946057	3.29256	4.44089e-16	NP_065385	PBXIP1
chr1	154946475	2.00051	5.19361e-09	NP_065385	PBXIP1
chr1	154948347	6.6794	1.25831e-06	NP_065385	PBXIP1
chr1	154951901	2.84196	3.26757e-05	NP_065385	PBXIP1
chr1	154953700	6.78488	2.79776e-14	NP_065385	PBXIP1
chr1	154956088	12.6296	2.64706e-05	NP_065385	PBXIP1
chr1	154957392	3.12768	0.000806511	NP_612157	PYGO2
chr1	154958606	11.5292	1.11022e-15	NP_612157	PYGO2
chr1	154958902	4.18504	7.77156e-16	NP_612157	PYGO2
chr1	154959349	22.7837	5.55112e-16	NP_612157	PYGO2
chr1	154959627	3.24976	0	NP_612157	PYGO2
chr1	154961493	1.72408	1.9678e-05	NP_612157	PYGO2
chr1	154961650	6.00839	4.28518e-09	NP_612157	PYGO2
chr1	154962400	14.3267	3.34103e-05	NP_612157	PYGO2
chr1	154963832	1.51111	0.0146279	NP_612157	PYGO2
chr1	154983392	9.28148	0.0186293	NP_958800	FLAD1
chr1	154984038	4.17434	2.8351e-07	NP_958800	FLAD1
chr1	154987855	13.4071	1.20098e-08	NP_958800	FLAD1
chr1	154988200	4.97063	3.55271e-15	NP_958800	FLAD1
chr1	154988372	1.89652	2.58092e-06	NP_958800	FLAD1
chr1	154988704	11.7277	4.44089e-16	NP_958800	FLAD1
chr1	154989579	15.1516	5.51776e-10	NP_958800	FLAD1
chr1	154990482	17.0583	0.00294636	NP_958800	FLAD1
chr1	155002422	12.4501	0	NA	NA
chr1	155002667	12.4238	0	XP_016856888	ZBTB7B
chr1	155002875	13.0488	0	XP_016856888	ZBTB7B
chr1	155010277	14.685	2.071e-06	XP_016856888	ZBTB7B
chr1	155010378	6.82152	0.0010272	XP_016856888	ZBTB7B
chr1	155014034	15.3612	3.54853e-10	XP_016856888	ZBTB7B
chr1	155014675	10.903	0	XP_016856888	ZBTB7B
chr1	155014945	18.4806	1.11022e-16	XP_016856888	ZBTB7B
chr1	155015185	9.18614	2.22045e-16	XP_016856888	ZBTB7B
chr1	155015412	164.842	3.33067e-16	XP_016856888	ZBTB7B
chr1	155015650	20.9426	2.22045e-16	XP_016856888	ZBTB7B
chr1	155015795	3.49619	0	XP_016856888	ZBTB7B
chr1	155016444	26.0648	2.22045e-16	XP_016856888	ZBTB7B
chr1	155016729	131.236	0	XP_016856888	ZBTB7B
chr1	155017249	3.67318	4.44089e-16	XP_016856888	ZBTB7B
chr1	155017654	4.57583	0	XP_016856888	ZBTB7B
chr1	155018191	2.18215	2.45269e-06	XP_016856888	ZBTB7B
chr1	155018348	2.56445	2.65097e-05	XP_016856888	ZBTB7B
chr1	155051415	2.85046	2.99595e-06	NR_048579	ADAM15
chr1	155062481	2.25701	7.93854e-12	NR_048579	ADAM15
chr1	155062555	3.37927	2.10498e-13	NR_048579	ADAM15
chr1	155069210	2.00576	0.000231934	NP_872632	EFNA4
chr1	155140217	1.6717	2.84115e-10	XP_016856987	DPM3
chr1	155185894	10.2024	1.2447e-10	NP_002447	MUC1
chr1	155188599	3.5506	4.18232e-10	NP_002447	MUC1
chr1	155188803	2.44957	9.99201e-16	NP_002447	MUC1
chr1	155189167	4.22155	4.44089e-16	NP_002447	MUC1
chr1	155189280	5.09904	4.44089e-16	NP_002447	MUC1
chr1	155189538	2.33796	4.44089e-16	NP_002447	MUC1
chr1	155190129	5.59228	0	NP_002447	MUC1
chr1	155190552	7.25497	4.44089e-16	NP_002447	MUC1
chr1	155190671	3.9985	4.44089e-16	NP_002447	MUC1
chr1	155190996	3.11373	1.11022e-16	NP_002447	MUC1
chr1	155191585	2.25173	0	NP_002447	MUC1
chr1	155191825	3.07775	4.44089e-16	NP_002447	MUC1
chr1	155191944	1.6424	7.74936e-14	NP_002447	MUC1
chr1	155214005	14.3327	2.22045e-16	NR_002188	GBAP1
chr1	155214269	7.00564	3.33067e-16	NR_002188	GBAP1
chr1	155214587	1.78447	0.00114133	NR_002188	GBAP1
chr1	155217010	19.2422	1.48076e-08	NR_002188	GBAP1
chr1	155217259	20.581	7.62723e-14	NR_002188	GBAP1
chr1	155224886	12.9744	1.86195e-08	NR_002188	GBAP1
chr1	155233288	2.29538	0.000174952	NA	NA
chr1	155234631	14.736	1.11022e-16	NP_001165283	GBA
chr1	155234896	7.08707	2.22045e-16	NP_001165283	GBA
chr1	155235214	2.14251	1.23561e-06	NP_001165283	GBA
chr1	155235825	10.9161	3.28467e-07	NP_001165283	GBA
chr1	155236275	20.0265	1.87739e-13	NP_001165283	GBA
chr1	155236450	1.54879	1.98508e-07	NP_001165283	GBA
chr1	155238176	1.63006	5.68103e-06	NP_001165283	GBA
chr1	155238287	3.34001	3.0131e-06	NP_001165283	GBA
chr1	155238545	6.5441	3.58491e-13	NP_001165283	GBA
chr1	155244559	13.3328	1.10142e-07	NP_001165283	GBA
chr1	155250606	4.14447	9.99423e-13	XP_005244902	FAM189B
chr1	155254901	5.70521	1.44073e-05	XP_005244902	FAM189B
chr1	155255337	1.86421	0.00283982	XP_005244902	FAM189B
chr1	155262166	2.87181	0.00324761	XP_016855480	SCAMP3
chr1	155263206	15.2327	5.51776e-10	XR_241067	CLK2
chr1	155270958	3.35252	1.51965e-05	XR_241067	CLK2
chr1	155273270	2.59998	0.0415679	XR_241067	CLK2
chr1	155308946	17.3355	1.60142e-11	XP_005245020	FDPS
chr1	155320575	1.52282	2.5508e-05	XP_005245020	FDPS
chr1	155438598	115.795	2.22045e-16	NR_030282	MIR555
chr1	155438876	9.58189	3.33067e-16	NR_030282	MIR555
chr1	155459879	11.8047	0.0147604	NR_030282	MIR555
chr1	155478031	47.1532	4.44089e-16	NR_030282	MIR555
chr1	155478110	2.92287	0	NR_030282	MIR555
chr1	155479011	4.4475	2.18778e-10	NR_030282	MIR555
chr1	155481749	4.2785	4.44089e-16	NR_030282	MIR555
chr1	155482054	14.5203	0	NR_030282	MIR555
chr1	155521247	6.51496	2.22045e-16	NR_030282	MIR555
chr1	155562268	4.81685	1.04565e-05	NR_030282	MIR555
chr1	155563081	23.5966	8.21676e-13	NA	NA
chr1	155563394	29.8371	8.88178e-16	NA	NA
chr1	155610313	7.8757	2.36255e-13	XR_921862	MSTO1
chr1	155610792	14.827	8.57705e-10	XR_921862	MSTO1
chr1	155612201	3.6667	0.00208684	XR_921862	MSTO1
chr1	155612941	2.76513	8.979e-06	XR_921862	MSTO1
chr1	155614144	42.4946	4.44089e-16	XR_921862	MSTO1
chr1	155614372	18.6271	0	XR_921862	MSTO1
chr1	155614500	7.96736	1.11022e-16	XR_921862	MSTO1
chr1	155614764	2.72742	1.99816e-11	XR_921862	MSTO1
chr1	155659783	2.50097	4.44089e-16	NP_620832	YY1AP1
chr1	155660199	1.94248	0.000617839	NP_620832	YY1AP1
chr1	155660847	3.17917	0.00275181	NP_620832	YY1AP1
chr1	155661326	1.95541	1.17732e-05	NP_620832	YY1AP1
chr1	155676591	2.02405	9.8238e-06	NP_620832	YY1AP1
chr1	155687909	1.85796	0.000356911	NP_620832	YY1AP1
chr1	155688145	1.93098	0.00142906	NP_620832	YY1AP1
chr1	155688423	2.08056	1.5982e-07	NP_620832	YY1AP1
chr1	155688678	2.76872	1.58887e-10	NP_620832	YY1AP1
chr1	155688950	1.66188	5.00082e-05	NP_620832	YY1AP1
chr1	155689224	1.81662	1.31561e-13	XP_016857786	DAP3
chr1	155709052	1.55235	0.000167958	XP_016857786	DAP3
chr1	155738326	10.9439	2.22045e-16	XP_016857786	DAP3
chr1	155745893	2.77826	3.03868e-13	NA	NA
chr1	155746375	2.23322	4.1773e-06	NA	NA
chr1	155747999	1.73423	0.0368469	NA	NA
chr1	155748245	4.07772	2.22045e-16	NA	NA
chr1	155749873	3.73965	1.11022e-16	XP_011507961	GON4L
chr1	155750235	4.88415	1.11022e-16	XP_011507961	GON4L
chr1	155751850	5.75065	0.00411161	XP_011507961	GON4L
chr1	155752042	23.1706	1.22125e-15	XP_011507961	GON4L
chr1	155752554	39.9997	0	XP_011507961	GON4L
chr1	155753223	2.46611	3.10318e-09	XP_011507961	GON4L
chr1	155756977	4.71246	0.000316749	XP_011507961	GON4L
chr1	155757295	2.57659	6.04767e-05	XP_011507961	GON4L
chr1	155762290	6.37077	0.00154598	XP_011507961	GON4L
chr1	155765088	2.82222	5.23294e-06	XP_011507961	GON4L
chr1	155765350	4.63148	4.44089e-16	XP_011507961	GON4L
chr1	155765653	38.6203	5.55112e-16	XP_011507961	GON4L
chr1	155766184	3.76094	7.11653e-14	XP_011507961	GON4L
chr1	155766498	3.18421	3.16359e-11	XP_011507961	GON4L
chr1	155767444	15.9697	1.46629e-10	XP_011507961	GON4L
chr1	155853592	3.14818	5.01407e-08	XP_011507961	GON4L
chr1	155853689	25.2937	7.00643e-11	XP_011507961	GON4L
chr1	155859638	2.58677	1.84969e-05	XP_016856248	SYT11
chr1	155868228	9.3788	4.44089e-16	XP_016856248	SYT11
chr1	155884819	11.6898	0.0186293	XP_016856248	SYT11
chr1	155900354	12.0278	1.0708e-07	NP_008843	RIT1
chr1	155913360	4.26226	4.44089e-16	NP_055764	KIAA0907
chr1	155914071	13.2787	0.00166641	NP_055764	KIAA0907
chr1	155926026	4.70946	2.22045e-16	NP_055764	KIAA0907
chr1	155933806	3.06105	1.48748e-05	NP_055764	KIAA0907
chr1	155934355	3.09314	1.60592e-05	NP_055764	KIAA0907
chr1	155947873	6.04463	4.44089e-16	XP_016858288	ARHGEF2
chr1	155950915	1.98101	0.017642	XP_016858288	ARHGEF2
chr1	155951142	1.83294	5.51281e-06	XP_016858288	ARHGEF2
chr1	155952719	2.54386	0.000467777	XP_016858288	ARHGEF2
chr1	156018349	3.22027	4.74645e-09	XP_011508225	SSR2
chr1	156041531	4.77713	0.00050548	XR_921895	UBQLN4
chr1	156075690	2.54046	0.0116441	NP_001087194	MEX3A
chr1	156076717	32.436	4.44089e-16	NP_001087194	MEX3A
chr1	156076962	83.5818	2.10942e-15	NP_001087194	MEX3A
chr1	156077158	35.915	7.77156e-16	NP_001087194	MEX3A
chr1	156077555	94.0908	2.22045e-16	NP_001087194	MEX3A
chr1	156081799	11.6403	2.22045e-16	NP_001087194	MEX3A
chr1	156082370	7.06701	0	NA	NA
chr1	156114829	2.01714	3.19948e-05	XR_921781	LMNA
chr1	156135950	7.51316	0.00146444	XR_921781	LMNA
chr1	156200337	5.1437	5.55112e-15	XP_016858397	SLC25A44
chr1	156210449	32.7041	0	XP_016858397	SLC25A44
chr1	156212624	29.1409	2.22045e-16	XP_016858397	SLC25A44
chr1	156238972	13.4207	1.20098e-08	NP_001186593	PMF1-BGLAP
chr1	156250921	2.27585	0.000618017	XR_921762	SMG5
chr1	156263551	1.60593	6.7941e-05	XR_921762	SMG5
chr1	156266099	1.87862	4.44089e-16	XR_921762	SMG5
chr1	156291730	44.1782	0	XR_426762	GLMP
chr1	156480869	3.23177	0.0174047	XR_001737184	MEF2D
chr1	156594725	15.56	1.11022e-16	XP_005245344	GPATCH4
chr1	156595228	1.94772	3.32449e-10	XP_005245344	GPATCH4
chr1	156595478	1.67251	1.56541e-14	XP_005245344	GPATCH4
chr1	156641999	59.5333	2.22045e-16	XP_016857536	BCAN
chr1	156642121	67.5929	3.33067e-16	XP_016857536	BCAN
chr1	156642562	11.5741	4.44089e-16	XP_016857536	BCAN
chr1	156644408	9.52947	1.52052e-11	XP_016857536	BCAN
chr1	156644749	11.9534	0.00316546	XP_016857536	BCAN
chr1	156645632	11.6154	1.65614e-07	XP_016857536	BCAN
chr1	156646008	5.62983	2.91811e-12	XP_016857536	BCAN
chr1	156646475	4.54645	6.84564e-13	XP_016857536	BCAN
chr1	156646846	69.3093	6.66134e-16	XP_016857536	BCAN
chr1	156661334	8.11569	2.73115e-14	NA	NA
chr1	156722408	8.50548	0.000202431	XP_006711624	ISG20L2
chr1	156723315	32.657	1.44329e-15	XP_006711624	ISG20L2
chr1	156724167	3.00149	6.66134e-16	XP_006711624	ISG20L2
chr1	156724329	10.7072	8.88178e-16	XP_006711624	ISG20L2
chr1	156727103	16.5221	1.11022e-16	XP_006711624	ISG20L2
chr1	156727380	9.64425	1.11022e-16	XP_006711624	ISG20L2
chr1	156727737	2.15401	1.1878e-06	XP_006711624	ISG20L2
chr1	156728062	9.27062	0	XP_006711624	ISG20L2
chr1	156728803	50.7033	1.11022e-16	XR_426778	RRNAD1
chr1	156729030	52.1801	0	XR_426778	RRNAD1
chr1	156732096	13.6573	7.74321e-09	XR_426778	RRNAD1
chr1	156732285	19.8981	3.65696e-11	XR_426778	RRNAD1
chr1	156734378	14.553	9.43645e-12	XR_426778	RRNAD1
chr1	156767638	6.63199	5.61773e-14	XR_921868	PRCC
chr1	156768220	2.06925	0	XR_921868	PRCC
chr1	156782310	4.52317	2.22045e-16	XR_921868	PRCC
chr1	156786725	8.84464	2.22045e-16	XR_921868	PRCC
chr1	156794789	2.33321	9.35196e-12	XR_921868	PRCC
chr1	156797322	2.02492	2.22045e-16	XR_921868	PRCC
chr1	156800393	1.79723	1.55431e-15	XR_921868	PRCC
chr1	156800679	2.45002	6.56331e-10	XR_921868	PRCC
chr1	156814019	12.8324	2.64706e-05	XP_016858256	SH2D2A
chr1	156935950	1.84483	0.000328386	XP_016858413	ARHGEF11
chr1	156938485	1.58885	0.000541483	XP_016858413	ARHGEF11
chr1	157045471	1.8678	8.74856e-14	NA	NA
chr1	157125036	8.37752	7.77156e-16	XP_006711273	ETV3
chr1	157125279	3.20372	1.58887e-10	XP_006711273	ETV3
chr1	157125546	30.2836	1.11022e-15	XP_006711273	ETV3
chr1	157125776	71.3113	1.11022e-16	XP_006711273	ETV3
chr1	157135689	6.73079	3.16359e-11	XP_006711273	ETV3
chr1	157136329	15.8543	1.11022e-16	XP_006711273	ETV3
chr1	157138335	6.71298	1.22125e-15	XP_006711273	ETV3
chr1	159020442	17.7682	2.20977e-08	XP_016856639	IFI16
chr1	159032672	1.72501	4.94996e-07	XP_016856639	IFI16
chr1	159045316	2.24131	3.63546e-05	XP_016856639	IFI16
chr1	159051753	3.84313	0.047642	XP_016856639	IFI16
chr1	159925469	5.27594	2.72927e-08	NP_003555	TAGLN2
chr1	160031210	27.5114	0	NP_660150	PIGM
chr1	160031632	13.1096	1.84969e-05	NP_660150	PIGM
chr1	160095186	1.89695	0.00076891	XP_016858329	IGSF8
chr1	160217436	18.0244	0	NR_028106	DCAF8
chr1	160222721	2.60637	0.000229667	NR_028106	DCAF8
chr1	160225639	2.78854	0.000328386	NR_028106	DCAF8
chr1	160239523	2.53929	8.61016e-06	NR_028106	DCAF8
chr1	160240046	8.54682	0	NR_028106	DCAF8
chr1	160262381	34.9151	1.9218e-13	NR_028106	DCAF8
chr1	160262468	1.88171	6.88735e-09	NR_028106	DCAF8
chr1	160739337	2.9568	2.34257e-14	XP_011508131	SLAMF7
chr1	160753274	5.0777	0.000262989	XP_011508131	SLAMF7
chr1	160753711	4.02178	2.22045e-16	XP_011508131	SLAMF7
chr1	160753921	12.2869	5.55112e-16	XP_011508131	SLAMF7
chr1	160796292	4.19868	2.99388e-10	XP_016856793	LY9
chr1	160799980	2.45125	0.000790204	XP_016856793	LY9
chr1	160802261	9.77307	3.33067e-16	XP_016856793	LY9
chr1	160827919	3.06952	0.00492537	XP_016856793	LY9
chr1	161039733	9.08873	2.22045e-16	NP_996888	USF1
chr1	161041697	1.82161	0.000238744	NP_996888	USF1
chr1	161047161	2.02237	0.0086717	XP_016856449	ARHGAP30
chr1	161048003	1.70513	2.22045e-16	XP_016856449	ARHGAP30
chr1	161049023	2.44708	4.44089e-16	XP_016856449	ARHGAP30
chr1	161049315	9.24951	4.44089e-16	XP_016856449	ARHGAP30
chr1	161051534	2.19266	1.11022e-16	XP_016856449	ARHGAP30
chr1	161069835	3.27872	4.19453e-11	XP_016856449	ARHGAP30
chr1	161120874	21.5343	2.03171e-14	XP_016856860	NIT1
chr1	161122169	47.9916	1.11022e-16	XP_016858291	DEDD
chr1	161122462	12.5079	4.46945e-08	XP_016858291	DEDD
chr1	161124445	11.0677	3.04599e-06	XP_016858291	DEDD
chr1	161158655	8.9993	6.80422e-09	XP_016856940	UFC1
chr1	161160906	2.89753	2.24842e-11	XP_016856531	USP21
chr1	161202460	1.60466	3.15516e-08	XP_016856846	NDUFS2
chr1	161229055	1.67304	0.000668393	NR_049819	MIR5187
chr1	161229243	10.2667	6.56331e-10	NR_049819	MIR5187
chr1	161229972	12.6769	2.88543e-08	NR_049819	MIR5187
chr1	161230422	14.2866	2.22045e-16	NR_049819	MIR5187
chr1	161441724	2.46781	7.47187e-07	NA	NA
chr1	161442284	2.07445	8.98265e-07	NA	NA
chr1	161471312	2.02372	5.53371e-11	NA	NA
chr1	161471957	1.80434	0.00812267	NA	NA
chr1	161749768	32.1632	7.58282e-14	XP_005244919	DUSP12
chr1	161958728	4.95597	1.11022e-15	XP_011507612	ATF6
chr1	162566127	2.93689	6.59574e-10	XP_011508216	UAP1
chr1	163100117	16.6594	6.0518e-11	NA	NA
chr1	163101366	4.66513	1.04708e-06	NA	NA
chr1	163101504	2.62869	1.84969e-05	NA	NA
chr1	163310241	3.04414	1.48748e-05	NR_045630	RGS5
chr1	163319225	3.12697	0.0018156	NR_045630	RGS5
chr1	164559282	4.21493	3.10318e-09	XP_016856885	PBX1
chr1	164559472	2.05128	1.54183e-09	XP_016856885	PBX1
chr1	164559862	2.33394	7.77156e-16	XP_016856885	PBX1
chr1	164846624	2.76016	6.51753e-05	XP_016856885	PBX1
chr1	165743292	3.22015	0.00492537	NR_045818	TMCO1
chr1	165752150	20.919	4.95159e-14	NR_045818	TMCO1
chr1	165754247	4.18922	2.99388e-10	NR_045818	TMCO1
chr1	165759544	3.71457	1.01959e-08	NR_045818	TMCO1
chr1	165908000	23.9887	1.83445e-07	NR_037431	MIR3658
chr1	166848972	19.1881	8.43775e-11	XP_016857404	POGK
chr1	166849072	5.94809	2.83973e-12	XP_016857404	POGK
chr1	166849349	12.2095	2.22045e-16	XP_016857404	POGK
chr1	166849588	10.7911	2.22045e-16	XP_016857404	POGK
chr1	166850027	15.6061	4.44089e-16	XP_016857404	POGK
chr1	166850404	3.71022	2.21223e-12	XP_016857404	POGK
chr1	166852753	11.0858	3.33067e-16	XP_016857404	POGK
chr1	166852915	34.7528	2.22045e-16	XP_016857404	POGK
chr1	166918774	2.55767	4.99958e-07	XP_016856747	ILDR2
chr1	166919046	4.16264	3.0131e-06	XP_016856747	ILDR2
chr1	167220939	1.56059	6.63672e-05	XP_016856997	POU2F1
chr1	167332501	9.02374	2.25244e-06	XP_016856997	POU2F1
chr1	167415710	22.9339	3.25875e-10	XP_016856997	POU2F1
chr1	167416016	27.0787	0	XP_016856997	POU2F1
chr1	167630410	1.7773	4.44089e-16	NR_136519	RCSD1
chr1	167683919	1.91056	3.33067e-16	NR_136519	RCSD1
chr1	167685440	1.87754	6.66134e-16	NR_136519	RCSD1
chr1	167697459	1.70915	8.88178e-16	NR_136519	RCSD1
chr1	167697650	3.07226	4.44089e-16	NR_136519	RCSD1
chr1	167697772	3.53912	1.11022e-16	NR_136519	RCSD1
chr1	167704979	27.8901	1.11022e-15	NR_136519	RCSD1
chr1	167705717	2.80043	0.00198269	NR_136519	RCSD1
chr1	167722098	3.75514	6.91507e-09	NP_078845	MPZL1
chr1	167787994	24.0766	4.51154e-09	NP_078845	MPZL1
chr1	168084709	28.2754	2.22045e-16	XP_016856351	GPR161
chr1	168084904	19.3098	7.13984e-13	XP_016856351	GPR161
chr1	168085139	30.5811	2.22045e-16	XP_016856351	GPR161
chr1	168085409	26.9367	0	XP_016856351	GPR161
chr1	168085604	58.918	1.11022e-16	XP_016856351	GPR161
chr1	168087604	7.14687	1.10142e-07	XP_016856351	GPR161
chr1	168087685	13.6708	7.24358e-08	XP_016856351	GPR161
chr1	168090583	15.0907	5.51776e-10	XP_016856351	GPR161
chr1	168096527	12.9068	1.86195e-08	XP_016856351	GPR161
chr1	168096660	17.5654	1.02759e-11	XP_016856351	GPR161
chr1	168096868	11.1348	8.00899e-09	XP_016856351	GPR161
chr1	168242723	17.2046	3.34954e-13	NP_955376	SFT2D2
chr1	168243714	14.3402	2.07036e-09	NP_955376	SFT2D2
chr1	169691447	2.06522	1.97414e-05	NR_029467	SELL
chr1	169708564	2.95347	5.02552e-05	NR_029467	SELL
chr1	169871665	11.0542	3.95505e-07	XR_001737336	SCYL3
chr1	169873025	5.5516	0.00012727	XR_001737336	SCYL3
chr1	171540009	3.80597	3.22235e-07	XR_001737060	PRRC2C
chr1	171540826	2.50794	4.44089e-16	XR_001737060	PRRC2C
chr1	171541238	4.52794	1.11022e-15	XR_001737060	PRRC2C
chr1	171541973	10.1194	1.11022e-16	XR_001737060	PRRC2C
chr1	171591774	4.07774	4.44089e-16	XR_001737060	PRRC2C
chr1	171591917	3.09919	6.66134e-16	XR_001737060	PRRC2C
chr1	171782101	3.31421	5.75423e-08	XP_016856948	METTL13
chr1	171783776	7.17091	2.22045e-16	XP_016856948	METTL13
chr1	171783983	17.6161	1.11022e-16	XP_016856948	METTL13
chr1	171784423	33.5223	3.33067e-16	XP_016856948	METTL13
chr1	171785898	3.10787	3.99156e-06	XP_016856948	METTL13
chr1	171787769	1.80906	0.0346198	XP_016856948	METTL13
chr1	171790521	1.64099	0.00770108	XP_016856948	METTL13
chr1	171796759	39.5083	2.22045e-16	XP_016856948	METTL13
chr1	172441614	11.3044	2.56005e-07	XP_016858297	C1orf105
chr1	172442596	56.5718	2.22045e-16	XP_016858297	C1orf105
chr1	172610166	22.9272	1.22125e-15	XR_921826	SUCO
chr1	173715063	12.1563	1.48748e-05	XR_921767	KLHL20
chr1	173734101	4.69592	5.44009e-15	XR_921767	KLHL20
chr1	173803235	4.85077	2.22045e-16	NP_201576	CENPL
chr1	173823682	11.5478	1.65614e-07	NP_201576	CENPL
chr1	173824708	4.06336	3.36272e-06	NP_201576	CENPL
chr1	173824957	7.4055	4.78741e-06	XP_011508013	DARS2
chr1	173825124	4.15628	5.58526e-05	XP_011508013	DARS2
chr1	173865263	1.62987	1.43516e-07	NR_002578	GAS5
chr1	173867821	2.78973	0	NR_002578	GAS5
chr1	173871001	2.4369	0.0204681	XP_016858047	ZBTB37
chr1	173886115	22.7649	1.83928e-11	XP_016858047	ZBTB37
chr1	173938833	11.2773	2.01864e-06	XP_011507533	RC3H1
chr1	173992920	1.61801	0.00195897	XP_011507533	RC3H1
chr1	175101134	39.5331	2.46458e-12	XP_016857538	TNN
chr1	175101618	24.9362	3.33067e-16	XP_016857538	TNN
chr1	175102450	4.77425	1.11022e-16	XP_016857538	TNN
chr1	175103086	3.34574	0	XP_016857538	TNN
chr1	175107099	6.60527	3.33067e-16	XP_016857538	TNN
chr1	175107744	8.40974	4.44089e-16	XP_016857538	TNN
chr1	175160554	7.66842	2.22045e-16	XP_016858400	KIAA0040
chr1	175968459	17.4978	1.02759e-11	NR_002998	SCARNA3
chr1	176556631	21.3044	2.03171e-14	XR_921907	PAPPA2
chr1	178916411	8.02542	3.19565e-07	XP_016857080	RALGPS2
chr1	178916607	1.64745	0.00012727	XP_016857080	RALGPS2
chr1	179044051	2.03369	5.95196e-06	XP_016858491	FAM20B
chr1	179072429	17.1683	4.44089e-16	XP_016858491	FAM20B
chr1	179088042	16.0914	1.46629e-10	NP_071766	TOR3A
chr1	179094198	1.60838	0.000234352	NP_071766	TOR3A
chr1	179095293	31.9552	0	NP_071766	TOR3A
chr1	179107411	14.2591	2.99595e-06	XR_921765	ABL2
chr1	179107899	36.8759	1.11022e-16	XR_921765	ABL2
chr1	179108295	13.8463	2.22045e-16	XR_921765	ABL2
chr1	179108841	4.78025	2.22045e-16	XR_921765	ABL2
chr1	179109024	5.7989	3.33067e-16	XR_921765	ABL2
chr1	179109227	35.767	4.44089e-16	XR_921765	ABL2
chr1	179109354	5.34301	2.21629e-11	XR_921765	ABL2
chr1	179131462	11.3111	1.0889e-05	XR_921765	ABL2
chr1	179229391	5.38598	1.47771e-12	XR_921765	ABL2
chr1	179229488	6.26092	5.01575e-11	XR_921765	ABL2
chr1	179846220	187.215	1.77636e-15	XP_016855967	TOR1AIP2
chr1	179846522	8.41922	2.22045e-16	XP_016855967	TOR1AIP2
chr1	179852792	3.77658	0.00477518	XP_016855967	TOR1AIP2
chr1	179856124	3.24398	2.18986e-07	XP_016855967	TOR1AIP2
chr1	179864505	1.85542	0.000442665	XP_016855967	TOR1AIP2
chr1	179865444	28.1143	4.44089e-16	XP_016855967	TOR1AIP2
chr1	179865618	6.53713	4.44089e-16	XP_016855967	TOR1AIP2
chr1	179917924	18.7693	1.11022e-16	XP_011507706	TOR1AIP1
chr1	179918100	15.7943	6.55032e-15	XP_011507706	TOR1AIP1
chr1	179996881	7.99072	4.44089e-16	XP_016858420	CEP350
chr1	179997053	2.23878	8.9143e-08	XP_016858420	CEP350
chr1	180020956	11.399	0.00114133	XP_016858420	CEP350
chr1	180022717	12.6093	2.26634e-06	XP_016858420	CEP350
chr1	180093839	1.5811	0.0070855	XP_016858420	CEP350
chr1	180111263	34.8407	4.8982e-08	XP_016858420	CEP350
chr1	180154983	7.01951	0.0116441	NP_002817	QSOX1
chr1	180194349	5.90294	0.000231934	NP_002817	QSOX1
chr1	180196499	28.5932	2.29627e-12	NP_002817	QSOX1
chr1	180196782	31.0206	2.06524e-12	NP_002817	QSOX1
chr1	180197520	15.0772	5.51776e-10	NP_002817	QSOX1
chr1	180197614	15.9968	1.46629e-10	NP_002817	QSOX1
chr1	180502349	6.52668	2.22045e-16	NR_037642	LHX4-AS1
chr1	180884413	6.2804	2.22045e-16	NR_137330	XPR1
chr1	180900265	2.772	6.51753e-05	NA	NA
chr1	180936108	13.2787	1.20098e-08	NP_066001	KIAA1614
chr1	180950425	12.1428	6.91972e-08	NP_066001	KIAA1614
chr1	180976310	4.35863	2.22045e-16	XP_016855496	STX6
chr1	180990003	11.6559	0.000322467	XP_016855496	STX6
chr1	181022680	2.07468	0.00231306	XP_016855496	STX6
chr1	181055476	14.6986	4.8405e-07	XP_011507765	MR1
chr1	181055657	2.25748	1.78442e-07	XP_011507765	MR1
chr1	181088889	34.0331	2.22045e-16	NP_057629	IER5
chr1	181089351	37.1063	2.22045e-16	NP_057629	IER5
chr1	181089900	32.3977	4.44089e-16	NP_057629	IER5
chr1	181090339	30.0063	3.31337e-11	NP_057629	IER5
chr1	182384567	1.64952	0.00715625	XP_006711341	GLUL
chr1	182586034	11.967	1.0708e-07	XR_001737360	RNASEL
chr1	182599145	4.52864	1.83928e-11	NP_002919	RGS16
chr1	182600076	46.4636	0	NP_002919	RGS16
chr1	182879377	2.26595	0.000618017	NR_033302	DHX9
chr1	183023540	19.134	7.13984e-13	NP_002284	LAMC1
chr1	183023871	43.4142	1.11022e-16	NP_002284	LAMC1
chr1	183142720	3.15218	0	NP_002284	LAMC1
chr1	183551978	3.65322	2.59029e-08	XP_016858460	SMG7
chr1	183553101	1.70746	4.1773e-06	XP_016858460	SMG7
chr1	183633133	2.83632	2.0093e-10	NP_005708	ARPC5
chr1	183922317	2.38771	0.00261128	XP_016856245	RGL1
chr1	183926227	36.6393	4.44089e-16	XP_016856245	RGL1
chr1	183926749	12.4538	4.46945e-08	XP_016856245	RGL1
chr1	183926889	16.2807	9.42134e-11	XP_016856245	RGL1
chr1	184694171	7.9455	2.22045e-16	XP_016857887	EDEM3
chr1	184794740	2.84911	4.66447e-05	XP_011507443	FAM129A
chr1	184795001	13.7858	6.49744e-05	XP_011507443	FAM129A
chr1	184795186	1.58953	0.00728315	XP_011507443	FAM129A
chr1	184795677	8.25742	1.11022e-16	XP_011507443	FAM129A
chr1	185317149	19.3639	4.57067e-05	XP_016855573	IVNS1ABP
chr1	192993627	15.9765	1.46629e-10	NA	NA
chr1	193016263	17.0312	8.9364e-05	XR_921823	UCHL5
chr1	193022945	7.56227	0.0219042	XR_921823	UCHL5
chr1	193059049	3.49151	1.66533e-15	XR_921823	UCHL5
chr1	193059599	27.5925	1.33227e-15	XR_921823	UCHL5
chr1	193059973	3.22391	3.23568e-10	XR_921823	UCHL5
chr1	193069116	23.0218	1.22125e-15	XP_016857672	TROVE2
chr1	193084946	11.6357	0.0041569	XP_016857672	TROVE2
chr1	196745896	2.7842	6.23858e-06	XR_001737134	CFH
chr1	196793336	3.97547	0.00146444	XR_426757	CFHR3
chr1	196793498	1.5838	0.000426934	XR_426757	CFHR3
chr1	196795557	4.02054	4.98245e-06	NA	NA
chr1	196796789	4.1445	0.0018156	NA	NA
chr1	196796991	4.15126	2.26634e-06	NA	NA
chr1	197101403	8.57842	4.44089e-16	NP_060606	ASPM
chr1	197104406	2.69096	1.26049e-10	NP_060606	ASPM
chr1	197104602	3.17937	7.02596e-06	NP_060606	ASPM
chr1	197117822	11.0271	1.60592e-05	NP_060606	ASPM
chr1	197133387	11.5004	0.000153795	NP_060606	ASPM
chr1	197159687	20.2429	1.20015e-13	XP_016856694	ZBTB41
chr1	197406148	11.4396	2.56005e-07	XP_016856341	CRB1
chr1	197510600	27.9374	3.33067e-16	XP_016855961	DENND1B
chr1	198319735	1.61529	2.68182e-05	XP_016855837	NEK7
chr1	198319886	6.65156	1.56319e-13	XP_016855837	NEK7
chr1	198404907	20.0942	1.87739e-13	NA	NA
chr1	200407150	7.01595	2.22045e-16	XP_016856377	ZNF281
chr1	200407305	51.467	2.22045e-16	XP_016856377	ZNF281
chr1	200408271	36.7474	6.66134e-16	XP_016856377	ZNF281
chr1	200408657	65.3954	7.77156e-16	XP_016856377	ZNF281
chr1	200409098	4.2538	3.33067e-16	XP_016856377	ZNF281
chr1	200409504	6.86264	1.82077e-14	XP_016856377	ZNF281
chr1	200409680	6.50725	0	XP_016856377	ZNF281
chr1	200409965	6.38706	2.22045e-16	XP_016856377	ZNF281
chr1	200553621	13.3192	0.000125178	XP_016858496	KIF14
chr1	200618017	5.96456	4.44089e-16	XP_016858496	KIF14
chr1	200620634	12.447	4.46945e-08	XP_016858496	KIF14
chr1	200739054	4.28486	0	NA	NA
chr1	200739577	10.7214	4.44089e-16	XP_016856288	CAMSAP2
chr1	200848240	5.43367	8.00899e-09	XP_016856288	CAMSAP2
chr1	200848416	2.88435	4.22067e-07	XP_016856288	CAMSAP2
chr1	200848742	6.67101	2.00097e-08	XP_016856288	CAMSAP2
chr1	200849003	2.62441	0	XP_016856288	CAMSAP2
chr1	200849096	4.20005	3.33067e-16	XP_016856288	CAMSAP2
chr1	200849280	2.06987	1.56317e-09	XP_016856288	CAMSAP2
chr1	200849948	6.40103	1.89612e-10	XP_016856288	CAMSAP2
chr1	200857999	24.5774	4.44089e-16	XP_016856288	CAMSAP2
chr1	200869800	7.19186	5.55112e-16	NA	NA
chr1	200870130	2.6407	2.25731e-12	NA	NA
chr1	200870408	1.73082	0.000450411	NA	NA
chr1	200872398	2.61752	0.000107839	NA	NA
chr1	200873040	12.7967	4.44089e-16	NP_005289	GPR25
chr1	200873112	11.3684	8.88178e-16	NP_005289	GPR25
chr1	200874282	13.6689	0	NA	NA
chr1	200891678	1.96553	6.49744e-05	XP_011508058	C1orf106
chr1	200911528	4.53165	1.97414e-05	XP_011508058	C1orf106
chr1	200913696	6.35773	7.77912e-06	XP_011508058	C1orf106
chr1	200913891	7.41713	0	XP_011508058	C1orf106
chr1	200915402	12.3321	6.91972e-08	XP_011508058	C1orf106
chr1	200970185	5.6156	2.15847e-05	XP_016856221	KIF21B
chr1	200971488	5.40124	4.44089e-16	XP_016856221	KIF21B
chr1	200971628	39.878	1.11022e-16	XP_016856221	KIF21B
chr1	200971905	3.02497	4.16833e-08	XP_016856221	KIF21B
chr1	200972345	5.87868	0.000108674	XP_016856221	KIF21B
chr1	200973393	17.0921	2.49507e-11	XP_016856221	KIF21B
chr1	200991706	2.84782	1.39761e-07	XP_016856221	KIF21B
chr1	200992301	2.8725	0.0169607	XP_016856221	KIF21B
chr1	200999423	2.12663	7.35399e-08	XP_016856221	KIF21B
chr1	201023510	12.9406	1.86195e-08	XP_016856221	KIF21B
chr1	201514715	3.696	1.60592e-05	NA	NA
chr1	201623322	2.62463	1.84969e-05	XP_016858243	NAV1
chr1	201829251	1.72804	8.02358e-13	NR_046696	IPO9-AS1
chr1	201876254	10.017	5.55112e-16	NP_060555	IPO9
chr1	201876481	36.4432	8.35998e-14	NP_060555	IPO9
chr1	201877448	12.4876	4.46945e-08	NP_060555	IPO9
chr1	201878012	10.0004	0.00114133	NP_060555	IPO9
chr1	201878372	2.8908	1.11022e-16	NP_060555	IPO9
chr1	201878580	3.45087	2.0229e-07	NP_060555	IPO9
chr1	201879182	7.10498	5.55112e-16	NP_060555	IPO9
chr1	201969661	4.69758	2.22045e-16	NP_006326	TIMM17A
chr1	202335750	4.38459	0.00893699	NP_054895	UBE2T
chr1	202438957	8.7117	1.91028e-10	XR_001737202	PPP1R12B
chr1	202728997	3.48623	1.04539e-12	XP_011507394	KDM5B
chr1	202881022	17.1264	4.44089e-16	NP_002862	RABIF
chr1	203307177	5.81964	2.72927e-08	NP_006754	BTG2
chr1	203683248	1.99322	1.11022e-15	NP_001675	ATP2B4
chr1	203739801	3.42213	1.03899e-10	NP_001675	ATP2B4
chr1	203739965	2.63912	6.41441e-09	NP_001675	ATP2B4
chr1	203774054	1.84383	0.0174047	XP_006711460	LAX1
chr1	203774255	5.11147	3.22853e-13	XP_006711460	LAX1
chr1	203774588	98.7629	7.77156e-16	XP_006711460	LAX1
chr1	203774896	12.3186	0.000450411	XP_006711460	LAX1
chr1	203776104	14.5633	1.33281e-09	XP_006711460	LAX1
chr1	203797284	13.9024	0	NP_001167579	ZBED6
chr1	203797523	3.25484	1.11022e-15	NP_001167579	ZBED6
chr1	203798544	5.62742	9.58601e-11	NP_001167579	ZBED6
chr1	203798987	6.38532	3.33067e-16	NP_001167579	ZBED6
chr1	203800210	1.83581	0.00195897	NP_001167579	ZBED6
chr1	203800385	12.7728	4.16111e-09	NP_001167579	ZBED6
chr1	203829470	2.13003	0.0133461	XP_016858454	ZC3H11A
chr1	203847481	2.53048	0.0291942	XP_016858454	ZC3H11A
chr1	203852365	4.60316	3.4474e-07	XP_016858454	ZC3H11A
chr1	203852700	1.75496	0.0116441	XP_016858454	ZC3H11A
chr1	203853793	2.27708	3.33067e-16	XP_016858454	ZC3H11A
chr1	204406183	5.67239	2.22045e-16	XP_005245608	PPP1R15B
chr1	204409744	22.7593	2.22045e-16	XP_005245608	PPP1R15B
chr1	204409963	6.69221	4.44089e-16	XP_005245608	PPP1R15B
chr1	204410189	1.77715	2.3977e-07	XP_005245608	PPP1R15B
chr1	204410734	12.4855	1.11022e-16	XP_005245608	PPP1R15B
chr1	204411385	4.86245	4.44089e-16	XP_005245608	PPP1R15B
chr1	204469134	5.8701	8.88178e-16	XR_241086	PIK3C2B
chr1	204469375	34.4621	2.22045e-16	XR_241086	PIK3C2B
chr1	204549493	6.99279	0	XR_001737183	MDM4
chr1	205083693	29.4587	2.22045e-16	NP_976310	TMEM81
chr1	205083854	48.35	0	NP_976310	TMEM81
chr1	205084201	16.9569	2.49507e-11	NP_976310	TMEM81
chr1	205147469	29.0124	1.05471e-14	XP_011507696	DSTYK
chr1	205169500	123.726	2.22045e-16	XP_011507696	DSTYK
chr1	205187567	24.2389	4.44089e-16	XP_011507696	DSTYK
chr1	205211577	13.2178	1.20098e-08	NA	NA
chr1	205269349	13.6911	7.74321e-09	XP_016858489	TMCC2
chr1	205302433	25.0232	4.33653e-12	XP_005245572	NUAK2
[truncated: 21,928 more rows]

## Sheet: 8h rep2
Chrom	Position	Enrichment	p.value	Refseq	SYMBOL
chr1	14573	3.28658	6.66134e-16	NA	NA
chr1	14738	3.55556	1.33227e-15	NA	NA
chr1	14989	1.91463	2.89206e-11	NA	NA
chr1	15419	4.18837	0.00447204	NA	NA
chr1	16214	1.73807	9.99308e-05	NA	NA
chr1	16693	1.65228	1.16375e-05	NA	NA
chr1	19050	3.7693	2.22045e-16	NA	NA
chr1	19449	2.32312	3.50042e-12	NA	NA
chr1	19651	4.7233	8.88178e-16	NA	NA
chr1	19899	1.59044	9.41415e-10	NA	NA
chr1	20182	7.44869	1.58948e-08	NA	NA
chr1	23860	1.57681	2.96439e-07	NA	NA
chr1	24808	1.63729	8.22915e-07	NA	NA
chr1	29340	1.9464	3.43046e-06	NA	NA
chr1	29649	2.20787	1.90877e-06	XR_936215	LOC105376912
chr1	32249	1.95904	2.35768e-05	NA	NA
chr1	90497	3.83854	2.22045e-16	NA	NA
chr1	90895	3.12452	9.40637e-10	NA	NA
chr1	91441	2.6726	9.41035e-09	NA	NA
chr1	129204	2.39216	4.33899e-08	NA	NA
chr1	131200	2.23315	6.11603e-09	NA	NA
chr1	132010	3.44163	4.21885e-15	NA	NA
chr1	132636	4.06096	0	NA	NA
chr1	132907	1.68343	5.84152e-07	NA	NA
chr1	133446	3.12098	2.22045e-16	NA	NA
chr1	133921	4.62509	6.66134e-16	NA	NA
chr1	134311	5.33898	0	NA	NA
chr1	135328	6.99744	0	NA	NA
chr1	135651	2.55289	1.11022e-16	NA	NA
chr1	137691	1.74174	6.66134e-16	NA	NA
chr1	137863	2.20975	7.77156e-16	NA	NA
chr1	138266	2.62573	2.22045e-16	NA	NA
chr1	138654	1.88979	0	NA	NA
chr1	138955	3.60513	3.33067e-16	NA	NA
chr1	139200	1.73186	9.99201e-16	NA	NA
chr1	139600	3.3252	8.88178e-16	NA	NA
chr1	140146	1.92268	0	NA	NA
chr1	145703	1.67319	3.33067e-16	NA	NA
chr1	185195	3.63514	3.33067e-16	NA	NA
chr1	189600	2.03406	0	NA	NA
chr1	189949	1.55013	7.43849e-15	NA	NA
chr1	190399	1.90898	0	NA	NA
chr1	348099	2.14467	5.55112e-16	NA	NA
chr1	356434	2.50369	3.33067e-16	NA	NA
chr1	485186	2.20641	2.22045e-16	NA	NA
chr1	489383	2.88846	6.66134e-16	NA	NA
chr1	490294	3.46068	0	NA	NA
chr1	491238	8.09069	3.33067e-16	NA	NA
chr1	491650	2.46457	8.88178e-16	NA	NA
chr1	493454	2.49723	0	NA	NA
chr1	493864	1.64434	1.11022e-16	NA	NA
chr1	494083	3.27017	0	NA	NA
chr1	494388	2.21372	1.55431e-15	NA	NA
chr1	494698	2.35638	6.66134e-16	NA	NA
chr1	498749	2.22907	4.44089e-16	NA	NA
chr1	501589	2.4447	0	NA	NA
chr1	720150	2.96907	0	NR_125957	LOC101928626
chr1	723599	3.78052	4.44089e-16	NR_125957	LOC101928626
chr1	724380	3.49947	0	NR_125957	LOC101928626
chr1	725297	3.70758	4.44089e-16	NA	NA
chr1	726241	7.90487	1.11022e-15	NA	NA
chr1	726702	2.70961	0	NA	NA
chr1	727950	1.89391	6.66134e-16	NA	NA
chr1	728360	2.39565	0	NA	NA
chr1	729069	3.72731	4.44089e-16	NA	NA
chr1	729583	2.25772	3.33067e-16	NA	NA
chr1	729917	2.27061	6.66134e-16	NA	NA
chr1	739901	2.76459	8.99281e-15	NA	NA
chr1	740486	2.18609	7.77156e-16	NA	NA
chr1	741046	2.03777	1.21834e-05	NA	NA
chr1	743007	1.62155	6.20098e-06	NA	NA
chr1	744214	1.7607	4.44092e-08	NA	NA
chr1	744459	4.30889	0	NA	NA
chr1	746005	1.53495	4.08629e-12	NA	NA
chr1	755050	1.74091	0.00318872	NA	NA
chr1	758639	6.55232	0	NA	NA
chr1	790316	14.1843	1.1675e-05	NA	NA
chr1	800007	74.2219	0	NA	NA
chr1	817410	28.45	0	NR_103536	FAM87B
chr1	818024	7.33168	1.39688e-07	NR_103536	FAM87B
chr1	826996	2.42767	3.84313e-05	NR_024321	LINC00115
chr1	834012	15.595	1.16652e-09	NR_047526	LINC01128
chr1	838300	12.5377	1.29721e-07	NR_047526	LINC01128
chr1	840101	11.4673	6.88388e-07	NR_047526	LINC01128
chr1	841503	14.8595	3.21416e-09	NR_047526	LINC01128
chr1	842531	35.0421	2.22045e-16	NR_047526	LINC01128
chr1	842799	22.2969	4.72289e-12	NR_047526	LINC01128
chr1	843175	14.2282	8.8386e-09	NR_047526	LINC01128
chr1	843404	23.2136	7.54952e-15	NR_047526	LINC01128
chr1	843799	11.2094	9.60126e-07	NR_047526	LINC01128
chr1	844169	19.272	0	NR_047526	LINC01128
chr1	853490	8.39029	2.43638e-09	NR_047526	LINC01128
chr1	853912	10.9718	2.22045e-16	NR_047526	LINC01128
chr1	854211	4.15111	1.4988e-14	NR_047526	LINC01128
chr1	854506	4.75908	3.68415e-11	NR_047526	LINC01128
chr1	855701	21.6383	8.43769e-14	NR_047526	LINC01128
chr1	856342	34.2513	5.55112e-16	NR_047526	LINC01128
chr1	856473	19.2528	2.22045e-16	NR_047526	LINC01128
chr1	856844	142.515	3.33067e-16	NR_047526	LINC01128
chr1	857557	13.2946	6.66134e-16	NR_047526	LINC01128
chr1	965162	14.2831	8.8386e-09	XR_426605	KLHL17
chr1	965287	11.9394	3.53473e-07	XR_426605	KLHL17
chr1	965566	4.42677	0.0010849	XR_426605	KLHL17
chr1	965783	19.4976	3.42404e-11	NA	NA
chr1	1055121	14.5082	6.2301e-08	XR_946650	AGRN
chr1	1082402	8.18219	0	XR_001737256	C1orf159
chr1	1082757	92.242	1.11022e-16	XR_001737256	C1orf159
chr1	1083244	31.8147	4.44089e-16	XR_001737256	C1orf159
chr1	1083391	23.4441	5.55112e-15	XR_001737256	C1orf159
chr1	1083699	16.7362	0	XR_001737256	C1orf159
chr1	1083869	16.4864	0	XR_001737256	C1orf159
chr1	1084364	2.72436	5.36032e-08	XR_001737256	C1orf159
chr1	1084500	2.97814	1.58776e-06	XR_001737256	C1orf159
chr1	1085993	4.43529	2.41369e-08	XR_001737256	C1orf159
chr1	1087169	3.29245	6.91292e-07	XR_001737256	C1orf159
chr1	1087525	17.9936	2.79642e-11	XR_001737256	C1orf159
chr1	1090372	2.91481	8.83999e-06	XR_001737256	C1orf159
chr1	1091546	5.44167	3.49717e-08	XR_001737256	C1orf159
chr1	1092014	2.1761	4.45768e-05	XR_001737256	C1orf159
chr1	1092545	11.138	9.60126e-07	XR_001737256	C1orf159
chr1	1092703	11.6869	4.93371e-07	XR_001737256	C1orf159
chr1	1093167	13.9043	2.22045e-16	XR_001737256	C1orf159
chr1	1093519	4.99707	2.25245e-07	XR_001737256	C1orf159
chr1	1093699	11.4564	2.85353e-05	XR_001737256	C1orf159
chr1	1093927	11.4289	6.88388e-07	XR_001737256	C1orf159
chr1	1100639	15.7926	3.61822e-07	XR_001737256	C1orf159
chr1	1101601	1.94322	0.000257181	XR_001737256	C1orf159
chr1	1217044	6.44085	2.22045e-16	XP_011539858	SDF4
chr1	1217188	5.77143	7.77156e-16	XP_011539858	SDF4
chr1	1217669	2.53263	2.22045e-16	XP_011539858	SDF4
chr1	1218477	2.12445	1.90509e-10	XP_011539858	SDF4
chr1	1219787	4.15256	3.99499e-11	XP_011539858	SDF4
chr1	1228868	1.98812	6.02724e-08	XP_011539858	SDF4
chr1	1230023	15.6054	1.11022e-16	XP_011539858	SDF4
chr1	1231579	10.6709	2.42684e-12	XP_011539858	SDF4
chr1	1232691	18.5365	2.22045e-16	NP_542172	B3GALT6
chr1	1233060	21.3056	6.66134e-16	NP_542172	B3GALT6
chr1	1233462	6.15974	5.55112e-16	NP_542172	B3GALT6
chr1	1234019	10.0304	5.55112e-16	NP_542172	B3GALT6
chr1	1234643	10.7145	3.33067e-16	NP_542172	B3GALT6
chr1	1235139	8.87606	4.75277e-10	NA	NA
chr1	1235302	9.66646	4.76151e-11	NA	NA
chr1	1235970	15.6437	0	NA	NA
chr1	1254802	5.83795	3.92089e-06	XP_016855728	UBE2J2
chr1	1255153	12.3202	1.11022e-16	XP_016855728	UBE2J2
chr1	1255350	6.12382	0	XP_016855728	UBE2J2
chr1	1257011	1.88755	0.00790935	XP_016855728	UBE2J2
chr1	1273258	7.35632	2.22045e-16	XP_016855728	UBE2J2
chr1	1306566	6.12612	1.5209e-06	XP_016855722	ACAP3
chr1	1306960	11.5684	1.69531e-13	XP_016855722	ACAP3
chr1	1307276	3.87866	1.54854e-08	XP_016855722	ACAP3
chr1	1307346	3.75571	3.76004e-08	XP_016855722	ACAP3
chr1	1307536	6.6805	3.09899e-07	XP_016855722	ACAP3
chr1	1308705	18.7314	0	XR_241027	PUSL1
chr1	1308934	9.89974	2.46151e-11	XR_241027	PUSL1
chr1	1309254	19.5931	0	XR_241027	PUSL1
chr1	1309480	27.4889	0	XR_241027	PUSL1
chr1	1309557	10.7047	2.22045e-16	XR_241027	PUSL1
chr1	1309708	14.5921	0	XR_241027	PUSL1
chr1	1310147	10.0699	1.17727e-10	XR_241027	PUSL1
chr1	1310530	26.8138	8.88178e-16	XR_241027	PUSL1
chr1	1310653	31.4299	6.66134e-16	XR_241027	PUSL1
chr1	1310928	13.8786	4.86611e-13	XR_241027	PUSL1
chr1	1311530	7.03877	1.88738e-15	XR_241027	PUSL1
chr1	1311905	1.81241	1.26865e-10	NR_106785	MIR6727
chr1	1312098	2.42524	7.08378e-12	NR_106785	MIR6727
chr1	1312313	3.00483	4.67389e-11	NR_106785	MIR6727
chr1	1312482	2.61755	2.68858e-11	NR_106785	MIR6727
chr1	1313374	145.26	8.88178e-16	NR_106785	MIR6727
chr1	1313749	11.4935	2.22045e-16	NR_106785	MIR6727
chr1	1313902	15.7774	2.22045e-16	NR_106785	MIR6727
chr1	1314336	12.3463	6.66134e-16	NR_106785	MIR6727
chr1	1314556	14.795	0	NR_106785	MIR6727
chr1	1314747	13.7498	2.22045e-16	NR_106785	MIR6727
chr1	1315197	30.9187	8.88178e-16	NR_106785	MIR6727
chr1	1315522	6.54551	1.11022e-16	NR_106785	MIR6727
chr1	1315933	39.3834	4.44089e-16	NR_106785	MIR6727
chr1	1316285	12.1345	5.37126e-13	NR_106785	MIR6727
chr1	1317688	7.19374	0	NR_106785	MIR6727
chr1	1319009	12.9243	4.44089e-16	NR_106785	MIR6727
chr1	1319384	3.61915	4.44089e-16	NR_106785	MIR6727
chr1	1325083	8.36285	2.43638e-09	XP_011540502	CPTP
chr1	1327013	3.17195	1.11022e-15	XP_011540502	CPTP
chr1	1327124	12.376	2.33702e-13	XP_011540502	CPTP
chr1	1327265	3.35997	5.55112e-16	XP_011540502	CPTP
chr1	1327849	10.032	8.88178e-16	XP_011540502	CPTP
chr1	1328525	14.0954	2.22045e-16	XP_011540502	CPTP
chr1	1330469	3.44215	1.1675e-05	NA	NA
chr1	1330740	6.44797	4.22125e-10	NA	NA
chr1	1331491	7.56404	2.30538e-06	XP_016857925	TAS1R3
chr1	1331854	8.60816	1.11022e-16	XP_016857925	TAS1R3
chr1	1332046	14.5423	0	XP_016857925	TAS1R3
chr1	1332492	15.4113	2.22045e-16	XP_016857925	TAS1R3
chr1	1332855	20.5455	0	XP_016857925	TAS1R3
chr1	1333226	26.9483	4.44089e-16	XP_016857925	TAS1R3
chr1	1333739	31.7703	5.55112e-16	XP_016857925	TAS1R3
chr1	1334000	24.588	0	XP_016857925	TAS1R3
chr1	1334297	25.2577	0	XP_016857925	TAS1R3
chr1	1334649	4.1796	2.22045e-16	XP_016857925	TAS1R3
chr1	1335050	16.9804	0	XP_016857925	TAS1R3
chr1	1335598	5.86415	6.66134e-16	NR_106866	MIR6808
chr1	1336065	7.63208	6.66134e-16	NR_106866	MIR6808
chr1	1336426	4.94759	1.42842e-09	NR_106866	MIR6808
chr1	1340484	8.10298	5.80331e-10	NR_106866	MIR6808
chr1	1341732	2.46341	3.5039e-07	NR_106866	MIR6808
chr1	1342739	3.97746	6.34215e-09	NR_106866	MIR6808
chr1	1348915	2.05198	7.79132e-05	NR_106866	MIR6808
chr1	1351030	6.804	2.25067e-07	NA	NA
chr1	1351499	12.1941	2.34257e-14	NA	NA
chr1	1351654	14.1152	6.88338e-15	NA	NA
chr1	1352596	23.547	2.22045e-16	NA	NA
chr1	1353150	9.41123	9.20097e-11	XP_016857006	MXRA8
chr1	1353783	6.9769	1.1853e-07	XP_016857006	MXRA8
chr1	1354009	6.15631	1.5209e-06	XP_016857006	MXRA8
chr1	1354157	5.1782	8.89871e-08	XP_016857006	MXRA8
chr1	1354402	4.1644	6.19929e-11	XP_016857006	MXRA8
chr1	1357399	8.67815	6.66134e-16	XP_016857006	MXRA8
chr1	1360619	6.41154	8.06332e-07	XP_016857006	MXRA8
chr1	1361491	29.0587	0	XP_016857006	MXRA8
chr1	1373850	1.58135	5.55112e-16	XP_011539972	AURKAIP1
chr1	1374181	2.83347	6.66134e-16	XP_011539972	AURKAIP1
chr1	1374766	1.95363	2.63234e-13	XP_011539972	AURKAIP1
chr1	1375092	19.8277	8.88178e-16	XP_011539972	AURKAIP1
chr1	1375347	6.27981	1.10775e-06	XP_011539972	AURKAIP1
chr1	1385999	3.7594	3.29736e-14	XR_946770	CCNL2
chr1	1386104	19.3544	2.22045e-16	XR_946770	CCNL2
chr1	1387141	19.2143	9.99201e-16	XR_946770	CCNL2
chr1	1387811	1.50747	1.69195e-07	XR_946770	CCNL2
chr1	1387973	1.67555	0.000690829	XR_946770	CCNL2
chr1	1390271	1.99673	6.90006e-08	XR_946770	CCNL2
chr1	1390478	4.41229	0.00363306	XR_946770	CCNL2
chr1	1391242	1.97782	0.0240979	XR_946770	CCNL2
chr1	1391463	2.06154	0.000343381	XR_946770	CCNL2
chr1	1395413	1.7313	7.91985e-05	XR_946770	CCNL2
chr1	1398310	3.20243	1.22586e-06	XR_946770	CCNL2
chr1	1399666	5.49466	6.66134e-16	NR_015434	LOC148413
chr1	1399805	7.08042	2.22045e-16	NR_015434	LOC148413
chr1	1399969	7.24227	6.66134e-16	NR_015434	LOC148413
chr1	1400287	6.6976	2.22045e-16	NR_015434	LOC148413
chr1	1400816	24.4373	0	NR_015434	LOC148413
chr1	1401050	23.3162	0	NR_015434	LOC148413
chr1	1401872	8.39186	2.22045e-16	NR_015434	LOC148413
chr1	1402111	3.0245	3.03058e-12	NP_060441	MRPL20
chr1	1402519	1.62485	0.00672921	NP_060441	MRPL20
chr1	1406648	25.3469	2.22045e-16	NP_060441	MRPL20
chr1	1407460	30.1339	2.22045e-16	NA	NA
chr1	1407678	21.0367	4.44089e-16	NA	NA
chr1	1407933	3.6878	7.4138e-09	NA	NA
chr1	1408167	6.48822	3.06929e-10	NA	NA
chr1	1409762	10.3676	6.66134e-16	NA	NA
chr1	1409993	1.63582	0.00104946	NA	NA
chr1	1426004	12.7179	2.22045e-16	NA	NA
chr1	1428248	10.239	0	NA	NA
chr1	1428403	7.96656	4.88387e-13	NA	NA
chr1	1429147	6.93573	1.63373e-07	NA	NA
chr1	1429223	14.0197	1.1853e-07	NA	NA
chr1	1435101	15.7322	8.31737e-10	NP_954572	VWA1
chr1	1437346	1.75205	0.000369997	NP_954572	VWA1
chr1	1437465	2.78215	8.55666e-05	NP_954572	VWA1
chr1	1439250	19.9301	6.66134e-16	NP_954572	VWA1
chr1	1439868	12.5706	1.29721e-07	NP_954572	VWA1
chr1	1440183	22.8322	5.55112e-16	NP_954572	VWA1
chr1	1440400	8.94924	4.44089e-16	NP_954572	VWA1
chr1	1440862	17.2911	7.2963e-09	NP_954572	VWA1
chr1	1442232	12.9274	6.63874e-08	NP_954572	VWA1
chr1	1442444	3.83342	2.85353e-05	NP_954572	VWA1
chr1	1459618	11.3191	6.88388e-07	NP_001034300	ATAD3C
chr1	1468864	3.84257	0.0121944	NP_001034300	ATAD3C
chr1	1475114	3.299	1.63376e-07	XR_946776	ATAD3B
chr1	1477441	11.0996	0.0147896	XR_946776	ATAD3B
chr1	1477888	14.6564	2.38465e-05	XR_946776	ATAD3B
chr1	1478726	1.70209	3.03715e-09	XR_946776	ATAD3B
chr1	1481529	2.25877	4.69007e-09	XR_946776	ATAD3B
chr1	1481639	2.27478	3.59414e-09	XR_946776	ATAD3B
chr1	1512013	1.8286	1.53182e-09	NA	NA
chr1	1512649	1.54342	3.18945e-07	XR_001737282	ATAD3A
chr1	1513499	1.68666	1.56108e-10	XR_001737282	ATAD3A
chr1	1513849	2.01223	6.42608e-12	XR_001737282	ATAD3A
chr1	1518314	4.77385	4.04973e-05	XR_001737282	ATAD3A
chr1	1519150	12.856	6.63874e-08	XR_001737282	ATAD3A
chr1	1519583	21.1772	2.36589e-13	XR_001737282	ATAD3A
chr1	1519693	21.3693	1.67644e-13	XR_001737282	ATAD3A
chr1	1519959	23.9052	2.44249e-15	XR_001737282	ATAD3A
chr1	1522549	14.6728	4.50408e-09	XR_001737282	ATAD3A
chr1	1524939	5.53332	1.00436e-05	XR_001737282	ATAD3A
chr1	1525078	5.64859	7.34597e-06	XR_001737282	ATAD3A
chr1	1527226	8.0884	9.20955e-07	XR_001737282	ATAD3A
chr1	1528717	17.5875	2.35768e-05	XR_001737282	ATAD3A
chr1	1529080	12.7847	4.76182e-06	XR_001737282	ATAD3A
chr1	1529458	12.878	1.61618e-05	XR_001737282	ATAD3A
chr1	1530078	6.58714	0.0213283	XR_001737282	ATAD3A
chr1	1532927	19.03	2.22045e-16	XR_001737282	ATAD3A
chr1	1533207	12.4389	2.85728e-05	XR_001737282	ATAD3A
chr1	1534400	2.40966	0.00809803	XR_001737282	ATAD3A
chr1	1535318	15.337	1.63572e-09	NP_001108220	TMEM240
chr1	1541184	17.4832	5.51899e-11	NA	NA
chr1	1541754	3.8299	4.44089e-16	NP_054907	SSU72
chr1	1547283	11.3191	6.88388e-07	NP_054907	SSU72
chr1	1562091	10.5557	7.06782e-09	NP_054907	SSU72
chr1	1575495	8.71963	9.14717e-10	NA	NA
chr1	1615168	3.03973	5.0279e-05	NA	NA
chr1	1615556	5.86784	1.13243e-14	XP_016855855	MIB2
chr1	1616595	2.64695	0.000418475	XP_016855855	MIB2
chr1	1620278	8.45616	1.36773e-08	XP_016855855	MIB2
chr1	1620993	8.02254	6.46917e-09	XP_016855855	MIB2
chr1	1622139	4.60819	9.68021e-09	XP_016855855	MIB2
chr1	1622428	4.58723	1.04528e-06	XP_016855855	MIB2
chr1	1623015	23.7867	0	XP_016855855	MIB2
chr1	1623336	7.93912	6.76348e-13	XP_016855855	MIB2
chr1	1625040	5.67878	5.36879e-06	XP_016855855	MIB2
chr1	1625120	5.95871	2.86143e-06	XP_016855855	MIB2
chr1	1625599	3.0903	2.85728e-05	XP_016855855	MIB2
chr1	1626735	3.82244	0.00605087	XP_016855855	MIB2
chr1	1626863	2.94573	0.0010849	XP_016855855	MIB2
chr1	1627393	1.94964	0.000860473	XP_016855855	MIB2
chr1	1627613	6.83419	0.000257181	XP_016855855	MIB2
chr1	1627912	7.79175	4.96436e-12	XP_016855855	MIB2
chr1	1628231	4.33803	6.66134e-16	XP_016855855	MIB2
chr1	1628456	22.9414	4.44089e-16	XP_016855855	MIB2
chr1	1628741	9.97902	0	XP_016855855	MIB2
chr1	1629547	1.63408	9.61061e-06	XP_016855855	MIB2
chr1	1629658	4.27935	3.61047e-06	XP_016855855	MIB2
chr1	1630337	2.8929	8.80334e-05	XP_016855855	MIB2
chr1	1630730	5.58795	2.30335e-10	NA	NA
chr1	1635311	2.39672	1.17525e-05	XP_016858417	CDK11B
chr1	1635722	3.31297	1.4035e-10	XP_016858417	CDK11B
chr1	1636649	3.6635	9.78062e-05	XP_016858417	CDK11B
chr1	1637306	5.55253	0.0269872	XP_016858417	CDK11B
chr1	1637781	2.13749	0.000129865	XP_016858417	CDK11B
chr1	1638032	4.18552	0.00172696	XP_016858417	CDK11B
chr1	1639999	3.99063	6.34215e-09	XP_016858417	CDK11B
chr1	1640847	7.85512	8.95152e-09	XP_016858417	CDK11B
chr1	1646479	1.73048	3.66226e-10	XP_016858417	CDK11B
chr1	1661633	1.60691	1.5703e-10	XP_016858417	CDK11B
chr1	1663079	3.33149	6.66134e-16	XP_016858417	CDK11B
chr1	1663450	2.44181	4.44089e-16	XP_016858417	CDK11B
chr1	1664399	1.80853	1.26321e-12	XP_016858417	CDK11B
chr1	1665328	15.5212	0	XP_016858417	CDK11B
chr1	1665596	22.6844	0	XP_016858417	CDK11B
chr1	1672828	2.73189	0	XP_016858417	CDK11B
chr1	1673107	2.18564	3.33067e-16	XP_016858417	CDK11B
chr1	1691124	1.57815	1.39333e-13	XP_016858417	CDK11B
chr1	1692587	1.97745	3.77476e-15	XP_016858417	CDK11B
chr1	1698849	10.2353	1.11022e-15	XP_016858417	CDK11B
chr1	1699274	1.9296	7.77156e-16	XP_016858417	CDK11B
chr1	1702872	1.74131	7.21645e-15	XP_016858417	CDK11B
chr1	1710450	2.07011	1.11429e-11	XP_016858417	CDK11B
chr1	1711761	3.79787	7.77156e-16	XP_016858417	CDK11B
chr1	1712283	2.38903	2.44249e-15	XP_016858417	CDK11B
chr1	1719388	2.50068	1.47853e-06	XP_016858417	CDK11B
chr1	1721692	1.91502	8.04139e-09	XP_016858417	CDK11B
chr1	1722730	1.69317	4.58644e-08	XP_016858417	CDK11B
chr1	1724277	6.17192	3.00981e-13	NR_132740	CDK11A
chr1	1725250	2.62778	3.18293e-10	NP_878258	SLC35E2
chr1	1727533	8.94067	6.66134e-16	NP_878258	SLC35E2
chr1	1727800	6.719	2.22045e-16	NP_878258	SLC35E2
chr1	1728400	8.49153	0	NP_878258	SLC35E2
chr1	1729310	5.89857	7.70495e-14	NP_878258	SLC35E2
chr1	1729799	4.31616	2.55349e-08	NP_878258	SLC35E2
chr1	1732660	3.89732	0.000301475	NP_878258	SLC35E2
chr1	1733188	3.21845	5.28733e-06	NP_878258	SLC35E2
chr1	1734750	2.12925	2.82785e-06	NP_878258	SLC35E2
chr1	1735601	46.0254	0	NP_878258	SLC35E2
chr1	1736936	11.2289	2.83287e-09	NP_878258	SLC35E2
chr1	1737756	6.64333	3.11024e-10	NP_878258	SLC35E2
chr1	1739038	3.22627	0.00243537	NP_878258	SLC35E2
chr1	1744398	3.33736	4.71123e-12	NP_878258	SLC35E2
chr1	1744816	11.9888	2.53154e-07	NP_878258	SLC35E2
chr1	1745530	2.39336	0.000229513	NP_878258	SLC35E2
chr1	1745895	16.5885	2.14555e-10	NP_878258	SLC35E2
chr1	1751460	61.4401	2.22045e-16	XR_946747	NADK
chr1	1752050	8.35637	1.781e-08	XR_946747	NADK
chr1	1752265	3.59433	0.00122296	XR_946747	NADK
chr1	1752818	2.47404	2.33492e-07	XR_946747	NADK
chr1	1752953	2.15591	4.3702e-07	XR_946747	NADK
chr1	1755594	18.8499	7.16627e-12	XR_946747	NADK
chr1	1757069	5.45906	0.00016093	XR_946747	NADK
chr1	1760342	1.91945	0.022594	XR_946747	NADK
chr1	1760578	12.362	8.68225e-06	XR_946747	NADK
chr1	1760981	25.0304	6.66134e-16	XR_946747	NADK
chr1	1910732	11.7802	3.53473e-07	NA	NA
chr1	1917916	3.44079	1.26412e-08	NP_848640	TMEM52
chr1	1953917	11.2862	9.60126e-07	XP_016858133	CFAP74
chr1	2180615	49.7359	2.22045e-16	XR_946707	PRKCZ
chr1	2184739	17.7313	5.55112e-16	XP_016856046	FAAP20
chr1	2185010	33.4119	2.22045e-16	XP_016856046	FAAP20
chr1	2185464	16.3909	9.41743e-06	XP_016856046	FAAP20
chr1	2187840	5.23858	6.5218e-08	XP_016856046	FAAP20
chr1	2189647	2.62939	4.61062e-05	XP_016856046	FAAP20
chr1	2190627	18.7196	3.33067e-16	XP_016856046	FAAP20
chr1	2190949	9.87753	4.44089e-16	XP_016856046	FAAP20
chr1	2191371	14.4368	6.31023e-09	XP_016856046	FAAP20
chr1	2192187	18.8686	2.22045e-16	XP_016856046	FAAP20
chr1	2192617	12.4902	6.7536e-12	XP_016856046	FAAP20
chr1	2193701	2.11933	0.00318872	XP_016856046	FAAP20
chr1	2228844	3.91269	1.15068e-08	XP_016857617	SKI
chr1	2229168	1.78455	4.22078e-11	XP_016857617	SKI
chr1	2229593	8.4036	6.66134e-16	XP_016857617	SKI
chr1	2229958	2.24707	0.0012451	XP_016857617	SKI
chr1	2230175	13.9154	2.02958e-05	XP_016857617	SKI
chr1	2230285	2.99934	0.00245327	XP_016857617	SKI
chr1	2230482	6.00702	1.43918e-05	XP_016857617	SKI
chr1	2230626	1.93316	0.000122605	XP_016857617	SKI
chr1	2231643	2.15564	0.000501641	XP_016857617	SKI
chr1	2232874	12.3181	1.81246e-07	XP_016857617	SKI
chr1	2240450	3.22648	2.59983e-11	XP_016857617	SKI
chr1	2240716	28.8946	1.11022e-16	XP_016857617	SKI
chr1	2269320	5.6656	7.91985e-05	XP_016857617	SKI
chr1	2269835	14.6838	7.40814e-05	XP_016857617	SKI
chr1	2274703	4.31844	8.39412e-11	XP_016857617	SKI
chr1	2279332	11.116	0.000153312	XP_016857617	SKI
chr1	2279565	2.38595	0.000201122	XP_016857617	SKI
chr1	2279668	4.68054	1.54021e-05	XP_016857617	SKI
chr1	2280640	5.98031	2.22045e-16	XP_016857617	SKI
chr1	2280952	10.0997	2.22045e-16	XP_016857617	SKI
chr1	2281340	3.78799	5.55112e-16	XP_016857617	SKI
chr1	2281646	10.0356	2.22045e-16	XP_016857617	SKI
chr1	2281946	4.82038	0	XP_016857617	SKI
chr1	2282115	3.45396	4.44089e-16	XP_016857617	SKI
chr1	2282199	6.43245	4.44089e-16	XP_016857617	SKI
chr1	2282285	5.3332	2.22045e-16	XP_016857617	SKI
chr1	2282491	5.97842	1.33227e-15	XP_016857617	SKI
chr1	2283009	135.467	3.33067e-16	XP_016857617	SKI
chr1	2283489	34.6415	2.22045e-16	XP_016857617	SKI
chr1	2283827	4.07761	7.7085e-12	XP_016857617	SKI
chr1	2284020	27.9505	0	XP_016857617	SKI
chr1	2284371	30.1159	1.55431e-15	XP_016857617	SKI
chr1	2284500	27.956	0	XP_016857617	SKI
chr1	2286881	17.7089	1.27898e-13	XP_016857617	SKI
chr1	2292480	2.53142	0.000148676	XP_016857617	SKI
chr1	2296919	12.845	9.2814e-08	XP_016857617	SKI
chr1	2297362	10.9466	4.26476e-07	XP_016857617	SKI
chr1	2297642	11.823	4.44089e-16	XP_016857617	SKI
chr1	2298141	17.318	1.11022e-16	XP_016857617	SKI
chr1	2298515	15.2437	2.29316e-09	XP_016857617	SKI
chr1	2302638	3.17833	2.15014e-05	XP_016857617	SKI
chr1	2302724	11.9888	5.0279e-05	XP_016857617	SKI
chr1	2302997	5.28334	2.22045e-16	XP_016857617	SKI
chr1	2303336	3.24556	0	XP_016857617	SKI
chr1	2303989	1.62005	1.49859e-09	XP_016857617	SKI
chr1	2304312	4.7262	5.24988e-09	XP_016857617	SKI
chr1	2306211	8.58643	3.33067e-16	XP_016857617	SKI
chr1	2306596	7.08955	0	XP_016857617	SKI
chr1	2307201	28.8781	9.99201e-16	XP_016857617	SKI
chr1	2307350	20.954	5.55112e-16	XP_016857617	SKI
chr1	2307870	33.9403	2.22045e-16	XP_016857617	SKI
chr1	2308312	11.3165	6.66134e-16	XP_016857617	SKI
chr1	2308999	2.86694	2.70667e-07	XP_016857617	SKI
chr1	2309300	4.89827	2.38465e-05	XP_016857617	SKI
chr1	2383991	16.7751	2.14555e-10	XR_946762	MORN1
chr1	2384237	24.4705	9.99201e-16	XR_946762	MORN1
chr1	2392352	1.81712	0.000406653	XP_016855624	RER1
chr1	2392954	52.2563	2.22045e-16	XP_016855624	RER1
chr1	2393300	4.86079	3.77476e-15	XP_016855624	RER1
chr1	2393418	10.5391	5.57221e-12	XP_016855624	RER1
chr1	2393550	2.95512	5.28733e-06	XP_016855624	RER1
chr1	2395341	2.01328	0.00790935	XP_016855624	RER1
chr1	2403138	2.81581	2.22045e-16	XP_016855624	RER1
chr1	2403420	2.66218	4.44089e-16	XP_016855624	RER1
chr1	2404169	9.05994	3.91009e-05	XP_016855624	RER1
chr1	2404449	2.67164	0.000676839	XP_016855624	RER1
chr1	2404567	1.84893	7.46612e-06	XP_016855624	RER1
chr1	2404986	1.61119	1.88782e-06	XP_016855624	RER1
chr1	2405304	2.02191	2.43924e-10	XP_016855624	RER1
chr1	2405594	12.5596	1.29721e-07	XR_946666	PEX10
chr1	2504733	3.81653	3.83217e-05	XP_016858363	PLCH2
chr1	2507149	12.5377	1.29721e-07	NA	NA
chr1	2508090	22.1213	4.26326e-14	NA	NA
chr1	2508199	24.8054	1.18794e-14	NA	NA
chr1	2508743	49.7414	0	XR_241034	PANK4
chr1	2526002	2.71088	4.91573e-07	XR_241034	PANK4
chr1	2526687	20.3319	8.54765e-11	NA	NA
chr1	2526960	21.8413	8.43769e-14	NA	NA
chr1	2527268	16.5006	2.5588e-08	NA	NA
chr1	2546747	5.44119	3.26405e-06	NA	NA
chr1	2546952	4.23741	0.0256267	NA	NA
chr1	2550117	5.22661	2.1175e-05	NA	NA
chr1	2551050	5.81966	0	NA	NA
chr1	2551372	21.242	1.11022e-16	NA	NA
chr1	2551891	78.5012	4.44089e-16	NA	NA
chr1	2552485	58.1186	4.44089e-16	NA	NA
chr1	2553107	4.47296	4.44089e-16	NA	NA
chr1	2553640	34.4556	2.22045e-16	NA	NA
chr1	2553800	21.1807	2.22045e-16	NA	NA
chr1	2554245	6.20271	7.90679e-12	NA	NA
chr1	2554649	48.1332	0	NA	NA
chr1	2555166	5.5504	0	NA	NA
chr1	2555422	5.62503	0	NA	NA
chr1	2555668	2.10155	7.41629e-14	XR_426638	TNFRSF14
chr1	2556246	16.659	1.66533e-15	XR_426638	TNFRSF14
chr1	2556473	51.5528	4.44089e-16	XR_426638	TNFRSF14
chr1	2556858	27.934	0	XR_426638	TNFRSF14
chr1	2556996	22.6592	2.68067e-11	XR_426638	TNFRSF14
chr1	2559850	3.93991	3.61822e-07	XR_426638	TNFRSF14
chr1	2563199	3.93355	8.54524e-09	XR_426638	TNFRSF14
chr1	2563400	19.9916	6.34215e-09	XR_426638	TNFRSF14
chr1	2563662	40.7726	2.22045e-16	XR_426638	TNFRSF14
chr1	2568043	32.663	2.22045e-16	NA	NA
chr1	2568740	3.56799	1.21571e-07	NA	NA
chr1	2569114	24.9096	8.88178e-16	NA	NA
chr1	2569560	61.9432	2.22045e-16	NA	NA
chr1	2588620	16.325	4.22594e-10	XP_011538968	FAM213B
chr1	2588764	22.7909	1.4877e-14	XP_011538968	FAM213B
chr1	2589020	9.68459	3.33067e-16	XP_011538968	FAM213B
chr1	2589516	24.9589	2.22045e-16	XP_011538968	FAM213B
chr1	2589900	5.50754	0.00121737	XP_011538968	FAM213B
chr1	2590223	4.6842	7.70054e-07	XP_011538968	FAM213B
chr1	2590523	11.2807	9.60126e-07	XP_011538968	FAM213B
chr1	2590788	9.89888	3.88492e-09	XP_011538968	FAM213B
chr1	2591149	14.8485	3.21416e-09	XP_011538968	FAM213B
chr1	2591241	15.7048	2.16609e-06	XP_011538968	FAM213B
chr1	2592696	11.9339	3.53473e-07	XR_001737402	MMEL1
chr1	2592944	23.7131	4.21885e-15	XR_001737402	MMEL1
chr1	2593051	12.6584	9.2814e-08	XR_001737402	MMEL1
chr1	2593838	14.8979	5.7505e-05	XR_001737402	MMEL1
chr1	2921515	11.4234	6.88388e-07	NA	NA
chr1	2921880	11.9943	2.53154e-07	NA	NA
chr1	3571722	16.6379	2.14555e-10	XP_016856022	MEGF6
chr1	3572168	5.85792	8.68225e-06	XP_016856022	MEGF6
chr1	3572276	5.37159	1.00436e-05	XP_016856022	MEGF6
chr1	3573151	13.2951	3.39353e-08	XP_016856022	MEGF6
chr1	3628792	6.31823	8.06332e-07	NP_877429	TPRG1L
chr1	3630003	4.14712	1.09344e-07	NP_877429	TPRG1L
chr1	3631372	33.9439	4.44089e-16	XR_946661	WRAP73
chr1	3631814	12.8505	9.2814e-08	XR_946661	WRAP73
chr1	3651265	12.0492	2.53154e-07	XR_946661	WRAP73
chr1	3657812	13.844	1.04528e-06	NP_005418	TP73
chr1	3658031	2.28289	6.78087e-07	NP_005418	TP73
chr1	3658948	8.68845	0	NP_005418	TP73
chr1	3659307	1.70932	0.00745531	NP_005418	TP73
chr1	3664581	14.7113	3.06589e-07	NP_005418	TP73
chr1	3665106	41.3536	0	NP_005418	TP73
chr1	3668746	4.52247	1.54021e-05	NP_005418	TP73
chr1	3682411	11.0886	5.1407e-05	NP_005418	TP73
chr1	3685603	14.9912	3.21416e-09	NP_005418	TP73
chr1	3707649	2.12787	1.18566e-07	NP_005418	TP73
chr1	3723441	1.95869	0.0295165	NP_005418	TP73
chr1	3727750	2.11413	1.72876e-08	NP_005418	TP73
chr1	3728189	2.05605	4.39595e-07	NP_005418	TP73
chr1	3729429	1.73075	5.45086e-10	NP_005418	TP73
chr1	3730085	2.68811	9.34142e-13	NP_005418	TP73
chr1	3731036	3.77358	6.88338e-15	NP_005418	TP73
chr1	3731537	2.32555	1.61111e-09	NP_005418	TP73
chr1	3733249	16.8976	1.11022e-16	NP_005418	TP73
chr1	3733519	65.488	0	NP_005418	TP73
chr1	3734074	2.14127	1.27066e-11	NP_005418	TP73
chr1	3734400	1.72899	1.46946e-09	NP_005418	TP73
chr1	3734795	2.03829	0.00989071	NP_005418	TP73
chr1	3735749	3.14907	5.61074e-09	NP_005418	TP73
chr1	3735900	28.1536	8.88178e-16	NP_005418	TP73
chr1	3736369	12.7078	9.2814e-08	NR_033712	TP73-AS1
chr1	3737597	6.8764	6.26855e-08	NR_033712	TP73-AS1
chr1	3738056	43.1932	4.44089e-16	NR_033712	TP73-AS1
chr1	3738359	20.0648	3.33067e-16	NR_033712	TP73-AS1
chr1	3738557	57.8375	2.22045e-16	NR_033712	TP73-AS1
chr1	3739316	1.62447	3.10145e-05	NR_033712	TP73-AS1
chr1	3739855	1.54977	0.00219658	NR_033712	TP73-AS1
chr1	3740286	7.58795	1.12432e-12	NR_033712	TP73-AS1
chr1	3742825	3.58499	9.45527e-09	NR_033712	TP73-AS1
chr1	3743171	7.65864	2.22045e-16	NR_033712	TP73-AS1
chr1	3745279	18.9487	9.20097e-11	NR_033712	TP73-AS1
chr1	3745403	15.359	1.71193e-08	NR_033712	TP73-AS1
chr1	3745717	9.40304	2.22045e-16	NR_033712	TP73-AS1
chr1	3746177	13.1132	6.66134e-16	NR_033712	TP73-AS1
chr1	3746585	20.8397	0	NR_033712	TP73-AS1
chr1	3746950	10.1822	1.62093e-14	NR_033712	TP73-AS1
chr1	3775814	4.2347	5.24988e-09	NP_001275512	SMIM1
chr1	3776060	39.0129	0	NA	NA
chr1	3777716	1.91859	0.00107908	NA	NA
chr1	3777964	15.2986	9.9093e-05	NA	NA
chr1	3778236	27.6453	6.66134e-16	NA	NA
chr1	3778560	21.781	8.43769e-14	NP_065761	LRRC47
chr1	3779110	26.8362	0	NP_065761	LRRC47
chr1	3779518	15.4113	2.22045e-16	NP_065761	LRRC47
chr1	3779769	14.2008	8.8386e-09	NP_065761	LRRC47
chr1	3780153	14.9444	1.45843e-06	NP_065761	LRRC47
chr1	3780361	1.8495	7.52851e-06	NP_065761	LRRC47
chr1	3781123	1.68322	1.47576e-08	NP_065761	LRRC47
chr1	3781657	6.72824	0.00809803	NP_065761	LRRC47
chr1	3785184	2.2145	2.22045e-16	NP_065761	LRRC47
chr1	3786972	9.37336	7.77156e-16	NP_065761	LRRC47
chr1	3795881	1.74715	2.974e-09	NP_065761	LRRC47
chr1	3815258	18.4307	1.7139e-06	XP_016858408	CEP104
chr1	3815473	1.99155	9.44956e-05	XP_016858408	CEP104
chr1	3858938	18.3175	6.77038e-08	XR_946565	DFFB
chr1	3862502	20.9302	3.32068e-13	XR_946565	DFFB
chr1	3883638	2.9432	2.02958e-05	XR_946565	DFFB
chr1	3890747	5.53032	0	XP_011539625	C1orf174
chr1	3904713	14.5631	8.83999e-06	NR_024455	LINC01134
chr1	3905439	39.0655	1.11022e-16	NR_024455	LINC01134
chr1	3906437	20.8698	3.32068e-13	NR_024455	LINC01134
chr1	3906854	25.25	5.55112e-16	NR_024455	LINC01134
chr1	3907291	17.4777	5.51899e-11	NR_024455	LINC01134
chr1	3910675	7.21726	3.06929e-10	NR_024455	LINC01134
chr1	3914271	5.88078	6.84089e-07	NR_024455	LINC01134
chr1	3914511	27.2095	3.9968e-15	NR_024455	LINC01134
chr1	3914775	19.8873	1.30229e-12	NR_024455	LINC01134
chr1	3914900	14.8375	3.21416e-09	NR_024455	LINC01134
chr1	3915491	2.76332	2.02958e-05	NR_024455	LINC01134
chr1	3916664	3.37588	5.55628e-06	NR_024455	LINC01134
chr1	3916854	9.22706	2.83869e-07	NR_024455	LINC01134
chr1	5519187	13.9538	1.2377e-08	NA	NA
chr1	5992763	31.672	2.22045e-16	XP_016858110	KCNAB2
chr1	5993213	3.73408	1.82649e-05	XP_016858110	KCNAB2
chr1	5993354	2.39333	4.04973e-05	XP_016858110	KCNAB2
chr1	5995249	2.44995	1.80407e-07	XP_016858110	KCNAB2
chr1	5995599	2.91371	0.0125752	XP_016858110	KCNAB2
chr1	5998921	13.4708	3.09899e-07	XP_016858110	KCNAB2
chr1	5999689	11.1709	0.000153312	XP_016858110	KCNAB2
chr1	6000055	4.34831	0.00363306	XP_016858110	KCNAB2
chr1	6002047	2.40434	0.0278169	XP_016858110	KCNAB2
chr1	6007293	12.2138	1.81246e-07	XP_016858110	KCNAB2
chr1	6008217	1.79266	0.000857359	XP_016858110	KCNAB2
chr1	6008705	4.51402	2.22045e-16	XP_016858110	KCNAB2
chr1	6009051	23.8832	2.44249e-15	XP_016858110	KCNAB2
chr1	6010923	1.65366	0.00104946	XP_016858110	KCNAB2
chr1	6011763	10.9781	4.44089e-16	XP_016858110	KCNAB2
chr1	6012067	18.29	2.46647e-10	XP_016858110	KCNAB2
chr1	6012423	4.90559	0.00245327	XP_016858110	KCNAB2
chr1	6012809	7.44695	4.72289e-12	XP_016858110	KCNAB2
chr1	6013319	5.45704	2.22045e-16	XP_016858110	KCNAB2
chr1	6013549	19.9279	6.66134e-16	XP_016858110	KCNAB2
chr1	6013967	36.4016	6.66134e-16	XP_016858110	KCNAB2
chr1	6014569	12.1747	2.22045e-16	XP_016858110	KCNAB2
chr1	6014808	31.5183	6.18838e-13	XP_016858110	KCNAB2
chr1	6016169	34.2353	2.22045e-16	XP_016858110	KCNAB2
chr1	6016700	30.9471	1.11022e-16	XP_016858110	KCNAB2
chr1	6017129	103.39	6.66134e-16	XP_016858110	KCNAB2
chr1	6018690	23.3069	7.54952e-15	XP_016858110	KCNAB2
chr1	6027853	7.18273	0.000800129	XP_016858110	KCNAB2
chr1	6029389	19.4262	3.6251e-12	XP_016858110	KCNAB2
chr1	6029787	12.1914	2.34257e-14	XP_016858110	KCNAB2
chr1	6040961	1.98812	4.39808e-06	XP_016858110	KCNAB2
chr1	6041288	34.8775	4.44089e-16	XP_016858110	KCNAB2
chr1	6041677	5.42316	0	XP_016858110	KCNAB2
chr1	6041850	4.07608	5.43915e-09	XP_016858110	KCNAB2
chr1	6041951	2.13116	0.000105921	XP_016858110	KCNAB2
chr1	6042738	2.66366	5.55112e-14	XP_016858110	KCNAB2
chr1	6043232	1.53615	0.0191562	XP_016858110	KCNAB2
chr1	6043509	1.79338	0.00885788	XP_016858110	KCNAB2
chr1	6044475	4.32428	3.33067e-16	XP_016858110	KCNAB2
chr1	6044809	2.9285	1.11022e-16	XP_016858110	KCNAB2
chr1	6045335	1.74643	1.52841e-05	XP_016858110	KCNAB2
chr1	6045949	9.23446	0	XP_016858110	KCNAB2
chr1	6046062	8.3072	1.11022e-16	XP_016858110	KCNAB2
chr1	6046651	4.95865	0.00245327	XP_016858110	KCNAB2
chr1	6047112	7.98137	4.77707e-08	XP_016858110	KCNAB2
chr1	6047259	2.23548	6.25199e-06	XP_016858110	KCNAB2
chr1	6047461	7.19382	5.63257e-06	XP_016858110	KCNAB2
chr1	6048335	1.86837	0.00164702	XP_016858110	KCNAB2
chr1	6048799	1.77975	1.42051e-06	XP_016858110	KCNAB2
chr1	6049366	4.56353	1.97127e-07	XP_016858110	KCNAB2
chr1	6050227	4.34769	9.4716e-08	XP_016858110	KCNAB2
chr1	6050478	6.87564	4.44089e-16	XP_016858110	KCNAB2
chr1	6051298	16.49	3.33067e-16	XP_016858110	KCNAB2
chr1	6052036	1.79737	0.0343491	XP_016858110	KCNAB2
chr1	6052540	2.908	8.80334e-05	XP_016858110	KCNAB2
chr1	6052655	2.61293	0.00040962	XP_016858110	KCNAB2
chr1	6054223	5.2205	1.52841e-05	XP_016858110	KCNAB2
chr1	6056555	1.58094	0.00605087	XP_016858110	KCNAB2
chr1	6056833	9.29322	7.13073e-09	XP_016858110	KCNAB2
chr1	6057481	2.47092	2.35768e-05	XP_016858110	KCNAB2
chr1	6058373	3.82389	0	XP_016858110	KCNAB2
chr1	6058974	4.44239	8.32778e-13	XP_016858110	KCNAB2
chr1	6059653	2.33159	3.26073e-13	XP_016858110	KCNAB2
chr1	6060241	30.5753	1.11022e-16	XP_016858110	KCNAB2
chr1	6061143	8.66084	2.22045e-16	XP_016858110	KCNAB2
chr1	6061559	11.7313	2.22045e-16	XP_016858110	KCNAB2
chr1	6063949	12.7595	4.996e-14	XP_016858110	KCNAB2
chr1	6064114	3.30083	4.01229e-08	XP_016858110	KCNAB2
chr1	6064772	5.07678	6.66134e-16	XP_016858110	KCNAB2
chr1	6065740	15.1092	0	XP_016858110	KCNAB2
chr1	6066257	11.272	2.68067e-11	XP_016858110	KCNAB2
chr1	6066804	6.48839	5.86582e-07	XP_016858110	KCNAB2
chr1	6081441	23.9271	1.52619e-10	XP_016858110	KCNAB2
chr1	6082255	2.49381	9.68551e-09	XP_016858110	KCNAB2
chr1	6085223	3.82001	5.08482e-14	XP_016858110	KCNAB2
chr1	6087486	1.83798	1.68748e-08	XP_016858110	KCNAB2
chr1	6095342	1.82788	6.82044e-07	XP_016858110	KCNAB2
chr1	6097338	5.95418	0	XP_016858110	KCNAB2
chr1	6098648	8.6567	2.22045e-16	XP_016858110	KCNAB2
chr1	6099312	4.76934	5.55112e-16	XP_016858110	KCNAB2
chr1	6099497	4.63001	2.22045e-16	XP_016858110	KCNAB2
chr1	6099589	8.29163	6.66134e-16	XP_016858110	KCNAB2
chr1	6099784	14.548	2.22045e-16	XP_016858110	KCNAB2
chr1	6100172	1.89536	3.24564e-05	XP_016858110	KCNAB2
chr1	6100349	3.87185	1.8624e-06	XP_016858110	KCNAB2
chr1	6100546	5.34124	1.2873e-07	XP_016858110	KCNAB2
chr1	6100956	3.94196	4.44092e-08	XP_016858110	KCNAB2
chr1	6102561	3.38082	1.64413e-12	NP_056372	CHD5
chr1	6102896	1.76098	0.0296396	NP_056372	CHD5
chr1	6103242	1.90979	0.000328091	NP_056372	CHD5
chr1	6103472	1.66659	8.04473e-05	NP_056372	CHD5
chr1	6103957	4.32792	6.04408e-05	NP_056372	CHD5
chr1	6105073	93.4814	0	NP_056372	CHD5
chr1	6106253	3.96058	2.22045e-16	NP_056372	CHD5
chr1	6106414	2.94838	0.000135194	NP_056372	CHD5
chr1	6109971	1.63772	0.00118852	NP_056372	CHD5
chr1	6110507	3.49241	0	NP_056372	CHD5
chr1	6111844	5.44796	4.44089e-16	NP_056372	CHD5
chr1	6112159	3.82879	1.11022e-16	NP_056372	CHD5
chr1	6124893	12.0382	0.000525548	NP_056372	CHD5
chr1	6128145	2.03001	1.48955e-11	NP_056372	CHD5
chr1	6130274	2.82276	7.40814e-05	NP_056372	CHD5
chr1	6132325	22.028	5.9841e-14	NP_056372	CHD5
chr1	6132680	82.6638	2.22045e-16	NP_056372	CHD5
chr1	6154694	1.56052	9.6358e-05	NP_056372	CHD5
chr1	6221593	4.46132	0.00231062	XP_011539442	ICMT
chr1	6222015	28.6586	3.50838e-11	XP_011539442	ICMT
chr1	6222687	5.90046	8.54524e-09	XP_011539442	ICMT
chr1	6223061	113.71	4.44089e-16	XP_011539442	ICMT
chr1	6223889	4.97106	2.22045e-16	XP_011539442	ICMT
chr1	6224336	5.58954	1.76445e-06	XP_011539442	ICMT
chr1	6224770	41.6382	0	XP_011539442	ICMT
chr1	6225023	63.5154	1.44329e-15	XP_011539442	ICMT
chr1	6231921	6.83568	2.22045e-16	XP_011539442	ICMT
chr1	6232028	3.33309	4.71123e-12	XP_011539442	ICMT
chr1	6233560	1.60914	0.00016164	XP_011539442	ICMT
chr1	6266229	4.64029	6.84175e-05	NP_863656	ACOT7
chr1	6304731	5.54979	7.34597e-06	NP_863656	ACOT7
chr1	6306165	25.4077	4.44089e-16	NP_863656	ACOT7
chr1	6306468	50.4166	0	NP_863656	ACOT7
chr1	6306791	12.2968	2.22045e-16	NP_863656	ACOT7
chr1	6307291	86.9507	0	NP_863656	ACOT7
chr1	6309559	37.9842	2.22045e-16	NP_863656	ACOT7
chr1	6393310	1.99218	0.000182802	NP_863656	ACOT7
chr1	6461404	11.1545	9.60126e-07	NP_683871	TNFRSF25
chr1	6524623	63.7889	0	XP_016857828	NOL9
chr1	6525516	4.22653	5.66214e-15	XP_016857828	NOL9
chr1	6525975	3.78346	0	XP_016857828	NOL9
chr1	6526715	6.98101	1.6509e-12	XP_016857828	NOL9
chr1	6529017	3.36195	1.06772e-05	XP_016857828	NOL9
chr1	6532512	3.21374	4.27436e-14	XP_016857828	NOL9
chr1	6581004	11.7171	4.44089e-16	XR_946621	ZBTB48
chr1	6581280	4.42577	6.5935e-12	XR_946621	ZBTB48
chr1	6581463	21.2046	2.36741e-11	XR_946621	ZBTB48
chr1	6582077	2.65038	5.36032e-08	XR_946621	ZBTB48
chr1	6585254	3.90012	0.000487934	XR_946621	ZBTB48
chr1	6587594	2.92858	0.0100278	XR_946621	ZBTB48
chr1	6589137	3.8216	5.55112e-16	XR_946621	ZBTB48
chr1	6591590	17.9662	1.43918e-05	NP_055666	KLHL21
chr1	6591856	2.08044	9.53025e-05	NP_055666	KLHL21
chr1	6592633	6.66622	0	NP_055666	KLHL21
chr1	6592954	17.6935	6.66134e-16	NP_055666	KLHL21
chr1	6593450	90.507	6.66134e-16	NP_055666	KLHL21
chr1	6593823	12.3895	1.81246e-07	NP_055666	KLHL21
chr1	6595504	14.138	2.22045e-16	NP_055666	KLHL21
chr1	6599294	26.517	4.44089e-16	NP_055666	KLHL21
chr1	6601816	6.03096	5.55112e-16	NP_055666	KLHL21
chr1	6602418	8.56116	0	NP_055666	KLHL21
chr1	6620072	5.79115	6.66134e-16	XP_011539064	PHF13
chr1	6620299	10.0195	4.44089e-16	XP_011539064	PHF13
chr1	6621813	62.8052	0	XP_011539064	PHF13
chr1	6625273	15.0351	3.21416e-09	XP_016858250	THAP3
chr1	6628518	6.65098	2.85215e-06	XP_016858250	THAP3
chr1	6630334	5.39776	0.00545601	XP_016858250	THAP3
chr1	6632476	7.97522	0	XP_016858250	THAP3
chr1	6632563	28.2414	6.88338e-15	XP_016858250	THAP3
chr1	6633073	45.5537	0	XP_016858250	THAP3
chr1	6634548	3.66411	7.77156e-16	XP_016858250	THAP3
chr1	6634750	61.9432	2.22045e-16	XP_016858250	THAP3
chr1	6635497	5.19427	4.44089e-16	XP_016858250	THAP3
chr1	6637217	2.10019	1.84317e-05	XP_016857234	DNAJC11
chr1	6645833	1.86299	2.4265e-05	XP_016857234	DNAJC11
chr1	6645910	2.13905	0.000158413	XP_016857234	DNAJC11
chr1	6651205	9.76638	2.22045e-16	XP_016857234	DNAJC11
chr1	6651865	2.73258	0.00154876	XP_016857234	DNAJC11
chr1	6652012	20.8149	1.91348e-09	XP_016857234	DNAJC11
chr1	6667791	4.2213	0.0137695	XP_016857234	DNAJC11
chr1	6678436	4.68533	1.18312e-06	XP_016857234	DNAJC11
chr1	6680988	1.8206	7.91927e-05	XP_016857234	DNAJC11
chr1	6701748	2.17845	4.45768e-05	XP_016857234	DNAJC11
chr1	7771942	9.38636	7.40519e-14	XP_016858330	VAMP3
chr1	7772357	68.7818	0	XP_016858330	VAMP3
chr1	7772831	9.49331	7.77156e-16	XP_016858330	VAMP3
chr1	7773100	25.0414	5.80513e-12	XP_016858330	VAMP3
chr1	7773492	2.77648	4.26089e-06	XP_016858330	VAMP3
chr1	7777179	12.7682	0.000676265	XP_016858330	VAMP3
chr1	7780593	2.74309	3.44734e-07	XP_016858330	VAMP3
chr1	7781056	34.636	2.22045e-16	XP_016858330	VAMP3
chr1	7952170	14.5027	6.31023e-09	NA	NA
chr1	8005029	11.2478	3.83217e-05	XP_011539898	ERRFI1
chr1	8005101	12.0382	2.53154e-07	XP_011539898	ERRFI1
chr1	8355041	4.88334	3.6755e-12	XP_016856848	RERE
chr1	8355580	1.98831	4.57377e-07	XP_016856848	RERE
chr1	8356227	10.3051	0	XP_016856848	RERE
chr1	8358369	4.39989	7.77156e-16	XP_016856848	RERE
chr1	8358719	4.37705	5.55112e-16	XP_016856848	RERE
chr1	8359783	1.50274	7.42051e-10	XP_016856848	RERE
chr1	8361335	11.7848	4.44089e-16	XP_016856848	RERE
chr1	8361782	3.04548	2.22045e-16	XP_016856848	RERE
chr1	8362806	1.90023	0.00184255	XP_016856848	RERE
chr1	8364075	1.57689	5.91229e-08	XP_016856848	RERE
chr1	8364185	2.08728	1.09114e-08	XP_016856848	RERE
chr1	8656225	3.49697	0	XP_016856848	RERE
chr1	9103837	4.89461	3.06589e-07	XP_005263554	GPR157
chr1	9104089	22.0664	5.9841e-14	XP_005263554	GPR157
chr1	9104349	11.0282	1.00436e-05	XP_005263554	GPR157
chr1	9104445	6.79921	2.25245e-07	XP_005263554	GPR157
chr1	9150800	15.079	2.29316e-09	NA	NA
chr1	9151224	18.2845	1.99011e-11	NA	NA
chr1	9235047	28.686	5.55112e-16	XP_016858355	H6PD
chr1	9245078	61.6318	2.22045e-16	XP_016858355	H6PD
chr1	9247064	4.34927	2.09976e-12	XP_016858355	H6PD
chr1	9262084	35.6789	7.19425e-14	XP_016858355	H6PD
chr1	9262265	2.3148	3.54204e-10	XP_016858355	H6PD
chr1	9263009	4.41328	4.22796e-10	XP_016858355	H6PD
chr1	9263377	23.2076	5.55112e-16	XP_016858355	H6PD
chr1	9264090	50.7591	0	XP_016858355	H6PD
chr1	9264350	10.4615	4.44089e-16	XP_016858355	H6PD
chr1	9264954	54.8296	4.44089e-16	XP_016858355	H6PD
chr1	9265305	8.31743	0	XP_016858355	H6PD
chr1	9265945	14.566	4.76151e-11	XP_016858355	H6PD
chr1	9266167	17.2307	4.26089e-06	XP_016858355	H6PD
chr1	9266247	2.43722	4.26089e-06	XP_016858355	H6PD
chr1	9267331	4.73798	4.13103e-09	XP_016858355	H6PD
chr1	9267450	2.48475	8.1943e-08	XP_016858355	H6PD
chr1	9268324	2.9516	0.00109794	XP_016858355	H6PD
chr1	9269141	20.5334	4.44089e-16	XP_016858355	H6PD
chr1	9270112	14.3853	5.55112e-16	XP_016858355	H6PD
chr1	9270737	17.3636	6.66134e-16	XP_016858355	H6PD
chr1	9355927	12.0308	5.55112e-16	NP_079382	SPSB1
chr1	9356125	4.2999	0	NP_079382	SPSB1
chr1	9356480	101.595	8.88178e-16	NP_079382	SPSB1
chr1	9356560	107.49	8.88178e-16	NP_079382	SPSB1
chr1	9367467	76.9279	3.33067e-16	NP_079382	SPSB1
chr1	9367651	6.36623	6.66134e-16	NP_079382	SPSB1
chr1	9368058	5.8226	3.72795e-10	NP_079382	SPSB1
chr1	9582584	23.3618	7.54952e-15	XP_011540598	SLC25A33
chr1	9596934	2.2265	0.000501641	XR_244785	TMEM201
chr1	9598606	2.35808	0.00891862	XR_244785	TMEM201
chr1	9601124	2.25519	0.00790935	XR_244785	TMEM201
chr1	9602317	21.2705	5.27994e-09	XR_244785	TMEM201
chr1	9602600	6.59639	0.015703	XR_244785	TMEM201
chr1	9604703	3.76529	5.43915e-09	XR_244785	TMEM201
chr1	9613239	13.1757	8.88178e-16	XR_244785	TMEM201
chr1	9729180	2.22789	1.90791e-05	NP_055759	CLSTN1
chr1	9729806	3.12724	2.22045e-16	NP_055759	CLSTN1
chr1	9930161	45.2241	4.44089e-16	XP_016858036	LZIC
chr1	9982541	5.57174	7.34597e-06	XP_016857597	NMNAT1
chr1	10033340	2.60156	2.22045e-16	XR_946516	UBE4B
chr1	10232413	2.25525	1.80407e-07	NP_904325	KIF1B
chr1	10256269	1.90966	3.72624e-06	NP_904325	KIF1B
chr1	10258635	3.24292	1.88719e-06	NP_904325	KIF1B
chr1	10276380	1.98034	0.00183288	NP_904325	KIF1B
chr1	10278016	4.4846	2.23954e-12	NP_904325	KIF1B
chr1	10282466	6.48376	5.8563e-07	NP_904325	KIF1B
chr1	10292076	2.67246	2.20996e-06	NP_904325	KIF1B
chr1	10295107	2.52739	1.90959e-06	NP_904325	KIF1B
chr1	10295702	9.42495	9.20097e-11	NP_904325	KIF1B
chr1	10296646	3.59145	1.73474e-10	NP_904325	KIF1B
chr1	10297019	2.00932	3.14564e-10	NP_904325	KIF1B
chr1	10297193	2.99827	2.54949e-10	NP_904325	KIF1B
chr1	10303563	3.6586	4.9738e-14	NP_904325	KIF1B
chr1	10303849	27.967	0	NP_904325	KIF1B
chr1	10304031	38.4014	0	NP_904325	KIF1B
chr1	10304608	154.777	0	NP_904325	KIF1B
chr1	10305613	2.78747	2.02958e-05	NP_904325	KIF1B
chr1	10324836	3.32976	7.7588e-05	NP_904325	KIF1B
chr1	10352717	11.1654	0.000153312	NP_904325	KIF1B
chr1	10360974	11.4608	0.00104946	NP_904325	KIF1B
chr1	10365226	1.64634	0.000708983	NP_904325	KIF1B
chr1	10376611	1.61236	0.00959414	NP_904325	KIF1B
chr1	10376942	6.65854	9.10182e-06	NP_904325	KIF1B
chr1	10377703	1.75032	0.00654343	NP_904325	KIF1B
chr1	10378349	6.41243	2.22045e-16	NP_904325	KIF1B
chr1	10379080	20.3847	4.44089e-16	NP_904325	KIF1B
chr1	10379650	5.92652	3.88492e-09	NP_904325	KIF1B
chr1	10380761	6.99901	1.22125e-15	NP_904325	KIF1B
chr1	10419962	1.64068	3.75103e-08	NP_002622	PGD
chr1	10431283	2.50671	6.26855e-08	NR_037187	APITD1-CORT
chr1	10450288	43.8409	7.77156e-16	NR_037187	APITD1-CORT
chr1	10456811	2.16826	4.45768e-05	NP_998731	DFFA
chr1	10461629	28.6307	5.55112e-16	NP_998731	DFFA
chr1	10462797	2.64693	6.66134e-16	NP_998731	DFFA
chr1	10463077	4.08356	2.28584e-06	NP_998731	DFFA
chr1	10541801	18.4602	1.41602e-11	XP_011539882	PEX14
chr1	10547172	3.97613	1.57716e-05	XP_011539882	PEX14
chr1	10599257	1.73564	0.0114743	XP_011539882	PEX14
chr1	10623038	2.01524	4.7367e-05	XP_011539882	PEX14
chr1	10629898	7.8208	9.99201e-16	XP_011539882	PEX14
chr1	10630316	3.66675	4.08673e-13	XP_011539882	PEX14
chr1	10630450	3.17201	7.15317e-13	XP_011539882	PEX14
chr1	11012724	6.86781	3.33067e-16	XP_016856357	TARDBP
chr1	11013742	4.2253	1.11022e-16	XP_016856357	TARDBP
chr1	11013854	3.1405	4.44089e-16	XP_016856357	TARDBP
chr1	11016863	2.28303	1.1816e-10	XP_016856357	TARDBP
chr1	11020580	1.71786	1.1808e-07	XP_016856357	TARDBP
chr1	11022379	2.13565	6.66134e-16	XP_016856357	TARDBP
chr1	11022649	1.70924	1.41848e-11	XP_016856357	TARDBP
chr1	11022943	4.18746	6.66134e-16	XP_016856357	TARDBP
chr1	11023486	46.8758	0	XP_016856357	TARDBP
chr1	11023850	8.84038	0	XP_016856357	TARDBP
chr1	11046335	8.20807	1.84297e-13	XR_001736932	MASP2
chr1	11052280	3.61958	9.07561e-08	NA	NA
chr1	11052819	22.3518	2.70667e-07	NA	NA
chr1	11054028	12.9987	6.63874e-08	NA	NA
chr1	11084089	23.2542	0	XP_016856986	EXOSC10
chr1	11084683	77.0761	2.22045e-16	XP_016856986	EXOSC10
chr1	11086287	6.29039	7.34597e-06	XP_016856986	EXOSC10
chr1	11106816	4.37313	1.09668e-12	XR_001737087	MTOR
chr1	11107160	11.052	4.44089e-16	XR_001737087	MTOR
chr1	11273411	2.52896	0.000153471	XR_946616	UBIAD1
chr1	11273640	3.83484	1.11022e-16	XR_946616	UBIAD1
chr1	11286001	7.33504	0	XR_946616	UBIAD1
chr1	11295277	13.121	2.22045e-16	XR_946616	UBIAD1
chr1	11295834	46.2834	8.88178e-16	XR_946616	UBIAD1
chr1	11296053	39.4717	4.44089e-16	NA	NA
chr1	11296293	8.92546	4.75277e-10	NA	NA
chr1	11542391	19.0146	5.09737e-12	NA	NA
chr1	11650952	7.08668	8.59536e-08	NP_036300	FBXO2
chr1	11652195	17.1099	1.08855e-10	NP_036300	FBXO2
chr1	11661887	5.7071	3.90662e-05	XP_016858333	FBXO44
chr1	11787413	1.56173	0.0398163	XP_016856553	C1orf167
chr1	11787703	2.3222	4.10491e-06	XP_016856553	C1orf167
chr1	11788310	1.77463	0.000857359	XP_016856553	C1orf167
chr1	11788778	14.9797	5.3727e-09	XP_016856553	C1orf167
chr1	11788995	5.42543	9.09239e-12	XP_016856553	C1orf167
chr1	11789648	5.68758	2.39808e-14	XP_016856817	MTHFR
chr1	11789951	5.38319	1.11022e-16	XP_016856817	MTHFR
chr1	11790349	105.257	2.22045e-16	XP_016856817	MTHFR
chr1	11790565	30.4559	2.22045e-16	XP_016856817	MTHFR
chr1	11791226	6.05851	2.22045e-16	XP_016856817	MTHFR
chr1	11795091	2.93734	1.35039e-06	XP_016856817	MTHFR
chr1	11796380	1.59588	1.18959e-06	XP_016856817	MTHFR
chr1	11800303	2.02328	6.66134e-16	XP_016856817	MTHFR
chr1	11800560	13.114	0.000148676	XP_016856817	MTHFR
chr1	11801180	2.5527	1.66533e-15	XP_016856817	MTHFR
chr1	11803034	1.96735	8.64754e-10	XP_016856817	MTHFR
chr1	11803600	6.64923	1.62089e-10	XP_016856817	MTHFR
chr1	11805231	2.33899	4.01887e-07	XP_016856817	MTHFR
chr1	11805603	10.7099	4.44089e-16	XP_016856817	MTHFR
chr1	11842802	18.8664	7.16627e-12	NR_046428	CLCN6
chr1	11920313	2.77237	6.66134e-16	XP_006726657	LOC102724984
chr1	11920801	4.32925	3.52185e-06	XP_006726657	LOC102724984
chr1	11921396	15.4138	1.63572e-09	XP_006726657	LOC102724984
chr1	11922066	13.1195	1.2135e-05	XP_006726657	LOC102724984
chr1	11922322	12.351	1.81246e-07	XP_006726657	LOC102724984
chr1	11922800	7.93718	3.33067e-16	XP_006726657	LOC102724984
chr1	11923210	3.77261	3.33067e-16	XP_006726657	LOC102724984
chr1	11923470	4.83002	6.66134e-16	XP_006726657	LOC102724984
chr1	11925335	3.54778	8.88178e-16	XP_006726657	LOC102724984
chr1	11925551	5.4997	0	XP_006726657	LOC102724984
chr1	11925909	11.8969	1.11022e-16	XP_006726657	LOC102724984
chr1	11934836	1.58921	9.78062e-05	NP_001303249	PLOD1
chr1	11949846	2.75048	4.44089e-16	NP_001303249	PLOD1
chr1	11950376	3.41794	1.35447e-14	NP_001303249	PLOD1
chr1	11954868	4.46574	3.10957e-05	NP_001303249	PLOD1
chr1	11956972	2.32342	6.84175e-05	NP_001303249	PLOD1
chr1	11958553	2.00814	0.000298321	NP_001303249	PLOD1
chr1	11963557	2.47383	1.82649e-05	NP_001303249	PLOD1
chr1	11966297	3.74416	2.41369e-08	NP_001303249	PLOD1
chr1	11972978	5.19228	0.000745648	NP_001303249	PLOD1
chr1	11975183	39.9361	0	NP_001303249	PLOD1
chr1	11992580	1.8348	0.00280595	XP_005263605	MFN2
chr1	12004594	1.97121	0.000256796	XP_005263605	MFN2
chr1	12011773	10.6094	0	XP_005263605	MFN2
chr1	12012273	9.07014	2.22045e-16	XP_005263605	MFN2
chr1	12012452	2.41497	1.11022e-16	XP_005263605	MFN2
chr1	12012677	9.73847	3.33067e-16	XP_005263605	MFN2
chr1	12013072	8.56651	0	XP_005263605	MFN2
chr1	12063642	1.71266	0.00052626	XP_011540745	TNFRSF8
chr1	12084532	1.57586	0.000554727	XP_011540745	TNFRSF8
chr1	12097163	1.85958	3.5048e-05	XP_011540745	TNFRSF8
chr1	12104401	16.1028	6.26855e-08	XP_011540745	TNFRSF8
chr1	12104512	1.81882	1.49832e-05	XP_011540745	TNFRSF8
chr1	12109636	1.51566	5.45753e-08	XP_011540745	TNFRSF8
chr1	12115710	2.0989	3.67785e-09	XP_011540745	TNFRSF8
chr1	12123358	2.73512	2.22045e-15	XP_011540745	TNFRSF8
chr1	12123734	3.85435	3.33067e-16	XP_011540745	TNFRSF8
chr1	12126033	1.53664	5.94789e-07	XP_011540745	TNFRSF8
chr1	12126217	1.5199	9.14092e-07	XP_011540745	TNFRSF8
chr1	12138417	4.01647	2.80886e-14	XP_011540745	TNFRSF8
chr1	12142594	216.791	6.66134e-16	XP_011540745	TNFRSF8
chr1	12142964	93.8705	3.33067e-16	XP_011540745	TNFRSF8
chr1	12143168	117.672	1.11022e-16	XP_011540745	TNFRSF8
chr1	12143449	10.7738	1.11022e-16	XP_011540745	TNFRSF8
chr1	12143805	20.5506	0	XP_011540745	TNFRSF8
chr1	12191015	2.77764	0.000153312	NR_107000	MIR7846
chr1	12191889	1.73125	3.00551e-06	NR_107000	MIR7846
chr1	12192453	2.15086	1.25664e-06	NR_107000	MIR7846
chr1	12193021	1.9773	5.77112e-08	NR_107000	MIR7846
chr1	12193982	3.38815	5.34624e-08	NR_107000	MIR7846
chr1	12194602	4.5361	3.06589e-07	NR_107000	MIR7846
chr1	12202152	8.28343	2.41583e-09	NR_107000	MIR7846
chr1	12206777	7.73848	1.38556e-13	NR_107000	MIR7846
chr1	12206942	5.1268	4.58644e-08	NR_107000	MIR7846
chr1	12207255	11.2714	0	NR_107000	MIR7846
chr1	12207527	11.7176	3.33067e-16	NR_107000	MIR7846
chr1	12207845	16.8794	1.36773e-08	NR_107000	MIR7846
chr1	12208220	2.73102	2.1006e-10	NR_107000	MIR7846
chr1	12208722	32.022	2.22045e-16	NR_107000	MIR7846
chr1	12209007	105.297	0	NR_107000	MIR7846
chr1	12276147	42.2271	2.22045e-16	NP_060626	VPS13D
chr1	12276354	3.22149	1.47318e-08	NP_060626	VPS13D
chr1	12277038	82.1523	4.44089e-16	NP_060626	VPS13D
chr1	12277824	13.8986	2.22045e-16	NP_060626	VPS13D
chr1	12283117	5.98315	4.04998e-12	NP_060626	VPS13D
chr1	12416808	8.0417	4.75277e-10	NP_060626	VPS13D
chr1	12456027	3.6072	6.84089e-07	NP_060626	VPS13D
chr1	12507074	7.73986	1.71193e-08	NP_060626	VPS13D
chr1	12509016	30.6286	1.11022e-16	NP_060626	VPS13D
chr1	12568190	24.4596	1.46503e-11	XP_016858298	DHRS3
chr1	12618094	27.7364	3.33067e-16	NA	NA
chr1	12618206	33.6535	0	NA	NA
chr1	13742115	10.5833	3.82017e-12	XR_001737400	PRDM2
chr1	13749468	2.30856	0	XR_001737400	PRDM2
chr1	13753811	4.03102	0.00137016	XR_001737400	PRDM2
chr1	13773112	2.78944	6.66134e-16	XR_001737400	PRDM2
chr1	13778437	2.70096	4.44089e-16	XR_001737400	PRDM2
chr1	13778749	2.41514	2.22045e-16	XR_001737400	PRDM2
chr1	13779030	2.81316	0	XR_001737400	PRDM2
chr1	13779455	8.59946	4.44089e-16	XR_001737400	PRDM2
chr1	13779730	8.48411	6.66134e-16	XR_001737400	PRDM2
chr1	13780117	14.736	0	XR_001737400	PRDM2
chr1	13780822	3.50233	0	XR_001737400	PRDM2
chr1	13781199	3.14837	2.22045e-16	XR_001737400	PRDM2
chr1	13781456	8.03556	1.11022e-16	XR_001737400	PRDM2
chr1	13781987	16.079	3.33067e-16	XR_001737400	PRDM2
chr1	13782339	27.5481	0	XR_001737400	PRDM2
chr1	13782610	19.5808	0	XR_001737400	PRDM2
chr1	13786599	19.6713	1.11022e-16	XR_001737400	PRDM2
chr1	13786757	12.5865	2.22045e-16	XR_001737400	PRDM2
chr1	13787205	9.90414	2.22045e-16	XR_001737400	PRDM2
chr1	13816468	3.9432	1.57716e-05	XR_001737400	PRDM2
chr1	15215173	11.8241	3.53473e-07	XP_016857079	TMEM51
chr1	15219368	2.78038	0.000153312	XP_016857079	TMEM51
chr1	15219850	32.2483	1.11022e-16	XP_016857079	TMEM51
chr1	15220219	25.6671	4.44089e-16	XP_016857079	TMEM51
chr1	15268369	29.0483	1.11022e-16	XP_016855703	FHAD1
chr1	15412007	10.96	1.42972e-11	XP_005246057	EFHD2
chr1	15428955	1.54879	3.56914e-07	XP_005246057	EFHD2
chr1	15492811	6.85706	0	XP_011540575	CASP9
chr1	15518285	2.36775	0.000874698	XP_011540575	CASP9
chr1	15524088	1.50517	0.00318872	XP_011540575	CASP9
chr1	15568195	49.6764	2.22045e-16	XR_001737079	DNAJC16
chr1	15568655	9.88068	3.45093e-05	XR_001737079	DNAJC16
chr1	15568900	8.41299	6.95e-14	XR_001737079	DNAJC16
chr1	15573496	29.6685	2.22045e-16	NP_079034	AGMAT
chr1	15617541	2.67879	3.51166e-05	NP_115717	DDI2
chr1	15630358	1.98757	0.0126275	NP_115717	DDI2
chr1	15643558	2.74987	1.09157e-11	NP_115717	DDI2
chr1	15660110	5.89662	4.44089e-16	NP_006502	RSC1A1
chr1	15660365	6.02203	4.44089e-16	NP_006502	RSC1A1
chr1	15661059	38.0306	0	NP_006502	RSC1A1
chr1	15661682	5.58974	6.66134e-16	NP_006502	RSC1A1
chr1	15662124	91.0289	8.88178e-16	NP_115717	DDI2
chr1	15662462	7.78752	3.90436e-07	NP_115717	DDI2
chr1	15662587	1.88371	0.000158413	NP_115717	DDI2
chr1	15663467	12.4114	1.81246e-07	NP_115717	DDI2
chr1	15663890	2.79548	0.000153312	NP_115717	DDI2
chr1	15664194	13.5092	1.9217e-06	NP_115717	DDI2
chr1	15667381	13.4121	0.000312616	NP_115717	DDI2
chr1	15667660	13.3116	0.00405401	NP_115717	DDI2
chr1	15684599	2.69745	3.51166e-05	XP_016856247	PLEKHM2
chr1	15716256	3.08448	0.000127347	XP_016856247	PLEKHM2
chr1	15718606	1.81827	0.000257181	XP_016856247	PLEKHM2
chr1	15719889	2.11629	8.20949e-07	XP_016856247	PLEKHM2
chr1	15721369	12.0437	2.53154e-07	XP_016856247	PLEKHM2
chr1	15725526	9.64453	0	XP_016856247	PLEKHM2
chr1	15727191	84.8422	1.77636e-15	XP_016856247	PLEKHM2
chr1	15727637	6.63979	4.44089e-16	XP_016856247	PLEKHM2
chr1	15728098	1.7461	2.74164e-08	XP_016856247	PLEKHM2
chr1	15732377	1.59897	0.000939371	XP_016856247	PLEKHM2
chr1	15733820	2.43671	1.4035e-10	XP_016856247	PLEKHM2
chr1	15734240	15.5247	2.22045e-16	XP_016856247	PLEKHM2
chr1	15734503	9.1237	7.35347e-07	XP_016856247	PLEKHM2
chr1	15734601	21.9292	9.00879e-12	XP_016856247	PLEKHM2
chr1	15834345	13.8111	1.73277e-08	NA	NA
chr1	15834425	11.9174	3.53473e-07	NA	NA
chr1	15834604	19.5964	2.57749e-12	NR_024279	FLJ37453
chr1	15834834	23.9326	2.44249e-15	NR_024279	FLJ37453
chr1	15835087	2.08096	6.19807e-05	NR_024279	FLJ37453
chr1	15835549	23.3127	1.11022e-16	NR_024279	FLJ37453
chr1	15835896	6.16803	1.50435e-09	NR_024279	FLJ37453
chr1	15836189	5.60606	7.19034e-08	NR_024279	FLJ37453
chr1	15837028	11.3191	0.00109794	NR_024279	FLJ37453
chr1	15847887	5.14527	1.06772e-05	NR_024279	FLJ37453
chr1	15848131	3.96673	2.22045e-16	NR_024279	FLJ37453
chr1	15872949	13.4585	0	NP_055816	SPEN
chr1	15873117	14.6783	0	NP_055816	SPEN
chr1	15873619	29.6515	1.11022e-16	NP_055816	SPEN
chr1	15874005	25.209	4.44089e-16	NP_055816	SPEN
chr1	15874376	10.118	2.22045e-16	NP_055816	SPEN
chr1	15876260	36.6342	0	NP_055816	SPEN
chr1	15895200	15.2711	1.63572e-09	NP_055816	SPEN
chr1	15909340	1.85588	2.44094e-11	NP_055816	SPEN
chr1	15916211	2.68349	2.31974e-05	NP_055816	SPEN
chr1	15918945	4.77869	1.47318e-08	NP_055816	SPEN
chr1	15919032	1.73167	5.79608e-07	NP_055816	SPEN
chr1	15919498	2.33125	8.52984e-13	NP_055816	SPEN
chr1	15920964	2.4069	1.11022e-16	NP_055816	SPEN
chr1	15922330	5.88728	4.44089e-16	NP_055816	SPEN
chr1	15928299	14.3988	2.22045e-16	NP_055816	SPEN
chr1	15928400	20.2614	0	NP_055816	SPEN
chr1	15928672	22.0882	2.22045e-16	NP_055816	SPEN
chr1	15928850	19.211	5.55112e-16	NP_055816	SPEN
chr1	15929433	12.5741	6.66134e-16	NP_055816	SPEN
chr1	15930056	4.31803	2.58349e-13	NP_055816	SPEN
chr1	15930299	5.38161	1.11022e-16	NP_055816	SPEN
chr1	15930610	17.3268	4.44089e-16	NP_055816	SPEN
chr1	15931189	2.69495	9.99201e-16	NP_055816	SPEN
chr1	15931847	4.02887	2.22045e-16	NP_055816	SPEN
chr1	15932519	11.397	4.44089e-16	NP_055816	SPEN
chr1	15933266	2.25927	6.66134e-16	NP_055816	SPEN
chr1	15933553	10.6359	4.44089e-16	NP_055816	SPEN
chr1	15933899	7.10768	6.66134e-16	NP_055816	SPEN
chr1	15933990	10.7074	6.66134e-16	NP_055816	SPEN
chr1	15934702	14.7711	2.22045e-16	NP_055816	SPEN
chr1	15935349	8.72042	4.44089e-16	NP_055816	SPEN
chr1	15935510	7.05124	1.11022e-15	NP_055816	SPEN
chr1	15935916	1.91322	0	NP_055816	SPEN
chr1	15936237	2.89626	1.11022e-16	NP_055816	SPEN
chr1	15937182	2.26448	6.96665e-13	NP_055816	SPEN
chr1	15937582	1.92602	5.55112e-16	NP_055816	SPEN
chr1	15937831	2.06774	2.22045e-16	NP_055816	SPEN
chr1	15937987	2.11753	3.10862e-15	NP_055816	SPEN
chr1	15938789	2.85797	4.44089e-16	NP_055816	SPEN
chr1	15939134	8.8044	1.12696e-09	NP_055816	SPEN
chr1	15939656	37.0843	0	NP_055816	SPEN
chr1	15939850	62.8109	0	NP_055816	SPEN
chr1	15940279	1.9042	1.17525e-05	NP_055816	SPEN
chr1	15942082	2.55123	3.65989e-08	XR_001737399	ZBTB17
chr1	15944358	1.88806	0.000907958	XR_001737399	ZBTB17
chr1	15944716	12.3291	0.0010849	XR_001737399	ZBTB17
chr1	15944820	1.82481	0.000676265	XR_001737399	ZBTB17
chr1	15945164	3.07117	0.0192224	XR_001737399	ZBTB17
chr1	15945734	7.11961	8.59536e-08	XR_001737399	ZBTB17
chr1	15947104	2.43486	0.0139357	XR_001737399	ZBTB17
chr1	15952909	34.9873	4.44089e-16	XR_001737399	ZBTB17
chr1	16018344	12.5377	1.29721e-07	XP_011539552	HSPB7
chr1	16231599	17.5051	5.51899e-11	NA	NA
chr1	16231912	68.0634	0	XP_011540428	RSG1
chr1	16232187	23.8278	2.22045e-16	XP_011540428	RSG1
chr1	16232529	3.28476	6.91292e-07	XP_011540428	RSG1
chr1	16236899	3.93039	0.00395694	XP_011540428	RSG1
chr1	16247551	12.6365	9.2814e-08	XR_001737235	FBXO42
chr1	16250822	68.2108	0	XR_001737235	FBXO42
chr1	16251242	10.2844	2.22045e-16	XR_001737235	FBXO42
chr1	16251766	1.58289	0.000191825	XR_001737235	FBXO42
chr1	16252313	9.90467	8.95152e-09	XR_001737235	FBXO42
chr1	16305855	4.12799	8.68225e-06	XR_001737235	FBXO42
chr1	16315416	13.6005	6.28453e-12	XR_001737235	FBXO42
chr1	16352330	12.1857	0	XR_001737235	FBXO42
chr1	16367289	7.92371	1.11022e-16	NR_073503	SZRD1
chr1	16391404	50.8557	6.66134e-16	XR_946646	SPATA21
chr1	16395286	14.3501	0	XR_946646	SPATA21
chr1	16447931	1.9006	3.91009e-05	XR_001737296	NECAP2
chr1	16448108	2.18959	4.9539e-05	XR_001737296	NECAP2
chr1	16449112	2.03876	2.06025e-05	XR_001737296	NECAP2
chr1	16459124	4.03294	5.55112e-16	XR_001737296	NECAP2
chr1	16459875	1.67131	9.20592e-06	XR_001737296	NECAP2
chr1	16462234	2.11572	7.40814e-05	XR_001737912	LINC01772
chr1	16472364	18.6358	1.00746e-11	NR_023386	CROCCP3
chr1	16473666	11.363	0.000116256	NR_023386	CROCCP3
chr1	17407142	1.7673	1.11022e-16	NP_061185	RCC2
chr1	17407999	6.11684	2.22045e-16	NP_061185	RCC2
chr1	17408274	6.88368	0	NP_061185	RCC2
chr1	17409038	1.63733	3.33067e-16	NP_061185	RCC2
chr1	17438503	11.2972	3.83217e-05	NP_061185	RCC2
chr1	17826098	13.5365	0	XP_011540514	ACTL8
chr1	19073591	15.5895	1.16652e-09	NA	NA
chr1	19219237	51.4382	0	NR_135115	LOC101927895
chr1	19219588	3.02314	0.0107903	NR_135115	LOC101927895
chr1	19257891	1.73774	0.000137061	XP_006710738	MRTO4
chr1	19258534	2.55345	8.52984e-13	XP_006710738	MRTO4
chr1	19258875	15.6602	4.44089e-16	XP_006710738	MRTO4
chr1	19259299	1.65719	5.56179e-05	XP_006710738	MRTO4
chr1	19327824	29.9637	0	XR_001737254	PQLC2
chr1	19328956	164.02	0	XR_001737254	PQLC2
chr1	19332231	20.9906	2.36589e-13	NA	NA
chr1	19365344	14.1843	8.8386e-09	XP_016857919	CAPZB
chr1	19608159	4.78108	5.32907e-15	NP_001191018	MINOS1-NBL1
chr1	19608315	28.3383	0	NP_001191018	MINOS1-NBL1
chr1	19608417	47.6337	5.55112e-16	NP_001191018	MINOS1-NBL1
chr1	19682349	61.0595	2.22045e-16	XP_016856411	TMCO4
chr1	19682646	12.7902	9.2814e-08	XP_016856411	TMCO4
chr1	19683039	63.6119	2.22045e-16	XP_016856411	TMCO4
chr1	19906597	9.66888	2.22045e-16	XP_005245851	OTUD3
chr1	19907674	34.595	2.22045e-16	XP_005245851	OTUD3
chr1	20191287	29.0977	1.11022e-16	XP_011539001	UBXN10
chr1	20191604	1.93135	0.000860473	XP_011539001	UBXN10
chr1	20191781	9.2177	0.000501641	XP_011539001	UBXN10
chr1	20195328	25.3817	0	XP_011539001	UBXN10
chr1	20499893	3.31738	7.20102e-12	XP_011540439	MUL1
chr1	20500270	71.5189	1.11022e-16	XP_011540439	MUL1
chr1	20501156	100.667	4.44089e-16	XP_011540439	MUL1
chr1	20503290	1.86482	7.46612e-06	XP_011540439	MUL1
chr1	20507997	1.72432	1.21833e-09	XP_011540439	MUL1
chr1	20618673	2.66809	1.80407e-07	NP_001776	CDA
chr1	20648334	2.91935	6.84089e-07	NR_106732	MIR6084
chr1	20648658	37.2389	8.88178e-16	NR_106732	MIR6084
chr1	20649158	17.1099	1.08855e-10	NR_106732	MIR6084
chr1	20650917	17.8971	2.22045e-16	NR_106732	MIR6084
chr1	20744601	31.4689	4.44089e-16	XR_001737207	HP1BP3
chr1	20747563	2.09601	0.0335215	XR_001737207	HP1BP3
chr1	20787227	1.73189	0.00328248	XR_001737207	HP1BP3
chr1	20832049	18.6084	1.09555e-09	XP_016858201	EIF4G3
chr1	20840875	3.05071	3.79255e-05	XP_016858201	EIF4G3
chr1	20862313	1.56413	1.87479e-07	XP_016858201	EIF4G3
chr1	20895482	3.01503	0.000176284	XP_016858201	EIF4G3
chr1	20899716	2.96485	0.00495437	XP_016858201	EIF4G3
chr1	20941860	13.7297	2.22045e-16	XP_016858201	EIF4G3
chr1	21176094	2.08687	0.000857359	XP_016858201	EIF4G3
chr1	21176178	1.64295	0.00217215	XP_016858201	EIF4G3
chr1	21218199	17.9097	2.22045e-16	XP_016856000	ECE1
chr1	21218300	13.1298	2.22045e-16	XP_016856000	ECE1
chr1	21218752	10.2538	2.6729e-06	XP_016856000	ECE1
chr1	21218932	2.75002	3.35287e-14	XP_016856000	ECE1
chr1	21219175	3.35253	8.88178e-16	XP_016856000	ECE1
chr1	21219904	7.21084	3.33067e-16	XP_016856000	ECE1
chr1	21221766	3.93188	2.22045e-16	XP_016856000	ECE1
chr1	21225081	4.24034	6.69802e-09	XP_016856000	ECE1
chr1	21225345	3.78488	1.11022e-15	XP_016856000	ECE1
chr1	21233577	2.2781	0.00109794	XP_016856000	ECE1
chr1	21235908	1.54812	0.00131601	XP_016856000	ECE1
chr1	21260373	2.0119	1.89229e-08	XP_016856000	ECE1
chr1	21272719	1.88933	3.7483e-07	XP_016856000	ECE1
chr1	21272892	5.83837	1.62014e-05	XP_016856000	ECE1
chr1	21290133	1.87312	2.74336e-13	XP_016856000	ECE1
chr1	21293514	12.4718	0.000318717	NR_038404	LOC100506801
chr1	21294187	7.83967	0	NR_038404	LOC100506801
chr1	21298203	77.8007	3.33067e-16	NR_038404	LOC100506801
chr1	21298665	12.3119	0	NR_038404	LOC100506801
chr1	21298949	54.1874	5.55112e-16	NR_038404	LOC100506801
chr1	21299031	58.0845	1.11022e-15	NR_038404	LOC100506801
chr1	21299305	18.1528	1.99011e-11	NR_038404	LOC100506801
chr1	21345395	11.2086	2.22045e-16	XP_016856000	ECE1
chr1	21428686	2.22207	0.000201122	NA	NA
chr1	21429053	13.6464	2.42524e-08	NA	NA
chr1	21430126	18.7731	1.00746e-11	NA	NA
chr1	21430476	20.9796	2.36589e-13	NA	NA
chr1	21679315	13.3287	2.22045e-16	XR_001737482	USP48
chr1	21822444	10.5302	8.88178e-16	XP_005245930	LDLRAD2
chr1	21823119	4.97359	0	XP_005245930	LDLRAD2
chr1	21823279	27.4894	2.10651e-09	XP_005245930	LDLRAD2
chr1	21824160	3.84682	7.1186e-08	XP_005245930	LDLRAD2
chr1	21842361	1.9387	0.00040962	XP_016856611	HSPG2
chr1	21842789	1.64337	0.00238202	XP_016856611	HSPG2
chr1	21936539	2.93682	8.80334e-05	XP_016856611	HSPG2
chr1	21936700	8.50245	0.000387189	XP_016856611	HSPG2
chr1	22025624	6.22841	1.09555e-09	NR_109762	LINC00339
chr1	22025778	28.6476	0	NR_109762	LINC00339
chr1	22030489	81.0266	8.88178e-16	NR_109762	LINC00339
chr1	22172349	13.1908	4.74712e-08	NA	NA
chr1	22172450	14.6783	4.50408e-09	NA	NA
chr1	22489950	1.74294	3.90662e-05	XR_946805	ZBTB40
chr1	22490349	6.7742	4.44089e-16	XR_946805	ZBTB40
chr1	22491419	10.0565	1.29721e-07	XR_946805	ZBTB40
chr1	22511824	2.82138	1.08802e-14	XR_946805	ZBTB40
chr1	22511998	1.83916	1.01971e-06	XR_946805	ZBTB40
chr1	22513083	6.37808	3.65989e-08	XR_946805	ZBTB40
chr1	22524425	2.72857	8.10805e-11	XR_946805	ZBTB40
chr1	22526329	8.99032	0	XR_946805	ZBTB40
chr1	22526777	4.32144	2.22045e-16	XR_946805	ZBTB40
chr1	22527616	4.53417	0.000257181	XR_946805	ZBTB40
chr1	22527884	20.8825	0	XR_946805	ZBTB40
chr1	22528186	8.15865	2.22045e-16	XR_946805	ZBTB40
chr1	22528967	10.509	3.33067e-16	XR_946805	ZBTB40
chr1	22529209	89.4536	0	XR_946805	ZBTB40
chr1	22529999	2.56185	0.000990055	XR_946805	ZBTB40
chr1	22530401	11.0054	0	XR_946805	ZBTB40
chr1	23084269	6.92747	2.64333e-12	XP_016857741	LUZP1
chr1	23085682	3.48982	3.81753e-06	XP_016857741	LUZP1
chr1	23086155	1.67015	5.82613e-05	XP_016857741	LUZP1
chr1	23086395	6.71509	8.27238e-10	XP_016857741	LUZP1
chr1	23086918	12.2711	1.9217e-06	XP_016857741	LUZP1
chr1	23087168	5.24018	0.0143975	XP_016857741	LUZP1
chr1	23087474	4.54232	3.72493e-06	XP_016857741	LUZP1
chr1	23087614	6.1534	2.22092e-07	XP_016857741	LUZP1
chr1	23088260	5.7431	0	XP_016857741	LUZP1
chr1	23088733	189.571	6.66134e-16	XP_016857741	LUZP1
chr1	23088920	13.9658	6.66134e-16	XP_016857741	LUZP1
chr1	23091209	122.497	2.22045e-16	XP_016857741	LUZP1
chr1	23091302	18.0217	0	XP_016857741	LUZP1
chr1	23091850	2.51326	2.7145e-13	XP_016857741	LUZP1
chr1	23092245	1.76661	5.53322e-09	XP_016857741	LUZP1
chr1	23092747	14.1815	0	XP_016857741	LUZP1
chr1	23093150	3.38416	3.33067e-16	XP_016857741	LUZP1
chr1	23093493	1.623	2.28584e-06	XP_016857741	LUZP1
chr1	23093892	18.2088	6.66134e-16	XP_016857741	LUZP1
chr1	23094361	16.3634	0.00024962	XP_016857741	LUZP1
chr1	23109095	8.0983	2.5524e-13	XP_016857741	LUZP1
chr1	23109609	13.9209	1.73277e-08	XP_016857741	LUZP1
chr1	23168785	5.01902	1.65378e-07	XP_016857741	LUZP1
chr1	23310198	2.09687	7.47268e-09	XP_016855499	HNRNPR
chr1	23310661	21.6888	0	XP_016855499	HNRNPR
chr1	23311222	1.82383	3.29925e-12	XP_016855499	HNRNPR
chr1	23337840	4.07703	0.000972834	XP_016855499	HNRNPR
chr1	23344230	1.67864	4.67028e-07	XP_016855499	HNRNPR
chr1	23361623	106.458	2.22045e-16	XP_011540503	ZNF436
chr1	23361832	8.13695	0	XP_011540503	ZNF436
chr1	23362409	54.0392	4.44089e-16	XP_011540503	ZNF436
chr1	23362755	6.61992	0	XP_011540503	ZNF436
chr1	23505495	11.4564	6.88388e-07	NA	NA
chr1	23506594	2.64543	2.43397e-05	XP_011539173	E2F2
chr1	23507719	1.56395	0.00279577	XP_011539173	E2F2
chr1	23509296	44.9661	3.66386e-07	XP_011539173	E2F2
chr1	23509805	81.1914	0	XP_011539173	E2F2
chr1	23516354	4.44059	5.55112e-16	XP_011539173	E2F2
chr1	23519035	5.59902	0	XP_011539173	E2F2
chr1	23519111	2.92975	0	XP_011539173	E2F2
chr1	23521026	5.49699	4.44089e-16	XP_011539173	E2F2
chr1	23521857	4.28875	2.22045e-16	XP_011539173	E2F2
chr1	23524469	2.21209	2.35627e-08	XP_011539173	E2F2
chr1	23530586	2.04567	1.48555e-07	XP_011539173	E2F2
chr1	23530920	3.41572	0.0398109	XP_011539173	E2F2
chr1	23531149	8.07963	7.97519e-10	XP_011539173	E2F2
chr1	23743559	3.06979	2.22045e-16	NP_003189	ELOA
chr1	23749058	5.11384	3.33067e-16	NP_003189	ELOA
chr1	23749873	4.52612	6.66134e-16	NP_003189	ELOA
chr1	23750864	2.49108	8.88178e-16	NP_003189	ELOA
chr1	23751397	26.8818	0	NP_003189	ELOA
chr1	23751612	19.6757	0	NP_003189	ELOA
chr1	23751950	23.6883	0	NP_003189	ELOA
chr1	23752426	12.0801	0	NP_003189	ELOA
chr1	23754119	4.1153	4.44089e-16	NP_003189	ELOA
chr1	23757106	6.97177	4.44089e-16	NP_003189	ELOA
chr1	23759619	10.4134	0	NP_003189	ELOA
chr1	23778015	19.9532	1.30229e-12	NR_038280	ELOA-AS1
chr1	23787404	2.09359	6.04732e-10	XP_011540106	PITHD1
chr1	23845564	19.1902	5.09737e-12	XP_016856394	FUCA1
chr1	23959399	46.4042	8.88178e-16	XP_016857180	PNRC2
chr1	23960463	18.6139	1.00746e-11	XP_016857180	PNRC2
chr1	23961115	3.38615	1.49278e-07	XP_016857180	PNRC2
chr1	23961571	2.12337	2.66454e-15	XP_016857180	PNRC2
chr1	23967621	2.43644	1.58762e-14	XP_016855591	SRSF10
chr1	23978162	2.83477	1.52841e-05	XP_016855591	SRSF10
chr1	24415885	13.4324	3.39353e-08	XP_016857359	NIPAL3
chr1	24419353	14.6948	2.38465e-05	XP_016857359	NIPAL3
chr1	24422093	8.86125	9.65894e-15	XP_016857359	NIPAL3
chr1	24466361	14.9308	3.21416e-09	XP_016857359	NIPAL3
chr1	24469192	8.21531	1.22125e-14	XP_016857359	NIPAL3
chr1	24535259	12.2522	1.81246e-07	NP_038469	RCAN3
chr1	24643328	3.43625	2.9092e-07	XR_001736905	SRRM1
chr1	24745516	3.77494	2.97403e-11	NP_039234	CLIC4
chr1	24798803	8.49716	1.86819e-11	NP_039234	CLIC4
chr1	24840884	3.40476	5.60499e-07	NP_039234	CLIC4
chr1	25232463	4.27386	1.57716e-05	NP_997053	SYF2
chr1	25253738	13.9099	1.73277e-08	XR_946709	RSRP1
chr1	25263742	12.6098	0	XR_946709	RSRP1
chr1	25264083	23.8737	0	XR_946709	RSRP1
chr1	25264464	9.02731	1.11022e-16	XR_946709	RSRP1
chr1	25265082	75.4293	0	XR_946709	RSRP1
chr1	25266396	14.1734	8.8386e-09	XR_946709	RSRP1
chr1	25266802	32.0672	2.22045e-16	XR_946709	RSRP1
chr1	25267221	5.4514	1.11022e-16	XR_946709	RSRP1
chr1	25267600	4.94767	5.0519e-06	XR_946709	RSRP1
chr1	25267793	2.94225	6.68622e-06	XR_946709	RSRP1
chr1	25303876	21.4711	0	XR_946737	RHD
chr1	25332926	25.2554	5.55112e-16	XR_946709	RSRP1
chr1	25333219	13.001	2.77556e-15	XR_946709	RSRP1
chr1	25333728	18.0595	2.79642e-11	XR_946709	RSRP1
chr1	25334031	20.2921	0	XR_946709	RSRP1
chr1	25334370	2.80617	1.32561e-13	XR_946709	RSRP1
chr1	25334819	12.7361	3.33067e-16	XR_946709	RSRP1
chr1	25335408	75.2989	0	XR_946709	RSRP1
chr1	25336539	15.1723	2.29316e-09	XR_946709	RSRP1
chr1	25337077	17.9911	6.66134e-16	XR_946709	RSRP1
chr1	25337550	4.908	4.44089e-16	XR_946709	RSRP1
chr1	25338119	3.88003	5.86668e-06	XP_011539461	TMEM50A
chr1	25361365	18.3779	1.41602e-11	XP_011539461	TMEM50A
chr1	25361621	4.47362	3.03546e-12	XP_011539461	TMEM50A
chr1	25361824	2.03072	4.39808e-06	XP_011539461	TMEM50A
chr1	25362103	11.8289	2.22045e-16	XP_011539461	TMEM50A
chr1	25458572	19.6402	2.22045e-16	XP_011540006	TMEM57
chr1	25458657	13.7757	4.44089e-16	XP_011540006	TMEM57
chr1	25484135	4.30543	4.01229e-08	XP_011540006	TMEM57
chr1	25550013	9.78522	2.3852e-12	XR_946603	LDLRAP1
chr1	25553941	4.57475	1.22125e-14	XR_946603	LDLRAP1
chr1	25554879	3.69986	0.000501641	XR_946603	LDLRAP1
chr1	25563772	24.0002	0.00186138	XR_946603	LDLRAP1
chr1	25565188	10.4484	3.33067e-16	XR_946603	LDLRAP1
chr1	25567025	13.3341	6.66134e-16	XR_946603	LDLRAP1
chr1	25567567	63.021	3.33067e-16	XR_946603	LDLRAP1
chr1	25568534	2.82402	0.0336399	XR_946603	LDLRAP1
chr1	25569385	12.8341	0.000676265	NA	NA
chr1	25617315	17.8729	3.92888e-11	NA	NA
chr1	25617740	8.64087	5.55112e-16	XR_001737334	MAN1C1
chr1	25618318	11.3715	2.22045e-16	XR_001737334	MAN1C1
chr1	25686459	12.6485	6.66134e-16	XR_001737334	MAN1C1
chr1	25778300	17.5326	0.000191825	XR_001737334	MAN1C1
chr1	25780984	12.5432	0.000318717	XR_001737334	MAN1C1
chr1	25783824	5.11166	2.22045e-16	XR_001737334	MAN1C1
chr1	25783930	15.9984	7.77156e-16	XR_001737334	MAN1C1
chr1	25800855	4.1719	6.43277e-06	NP_996809	SELENON
chr1	25815980	21.6115	4.44089e-16	NP_996809	SELENON
chr1	25816546	1.51242	4.43227e-06	NP_996809	SELENON
chr1	25817213	2.10945	7.40814e-05	NP_996809	SELENON
chr1	25820167	19.2757	2.22045e-16	NP_062457	MTFR1L
chr1	25820854	61.1034	4.44089e-16	NP_062457	MTFR1L
chr1	25821393	41.7433	2.22045e-16	NP_062457	MTFR1L
chr1	25823109	2.08667	5.8563e-07	NP_062457	MTFR1L
chr1	25823279	11.6155	3.92089e-06	NP_062457	MTFR1L
chr1	25823665	1.77251	1.93612e-05	NP_062457	MTFR1L
chr1	25829664	3.13667	5.86668e-06	NP_062457	MTFR1L
chr1	25831112	18.5425	1.41602e-11	NP_062457	MTFR1L
chr1	25832081	29.5533	8.32667e-15	XP_016857789	AUNIP
chr1	25832373	27.9761	1.11022e-16	XP_016857789	AUNIP
chr1	25835218	13.0759	4.44089e-16	XP_016857789	AUNIP
chr1	25862912	17.6094	5.51899e-11	XP_011539164	PAQR7
chr1	25863497	26.9735	0	XP_011539164	PAQR7
chr1	25900974	1.61524	1.17526e-11	NR_037481	MIR3917
chr1	25961688	6.07726	1.11022e-16	XP_016856881	PAFAH2
chr1	26114439	2.53168	0.000676265	XP_011539094	PDIK1L
chr1	26122087	42.3968	4.44089e-16	XP_011539094	PDIK1L
chr1	26122312	68.1745	0	XP_011539094	PDIK1L
chr1	26170437	1.73571	7.52851e-06	XP_016856887	ZNF593
chr1	26170760	15.1624	6.66134e-16	XP_016856887	ZNF593
chr1	26239816	1.94233	0.000860473	XP_016857594	CEP85
chr1	26255286	2.13345	1.85294e-05	XP_016857594	CEP85
chr1	26255662	6.11114	0	XP_016857594	CEP85
chr1	26277235	2.61696	5.86668e-06	XP_016857594	CEP85
chr1	26460125	3.80662	3.41214e-11	XP_016857873	DHDDS
chr1	26467931	11.5442	4.93371e-07	XP_016857873	DHDDS
chr1	26469071	13.6823	4.44089e-16	XP_016857873	DHDDS
chr1	26574521	94.4485	2.22045e-16	XP_005246023	RPS6KA1
chr1	26574897	15.4632	1.63572e-09	XP_005246023	RPS6KA1
chr1	26692268	8.12682	4.67345e-09	NR_135804	LOC101928728
chr1	26692364	11.901	2.86143e-06	NR_135804	LOC101928728
chr1	26693214	31.4908	2.22045e-16	NR_135804	LOC101928728
chr1	26695755	2.59975	6.04569e-05	NA	NA
chr1	26696108	9.147	3.33067e-16	NP_624361	ARID1A
chr1	26696392	30.4479	2.22045e-16	NP_624361	ARID1A
chr1	26696580	40.8451	2.22045e-16	NP_624361	ARID1A
chr1	26696733	46.4097	5.55112e-16	NP_624361	ARID1A
chr1	26696993	19.0658	0	NP_624361	ARID1A
chr1	26697299	6.59713	9.99201e-16	NP_624361	ARID1A
chr1	26697521	5.40019	3.33067e-16	NP_624361	ARID1A
chr1	26729842	2.27062	4.44089e-16	NP_624361	ARID1A
chr1	26731340	3.32102	5.55112e-16	NP_624361	ARID1A
chr1	26760936	4.08817	2.10942e-15	NP_624361	ARID1A
chr1	26761066	1.75427	2.41462e-09	NP_624361	ARID1A
chr1	26761415	1.59769	3.10617e-10	NP_624361	ARID1A
chr1	26762183	1.50371	1.83585e-08	NP_624361	ARID1A
chr1	26766345	2.39686	2.991e-05	NP_624361	ARID1A
chr1	26766476	1.5489	1.01971e-06	NP_624361	ARID1A
chr1	26773477	1.82361	1.70641e-13	NP_624361	ARID1A
chr1	26773698	2.13973	6.66134e-16	NP_624361	ARID1A
chr1	26773821	2.19648	3.33067e-16	NP_624361	ARID1A
chr1	26774348	1.66807	2.22045e-16	NP_624361	ARID1A
chr1	26774810	8.13712	2.22045e-16	NP_624361	ARID1A
chr1	26775596	3.39857	4.44089e-16	NP_624361	ARID1A
chr1	26778548	18.7401	0.00014692	NP_624361	ARID1A
chr1	26778797	25.3268	1.19253e-07	NP_624361	ARID1A
chr1	26779461	27.8832	0	NP_624361	ARID1A
chr1	26779981	26.1396	0	NP_624361	ARID1A
chr1	26780298	45.7915	0	NP_624361	ARID1A
chr1	26780743	18.6947	0	NP_624361	ARID1A
chr1	26781638	9.93935	0	NP_624361	ARID1A
chr1	26787704	24.287	2.22045e-16	NP_060307	PIGV
chr1	26788328	11.6265	4.93371e-07	NP_060307	PIGV
chr1	26794262	11.6814	0.00217215	NP_060307	PIGV
chr1	26795126	4.92791	1.53456e-09	NP_060307	PIGV
chr1	26797648	13.114	2.60259e-06	NP_060307	PIGV
chr1	26853913	1.72976	4.25359e-06	NP_115659	ZDHHC18
chr1	26854067	4.46091	1.19282e-12	NP_115659	ZDHHC18
chr1	26863811	14.7539	2.22045e-16	NP_006133	SFN
chr1	26864210	41.0042	0	NP_006133	SFN
chr1	26889091	3.51161	0	NP_060536	GPN2
chr1	26890140	19.4845	1.22125e-14	NP_060536	GPN2
chr1	26890622	30.9694	2.22045e-16	NP_071361	GPATCH3
chr1	26891027	16.0066	4.73224e-06	NP_071361	GPATCH3
chr1	26892519	4.16601	2.71028e-11	NP_071361	GPATCH3
chr1	26893429	1.77694	2.92749e-08	NP_071361	GPATCH3
chr1	26894391	10.9927	0	NP_071361	GPATCH3
chr1	26897433	19.7567	0	NP_071361	GPATCH3
chr1	26900033	7.80684	2.03756e-11	NP_071361	GPATCH3
chr1	26900300	28.3347	7.18068e-10	NP_071361	GPATCH3
chr1	26934341	2.52846	0.010797	XP_016855585	NUDC
chr1	27005903	8.28875	3.37496e-09	NP_443175	FAM46B
chr1	27099365	1.54742	0.00838166	XP_011540323	SLC9A1
chr1	27099638	2.28093	2.03397e-08	XP_011540323	SLC9A1
chr1	27100311	8.45937	0	XP_011540323	SLC9A1
chr1	27306710	3.18659	1.17635e-07	XP_016856219	WDTC1
chr1	27325089	14.1624	1.2377e-08	XR_001737477	TMEM222
chr1	27325708	13.2896	4.74712e-08	XR_001737477	TMEM222
chr1	27325882	6.13261	0.000256796	XR_001737477	TMEM222
chr1	27335692	9.20239	5.55112e-16	XR_001737477	TMEM222
chr1	27394309	19.536	0.0106778	NP_005272	GPR3
chr1	27401500	15.5456	1.16652e-09	NA	NA
chr1	27407350	3.16425	1.48565e-06	NP_008921	WASF2
chr1	27534578	22.3079	3.05311e-14	XR_946609	AHDC1
chr1	27534897	32.9619	2.22045e-16	XR_946609	AHDC1
chr1	27547130	15.6718	1.16652e-09	XR_946609	AHDC1
chr1	27547495	32.6584	3.33067e-16	XR_946609	AHDC1
chr1	27547797	121.322	8.88178e-16	XR_946609	AHDC1
chr1	27548487	29.8629	1.11022e-16	XR_946609	AHDC1
chr1	27548750	33.313	4.44089e-16	XR_946609	AHDC1
chr1	27549146	38.6606	0	XR_946609	AHDC1
chr1	27549824	17.9906	8.88178e-16	XR_946609	AHDC1
chr1	27550003	92.0156	1.11022e-16	XR_946609	AHDC1
chr1	27550904	14.1989	6.66134e-16	XR_946609	AHDC1
chr1	27551650	23.4396	6.66134e-16	XR_946609	AHDC1
chr1	27552078	7.36554	2.22045e-16	XR_946609	AHDC1
chr1	27552910	7.0366	3.66374e-14	XR_946609	AHDC1
chr1	27553166	16.9036	1.11022e-16	XR_946609	AHDC1
chr1	27556833	11.0502	1.3386e-06	XR_946609	AHDC1
chr1	27558324	4.09214	2.53121e-07	XR_946609	AHDC1
chr1	27558511	4.59272	1.04528e-06	XR_946609	AHDC1
chr1	27558864	5.63482	1.22125e-15	XR_946609	AHDC1
chr1	27603472	4.60318	4.44089e-16	XR_946609	AHDC1
chr1	27603611	18.0869	2.79642e-11	XR_946609	AHDC1
chr1	27603806	11.3098	2.22045e-16	XR_946609	AHDC1
chr1	27604042	5.09396	1.11022e-16	XR_946609	AHDC1
chr1	27822386	2.57995	1.06772e-05	NP_803173	STX12
chr1	27850255	6.57473	0	XP_016857083	PPP1R8
chr1	27850572	2.73362	1.30586e-06	XP_016857083	PPP1R8
chr1	27882834	16.2958	2.22045e-16	XP_011540747	THEMIS2
chr1	27886053	15.0406	3.21416e-09	XP_011540747	THEMIS2
chr1	27886476	17.335	7.75152e-11	XP_011540747	THEMIS2
chr1	27958960	16.056	5.92921e-10	XP_011539562	SMPDL3B
chr1	27966873	3.94184	4.04921e-08	XR_946682	XKR8
chr1	27974176	2.90923	9.42955e-07	XR_001737039	EYA3
chr1	28281026	9.37283	4.44089e-16	XR_946773	SESN2
chr1	28282104	2.63048	4.61062e-05	XR_946773	SESN2
chr1	28329151	16.1384	5.92921e-10	XP_005245971	MED18
chr1	28330616	12.3675	1.81246e-07	XP_005245971	MED18
chr1	28334668	22.9445	4.44089e-16	XP_005245971	MED18
chr1	28438260	9.57427	1.11022e-16	XP_016857662	PHACTR4
chr1	28459104	1.57558	3.00551e-06	XP_016857662	PHACTR4
chr1	28466657	6.99973	4.44089e-16	XP_016857662	PHACTR4
chr1	28473573	1.99438	1.69087e-13	XP_016857662	PHACTR4
chr1	28473868	5.98913	6.66134e-16	XP_016857662	PHACTR4
chr1	28476126	4.50252	0.0192224	XP_016857662	PHACTR4
chr1	28493072	3.22848	6.84175e-05	XP_016857662	PHACTR4
chr1	28496698	7.41425	4.44089e-16	XP_016857662	PHACTR4
chr1	28496868	5.23577	1.11022e-16	XP_016857662	PHACTR4
chr1	28538557	4.82286	6.66134e-16	NR_030726	RCC1
chr1	28594131	17.1154	1.08855e-10	XP_016855715	RAB42
chr1	28594849	16.4622	2.5588e-08	XP_016855715	RAB42
chr1	28603389	16.3854	0.000199007	XP_016857675	TAF12
chr1	28642633	17.8674	6.25199e-06	XP_016857675	TAF12
chr1	28642814	2.16017	4.21205e-09	XP_016857675	TAF12
chr1	28710623	1.57055	0.00219257	XP_016855576	GMEB1
chr1	28714209	3.33047	1.22125e-15	XP_016855576	GMEB1
chr1	28714405	11.5763	6.66134e-16	XP_016855576	GMEB1
chr1	28714684	15.2577	4.44089e-16	XP_016855576	GMEB1
chr1	28715172	20.0806	4.44089e-16	XP_016855576	GMEB1
chr1	28737128	2.01823	4.44089e-16	NP_057342	YTHDF2
chr1	28737499	2.66064	0.000532449	NP_057342	YTHDF2
chr1	28737677	2.386	6.66134e-16	NP_057342	YTHDF2
chr1	28738278	3.21603	2.22045e-16	NP_057342	YTHDF2
chr1	28742759	22.4821	0	NP_057342	YTHDF2
chr1	28743764	61.1758	0	NP_057342	YTHDF2
chr1	28768948	3.50501	4.44089e-16	NP_057342	YTHDF2
chr1	28769071	22.4685	6.66134e-16	NP_057342	YTHDF2
chr1	28769417	3.35139	1.32289e-06	NP_057342	YTHDF2
chr1	28769564	1.60058	0.001077	NP_057342	YTHDF2
chr1	28887191	11.5172	0	XP_016856093	EPB41
chr1	28914749	24.2949	9.99201e-16	XP_016856093	EPB41
chr1	28987633	45.2103	0	XP_016856093	EPB41
chr1	28993349	2.6399	6.66134e-16	XP_016856093	EPB41
chr1	29015715	2.42129	0.000114951	XP_016856093	EPB41
chr1	29035899	2.78823	1.00142e-13	XP_016856093	EPB41
chr1	29097916	2.77652	1.19818e-06	XP_016856093	EPB41
chr1	29109382	1.85801	1.19347e-10	XP_016856093	EPB41
chr1	29112396	2.55565	2.07168e-13	XP_016856093	EPB41
chr1	29115718	2.02522	1.67109e-10	XP_016856093	EPB41
chr1	29116838	4.27051	1.06705e-10	XP_016856093	EPB41
chr1	29117917	5.46233	8.71842e-07	XP_016856093	EPB41
chr1	29118438	2.94418	6.03563e-06	XP_016856093	EPB41
chr1	29118849	8.18086	2.33147e-15	XP_016856093	EPB41
chr1	29119511	4.21148	5.55112e-16	XP_011539759	TMEM200B
chr1	29119656	8.30579	4.44089e-16	XP_011539759	TMEM200B
chr1	29147954	1.94717	1.39521e-10	XP_011540253	SRSF4
chr1	29148355	6.28449	4.44089e-16	XP_011540253	SRSF4
chr1	29148936	5.8017	4.44089e-16	XP_011540253	SRSF4
chr1	29150122	3.03533	1.28786e-14	XP_011540253	SRSF4
chr1	29154790	2.19646	1.22479e-06	XP_011540253	SRSF4
chr1	29193476	22.1757	4.44089e-16	XR_946663	MECR
chr1	30719055	3.93696	7.19841e-11	NR_034182	MATN1-AS1
chr1	30872853	24.4102	9.99201e-16	XP_011540768	SDC3
chr1	30873054	11.0063	1.3386e-06	XP_011540768	SDC3
chr1	30874384	13.0207	6.63874e-08	XP_011540768	SDC3
chr1	30876675	16.3524	4.22594e-10	XP_011540768	SDC3
chr1	30933171	1.99246	0.00734891	NP_055491	PUM1
chr1	30935990	3.35141	8.28004e-13	NP_055491	PUM1
chr1	30949392	5.06719	1.97831e-12	NP_055491	PUM1
chr1	31059317	2.25009	6.13357e-11	NP_055491	PUM1
chr1	31364320	16.8465	0.000298321	XP_011539869	ZCCHC17
chr1	31630556	18.5972	2.22045e-16	XP_016857170	PEF1
chr1	31908773	2.84753	4.01901e-14	XR_946766	PTP4A2
chr1	31919541	5.50987	2.05724e-13	XR_946766	PTP4A2
chr1	31938259	11.8461	3.53473e-07	XR_946766	PTP4A2
chr1	32170013	2.32119	0.00100278	XP_005270768	KPNA6
chr1	32171043	6.24618	2.22045e-16	XP_005270768	KPNA6
chr1	32172219	1.54426	1.93612e-05	XP_005270768	KPNA6
chr1	32175052	3.02355	0.00104946	XP_005270768	KPNA6
chr1	32176199	16.0539	3.33067e-16	XP_005270768	KPNA6
chr1	32179757	4.01462	0	XP_016856054	TXLNA
chr1	32180481	4.08839	1.11022e-16	XP_016856054	TXLNA
chr1	32181378	8.51979	3.33067e-16	XP_016856054	TXLNA
chr1	32187973	1.70255	1.11022e-16	XP_016856054	TXLNA
chr1	32193281	1.76405	1.31118e-10	XP_016856054	TXLNA
chr1	32194141	5.47735	6.66134e-16	XP_016856054	TXLNA
chr1	32194987	11.6699	4.44089e-16	XP_016856054	TXLNA
chr1	32207932	9.74059	0	NP_060604	IQCC
chr1	32216499	83.2511	2.22045e-16	XP_016857320	TMEM234
chr1	32329087	1.50128	2.3866e-05	XP_011539611	HDAC1
chr1	32334553	15.4776	8.88178e-16	NR_052852	MARCKSL1
chr1	32335031	6.16655	0	NR_052852	MARCKSL1
chr1	32335966	3.19917	2.22045e-16	NR_052852	MARCKSL1
chr1	32366525	1.91635	3.01205e-05	XP_011539979	BSDC1
chr1	32368531	5.02122	1.11022e-16	XP_011539979	BSDC1
chr1	32376349	14.3831	3.33067e-16	XP_011539979	BSDC1
chr1	32775576	4.9818	4.88885e-08	XP_016858140	YARS
chr1	32775827	2.16232	1.11022e-15	XP_016858140	YARS
chr1	32801772	15.5181	1.16652e-09	XP_016858140	YARS
chr1	32804157	10.7238	1.32619e-09	XP_016858140	YARS
chr1	32805190	1.91086	3.84313e-05	XP_016858140	YARS
chr1	32817670	1.91777	0.000126376	XP_016858140	YARS
chr1	32826633	31.9494	0	XR_946740	S100PBP
chr1	32934126	14.854	3.21416e-09	NA	NA
chr1	32938416	3.33724	1.1944e-06	XP_006710421	RNF19B
chr1	33008185	58.6642	0	XR_246248	AK2
chr1	33008649	8.05521	5.05562e-12	XR_246248	AK2
chr1	33008760	5.92821	8.32667e-15	XR_246248	AK2
chr1	33147250	12.1534	2.53154e-07	XP_016857120	TRIM62
chr1	33324832	10.1203	0	NR_037400	MIR3605
chr1	33328889	12.5432	1.29721e-07	NR_037400	MIR3605
chr1	33472672	7.83371	9.2814e-08	XP_016857730	ZSCAN20
chr1	33479332	54.7583	6.66134e-16	XP_016857730	ZSCAN20
chr1	33479683	15.1229	2.29316e-09	XP_016857730	ZSCAN20
chr1	33491260	35.9753	2.22045e-16	XP_016857730	ZSCAN20
chr1	33491550	25.7549	4.44089e-16	XP_016857730	ZSCAN20
chr1	33493460	10.5734	0	XP_016857730	ZSCAN20
chr1	33494237	9.87066	3.49717e-08	XP_016857730	ZSCAN20
chr1	33494462	20.5954	4.67959e-13	XP_016857730	ZSCAN20
chr1	33494645	15.5566	1.16652e-09	XP_016857730	ZSCAN20
chr1	33494938	6.61446	2.23088e-10	XP_016857730	ZSCAN20
chr1	33495432	22.5659	2.16493e-14	XP_016857730	ZSCAN20
chr1	34571657	16.4018	3.01141e-10	NA	NA
chr1	34855159	3.85338	3.65989e-08	XP_016855655	SMIM12
chr1	34855712	29.9543	7.77156e-16	XP_016855655	SMIM12
chr1	34859696	15.7651	8.31737e-10	XP_016855655	SMIM12
chr1	34987469	52.0632	4.44089e-16	NP_009098	ZMYM6
chr1	34988138	15.8365	8.31737e-10	NP_009098	ZMYM6
chr1	35190940	2.25907	4.44089e-16	XP_016857543	SFPQ
chr1	35191360	1.82385	5.90639e-14	XP_016857543	SFPQ
chr1	35359281	70.1603	0	XR_246305	ZMYM4
chr1	35361213	22.3079	3.05311e-14	XR_246305	ZMYM4
chr1	35361638	4.19609	0.000114951	XR_246305	ZMYM4
chr1	35370608	15.2711	6.55304e-07	XR_246305	ZMYM4
chr1	35381306	3.99146	5.18465e-07	XR_246305	ZMYM4
chr1	35381704	17.0549	0	XR_246305	ZMYM4
chr1	35385461	29.8991	6.43929e-15	XR_246305	ZMYM4
chr1	35387132	2.93005	0.000153312	XR_246305	ZMYM4
chr1	35387204	2.80811	0.000153312	XR_246305	ZMYM4
chr1	35390059	2.06162	0.0036555	XR_246305	ZMYM4
chr1	35392665	15.8639	8.31737e-10	XR_246305	ZMYM4
chr1	35393625	8.8412	0.000416607	XR_246305	ZMYM4
chr1	35393716	1.6962	0.000663611	XR_246305	ZMYM4
chr1	35396620	6.95494	1.63373e-07	XR_246305	ZMYM4
chr1	35399557	11.3082	0.000501641	XR_246305	ZMYM4
chr1	35405081	17.1813	2.9092e-07	XR_246305	ZMYM4
chr1	35419632	12.536	3.33067e-16	XR_246305	ZMYM4
chr1	35419834	21.5319	0	XR_246305	ZMYM4
chr1	35420009	26.9044	2.22045e-16	XR_246305	ZMYM4
chr1	35433645	4.63278	6.99441e-15	XR_946763	KIAA0319L
chr1	35433900	6.0395	4.44089e-16	XR_946763	KIAA0319L
chr1	35434532	3.85895	2.87535e-06	XR_946763	KIAA0319L
chr1	35435052	20.1892	4.70433e-09	XR_946763	KIAA0319L
chr1	35436324	2.33408	0.000298345	XR_946763	KIAA0319L
chr1	35441066	7.75948	1.17075e-05	XR_946763	KIAA0319L
chr1	35444257	1.93987	0.013038	XR_946763	KIAA0319L
chr1	35479193	1.56298	0.0393701	XR_946763	KIAA0319L
chr1	35506944	4.21398	4.44089e-16	XR_946763	KIAA0319L
chr1	35525947	27.2479	5.55112e-16	XR_946763	KIAA0319L
chr1	35527702	15.4138	2.87535e-06	XR_946763	KIAA0319L
chr1	35527825	2.62214	0.000501641	XR_946763	KIAA0319L
chr1	35529015	4.07753	3.61822e-07	XR_946763	KIAA0319L
chr1	35529349	12.0876	2.53154e-07	XR_946763	KIAA0319L
chr1	35530623	26.721	4.84279e-13	XR_946763	KIAA0319L
chr1	35531005	8.0595	6.51701e-14	XR_946763	KIAA0319L
chr1	35557864	11.0752	1.63373e-07	XR_946763	KIAA0319L
chr1	35558204	3.47825	5.27994e-09	NP_055099	NCDN
chr1	35558349	14.9198	3.21416e-09	NP_055099	NCDN
chr1	35559228	3.44774	2.26787e-09	NP_055099	NCDN
chr1	35560540	18.2416	1.11022e-16	NP_055099	NCDN
chr1	35560938	1.78747	2.26597e-12	NP_055099	NCDN
chr1	35562411	2.74141	0.000116256	NP_055099	NCDN
chr1	35563890	4.14866	0.000510456	NP_055099	NCDN
chr1	35565288	2.82202	1.80283e-09	NP_055099	NCDN
chr1	35714418	18.2242	1.99011e-11	NP_689587	C1orf216
chr1	35714747	29.2992	6.66134e-16	NP_689587	C1orf216
chr1	35715158	11.5277	0.00605087	NP_689587	C1orf216
chr1	35715960	8.41273	1.11022e-15	NP_689587	C1orf216
chr1	35716307	19.7885	2.46151e-11	NP_689587	C1orf216
chr1	35718726	19.547	2.57749e-12	NP_689587	C1orf216
chr1	35719117	11.9833	2.53154e-07	NP_689587	C1orf216
chr1	35720818	26.4795	8.85958e-14	XR_001737361	CLSPN
chr1	35735183	5.76785	4.56746e-13	XR_001737361	CLSPN
chr1	35735372	2.22358	0.000639652	XR_001737361	CLSPN
chr1	35736567	1.65615	7.52851e-06	XR_001737361	CLSPN
chr1	35737056	5.87442	8.90927e-09	XR_001737361	CLSPN
chr1	35737402	11.0879	0	XR_001737361	CLSPN
chr1	35738026	3.42082	1.75859e-13	XR_001737361	CLSPN
chr1	35738494	2.3473	1.1278e-09	XR_001737361	CLSPN
chr1	35739238	1.53524	2.37704e-08	XR_001737361	CLSPN
chr1	35743196	2.93787	1.29111e-05	XR_001737361	CLSPN
chr1	35743511	7.52863	5.55112e-16	XR_001737361	CLSPN
chr1	35745487	5.09225	3.33067e-16	XR_001737361	CLSPN
chr1	35746785	3.37727	7.87473e-11	XR_001737361	CLSPN
chr1	35748042	3.03996	4.45768e-05	XR_001737361	CLSPN
chr1	35748585	3.0656	1.40094e-10	XR_001737361	CLSPN
chr1	35749486	2.85906	1.72714e-09	XR_001737361	CLSPN
chr1	35749792	2.90542	7.19425e-14	XR_001737361	CLSPN
chr1	35751269	3.0069	6.66134e-16	XR_001737361	CLSPN
chr1	35753917	6.83075	4.44089e-16	XR_001737361	CLSPN
chr1	35760623	34.9209	0	XR_001737361	CLSPN
chr1	35761115	5.17185	0	XR_001737361	CLSPN
chr1	35762039	5.02663	4.44089e-16	XR_001737361	CLSPN
chr1	35762423	2.57707	1.13243e-14	XR_001737361	CLSPN
chr1	35763179	2.07465	3.00025e-07	XR_001737361	CLSPN
chr1	35763302	3.03175	2.04226e-11	XR_001737361	CLSPN
chr1	35764466	19.4998	4.44089e-16	XR_001737361	CLSPN
chr1	35765304	2.4147	1.11022e-16	XR_001737361	CLSPN
chr1	35769866	2.55108	0	XR_001737361	CLSPN
chr1	35853834	21.3967	1.67644e-13	XR_946567	AGO4
chr1	35855300	2.52806	4.79163e-08	XR_946567	AGO4
chr1	35855900	14.5137	4.17036e-07	XR_946567	AGO4
chr1	35919882	5.4501	5.55112e-16	XP_016856508	AGO1
chr1	36055704	1.5431	0.0012451	XP_016856017	AGO3
chr1	36055855	5.57157	1.87124e-08	XP_016856017	AGO3
chr1	36089052	4.59995	6.19807e-05	XP_011539938	ADPRHL2
chr1	36092503	19.8324	1.83309e-12	XP_011539938	ADPRHL2
chr1	36093261	9.88675	0	XP_011539938	ADPRHL2
chr1	36093611	17.4388	4.44089e-16	XP_011539938	ADPRHL2
chr1	36137137	20.7783	0	NR_073098	TRAPPC3
chr1	36137815	3.9033	8.54524e-09	NR_073098	TRAPPC3
chr1	36140147	2.7732	2.02958e-05	NR_073098	TRAPPC3
chr1	36149356	4.05211	1.13988e-06	NR_073098	TRAPPC3
chr1	36259465	1.88323	6.6142e-09	XR_001737555	THRAP3
chr1	36282623	1.84981	2.22045e-15	XR_001737555	THRAP3
chr1	36286389	3.00369	1.70641e-13	XR_001737555	THRAP3
chr1	36286692	3.36067	4.44089e-16	XR_001737555	THRAP3
chr1	36289327	5.03234	1.11022e-16	XR_001737555	THRAP3
chr1	36300929	2.24397	7.75449e-11	XR_001737555	THRAP3
chr1	36301677	2.06311	0	XR_001737555	THRAP3
chr1	36303997	8.73127	8.88178e-16	XR_001737555	THRAP3
chr1	36307218	3.06855	0.00256392	XP_016857835	SH3D21
chr1	36319293	2.80195	0.000116256	XP_016857835	SH3D21
chr1	36319517	2.16323	3.45093e-05	XP_016857835	SH3D21
chr1	36319877	32.5696	4.44089e-16	XP_016857835	SH3D21
chr1	36320375	15.7059	2.22045e-16	XP_016857835	SH3D21
chr1	36320775	8.49967	3.33067e-16	XP_016857835	SH3D21
chr1	36320939	13.6169	4.44089e-16	XP_016857835	SH3D21
chr1	36321158	4.44576	2.22045e-16	XP_016857835	SH3D21
chr1	36321588	14.585	2.12897e-06	XP_016857835	SH3D21
chr1	36321745	2.84762	0.00605087	XP_016857835	SH3D21
chr1	36322196	43.0669	7.77156e-16	XP_016857835	SH3D21
chr1	36323781	2.50318	1.35039e-06	XP_016857835	SH3D21
chr1	36328334	41.8045	4.44089e-16	NA	NA
chr1	36340514	2.08034	1.61204e-13	NP_114406	STK40
chr1	36341647	4.51306	2.22045e-16	NP_114406	STK40
chr1	36354396	1.82273	3.3968e-06	NP_114406	STK40
chr1	36355225	2.07528	1.52764e-05	NP_114406	STK40
chr1	36373273	3.4615	3.26405e-06	NP_114406	STK40
chr1	36385742	2.4958	1.4035e-10	NP_114406	STK40
chr1	36393957	80.4781	0	NP_116270	LSM10
chr1	36397786	5.22947	4.44089e-16	NP_116270	LSM10
chr1	36455512	12.7078	9.2814e-08	NA	NA
chr1	37455216	4.9495	2.25245e-07	NR_038842	LINC01137
chr1	37455429	9.66446	3.33067e-16	NR_038842	LINC01137
chr1	37455706	29.191	2.22045e-16	NR_038842	LINC01137
chr1	37474234	20.8588	3.32068e-13	NR_038842	LINC01137
chr1	37475671	3.75039	2.35941e-09	NR_106790	MIR6732
chr1	37483064	61.1913	2.22045e-16	NR_106790	MIR6732
chr1	37537862	24.9527	4.44089e-16	NP_078976	SNIP1
chr1	37540176	2.91532	0	NP_078976	SNIP1
chr1	37540607	6.08743	1.11022e-15	NP_078976	SNIP1
chr1	37552664	8.18478	6.66134e-16	NP_078976	SNIP1
chr1	37554025	2.25426	1.20511e-05	NP_078976	SNIP1
chr1	37682909	15.0516	2.29316e-09	XP_016857045	C1orf109
chr1	37690409	5.88294	9.99212e-09	XP_016857045	C1orf109
chr1	37692049	4.10238	8.68225e-06	XP_016857045	C1orf109
chr1	37705548	2.33722	0.00263202	NP_060571	CDCA8
chr1	37707045	3.7286	2.22045e-16	NP_060571	CDCA8
chr1	37708377	3.55975	4.44089e-16	NP_060571	CDCA8
chr1	37794228	14.371	8.8386e-09	XP_011539090	MANEAL
chr1	37794713	1.5581	3.34196e-06	XP_011539090	MANEAL
chr1	37796801	3.89882	0	XP_011539090	MANEAL
chr1	37799964	23.6817	0	XP_011539090	MANEAL
chr1	37800410	30.5539	0	XP_011539090	MANEAL
chr1	37808222	2.70843	2.6713e-05	NP_940848	C1orf122
chr1	37809071	1.85062	0.00044524	NP_940848	C1orf122
chr1	37814517	2.18743	0.00294495	XP_011539796	MTF1
chr1	37814879	16.9279	2.22045e-16	XP_011539796	MTF1
chr1	37815249	41.7247	6.66134e-16	XP_011539796	MTF1
chr1	37817438	4.71934	5.24988e-09	XP_011539796	MTF1
chr1	37822323	15.6911	2.22045e-16	XP_011539796	MTF1
chr1	37857540	9.99063	3.33067e-16	XP_011539796	MTF1
chr1	37859550	58.3809	5.55112e-16	XP_011539796	MTF1
chr1	37860623	12.9548	6.63874e-08	NA	NA
chr1	37995228	1.72052	0.00137016	NA	NA
chr1	37997292	43.7036	0	XP_016856164	FHL3
chr1	37997703	2.18769	4.1307e-05	XP_016856164	FHL3
chr1	38004235	6.86163	2.25067e-07	XP_016856164	FHL3
chr1	38004655	118.007	2.22045e-16	XP_016856164	FHL3
chr1	38004900	9.53132	0	XP_016856164	FHL3
chr1	38666521	13.2951	3.39353e-08	NA	NA
chr1	38710907	11.9778	2.53154e-07	NA	NA
chr1	38838668	58.3864	5.55112e-16	NP_071440	RRAGC
chr1	38839045	33.7296	5.55112e-16	NP_071440	RRAGC
chr1	38839231	9.19133	3.33067e-16	NP_071440	RRAGC
chr1	38839469	26.9389	0	NP_071440	RRAGC
chr1	38855888	4.94987	1.53456e-09	NP_071440	RRAGC
chr1	38856898	4.9262	2.39089e-10	NP_071440	RRAGC
chr1	38857048	1.84992	3.91009e-05	NP_071440	RRAGC
chr1	38859429	1.87518	2.32752e-07	NP_071440	RRAGC
chr1	38859561	2.48119	0.010797	NP_071440	RRAGC
chr1	38872725	15.4303	1.63572e-09	NR_037632	MYCBP
chr1	38872908	11.0008	0.0321399	NR_037632	MYCBP
chr1	39004253	3.69316	5.64959e-08	NP_078871	AKIRIN1
chr1	39004731	3.17272	2.22045e-16	NP_078871	AKIRIN1
chr1	39215409	2.86651	1.1675e-05	NP_055853	KIAA0754
chr1	39269203	32.0048	0	NP_055853	KIAA0754
chr1	39283496	1.87538	2.45791e-07	NP_055853	KIAA0754
chr1	39284110	1.58319	0.0422986	NP_055853	KIAA0754
chr1	39287332	1.52901	7.45311e-06	NP_055853	KIAA0754
chr1	39327308	2.63961	2.00728e-13	NP_055853	KIAA0754
chr1	39331954	1.76138	0.000416607	NP_055853	KIAA0754
chr1	39332166	6.65102	5.98647e-08	NP_055853	KIAA0754
chr1	39332481	17.9399	2.22045e-16	NP_055853	KIAA0754
chr1	39332750	2.58472	2.32752e-07	NP_055853	KIAA0754
chr1	39333257	23.2081	1.0435e-11	NP_055853	KIAA0754
chr1	39334830	25.2884	5.77316e-15	NP_055853	KIAA0754
chr1	39335404	14.1349	1.2377e-08	NP_055853	KIAA0754
chr1	39335933	14.1294	1.54021e-05	NP_055853	KIAA0754
chr1	39336295	40.4707	2.22045e-16	NP_055853	KIAA0754
chr1	39346996	12.0107	2.53154e-07	NP_055853	KIAA0754
chr1	39353212	1.6946	4.77396e-15	NP_055853	KIAA0754
chr1	39361600	1.66923	8.10751e-06	NP_055853	KIAA0754
chr1	39379372	1.70105	4.83751e-07	NP_055853	KIAA0754
chr1	39382133	1.55421	1.3543e-05	NP_055853	KIAA0754
chr1	39385682	5.5568	4.44089e-16	NP_055853	KIAA0754
chr1	39387206	1.5574	5.37459e-13	NP_055853	KIAA0754
chr1	39387476	10.0423	0	NP_055853	KIAA0754
chr1	39387750	1.80459	3.84169e-10	NP_055853	KIAA0754
chr1	39388506	22.4505	0	NP_055853	KIAA0754
chr1	39389778	17.4667	5.51899e-11	NP_055853	KIAA0754
chr1	39391930	9.59541	1.17075e-05	NP_055853	KIAA0754
chr1	39392361	13.5586	2.42524e-08	NP_055853	KIAA0754
chr1	39402600	13.2951	3.39353e-08	NP_055853	KIAA0754
chr1	39404837	12.5047	1.10775e-06	NP_055853	KIAA0754
chr1	39408222	3.18318	3.10957e-05	NP_055853	KIAA0754
chr1	39408449	12.747	3.14424e-09	NP_055853	KIAA0754
chr1	39409186	23.5813	5.55112e-15	NP_055853	KIAA0754
chr1	39409383	5.34287	4.77707e-08	NP_055853	KIAA0754
chr1	39409801	16.9031	5.55112e-16	NP_055853	KIAA0754
chr1	39410310	49.3346	2.22045e-16	NP_055853	KIAA0754
chr1	39410938	4.26618	1.04763e-09	NP_055853	KIAA0754
chr1	39411408	11.7877	2.22045e-16	NP_055853	KIAA0754
chr1	39411623	22.4894	4.44089e-16	NP_055853	KIAA0754
chr1	39412134	84.6124	2.22045e-16	NP_055853	KIAA0754
chr1	39412645	14.3959	4.44089e-16	NP_055853	KIAA0754
chr1	39413275	6.39903	1.41621e-09	NP_055853	KIAA0754
chr1	39414133	4.47545	3.03546e-12	NP_055853	KIAA0754
chr1	39414309	18.7972	4.996e-14	NP_055853	KIAA0754
chr1	39422393	4.37857	0	NP_055853	KIAA0754
chr1	39429307	2.17134	2.49139e-09	NP_055853	KIAA0754
chr1	39430010	1.58283	6.88847e-11	NP_055853	KIAA0754
chr1	39442892	1.89751	0.00511985	NP_055853	KIAA0754
chr1	39443483	1.5138	0.039176	NP_055853	KIAA0754
chr1	39451188	2.15223	0.000191545	NP_055853	KIAA0754
chr1	39452182	2.96689	1.33467e-11	NP_055853	KIAA0754
chr1	39461953	2.15918	3.23075e-14	NP_055853	KIAA0754
chr1	39468669	1.51629	3.6673e-06	NP_055853	KIAA0754
chr1	39485791	2.67955	2.22045e-16	NP_055853	KIAA0754
chr1	39511326	11.6759	4.93371e-07	XR_946642	BMP8A
chr1	39511867	2.91142	5.26595e-05	XR_946642	BMP8A
chr1	39512308	6.28536	0.000501641	XR_946642	BMP8A
chr1	39512673	4.73493	3.68415e-11	XR_946642	BMP8A
chr1	39512804	15.7157	1.63026e-06	XR_946642	BMP8A
chr1	39513830	13.1305	4.74712e-08	XR_946642	BMP8A
chr1	39514207	24.465	7.15674e-09	XR_946642	BMP8A
chr1	39514654	15.359	1.63572e-09	XR_946642	BMP8A
chr1	39515256	73.6566	4.44089e-16	NR_132962	OXCT2P1
chr1	39516206	27.4584	1.11022e-16	NR_132962	OXCT2P1
chr1	39575489	3.56883	2.97257e-08	NP_003810	PABPC4
chr1	39576188	1.85942	0.0135999	NP_003810	PABPC4
chr1	39625485	55.1809	1.11022e-16	XP_005270802	HEYL
chr1	39626126	16.1878	4.22594e-10	XP_005270802	HEYL
chr1	39758902	1.99502	3.91009e-05	XR_946750	BMP8B
chr1	39759764	22.9282	4.79163e-08	XR_946750	BMP8B
chr1	39759868	24.3004	9.99201e-16	XR_946750	BMP8B
chr1	39760209	18.1331	6.66134e-16	XR_946750	BMP8B
chr1	39769977	35.5874	0	NP_071403	OXCT2
chr1	39770599	2.84065	0.000130939	NP_071403	OXCT2
chr1	39771017	81.7691	2.22045e-16	NP_071403	OXCT2
chr1	39771494	40.4043	2.22045e-16	XR_946750	BMP8B
chr1	39772005	22.3024	8.1943e-08	XR_946750	BMP8B
chr1	39772189	2.13311	0.00331	XR_946750	BMP8B
chr1	39772379	16.3909	6.91292e-07	XR_946750	BMP8B
chr1	39773565	3.06081	2.87535e-06	XR_946750	BMP8B
chr1	39773904	6.24266	0.000501641	XR_946750	BMP8B
chr1	39774341	2.52018	2.76262e-05	XR_946750	BMP8B
chr1	39774889	13.3884	3.39353e-08	XR_946750	BMP8B
chr1	39788774	11.0721	1.3386e-06	XR_946750	BMP8B
chr1	39841217	11.1865	5.92921e-10	XR_946672	TRIT1
chr1	39841762	2.15204	0.0100278	XR_946672	TRIT1
chr1	39896122	24.3333	2.5524e-13	NP_005367	MYCL
chr1	39896890	3.8698	3.00981e-13	NP_005367	MYCL
chr1	39897386	36.9139	5.55112e-16	NP_005367	MYCL
chr1	39897615	7.36661	0.000510456	NP_005367	MYCL
chr1	39901484	4.29998	3.52185e-06	NP_005367	MYCL
chr1	39969700	14.0581	1.2377e-08	XP_011540614	MFSD2A
chr1	40161507	2.77484	4.44089e-16	XP_016857507	RLF
chr1	40189074	13.4743	2.22045e-16	XP_016857507	RLF
chr1	40190810	4.06089	2.25514e-08	XP_016857507	RLF
chr1	40195651	2.81455	3.26405e-06	XP_016857507	RLF
chr1	40195728	4.04737	1.11279e-06	XP_016857507	RLF
chr1	40202458	6.04362	2.06481e-09	XP_016857507	RLF
chr1	40222640	5.34104	2.68555e-07	XP_016857507	RLF
chr1	40231536	2.93133	0.000298345	XP_016857507	RLF
chr1	40236232	79.7657	2.22045e-16	XP_016857507	RLF
chr1	40236790	31.8696	8.84204e-12	XP_016857507	RLF
chr1	40237052	23.3704	0	XP_016857507	RLF
chr1	40237340	3.77988	5.3638e-11	XP_016857507	RLF
chr1	40237740	6.79107	1.22125e-15	XP_016857507	RLF
chr1	40237919	6.23634	0	XP_016857507	RLF
chr1	40238458	25.5409	9.26372e-08	XP_016857507	RLF
chr1	40238755	2.62252	2.53121e-07	XP_016857507	RLF
chr1	40239145	18.928	4.44089e-16	XP_016857507	RLF
chr1	40239689	2.1974	9.21202e-09	XP_016857507	RLF
chr1	40239946	13.86	2.22045e-15	XP_016857507	RLF
chr1	40240300	16.1364	3.33067e-16	XP_016857507	RLF
chr1	40256896	2.25526	0.00137016	NA	NA
chr1	40257352	2.81043	2.37829e-09	NA	NA
chr1	40257718	36.0202	0	NA	NA
chr1	40292616	12.6299	0	XR_001736906	ZMPSTE24
chr1	40389122	5.22394	8.14957e-06	XP_016857582	SMAP2
chr1	40417077	2.18016	5.55112e-16	XP_016857582	SMAP2
chr1	40422057	6.12133	4.44089e-16	XP_016857582	SMAP2
chr1	40462685	40.4597	2.22045e-16	XP_016857636	ZFP69B
chr1	40463135	275.846	9.99201e-16	XP_016857636	ZFP69B
chr1	40463515	2.83357	0.000416607	XP_016857636	ZFP69B
chr1	40468511	20.8039	3.32068e-13	NA	NA
chr1	40468690	22.8568	1.4877e-14	NA	NA
chr1	40514855	114.066	6.66134e-16	XP_016857593	EXO5
chr1	40515486	28.2963	2.04736e-12	XP_016857593	EXO5
chr1	40515740	18.2955	6.77038e-08	XP_016857593	EXO5
chr1	40546985	4.34879	1.22357e-11	XP_016855781	ZNF684
chr1	40626702	16.6818	1.87124e-08	XP_011540781	RIMS3
chr1	40861375	11.8845	3.53473e-07	NP_597724	CITED4
chr1	40979157	15.1174	2.29316e-09	NA	NA
chr1	41012081	3.61742	3.52604e-08	XR_001737004	CTPS1
chr1	41028300	2.05942	0.0234278	XR_946584	SCMH1
chr1	41143026	3.25106	1.61618e-05	XR_946584	SCMH1
chr1	41165734	19.8599	1.83309e-12	XR_946584	SCMH1
chr1	42174149	12.5706	1.29721e-07	NA	NA
chr1	42177058	8.63658	3.79255e-05	XP_016856184	FOXJ3
chr1	42179549	27.9659	4.44089e-16	XP_016856184	FOXJ3
chr1	42179635	32.6441	4.44089e-16	XP_016856184	FOXJ3
chr1	42181936	1.55753	1.1419e-06	XP_016856184	FOXJ3
chr1	42265170	1.90949	0.00809803	XP_016856184	FOXJ3
chr1	42278446	2.90487	1.48834e-06	XP_016856184	FOXJ3
chr1	42460020	32.3361	1.11022e-16	XR_946757	PPCS
chr1	42682517	1.89506	1.11022e-16	NR_132737	YBX1
chr1	42746508	4.19022	7.88258e-15	XR_946739	P3H1
chr1	42774849	13.0756	4.74712e-08	NR_040733	C1orf50
chr1	42775370	40.1743	2.22045e-16	NR_040733	C1orf50
chr1	42807309	14.7387	3.06589e-07	XP_016856715	SVBP
chr1	42830444	15.3638	5.55112e-16	XP_011538873	ERMAP
chr1	42831946	11.3356	6.88388e-07	XP_011538873	ERMAP
chr1	42834520	40.2676	2.22045e-16	XP_011538873	ERMAP
chr1	42834797	31.0901	0	XP_011538873	ERMAP
chr1	42842674	8.14869	4.26126e-12	XP_011538873	ERMAP
chr1	42843040	28.4664	0	XP_011538873	ERMAP
[truncated: 43,440 more rows]

## Sheet: 22h rep1
Chrom	Position	Enrichment	p.value	Refseq	SYMBOL
[truncated: 17,268 more rows]

[truncated: 1 more sheets: 22h rep2]
