# Supplementary material for: The Tudor SND1 protein is an m6A RNA reader essential for replication of Kaposi’s sarcoma-associated herpesvirus
Source: eLife. 2019 Oct 24;8:e47261. doi: 10.7554/eLife.47261 (PMC6812964; doi:10.7554/eLife.47261)
Supplement: Supplementary file 5. [file elife-47261-supp5.xlsx]

## Sheet: SND1
		IP vs INPUT			Differential Binding with Time Course
Transcript	Mean Expression	log2FoldChange	pvalue	FDR	log2FoldChange	pvalue	FDR
ENSG00000214837.5	1484.13	4.39776	6.1652e-236	2.11084e-231	-0.0158679	0.235411	0.678278
ENSG00000183458.10	2734.12	3.32294	1.53769e-229	2.63237e-225	-0.00746674	0.556903	0.875908
ENSG00000237296.6	24629.3	4.27436	6.22491e-212	7.10428e-208	-0.030474	0.0220079	0.239785
ENSG00000188234.10	1635.21	2.81849	7.00795e-211	5.99845e-207	-0.00226269	0.83498	0.964062
ENSG00000204149.6	3854.97	3.13746	1.50746e-208	1.03225e-204	0.00722615	0.438031	0.827295
ENSG00000244257.5	7990.42	3.34187	1.61187e-201	9.19787e-198	-0.0101545	0.385974	0.797989
ENSG00000128159.8	7347.09	3.74823	1.36726e-198	6.68746e-195	-0.01078	0.376081	0.790889
ENSG00000254681.3	1647.18	3.28028	6.45328e-195	2.76184e-191	-0.0159489	0.219161	0.662654
ENSG00000272887.1	668.641	4.75864	4.65338e-186	1.77025e-182	0.0104139	0.631984	0.901695
ENSG00000183426.12	2630.47	3.28035	1.58442e-183	5.42474e-180	-0.00667059	0.547344	0.875063
ENSG00000235370.6	738.447	4.36563	3.69886e-180	1.15129e-176	0.0132612	0.519837	0.863999
ENSG00000180747.12	29819.3	4.17771	7.97223e-180	2.27461e-176	-0.0330671	0.00500046	0.106279
ENSG00000254634.4	8040.05	3.48354	7.25594e-179	1.91099e-175	-0.0170058	0.187903	0.62452
ENSG00000008710.14	11845.8	3.81337	8.25949e-178	2.01992e-174	0.00451637	0.787318	0.954283
ENSG00000243716.7	18289.5	4.08027	1.68239e-176	3.84011e-173	-0.0247642	0.0472611	0.346691
ENSG00000183889.9	8612.71	3.32267	3.93609e-176	8.42275e-173	-0.0126659	0.28076	0.71497
ENSG00000205534.6	7058.6	3.53265	4.23329e-173	8.52584e-170	-0.0229319	0.0510241	0.358503
ENSG00000176700.16	995.675	2.85247	8.10407e-172	1.54148e-168	-0.0152987	0.102122	0.484659
ENSG00000183604.11	7581.29	3.58371	2.32218e-171	4.18458e-168	-0.025583	0.0388949	0.31667
ENSG00000237094.8	1884.71	4.13535	1.12367e-157	1.92361e-154	-0.00433814	0.835598	0.964199
ENSG00000205746.6	1136.72	2.96114	1.09214e-149	1.7806e-146	-0.0123392	0.440926	0.829182
ENSG00000254206.2	1686.25	3.65365	8.85106e-149	1.37747e-145	-0.0186938	0.385035	0.797639
ENSG00000228327.2	2057.19	4.48103	6.33958e-142	9.43715e-139	-0.0212332	0.22002	0.663803
ENSG00000169246.13	6853.75	3.67769	8.34625e-137	1.19066e-133	-0.0182114	0.246063	0.686929
ENSG00000258839.2	2500.51	3.99501	1.58706e-133	2.17351e-130	-0.0218894	0.162448	0.589734
ENSG00000240288.4	618.098	4.7129	1.43159e-132	1.88519e-129	-0.0075788	0.732836	0.938446
ENSG00000183117.14	7611.78	3.34131	4.39839e-132	5.57748e-129	0.00164247	0.930336	0.987137
ENSG00000198198.10	5827.42	3.94735	1.26924e-127	1.55201e-124	-0.0300635	0.0231176	0.245412
ENSG00000242288.7	1382.29	2.91515	4.63441e-127	5.47148e-124	-0.00849726	0.454361	0.835242
ENSG00000263956.2	4407.65	2.56377	5.22844e-127	5.96705e-124	-0.012986	0.235683	0.678436
ENSG00000242588.3	7288.11	4.73194	1.3715e-126	1.51475e-123	-0.0484643	4.45964e-05	0.00501496
ENSG00000268043.4	4240.36	2.44885	2.95261e-125	3.15911e-122	-0.0112599	0.229576	0.671622
ENSG00000243156.4	1942.77	2.82254	1.16408e-124	1.20775e-121	-0.013442	0.278505	0.711873
ENSG00000180229.9	1296.03	3.62196	4.1326e-120	4.16153e-117	-0.00816833	0.624087	0.898305
ENSG00000276550.1	4992.47	3.39589	1.58635e-119	1.55181e-116	-0.0104491	0.502605	0.858274
ENSG00000251079.3	1259.37	3.17413	7.76655e-117	7.38642e-114	-0.0306694	0.00531505	0.110506
ENSG00000173064.7	12752.9	3.80262	9.20546e-115	8.51828e-112	-0.0321053	0.00810132	0.141592
ENSG00000164880.12	11970.6	2.57363	6.54952e-114	5.90111e-111	-0.00818566	0.527611	0.867248
ENSG00000185710.6	4663.13	3.93777	2.26865e-112	1.99164e-109	-0.0371996	0.00924983	0.151023
ENSG00000266820.1	928.154	3.04937	2.52081e-112	2.15769e-109	-0.011764	0.445284	0.830123
ENSG00000197912.10	3685.81	2.46467	1.41225e-111	1.17933e-108	-0.00298918	0.786501	0.954283
ENSG00000264204.2	420.732	3.04952	3.79764e-111	3.0958e-108	-0.012104	0.386714	0.798205
ENSG00000114770.13	1639.23	2.05479	3.42067e-110	2.72365e-107	0.00671362	0.539277	0.872088
ENSG00000177169.6	1483.67	3.3272	2.69756e-109	2.09907e-106	-0.0101397	0.523959	0.8656
ENSG00000270580.2	2086.46	3.63192	6.12537e-109	4.66046e-106	-0.0248507	0.0979296	0.475989
ENSG00000010322.12	3872.61	2.94502	7.36525e-108	5.48199e-105	0.001323	0.929136	0.987137
ENSG00000227827.3	715.723	3.09934	5.73636e-107	4.17875e-104	-0.0113138	0.487146	0.849578
ENSG00000198064.10	3086.7	3.69832	6.20045e-107	4.42273e-104	-0.0174606	0.366385	0.785595
ENSG00000093100.13	466.068	3.07124	1.32834e-106	9.28158e-104	0.00940198	0.561005	0.877705
ENSG00000169203.13	2537.01	3.3523	3.60153e-106	2.46619e-103	-0.0146948	0.512717	0.861658
ENSG00000250251.3	2581.11	3.55627	5.43734e-106	3.65027e-103	-0.0180448	0.253664	0.691442
ENSG00000259726.1	586.727	4.51787	1.41102e-105	9.29047e-103	-0.00151713	0.949243	0.990445
ENSG00000197217.9	2296.34	1.8502	2.13918e-104	1.38191e-101	-0.0124215	0.23765	0.679848
ENSG00000270231.3	6769.41	2.60982	3.32082e-102	2.10552e-99	-0.00834282	0.476816	0.844242
ENSG00000204172.8	2559.22	3.44917	7.2856e-102	4.53535e-99	-0.0352237	0.000751994	0.0333804
ENSG00000028310.14	7282.93	3.23698	3.26937e-101	1.99887e-98	-0.0342039	0.000127031	0.0104466
ENSG00000254929.3	1425.89	3.23417	3.81782e-100	2.29324e-97	-0.0348013	0.00129216	0.0470628
ENSG00000234771.3	1885.94	3.97859	9.22672e-100	5.44663e-97	-0.0295031	0.108073	0.497977
ENSG00000185864.13	4038.98	3.35983	1.01447e-98	5.88701e-96	-0.0222526	0.16901	0.598789
ENSG00000123384.10	3756.12	3.48798	4.6793e-98	2.67016e-95	-0.0237037	0.112703	0.507116
ENSG00000172650.9	701.386	3.04399	5.2941e-98	2.97147e-95	-0.00424434	0.771412	0.949045
ENSG00000238035.5	1122.31	3.96546	9.61638e-98	5.31041e-95	0.0102598	0.68726	0.923531
ENSG00000163625.12	1477.46	2.14366	2.6455e-97	1.43772e-94	-0.006534	0.661897	0.914269
ENSG00000214176.6	6901.87	3.96792	2.78495e-97	1.48986e-94	-0.0443846	0.000881566	0.0366342
ENSG00000135966.9	2964.55	1.52087	8.72469e-97	4.59563e-94	0.00279766	0.780414	0.952248
ENSG00000254221.2	1112.09	2.7799	1.17219e-96	6.08085e-94	-0.00594761	0.645952	0.907697
ENSG00000146530.8	3209.77	2.30167	2.35351e-96	1.20268e-93	-0.00550189	0.744447	0.942701
ENSG00000214331.5	4481.9	3.64529	2.78372e-96	1.4016e-93	-0.0211951	0.165772	0.594642
ENSG00000241549.5	616.927	3.02102	4.0958e-96	2.03235e-93	-0.0247351	0.118604	0.518201
ENSG00000226057.3	1351.54	3.06805	4.28645e-96	2.09656e-93	-0.00769425	0.67055	0.91778
ENSG00000259295.3	536.084	4.27894	6.6138e-96	3.18934e-93	-0.00485263	0.844474	0.967015
ENSG00000215769.5	2039.04	2.9291	2.20246e-95	1.04733e-92	-0.0261923	0.0515037	0.359403
ENSG00000276710.1	681.831	4.37577	6.52248e-94	3.05913e-91	-0.00620143	0.814974	0.962122
ENSG00000240303.4	1341.47	2.75955	1.07135e-93	4.9569e-91	-0.00473076	0.707621	0.928906
ENSG00000093217.6	834.416	2.37762	3.79877e-93	1.73416e-90	0.0130815	0.261029	0.699786
ENSG00000230267.4	955.837	3.27973	5.16285e-93	2.32586e-90	-0.0199679	0.227482	0.669993
ENSG00000126790.8	965.131	2.53856	2.13114e-92	9.47612e-90	-0.0081674	0.490198	0.850841
ENSG00000230581.2	442.629	4.29536	2.61957e-92	1.14986e-89	-0.0215039	0.414697	0.815708
ENSG00000206149.7	1072.26	2.97478	1.16485e-91	5.04838e-89	-0.00487301	0.756939	0.946704
ENSG00000044446.8	2187.7	2.42208	1.5397e-91	6.58954e-89	0.00537803	0.670002	0.91778
ENSG00000132680.7	8807.18	2.07672	9.98087e-91	4.21883e-88	-0.0192347	0.012631	0.176385
ENSG00000230724.6	1358.24	4.17268	1.04593e-89	4.36713e-87	-0.0107053	0.685157	0.922577
ENSG00000235373.1	484.584	3.19397	2.78231e-89	1.14772e-86	0.0156396	0.304583	0.735022
ENSG00000230869.1	235.698	3.21121	8.88455e-89	3.6213e-86	-0.00257757	0.886725	0.978328
ENSG00000258186.2	4285.97	3.78251	4.17934e-88	1.68344e-85	-0.0426807	0.000517284	0.0265874
ENSG00000162825.13	2437.99	2.2018	1.19437e-87	4.75498e-85	-0.00982589	0.460345	0.837953
ENSG00000157106.13	17718.5	2.36279	2.66579e-87	1.04909e-84	-0.00397037	0.785993	0.954093
ENSG00000164663.10	1756.46	2.55261	2.7623e-87	1.07472e-84	-0.000423984	0.974308	0.995529
ENSG00000038382.14	39880.5	3.19942	3.26471e-87	1.25592e-84	0.0235135	0.0742155	0.425227
ENSG00000100038.16	1897.2	2.55971	4.45767e-86	1.6958e-83	-0.0152919	0.237556	0.679848
ENSG00000232303.2	318.929	3.33548	1.01857e-85	3.83227e-83	0.00855742	0.77523	0.95075
ENSG00000101199.9	2649.32	1.85646	3.87445e-85	1.44188e-82	0.00956728	0.309487	0.739635
ENSG00000163635.14	2562.7	1.60329	9.07238e-85	3.34e-82	0.00542412	0.709845	0.930057
ENSG00000271816.1	719.307	2.68106	1.16345e-84	4.23769e-82	-0.00952193	0.473854	0.843151
ENSG00000105229.3	1272.83	2.82217	1.42119e-84	5.12198e-82	-0.0207495	0.161592	0.587725
ENSG00000221978.8	5566.31	2.08525	3.40275e-84	1.21358e-81	-0.0205389	0.00962102	0.153769
ENSG00000141258.9	2132.89	2.5683	4.49837e-84	1.58778e-81	-0.00591226	0.63422	0.902604
ENSG00000116580.15	7592.54	1.71167	1.34142e-83	4.68648e-81	-0.0074842	0.459335	0.837415
ENSG00000241058.1	1850.07	2.00023	3.66693e-83	1.26817e-80	0.000253096	0.982273	0.997402
ENSG00000188818.9	3217.63	4.06402	6.05374e-83	2.07268e-80	-0.0285227	0.107436	0.496213
ENSG00000248191.1	2326.87	3.30342	9.03876e-83	3.06405e-80	-0.00188744	0.908994	0.983113
ENSG00000150672.13	899.043	2.69297	1.11359e-82	3.73796e-80	-0.0274545	0.134487	0.544044
ENSG00000196302.5	1398.81	3.87674	1.26446e-82	4.20315e-80	-0.0406661	0.00955087	0.153373
ENSG00000178209.11	47102.9	2.88163	1.69818e-82	5.59061e-80	-0.00428631	0.792374	0.955386
ENSG00000122912.11	1333.32	2.50175	3.88874e-82	1.26803e-79	-0.02515	0.134786	0.544474
ENSG00000158805.8	2296.86	2.23752	7.36037e-82	2.3774e-79	-0.0129975	0.240619	0.682568
ENSG00000167615.13	12461.6	4.24399	1.09105e-81	3.49116e-79	-0.0338255	0.0613457	0.388188
ENSG00000243302.3	2720.25	4.40975	1.14513e-81	3.63027e-79	-0.0330516	0.230205	0.672829
ENSG00000269713.4	7423.01	2.08184	1.53809e-80	4.8313e-78	-0.0106409	0.369169	0.787258
ENSG00000008300.11	1060.76	3.98612	4.16639e-80	1.29681e-77	-0.0181387	0.397722	0.80602
ENSG00000215908.6	1253.08	2.13725	1.01228e-79	3.12238e-77	8.53446e-05	0.993836	0.9998
ENSG00000100731.12	5642.55	1.92352	8.72027e-79	2.66575e-76	-0.00225634	0.875866	0.975781
ENSG00000124549.11	435.753	2.67532	1.43504e-78	4.34806e-76	-0.000860139	0.961558	0.992776
ENSG00000274810.1	1339.24	2.30623	2.2579e-78	6.78123e-76	-0.00801858	0.505972	0.859344
ENSG00000259581.3	387.689	3.87269	1.34446e-77	4.00275e-75	0.0124713	0.644958	0.907472
ENSG00000089154.7	27249.2	1.53237	1.67818e-77	4.95323e-75	0.0094163	0.202614	0.64425
ENSG00000186704.9	737.247	3.58325	1.73662e-77	5.08191e-75	-0.0280257	0.310003	0.740528
ENSG00000262304.1	2001.55	2.43227	2.75436e-77	7.99185e-75	-0.00483896	0.690131	0.924605
ENSG00000127957.13	1711.77	2.33638	6.42344e-77	1.84811e-74	-0.0235013	0.0352797	0.300079
ENSG00000266338.3	8720.51	2.43028	1.19394e-76	3.40651e-74	-0.00894381	0.468263	0.841593
ENSG00000273136.2	2234.51	2.17854	1.35267e-76	3.82751e-74	-0.0049674	0.70361	0.927994
ENSG00000276997.1	238.3	4.09522	2.5527e-76	7.16389e-74	-0.023185	0.340662	0.766648
ENSG00000148384.11	759.119	2.78042	5.70787e-76	1.58883e-73	-0.0181741	0.252822	0.691442
ENSG00000140853.12	9301.5	2.96824	7.14961e-76	1.9741e-73	-0.0171321	0.245937	0.686929
ENSG00000254996.2	8577.92	2.09603	9.989e-76	2.73603e-73	-0.0145488	0.272699	0.707091
ENSG00000248103.1	1223.55	3.71702	1.3735e-75	3.73222e-73	-0.031902	0.0717624	0.417457
ENSG00000233024.4	652.913	3.20469	1.45646e-75	3.92647e-73	-0.0346652	0.0150259	0.196633
ENSG00000131503.17	8561.47	2.10013	1.59491e-75	4.26614e-73	-0.0146829	0.270617	0.705495
ENSG00000265018.3	418.203	3.15841	3.75126e-75	9.95625e-73	-0.0267448	0.0944802	0.467909
ENSG00000119737.5	996.492	3.98554	4.55111e-75	1.19862e-72	-0.0123037	0.628782	0.900441
ENSG00000185485.11	1185.15	2.81611	2.66328e-74	6.96071e-72	-0.00874018	0.565967	0.879121
ENSG00000232372.1	719.232	4.16803	4.76101e-74	1.2349e-71	-0.00313852	0.886431	0.978328
ENSG00000147162.10	20035.5	2.73663	5.2698e-74	1.3566e-71	-0.0065691	0.639966	0.905667
ENSG00000274525.1	548.96	3.91649	9.46834e-74	2.41923e-71	-0.0153547	0.446184	0.830123
ENSG00000253333.1	1086.81	3.77902	2.25429e-73	5.71721e-71	-0.0441016	0.00580102	0.117107
ENSG00000148842.14	719.228	2.04354	5.57386e-73	1.39766e-70	-0.00383517	0.786702	0.954283
ENSG00000175727.10	5564.76	3.03393	5.59261e-73	1.39766e-70	0.0020344	0.908097	0.983082
ENSG00000133624.10	1109.92	2.47103	8.2411e-73	2.04463e-70	-0.0126595	0.323605	0.75273
ENSG00000253910.2	934.473	2.61047	1.51178e-72	3.72376e-70	0.0129375	0.406333	0.811485
ENSG00000271425.3	8814.17	2.14599	9.40111e-72	2.29911e-69	-0.00816539	0.488482	0.850034
ENSG00000240618.1	233.924	4.63157	2.60789e-71	6.33254e-69	-0.0291265	0.296802	0.728387
ENSG00000126870.12	1614.03	1.91566	2.94237e-71	7.09443e-69	0.00489476	0.740263	0.941203
ENSG00000213240.8	9870.5	2.32038	5.3061e-71	1.27042e-68	-0.00401351	0.751726	0.944414
ENSG00000188185.8	2186.84	3.99058	7.65494e-70	1.82007e-67	-0.00501255	0.820928	0.962858
ENSG00000242338.3	656.893	2.59997	8.98273e-70	2.12104e-67	-0.0123369	0.379221	0.793718
ENSG00000179978.11	330.728	3.79554	9.09729e-70	2.13338e-67	-0.0339075	0.111497	0.504966
ENSG00000148120.11	1829.75	2.96021	2.38403e-69	5.55267e-67	-0.038474	0.000936319	0.0382984
ENSG00000187535.10	666.86	3.05271	3.56189e-69	8.23999e-67	0.018278	0.328749	0.756845
ENSG00000270629.2	10844	2.09039	5.54023e-69	1.26458e-66	-0.00622006	0.606776	0.894844
ENSG00000180104.12	2079.2	1.77698	5.5147e-69	1.26458e-66	0.0105863	0.365914	0.785251
ENSG00000122126.12	1185.05	2.18877	6.72363e-69	1.52453e-66	-0.026155	0.0772664	0.431781
ENSG00000243679.1	1141.13	4.37839	1.46896e-68	3.30882e-66	-0.00537165	0.833045	0.963318
ENSG00000198237.8	855.05	3.42602	2.36963e-68	5.3027e-66	-0.0402926	0.00772566	0.138539
ENSG00000260404.2	1643.95	3.69085	4.22553e-68	9.3944e-66	-0.0413201	0.0908785	0.460878
ENSG00000253816.3	1322.41	3.35626	4.42759e-68	9.78012e-66	-0.0457528	0.000627378	0.0296432
ENSG00000278324.1	1646.91	3.39179	6.50074e-68	1.42675e-65	-0.0383091	0.0178121	0.216419
ENSG00000047578.9	2400.78	2.897	1.15292e-67	2.51424e-65	-0.0224418	0.166697	0.595541
ENSG00000238083.4	1704.65	2.86155	1.55041e-67	3.35968e-65	-0.00483757	0.756825	0.946704
ENSG00000204929.8	828.903	2.44599	2.74047e-67	5.90114e-65	-0.0168569	0.492373	0.851483
ENSG00000166377.16	1004.43	2.14276	3.88583e-67	8.31518e-65	-0.0118545	0.428809	0.822024
ENSG00000090975.9	1263.06	3.11182	5.31861e-67	1.13105e-64	-0.017744	0.333612	0.760422
ENSG00000239906.1	585.008	4.90943	5.91749e-67	1.25064e-64	-0.00918079	0.766787	0.94821
ENSG00000144535.16	5168.53	2.96137	9.26183e-67	1.94544e-64	-0.0242881	0.107666	0.497065
ENSG00000114554.8	2518.63	2.66794	9.61913e-67	2.00817e-64	0.0120988	0.405891	0.811485
ENSG00000150401.11	1752.66	2.53723	1.04263e-66	2.16349e-64	-0.0218136	0.108531	0.498815
ENSG00000088538.12	236.74	3.58991	3.874e-66	7.99024e-64	-0.0139566	0.628663	0.900441
ENSG00000262576.2	936.298	2.89896	4.76006e-66	9.75898e-64	0.00877057	0.602094	0.893711
ENSG00000067191.12	1226.04	2.69627	6.03758e-66	1.23044e-63	-0.0181521	0.335565	0.761955
ENSG00000126562.13	366.974	3.08016	6.80327e-66	1.37829e-63	0.0198306	0.343563	0.768968
ENSG00000142102.12	4334.11	2.95069	1.06506e-65	2.14504e-63	-0.0159269	0.356893	0.778725
ENSG00000232944.1	403.397	5.057	1.37655e-65	2.75617e-63	-0.0248877	0.362374	0.78249
ENSG00000224728.1	229.021	3.17963	2.36366e-65	4.70506e-63	0.00451717	0.833125	0.963318
ENSG00000103335.16	12342.4	3.43613	5.10597e-65	1.01051e-62	0.00892449	0.653314	0.911055
ENSG00000197417.7	1503.18	2.09518	7.1666e-65	1.41017e-62	-0.00293635	0.80204	0.958314
ENSG00000134444.10	1333.39	2.08989	1.00009e-64	1.95663e-62	0.00209062	0.859528	0.970736
ENSG00000196604.8	1277.53	3.45676	2.29072e-64	4.45624e-62	-0.0432613	0.00647167	0.124379
ENSG00000167548.11	18811.9	4.09154	2.4195e-64	4.68017e-62	-0.02362	0.377786	0.79223
ENSG00000111271.11	1769.91	2.31926	3.2709e-64	6.29153e-62	0.0113808	0.462721	0.839218
ENSG00000110046.9	1177.28	2.5002	3.77909e-64	7.2284e-62	0.00017786	0.990903	0.999604
ENSG00000267048.1	664.641	2.37758	4.88762e-64	9.29679e-62	-0.000301756	0.98345	0.99763
ENSG00000171456.13	15399.6	2.54312	5.82196e-64	1.10128e-61	0.0131378	0.346883	0.771098
ENSG00000235558.3	1026.89	3.95114	1.19624e-63	2.25038e-61	-0.0545401	0.00141367	0.0500876
ENSG00000137802.10	1820.95	2.13443	1.53619e-63	2.87411e-61	-0.0122458	0.274387	0.708645
ENSG00000172932.11	1319.45	1.65318	5.89726e-63	1.09734e-60	-0.0065891	0.597443	0.891197
ENSG00000184634.12	3147.23	2.58391	7.22228e-63	1.33663e-60	-0.00582559	0.730928	0.938446
ENSG00000176681.11	1507.76	3.04368	8.8937e-63	1.63711e-60	-0.00674626	0.69987	0.926342
ENSG00000196312.8	954.24	2.3402	1.06411e-62	1.94829e-60	-0.0148215	0.392219	0.801853
ENSG00000173480.7	1862.3	2.31075	1.25406e-62	2.28386e-60	-0.00276577	0.850406	0.968194
ENSG00000215837.7	1300.17	3.02116	1.45655e-62	2.63859e-60	-0.0279833	0.0800399	0.438881
ENSG00000274527.1	2804.9	2.28078	1.83279e-62	3.30269e-60	-0.0191985	0.09356	0.466456
ENSG00000276443.1	1075.93	3.2367	1.85382e-62	3.32309e-60	-0.0434942	0.0201073	0.228694
ENSG00000070047.8	6081.82	2.14821	1.8767e-62	3.34659e-60	0.000233123	0.986132	0.998219
ENSG00000214076.3	260.14	2.98223	2.61851e-62	4.64521e-60	-0.00230301	0.923852	0.986801
ENSG00000263647.1	655.663	3.40393	2.92379e-62	5.16004e-60	-0.0430271	0.032197	0.290897
ENSG00000139631.15	1677.01	2.66729	3.9628e-62	6.95787e-60	-0.0139171	0.342684	0.767992
ENSG00000272410.2	3758.96	2.52184	4.0778e-62	7.08708e-60	-0.00810599	0.589652	0.888282
ENSG00000233013.5	585.11	4.58258	4.05895e-62	7.08708e-60	-0.0441437	0.110527	0.502615
ENSG00000241973.7	7441.43	2.42337	6.99234e-62	1.20911e-59	-0.0276542	0.0229609	0.244876
ENSG00000181619.11	439.617	3.11372	9.5589e-62	1.64461e-59	-0.0152097	0.410932	0.81405
ENSG00000186532.8	1982.86	2.74465	1.78714e-61	3.0594e-59	0.0294993	0.0195709	0.227115
ENSG00000183495.10	10645.5	3.54101	2.17538e-61	3.70551e-59	-0.0301784	0.154716	0.577145
ENSG00000074755.11	8970.59	2.53173	2.19707e-61	3.72393e-59	-0.00682748	0.634076	0.902604
ENSG00000241860.3	482.848	3.54957	2.30562e-61	3.88867e-59	-0.00840715	0.699437	0.926083
ENSG00000143341.8	4846.75	2.50928	2.84944e-61	4.7823e-59	0.0040135	0.846372	0.967608
ENSG00000196367.9	16068.5	2.67887	3.32227e-61	5.54868e-59	0.000771564	0.969643	0.994857
ENSG00000188352.9	3617.04	1.66409	4.29388e-61	7.1366e-59	-0.014096	0.104168	0.488337
ENSG00000099991.13	8585.63	2.58006	8.5903e-61	1.42084e-58	-0.000596853	0.969848	0.994912
ENSG00000111788.10	5320.21	3.63634	8.7548e-61	1.44109e-58	0.00606775	0.768546	0.948846
ENSG00000204152.7	2550.02	2.48521	9.9744e-61	1.63399e-58	0.0214585	0.142005	0.557071
ENSG00000115705.17	5507.42	3.37333	1.14551e-60	1.86762e-58	0.00380543	0.839381	0.965285
ENSG00000148396.15	6793.2	2.93406	1.8276e-60	2.96557e-58	-0.00917269	0.590196	0.888547
ENSG00000225190.5	2288.55	2.48746	2.74509e-60	4.43332e-58	-0.00898062	0.580614	0.884706
ENSG00000260528.3	1017.35	4.23235	2.79376e-60	4.49074e-58	-0.0418635	0.112231	0.506386
ENSG00000186111.5	1064.28	2.69751	3.99011e-60	6.38381e-58	-0.0206887	0.307198	0.737465
ENSG00000253203.3	1070.28	3.31363	6.54179e-60	1.04176e-57	-0.044915	0.00398025	0.0924091
ENSG00000163945.12	1279.18	2.79778	1.7111e-59	2.71226e-57	-0.00192349	0.91012	0.983276
ENSG00000141564.10	8965.91	2.89137	1.72685e-59	2.7246e-57	0.00557426	0.743306	0.942394
ENSG00000103091.11	2339.03	2.00998	1.84003e-59	2.88985e-57	-0.0106342	0.336026	0.762476
ENSG00000105655.15	360.716	3.81671	3.39582e-59	5.30896e-57	-0.00315042	0.890644	0.979195
ENSG00000099331.10	8811.77	2.55013	3.82428e-59	5.95162e-57	0.00377944	0.796682	0.956649
ENSG00000126883.13	4352.63	2.27323	3.95853e-59	6.13268e-57	-0.0223766	0.134492	0.544044
ENSG00000090857.10	7291.52	1.99318	4.31683e-59	6.65763e-57	0.00132689	0.936298	0.987261
ENSG00000272815.1	1341.38	3.53051	6.12038e-59	9.39684e-57	-0.0203146	0.301128	0.733055
ENSG00000103249.14	1615.86	2.09429	8.90329e-59	1.36085e-56	-0.0130849	0.295485	0.727093
ENSG00000130856.12	1302.37	2.27625	1.21223e-58	1.84463e-56	-0.0225755	0.0578084	0.377782
ENSG00000239883.5	1823.71	2.37749	1.97748e-58	2.9958e-56	-0.0207688	0.118817	0.518201
ENSG00000253485.2	845.314	2.81057	2.09166e-58	3.15481e-56	0.0185605	0.316126	0.744232
ENSG00000166104.11	3949.49	2.91725	2.23543e-58	3.35688e-56	-0.0268734	0.0720651	0.41875
ENSG00000063169.7	538.566	3.76481	3.28841e-58	4.91653e-56	-0.017694	0.569336	0.880528
ENSG00000104731.10	4737.57	3.23321	4.16933e-58	6.2065e-56	0.000953224	0.963692	0.993579
ENSG00000196689.7	630.052	3.06805	7.86859e-58	1.16625e-55	-0.00565096	0.758622	0.947042
ENSG00000214967.5	315.664	2.77118	9.602e-58	1.41704e-55	-0.0312965	0.0493467	0.352542
ENSG00000147133.12	6312.79	2.48134	9.97421e-58	1.46565e-55	-0.00928008	0.616434	0.897381
ENSG00000253731.2	941.666	2.75831	1.26036e-57	1.84412e-55	0.0120585	0.462497	0.839218
ENSG00000152487.7	469.758	2.15377	2.09136e-57	3.04697e-55	-0.018129	0.185948	0.62255
ENSG00000223546.3	689.11	3.02325	1.00529e-56	1.45843e-54	0.0103551	0.569511	0.880528
ENSG00000139880.16	489.964	2.60755	1.14642e-56	1.65616e-54	-0.0139009	0.381767	0.795475
ENSG00000141084.7	777.697	1.71732	3.17066e-56	4.56122e-54	-0.00685817	0.61141	0.896311
ENSG00000138834.9	9735.68	3.12189	3.43233e-56	4.917e-54	-0.0248375	0.161437	0.587301
ENSG00000131697.14	652.872	2.69517	4.45732e-56	6.35873e-54	-0.00426608	0.826744	0.963318
ENSG00000273000.2	1309.58	2.92317	5.81831e-56	8.26586e-54	-0.0275897	0.0863448	0.451368
ENSG00000198211.8	1146.85	2.69062	6.41365e-56	9.07398e-54	-0.0250759	0.138697	0.551437
ENSG00000272150.2	904.381	1.80361	6.61633e-56	9.32222e-54	0.00263923	0.854189	0.968664
ENSG00000206082.9	911.122	3.45268	6.87832e-56	9.65163e-54	-0.0182413	0.492102	0.851483
ENSG00000205885.4	4922.6	3.18208	8.08955e-56	1.13049e-53	-0.0170937	0.396707	0.804957
ENSG00000011021.18	1038.09	2.46407	8.73516e-56	1.21575e-53	-0.0147553	0.382204	0.795728
ENSG00000166261.7	1311.16	1.58758	1.98557e-55	2.7523e-53	-0.0103793	0.390885	0.800916
ENSG00000197283.9	472.267	3.8551	2.19101e-55	3.02483e-53	-0.0228012	0.371247	0.788679
ENSG00000250420.5	620.392	3.42196	2.34321e-55	3.22197e-53	0.0058228	0.780442	0.952248
ENSG00000214940.5	260.596	2.68387	2.46361e-55	3.37397e-53	-0.0300163	0.0855482	0.450064
ENSG00000090565.12	1402.47	2.84664	5.29776e-55	7.22648e-53	-0.0342892	0.0602973	0.384706
ENSG00000072840.9	7336.41	3.16272	8.40452e-55	1.14188e-52	-0.00279703	0.943121	0.988679
ENSG00000114316.9	2329.84	2.1198	9.05864e-55	1.22589e-52	-0.0190549	0.269588	0.705495
ENSG00000215041.6	1222.98	2.13879	1.35773e-54	1.83016e-52	-0.00681486	0.633574	0.902604
ENSG00000160796.13	8434.52	3.68525	1.61012e-54	2.16185e-52	-0.0119566	0.603971	0.894095
ENSG00000131797.9	831.989	2.02824	1.85267e-54	2.4778e-52	-0.0037837	0.76961	0.948846
ENSG00000230189.3	867.637	3.93483	1.95521e-54	2.60476e-52	-0.0335655	0.123184	0.52517
ENSG00000268750.3	1173.42	2.62001	2.53587e-54	3.36523e-52	-0.0130504	0.472989	0.843151
ENSG00000260644.3	438.661	3.01217	9.18111e-54	1.21368e-51	-0.00522988	0.809777	0.960398
ENSG00000122547.7	1239.23	2.54058	1.05197e-53	1.38528e-51	0.0121957	0.693272	0.924837
ENSG00000271383.3	4865.36	1.71494	1.16855e-53	1.53291e-51	0.00666081	0.591354	0.888993
ENSG00000248347.3	809.735	2.65729	1.19473e-53	1.56127e-51	-0.0336911	0.0321385	0.290845
ENSG00000066651.14	2077.12	1.83388	1.32336e-53	1.72278e-51	-0.00334017	0.803046	0.958563
ENSG00000261599.2	431.841	2.98583	1.34087e-53	1.73896e-51	-0.00801237	0.705587	0.928561
ENSG00000132361.13	6001.04	2.27459	1.37437e-53	1.77568e-51	5.96466e-05	0.996687	1
ENSG00000107077.14	3611.06	2.01438	1.52398e-53	1.96159e-51	-0.0147035	0.195015	0.632603
ENSG00000214888.2	275.947	3.9561	1.59147e-53	2.04078e-51	-0.0105727	0.770525	0.948948
ENSG00000271699.2	147.634	3.80537	1.98608e-53	2.53729e-51	-0.0284796	0.362288	0.782422
ENSG00000233695.2	293.357	2.83243	2.41389e-53	3.07238e-51	-0.0194376	0.37302	0.789975
ENSG00000175764.11	523.231	2.89077	3.88188e-53	4.92251e-51	0.0150443	0.472013	0.843151
ENSG00000272333.2	4673.85	3.44299	4.77927e-53	6.0381e-51	-0.0319056	0.156093	0.578703
ENSG00000249437.4	411.254	3.17371	5.82851e-53	7.33663e-51	-0.04934	0.00368408	0.088174
ENSG00000179583.14	1137.89	2.5661	1.06212e-52	1.33204e-50	0.000924801	0.980208	0.996535
ENSG00000254245.2	411.112	2.42879	1.2106e-52	1.51271e-50	0.0175747	0.337177	0.763868
ENSG00000178567.6	2349.56	1.91544	1.26493e-52	1.57487e-50	-0.012321	0.422325	0.818573
ENSG00000251634.2	407.961	3.43863	1.47338e-52	1.82774e-50	-0.0528529	0.00252059	0.0707362
ENSG00000112659.10	3927.91	3.04636	1.95981e-52	2.42238e-50	-0.0214078	0.233594	0.676536
ENSG00000120278.11	2137.21	1.62972	2.17787e-52	2.68222e-50	0.00702448	0.888227	0.978631
ENSG00000186815.9	2296.73	2.87552	2.91285e-52	3.57456e-50	-0.0203959	0.27147	0.706601
ENSG00000157014.7	4805.49	2.25552	3.11492e-52	3.80888e-50	-0.0085272	0.559449	0.877121
ENSG00000152223.9	3012	2.30275	3.28742e-52	4.0055e-50	-0.0195375	0.119169	0.518282
ENSG00000178917.11	392.156	2.27552	4.01071e-52	4.86946e-50	-0.0131138	0.413802	0.815341
ENSG00000124782.16	3344.36	2.23118	4.43845e-52	5.36973e-50	0.00699819	0.69644	0.925225
ENSG00000265982.1	145.595	3.66333	4.52181e-52	5.45133e-50	-0.0338592	0.232596	0.676251
ENSG00000108352.8	444.86	2.57793	4.67577e-52	5.61716e-50	-0.0125988	0.517215	0.86312
ENSG00000109920.9	5729.5	1.78376	5.02816e-52	6.01938e-50	-0.0113178	0.410484	0.813995
ENSG00000174227.12	2154.01	1.82629	7.47128e-52	8.91294e-50	0.00763014	0.527147	0.867248
ENSG00000005206.13	946.306	2.63246	1.12891e-51	1.34206e-49	-0.0087297	0.622755	0.898305
ENSG00000152520.10	2496.07	1.75745	1.17061e-51	1.38683e-49	0.0072982	0.514642	0.862706
ENSG00000204842.11	4554.76	1.93652	1.40042e-51	1.65336e-49	-0.00810854	0.629866	0.900713
ENSG00000164142.12	2139.15	2.91001	1.44793e-51	1.70358e-49	0.0302577	0.34818	0.772911
ENSG00000132510.7	793.888	3.10061	2.25077e-51	2.6391e-49	-0.0138411	0.579812	0.884149
ENSG00000224712.7	381.762	2.84916	2.5372e-51	2.9648e-49	-0.0221689	0.206426	0.648713
ENSG00000230715.3	901.999	4.23508	2.99559e-51	3.48854e-49	-0.0424566	0.169979	0.599937
ENSG00000215241.3	1010.86	2.9732	3.02309e-51	3.50863e-49	0.015193	0.444535	0.830123
ENSG00000184465.12	2372.91	1.93855	3.26702e-51	3.77893e-49	-0.000972006	0.936803	0.987261
ENSG00000250682.2	882.47	2.40025	3.50952e-51	4.04576e-49	-0.0225395	0.139467	0.552111
ENSG00000185158.9	694.082	2.46391	3.95346e-51	4.54224e-49	-0.0237725	0.12977	0.536376
ENSG00000144893.9	834.44	2.85581	5.55313e-51	6.3588e-49	-0.000317056	0.986325	0.998337
ENSG00000262209.2	941.839	2.99538	7.42399e-51	8.47275e-49	0.0346856	0.0580585	0.378391
ENSG00000144229.8	173.932	3.48114	1.64304e-50	1.86892e-48	-0.00344575	0.897926	0.981309
ENSG00000214826.5	6635.16	3.5126	1.66883e-50	1.89197e-48	0.00224852	0.919395	0.985315
ENSG00000254852.5	247.915	3.39485	1.8329e-50	2.07111e-48	-0.0350515	0.104149	0.488337
ENSG00000186908.11	2626.46	1.73428	1.90907e-50	2.15009e-48	-0.00726077	0.605969	0.894329
ENSG00000166833.16	1697.86	3.40762	2.14292e-50	2.40555e-48	-0.0245625	0.263196	0.700945
ENSG00000100150.13	1832.28	2.28339	2.54285e-50	2.84516e-48	-0.0231416	0.136027	0.546803
ENSG00000139718.7	3421.76	3.10654	2.7642e-50	3.08275e-48	-0.0172136	0.49161	0.851483
ENSG00000125447.13	2535.84	1.84778	3.15798e-50	3.51048e-48	0.000607753	0.968347	0.994572
ENSG00000177301.10	577.348	2.85706	3.52509e-50	3.9059e-48	-0.00802219	0.777782	0.95182
ENSG00000278679.1	284.319	4.8977	3.5397e-50	3.90943e-48	-0.00499681	0.8876	0.978528
ENSG00000102057.6	513.444	4.49099	4.63735e-50	5.10526e-48	-0.0628451	0.020972	0.233896
ENSG00000258782.3	185.6	3.22287	5.80334e-50	6.36842e-48	-0.0254676	0.254333	0.692082
ENSG00000105072.5	726.099	2.39842	1.10155e-49	1.20495e-47	-0.0132782	0.428805	0.822024
ENSG00000179240.5	402.408	2.73738	1.58151e-49	1.72445e-47	-0.0135381	0.477889	0.844503
ENSG00000134644.12	5826.06	1.18347	1.93077e-49	2.0986e-47	-8.02348e-05	0.995498	1
ENSG00000197136.4	3652.66	2.51904	2.42135e-49	2.61521e-47	-0.0285474	0.0835504	0.44708
ENSG00000278540.1	13622.1	2.47089	2.42056e-49	2.61521e-47	0.0223341	0.109031	0.499091
ENSG00000183718.5	3364.07	2.24389	2.75853e-49	2.9607e-47	-0.0211466	0.115086	0.511043
ENSG00000181523.9	4856.23	3.14487	2.75168e-49	2.9607e-47	-0.0046209	0.838364	0.965147
ENSG00000260280.2	1695.04	1.79642	3.8438e-49	4.11263e-47	-0.0173362	0.146669	0.562795
ENSG00000108799.9	1962.45	2.02022	3.9793e-49	4.24434e-47	-9.72389e-05	0.994974	0.999865
ENSG00000130723.14	13598.9	2.68352	4.76784e-49	5.0696e-47	0.0155515	0.355189	0.777518
ENSG00000122778.6	2135.6	2.29196	5.06809e-49	5.37217e-47	-0.0307365	0.0547446	0.366175
ENSG00000176994.9	3149.23	2.49137	5.77374e-49	6.10127e-47	0.00382754	0.8138	0.962036
ENSG00000248971.2	550.64	2.84656	7.2063e-49	7.59167e-47	0.0150524	0.496929	0.854404
ENSG00000204177.7	533.347	2.64567	1.05022e-48	1.10299e-46	-0.0161829	0.402976	0.809944
ENSG00000272578.2	1118.06	2.52998	1.06284e-48	1.11283e-46	-0.0228708	0.140926	0.55493
ENSG00000152117.14	1542.48	2.62521	1.64254e-48	1.71455e-46	-0.0141349	0.415835	0.81633
ENSG00000164061.4	206.314	3.64535	2.04011e-48	2.12308e-46	-0.00272431	0.933478	0.987137
ENSG00000197024.5	2429.74	1.28253	2.7475e-48	2.85057e-46	0.000837063	0.928309	0.987137
ENSG00000230295.1	163.783	3.54847	3.27178e-48	3.38427e-46	-0.0408169	0.0988835	0.477521
ENSG00000182197.7	16380.3	2.0623	4.89801e-48	5.05114e-46	-0.00378386	0.793545	0.955689
ENSG00000064687.9	1909.58	3.18449	7.88112e-48	8.10312e-46	-0.00198879	0.92564	0.986983
ENSG00000121716.15	4129.01	2.69582	8.21548e-48	8.4216e-46	-0.0200895	0.202312	0.643814
ENSG00000105397.10	6768.62	2.34972	9.36962e-48	9.57603e-46	-0.0233498	0.0975212	0.475287
ENSG00000168434.9	1019.3	2.07789	1.09938e-47	1.12026e-45	0.027054	0.0474551	0.346868
ENSG00000134815.15	3273.95	2.41827	1.22491e-47	1.24446e-45	-0.0233595	0.14939	0.567451
ENSG00000130038.6	2382.2	1.85025	1.33869e-47	1.35604e-45	-0.00518854	0.682632	0.921878
ENSG00000104885.14	12391.3	3.43044	1.48242e-47	1.4972e-45	-0.00171337	0.944054	0.989137
ENSG00000132326.8	1564.01	1.81974	1.74585e-47	1.75807e-45	-0.000584294	0.965839	0.99448
ENSG00000188599.14	681.878	2.88264	1.89041e-47	1.89806e-45	-0.0252978	0.202955	0.645147
ENSG00000132549.15	26106.2	2.83654	1.89777e-47	1.89988e-45	-0.035362	0.0266312	0.262821
ENSG00000173214.5	1467.42	2.69486	2.11194e-47	2.10812e-45	-0.0236753	0.209537	0.652224
ENSG00000167625.7	1178.89	1.9139	4.1438e-47	4.12429e-45	0.0210375	0.0913055	0.461268
ENSG00000197818.8	1068.23	2.17197	4.20714e-47	4.17519e-45	-0.0271774	0.0520835	0.359522
ENSG00000224316.1	172.721	3.82333	4.25627e-47	4.21174e-45	-0.0214949	0.445973	0.830123
ENSG00000261052.2	1324.15	2.64876	4.40486e-47	4.34621e-45	-0.0402825	0.00564577	0.114714
ENSG00000229018.5	452.6	2.33332	4.51093e-47	4.43808e-45	-0.0266941	0.128666	0.535955
ENSG00000242086.5	1700.37	2.46909	5.58987e-47	5.48384e-45	-0.0217637	0.15615	0.578703
ENSG00000172534.10	9528.56	2.81499	5.98055e-47	5.85034e-45	0.00490311	0.834283	0.96375
ENSG00000230524.5	192.244	2.92283	6.10085e-47	5.95102e-45	-0.00768066	0.762287	0.948014
ENSG00000040933.12	4746.18	2.25574	7.06439e-47	6.87132e-45	0.0100408	0.496926	0.854404
ENSG00000206077.7	587.424	3.33714	7.58765e-47	7.35938e-45	-0.0282353	0.249797	0.690442
ENSG00000137460.5	1565.83	2.65128	9.85275e-47	9.50349e-45	-0.00364581	0.831693	0.963318
ENSG00000249859.4	8271.9	2.80609	9.85379e-47	9.50349e-45	-0.0270726	0.144896	0.561409
ENSG00000183793.10	523.298	3.05903	1.01208e-46	9.72164e-45	-0.0329505	0.0840144	0.448335
ENSG00000204282.4	927.329	2.92114	1.01368e-46	9.72164e-45	-0.00283168	0.891751	0.97986
ENSG00000100151.12	513.034	1.65842	1.52291e-46	1.45646e-44	-0.00385634	0.808076	0.959364
ENSG00000111696.8	1441.25	1.74507	1.69254e-46	1.61419e-44	0.000602022	0.962587	0.993275
ENSG00000225892.3	520.751	3.88951	1.8616e-46	1.77049e-44	-0.0234903	0.541252	0.872088
ENSG00000003756.13	4466.43	1.4532	2.01281e-46	1.90899e-44	-0.00867373	0.462726	0.839218
ENSG00000096433.7	4077.79	3.38715	2.44585e-46	2.31329e-44	-0.00206793	0.928606	0.987137
ENSG00000157741.11	2093.15	1.68547	2.55247e-46	2.40748e-44	7.48754e-05	0.994709	0.999829
ENSG00000185684.9	2551.12	2.85357	2.59396e-46	2.43989e-44	-0.00905646	0.658303	0.913416
ENSG00000273154.2	1365.66	1.9796	5.11391e-46	4.79698e-44	0.00899444	0.499786	0.856079
ENSG00000118058.17	13326.4	2.34903	5.56357e-46	5.20452e-44	0.000703061	0.967956	0.994569
ENSG00000124721.14	2917.71	2.1626	5.6847e-46	5.30334e-44	-0.0252641	0.0612932	0.388049
ENSG00000099949.15	2747.75	2.397	6.69819e-46	6.23186e-44	-0.0308092	0.0748382	0.425857
ENSG00000177084.13	12470.4	2.98892	6.7227e-46	6.23771e-44	0.0105018	0.584329	0.885989
ENSG00000240891.3	175.027	2.66109	7.04134e-46	6.51571e-44	0.00407098	0.835701	0.964246
ENSG00000250575.1	621.951	4.39743	7.90536e-46	7.29551e-44	-0.027972	0.379335	0.793771
ENSG00000162105.13	1074.97	2.94044	8.95276e-46	8.23991e-44	-0.0329301	0.170174	0.600115
ENSG00000055955.12	506.879	3.45783	9.18636e-46	8.43224e-44	-0.0071612	0.766309	0.94821
ENSG00000105429.9	1861.16	2.82788	9.67059e-46	8.85299e-44	-0.0389059	0.0153358	0.199022
ENSG00000055609.14	18352.3	2.42609	9.72688e-46	8.88077e-44	-0.00134889	0.931794	0.987137
ENSG00000260062.2	1385.17	2.55832	1.01826e-45	9.27213e-44	-0.0215691	0.167002	0.596008
ENSG00000224956.5	425.874	4.49117	1.06466e-45	9.6689e-44	-0.028099	0.392228	0.801853
ENSG00000136383.6	591.904	3.131	1.34878e-45	1.22168e-43	0.00786622	0.741905	0.941735
ENSG00000161996.14	4246.56	3.70916	1.38013e-45	1.24678e-43	-0.0133189	0.585087	0.88634
ENSG00000277072.1	1490.89	2.24365	1.48404e-45	1.33712e-43	-0.0223991	0.108164	0.498062
ENSG00000231976.4	332.598	2.30356	2.10491e-45	1.89154e-43	-0.00299867	0.858405	0.970047
ENSG00000214776.6	305.39	2.96503	2.36509e-45	2.11979e-43	-0.0127489	0.604814	0.894095
ENSG00000121903.11	605.199	2.03458	2.40815e-45	2.15275e-43	-0.0184225	0.24911	0.689764
ENSG00000269981.1	388.739	5.33161	2.72653e-45	2.43101e-43	-0.0140661	0.761735	0.947696
ENSG00000120451.7	3742.19	1.90383	2.76349e-45	2.45757e-43	-0.0244212	0.0438948	0.335278
ENSG00000228315.8	1519.11	2.54609	3.61535e-45	3.2068e-43	-0.0221844	0.166158	0.595408
ENSG00000130827.5	1312.61	3.85	3.723e-45	3.29375e-43	-0.0350211	0.231846	0.675101
ENSG00000158321.12	2208.16	2.90192	5.11116e-45	4.5102e-43	0.00947005	0.673905	0.919349
ENSG00000226180.3	769.994	4.57548	5.13337e-45	4.51816e-43	-0.00662216	0.84074	0.965387
ENSG00000119509.9	1241.89	1.91898	5.18186e-45	4.54914e-43	-0.00671897	0.66154	0.914248
ENSG00000171943.8	5237.01	2.05535	6.31216e-45	5.52726e-43	0.0261907	0.234666	0.677184
ENSG00000100425.15	2294.12	2.4584	6.9839e-45	6.09987e-43	-0.0016652	0.934728	0.987137
ENSG00000131471.3	851.089	3.53539	8.54367e-45	7.44321e-43	0.00769706	0.751845	0.944414
ENSG00000273142.1	600.248	4.32803	8.61361e-45	7.4851e-43	-0.0373364	0.353731	0.776748
ENSG00000101898.5	467.217	2.16527	9.62663e-45	8.34422e-43	0.0222885	0.172058	0.601787
ENSG00000061987.11	5467.18	1.85881	9.69875e-45	8.3855e-43	0.010925	0.387855	0.798838
ENSG00000205560.9	1948.45	3.39386	1.01146e-44	8.72305e-43	-0.0156659	0.482983	0.846857
ENSG00000049618.18	3720.01	2.14173	1.1555e-44	9.94024e-43	0.0017093	0.931385	0.987137
ENSG00000023839.7	186.924	2.9943	1.20016e-44	1.02985e-42	-0.039112	0.0891771	0.456651
ENSG00000119720.14	938.852	1.74535	1.25905e-44	1.07769e-42	0.00364278	0.797858	0.956902
ENSG00000130939.15	2806.96	1.65834	1.65419e-44	1.41238e-42	0.00786605	0.516527	0.86312
ENSG00000158125.6	242.365	3.21448	2.01277e-44	1.71426e-42	-0.0123024	0.7096	0.930057
ENSG00000064999.13	1536.17	1.87447	2.03296e-44	1.72716e-42	0.0222581	0.143716	0.560284
ENSG00000142798.13	13664.5	3.91135	2.13447e-44	1.80891e-42	-0.0217452	0.405131	0.811254
ENSG00000234536.1	140.52	5.16248	2.2196e-44	1.87641e-42	-0.0557351	0.142602	0.558015
ENSG00000132694.15	4756.66	1.67924	2.31523e-44	1.95243e-42	0.0120252	0.52893	0.867326
ENSG00000048707.10	4167.18	2.40545	2.53041e-44	2.12866e-42	-0.028163	0.109872	0.500816
ENSG00000130702.10	2035.77	4.38079	3.86095e-44	3.23998e-42	-0.0443191	0.194988	0.632603
ENSG00000213648.7	1256.28	2.64954	4.96351e-44	4.15503e-42	-0.0438694	0.00217395	0.0654488
ENSG00000112159.8	23459.9	2.21464	6.14976e-44	5.1355e-42	0.028696	0.0388055	0.31667
ENSG00000253366.3	142.872	3.18471	6.47757e-44	5.39608e-42	-0.0371381	0.110846	0.503295
ENSG00000157637.9	4374.44	2.30165	7.62069e-44	6.33294e-42	-0.0158272	0.323027	0.752318
ENSG00000160294.7	14659.8	2.37883	1.16668e-43	9.67187e-42	0.0402229	9.31652e-05	0.00846341
ENSG00000141002.15	3567.45	2.04084	1.17274e-43	9.69863e-42	-0.00771021	0.592153	0.88914
ENSG00000100154.11	1142.47	2.58413	1.40433e-43	1.15859e-41	-0.0117632	0.516371	0.863105
ENSG00000145016.10	1290.39	2.12156	1.5318e-43	1.26072e-41	0.0235291	0.0701463	0.413111
ENSG00000183020.10	1430.47	1.73042	2.04003e-43	1.67498e-41	0.0289636	0.03977	0.319982
ENSG00000108797.8	302.404	3.20639	2.99781e-43	2.45548e-41	-0.00485781	0.857217	0.969594
ENSG00000155363.15	2861.93	1.99964	3.12586e-43	2.55425e-41	-0.0147642	0.3377	0.764165
ENSG00000198106.8	321.998	3.56389	3.93462e-43	3.20746e-41	-0.0519191	0.0347373	0.298061
ENSG00000143126.7	1002.83	3.46728	4.53551e-43	3.68852e-41	-0.0219855	0.434347	0.825128
ENSG00000175265.14	7404.74	2.96842	5.04312e-43	4.09162e-41	-0.0460602	0.00160089	0.0529957
ENSG00000254701.3	479.322	2.97529	5.30048e-43	4.29026e-41	-0.0571715	0.000139662	0.0110419
ENSG00000168137.12	11859.7	2.00633	5.84739e-43	4.72177e-41	-0.0117283	0.549867	0.875582
ENSG00000170322.11	3452.73	1.95152	7.31627e-43	5.89399e-41	0.0189952	0.102949	0.485929
ENSG00000213923.7	2314.12	1.14655	7.58517e-43	6.09627e-41	0.000906038	0.932721	0.987137
ENSG00000162402.9	5346.37	1.46092	8.42834e-43	6.75807e-41	-0.00187738	0.88941	0.979094
ENSG00000070366.10	3411.58	3.22611	9.99424e-43	7.99492e-41	-0.0426186	0.0257936	0.258672
ENSG00000174353.14	1616.09	2.20331	1.58784e-42	1.26723e-40	-0.0263111	0.0561389	0.37027
ENSG00000112941.9	1501.11	1.97142	1.70912e-42	1.36086e-40	-0.022442	0.0751731	0.425952
ENSG00000168477.14	7420.47	2.49562	1.88829e-42	1.50003e-40	-0.0119336	0.481505	0.846388
ENSG00000274512.1	692.671	3.30891	2.51799e-42	1.99562e-40	-0.0342375	0.118836	0.518201
ENSG00000278299.1	576.983	3.37231	2.86982e-42	2.26921e-40	-0.0321115	0.167054	0.596008
ENSG00000261556.5	1146.31	2.26247	2.9876e-42	2.3569e-40	-0.0170357	0.243951	0.685642
ENSG00000080947.11	303.696	2.69534	3.56798e-42	2.80829e-40	-0.00821432	0.714654	0.931548
ENSG00000266302.2	2241.8	2.60466	3.91797e-42	3.07669e-40	-0.0212761	0.2155	0.659015
ENSG00000213918.7	2329.25	2.4675	3.96123e-42	3.10353e-40	0.0228438	0.210305	0.653325
ENSG00000155657.20	93832.9	2.83461	4.07122e-42	3.18243e-40	-0.00124133	0.95761	0.992159
ENSG00000188933.11	1832.46	2.85526	4.19456e-42	3.27137e-40	-0.0159346	0.407725	0.812459
ENSG00000176809.7	1556.88	3.24504	4.9708e-42	3.86796e-40	-0.0117113	0.594061	0.890037
ENSG00000259205.2	168.16	5.16692	5.32762e-42	4.13622e-40	-0.0348694	0.410566	0.813995
ENSG00000213599.6	1876.66	1.57867	5.63021e-42	4.36125e-40	-0.0146148	0.203762	0.645688
ENSG00000215630.6	535.292	3.86818	7.97201e-42	6.1613e-40	-0.0734915	0.000183515	0.0133368
ENSG00000196912.9	2602.83	2.26385	8.92272e-42	6.88054e-40	-0.0238893	0.103311	0.487095
ENSG00000120071.9	8853.8	2.73882	9.30839e-42	7.16181e-40	-0.0467983	0.00401525	0.0928081
ENSG00000141376.17	2317.97	2.14765	9.39472e-42	7.21203e-40	-0.0211288	0.117375	0.515552
ENSG00000260267.1	1194.9	3.13466	9.49853e-42	7.27541e-40	-0.0179641	0.412675	0.815075
ENSG00000196369.7	5711.22	1.94096	1.03547e-41	7.91349e-40	0.0300818	0.145829	0.562334
ENSG00000100197.17	307.995	3.29948	1.41708e-41	1.08058e-39	-0.0155699	0.521463	0.864587
ENSG00000264343.2	6749.65	1.68586	1.45899e-41	1.10902e-39	0.00471619	0.710678	0.930057
ENSG00000103168.13	2401.42	2.64172	1.46085e-41	1.10902e-39	-0.0331741	0.0699623	0.412669
ENSG00000115568.12	5101.02	2.51704	1.9124e-41	1.4486e-39	-0.0274193	0.123307	0.525409
ENSG00000099381.13	1486.83	2.60156	2.43085e-41	1.83725e-39	-0.0214312	0.355497	0.777518
ENSG00000132740.5	1221.65	2.24599	2.47317e-41	1.86512e-39	-0.018585	0.210829	0.653433
ENSG00000100068.8	1795.5	2.73086	3.15509e-41	2.37415e-39	0.0249847	0.201225	0.642396
ENSG00000102763.12	2919.55	2.33368	4.28592e-41	3.21801e-39	-0.036554	0.00305684	0.0808175
ENSG00000091592.12	7668.23	3.00348	4.3273e-41	3.24197e-39	-0.0372211	0.0460881	0.342397
ENSG00000133454.12	10359.2	3.07314	4.7936e-41	3.58348e-39	-0.0225197	0.270303	0.705495
ENSG00000099917.14	2806.01	1.8981	5.47792e-41	4.08612e-39	0.0069285	0.761555	0.947696
ENSG00000215252.8	9099.83	2.95903	5.89094e-41	4.38465e-39	-0.0455974	0.0037983	0.0904703
ENSG00000105656.9	1930.17	2.17851	6.50382e-41	4.83032e-39	0.00786486	0.647584	0.908303
ENSG00000196576.11	3137.11	2.18504	7.46074e-41	5.52902e-39	0.0216099	0.219463	0.663086
ENSG00000242435.1	170.346	3.99263	1.07848e-40	7.97513e-39	-0.0414423	0.232955	0.676251
ENSG00000151208.13	675.309	2.48069	1.17413e-40	8.66373e-39	-0.00933593	0.615112	0.897381
ENSG00000127603.20	28200.7	1.65203	1.50677e-40	1.10944e-38	0.01323	0.576402	0.883783
ENSG00000006025.8	669.892	1.87813	1.52585e-40	1.12107e-38	-0.0133407	0.391895	0.801554
ENSG00000189423.8	118.726	2.46451	1.69167e-40	1.24024e-38	0.00810113	0.722395	0.934717
ENSG00000272752.2	4980.67	2.6831	2.49261e-40	1.82354e-38	-0.03162	0.0474834	0.346868
ENSG00000124177.11	2803.64	1.51427	3.02603e-40	2.20907e-38	0.00529697	0.67765	0.920396
ENSG00000268434.2	453.446	2.61098	3.10352e-40	2.26081e-38	-0.0116969	0.607558	0.894849
ENSG00000185800.8	2084.68	2.68129	3.27561e-40	2.38111e-38	-0.0134212	0.515883	0.863095
ENSG00000275781.1	4552.05	3.65364	3.47635e-40	2.52168e-38	-0.0431991	0.062843	0.393556
ENSG00000183856.7	3778.04	2.73215	5.11908e-40	3.70543e-38	0.0060122	0.772224	0.949331
ENSG00000230701.1	217.401	2.89436	5.1307e-40	3.70601e-38	0.0190636	0.59486	0.890435
ENSG00000103326.7	3871.66	2.21481	5.67843e-40	4.09301e-38	-0.0123808	0.470872	0.843058
ENSG00000159433.8	9394.52	3.39555	6.26455e-40	4.506e-38	-0.0055718	0.815502	0.96223
ENSG00000239407.2	300.282	2.73294	6.59276e-40	4.73214e-38	0.0188434	0.32704	0.756444
ENSG00000166507.13	911.237	2.06009	7.5337e-40	5.39621e-38	0.0158423	0.388587	0.799128
ENSG00000214425.3	274.444	3.63271	7.6192e-40	5.44606e-38	-0.0089646	0.746694	0.943022
ENSG00000134317.14	447.319	1.78523	1.02011e-39	7.27635e-38	-0.00962516	0.50185	0.857671
ENSG00000243708.5	471.807	3.21997	1.08141e-39	7.69754e-38	-0.0176587	0.435993	0.826216
ENSG00000087157.15	2019.44	1.64457	1.34404e-39	9.54715e-38	0.0186042	0.0728042	0.421009
ENSG00000197714.5	10635.6	3.0099	1.37298e-39	9.73253e-38	-0.0300756	0.177501	0.609629
ENSG00000196498.10	11175	3.10252	1.46969e-39	1.03965e-37	-0.0484372	0.0174637	0.214231
ENSG00000095397.10	2113.48	2.98526	1.83189e-39	1.2932e-37	-0.0470393	0.0443369	0.336704
ENSG00000131480.5	797.623	2.67398	1.84207e-39	1.29771e-37	0.0208272	0.315411	0.743876
ENSG00000148400.9	1070.93	2.93025	1.95197e-39	1.37231e-37	-0.0124243	0.581299	0.884832
ENSG00000110171.15	683.37	2.12105	2.14793e-39	1.50558e-37	0.00220649	0.903477	0.982733
ENSG00000198752.6	1932.98	2.23926	2.15033e-39	1.50558e-37	-0.0301167	0.063582	0.395186
ENSG00000142599.14	3837.65	2.75537	2.17771e-39	1.52164e-37	-0.0452407	0.0112499	0.166932
ENSG00000125386.11	3679.4	2.64388	2.20366e-39	1.53664e-37	-0.036172	0.108703	0.49902
ENSG00000160299.13	7779.8	2.79213	2.22621e-39	1.54921e-37	0.0173434	0.370756	0.788493
ENSG00000261139.1	373.397	3.1976	3.2749e-39	2.27436e-37	-0.043913	0.0486133	0.350498
ENSG00000168096.11	604.353	1.80161	3.32619e-39	2.3053e-37	0.00996244	0.547268	0.875063
ENSG00000086015.17	2062.62	1.60819	4.50965e-39	3.11922e-37	0.00943364	0.587299	0.887143
ENSG00000260727.1	1157.63	2.94502	4.79036e-39	3.3067e-37	-0.0290525	0.144995	0.561409
ENSG00000237298.5	1538.89	2.01848	5.73564e-39	3.95124e-37	-0.0132825	0.340532	0.766589
ENSG00000227372.7	1242.95	1.76066	6.06283e-39	4.16825e-37	-0.000212633	0.986978	0.998765
ENSG00000243696.4	538.829	3.1512	8.10174e-39	5.55886e-37	-0.00442656	0.850909	0.968194
ENSG00000084774.10	10110.1	1.9778	8.22404e-39	5.63149e-37	0.0143516	0.307048	0.737407
ENSG00000250506.3	439.615	2.33658	8.24077e-39	5.63169e-37	-0.0423079	0.0715896	0.417396
ENSG00000248817.1	272.114	4.23632	8.2723e-39	5.64198e-37	-0.0164556	0.605163	0.894095
ENSG00000162461.7	125.399	3.20271	8.53893e-39	5.81224e-37	-0.0344256	0.196139	0.63385
ENSG00000203896.6	398.602	2.13075	1.0809e-38	7.34283e-37	-0.0115162	0.471557	0.843151
ENSG00000265479.2	828.334	2.73052	1.11224e-38	7.54076e-37	-0.0398947	0.0767916	0.43006
ENSG00000205583.10	1032.17	2.41949	1.12415e-38	7.60642e-37	-0.0317755	0.0454854	0.33998
ENSG00000226521.4	673.217	2.49374	1.32155e-38	8.92453e-37	-0.03838	0.0121031	0.173519
ENSG00000204524.6	624.937	2.19672	1.42972e-38	9.63595e-37	-0.0124561	0.456713	0.835712
ENSG00000253537.2	474.218	2.61194	1.47547e-38	9.92475e-37	0.0170292	0.397043	0.80527
ENSG00000226419.3	878.914	1.84119	1.85402e-38	1.24466e-36	-0.0266788	0.0623514	0.391419
ENSG00000197959.10	833.035	2.20976	1.93054e-38	1.2935e-36	-0.0219801	0.296918	0.728446
ENSG00000178440.5	432.806	2.33054	2.14613e-38	1.43514e-36	0.0427433	0.0065847	0.126086
ENSG00000076555.12	969.983	2.59453	2.37729e-38	1.58662e-36	-0.0171145	0.423837	0.818799
ENSG00000197081.9	8149.78	1.84646	2.73556e-38	1.82218e-36	0.0103358	0.428135	0.821788
ENSG00000262500.1	153.52	3.17188	2.87344e-38	1.91031e-36	0.027962	0.394131	0.804063
ENSG00000129566.9	1328.73	2.39546	2.91378e-38	1.93337e-36	0.000291232	0.988556	0.999013
ENSG00000204839.5	1929.17	2.86148	3.56296e-38	2.35955e-36	-0.0537206	0.00308658	0.0810552
ENSG00000133056.10	2479.13	2.18062	4.31289e-38	2.85067e-36	0.000586922	0.976266	0.99604
ENSG00000048471.10	2121.05	1.99709	4.32948e-38	2.85612e-36	-0.025577	0.0641775	0.396824
ENSG00000136531.10	2823.56	2.32243	4.35727e-38	2.86892e-36	0.00455254	0.816112	0.962469
ENSG00000278599.1	246.266	3.11545	4.8883e-38	3.21239e-36	-0.0292048	0.222592	0.666229
ENSG00000153933.6	2318.99	1.17892	5.25306e-38	3.44548e-36	-0.000322497	0.983775	0.997651
ENSG00000165661.12	1795.6	1.52925	5.86381e-38	3.83872e-36	0.00521265	0.661077	0.914248
ENSG00000198466.9	3703.4	2.12786	5.9955e-38	3.91744e-36	0.00773199	0.654342	0.911764
ENSG00000268903.1	382.027	4.86589	6.24966e-38	4.07573e-36	-0.0426346	0.258967	0.696566
ENSG00000144504.12	1803.77	2.68185	6.27486e-38	4.08439e-36	-0.0189051	0.340586	0.766589
ENSG00000010295.16	1411.2	2.54027	6.37378e-38	4.1409e-36	-0.0020594	0.911305	0.983334
ENSG00000079335.14	429.195	1.68423	7.18364e-38	4.65821e-36	-0.0135948	0.508408	0.860389
ENSG00000196547.11	2219.88	2.13646	7.39649e-38	4.78716e-36	-0.021989	0.129519	0.536376
ENSG00000103047.4	2421.84	2.42655	7.53636e-38	4.86849e-36	-0.0198435	0.237754	0.679939
ENSG00000263503.1	434.159	3.19066	1.29458e-37	8.34726e-36	0.00975758	0.760672	0.947545
ENSG00000274611.1	243.879	3.24008	1.48173e-37	9.53599e-36	-0.0311106	0.201222	0.642396
ENSG00000058091.13	1130.59	1.49587	1.54538e-37	9.92047e-36	0.0133434	0.392683	0.802049
ENSG00000254413.5	2703.28	2.94754	1.54727e-37	9.92047e-36	-0.0309695	0.111756	0.505361
ENSG00000274226.1	281.705	3.27743	1.66531e-37	1.06574e-35	-0.0428991	0.0595597	0.382614
ENSG00000101104.9	1592.29	3.47083	2.19052e-37	1.39924e-35	-0.0519279	0.0198081	0.228065
ENSG00000186866.13	887.226	2.25176	2.20172e-37	1.40377e-35	-0.00132532	0.945252	0.989359
ENSG00000161021.8	1883.1	2.11646	2.41681e-37	1.53804e-35	-0.0157209	0.314656	0.743278
ENSG00000269352.1	365.143	3.73093	2.83485e-37	1.80073e-35	0.000553354	0.986111	0.998219
ENSG00000185722.13	4613.98	2.65963	3.28422e-37	2.08232e-35	0.0160232	0.416005	0.81633
ENSG00000272645.2	694.849	2.63706	3.43108e-37	2.17141e-35	0.0182417	0.462448	0.839218
ENSG00000173821.16	76129.5	2.9763	3.81727e-37	2.41136e-35	0.0169492	0.564847	0.878795
ENSG00000270025.2	135.029	2.47473	3.89486e-37	2.45584e-35	-0.0364705	0.0584791	0.379517
ENSG00000167632.11	9310.21	3.27132	4.20199e-37	2.64462e-35	-0.0515112	0.00816641	0.142252
ENSG00000107263.15	8127.23	2.136	4.76696e-37	2.9947e-35	0.0134613	0.543635	0.873239
ENSG00000187741.11	4891.22	2.72487	5.26038e-37	3.29863e-35	-0.00883047	0.648124	0.908441
ENSG00000047056.11	529.491	1.67732	5.57459e-37	3.48927e-35	0.0114966	0.389207	0.799514
ENSG00000011376.6	2056.53	1.30365	5.66365e-37	3.53854e-35	0.00291169	0.805401	0.958956
ENSG00000162769.9	2169.13	1.50604	5.8996e-37	3.67925e-35	0.00183766	0.891343	0.979687
ENSG00000112033.10	1180.09	2.11514	5.96673e-37	3.71434e-35	0.0261678	0.240842	0.682596
ENSG00000160218.9	4702.71	1.48273	6.9953e-37	4.34673e-35	0.00988536	0.431073	0.823058
ENSG00000115760.10	36506	1.47687	7.06823e-37	4.3841e-35	0.00487034	0.687048	0.923388
ENSG00000184381.15	1274.38	3.06378	7.29176e-37	4.51456e-35	-0.0137122	0.5516	0.875908
ENSG00000259972.2	701.858	2.32738	7.43456e-37	4.59466e-35	-0.0132712	0.43555	0.826011
ENSG00000165392.6	3241.25	1.69368	7.62453e-37	4.70358e-35	0.00776272	0.652987	0.910992
ENSG00000255036.2	776.157	2.79256	9.60793e-37	5.91648e-35	-0.0521268	0.000563535	0.0277768
ENSG00000229186.3	908.118	2.84552	1.04493e-36	6.42305e-35	-0.0137668	0.516259	0.863095
ENSG00000159216.15	2855.38	1.82235	1.26182e-36	7.74236e-35	0.00925135	0.627409	0.899467
ENSG00000196696.9	1123.81	2.63019	1.38228e-36	8.4663e-35	-0.0407913	0.0102818	0.158783
ENSG00000101407.9	3649.06	1.65477	1.5068e-36	9.21245e-35	-7.74775e-06	0.999482	1
ENSG00000176225.9	1639.65	2.29021	1.52495e-36	9.30685e-35	0.00113511	0.946583	0.989583
ENSG00000251451.1	180.719	4.28932	1.56561e-36	9.53794e-35	-0.0147936	0.664038	0.914777
ENSG00000168014.13	2448.83	2.71637	1.81321e-36	1.10268e-34	-0.0185515	0.341295	0.76708
ENSG00000165699.10	2809.17	1.74357	1.84809e-36	1.12189e-34	0.0254858	0.0113128	0.166971
ENSG00000187764.8	1122.43	2.50466	2.01907e-36	1.22352e-34	-0.00717038	0.729755	0.937931
ENSG00000108509.17	879.916	2.65063	2.47002e-36	1.49414e-34	-0.0335072	0.16088	0.586502
ENSG00000173040.9	832.431	1.98856	2.48453e-36	1.50027e-34	-0.0076905	0.673645	0.919349
ENSG00000129933.17	2264.04	1.51566	2.75232e-36	1.65905e-34	-0.0104053	0.551058	0.875908
ENSG00000259315.1	125.309	2.96393	3.38019e-36	2.03394e-34	-0.0180097	0.482645	0.846857
ENSG00000151148.10	2895.12	1.44825	3.49929e-36	2.10191e-34	-0.0149817	0.115105	0.511043
ENSG00000107957.13	3383.92	2.24652	4.33138e-36	2.59716e-34	0.0128722	0.511591	0.861658
ENSG00000179406.6	967.021	3.38013	5.36764e-36	3.21289e-34	-0.0142683	0.604352	0.894095
ENSG00000186472.16	193.832	2.07754	6.67217e-36	3.98677e-34	-0.0092958	0.770317	0.948948
ENSG00000197381.12	618.08	1.93681	7.18023e-36	4.28287e-34	-0.0309399	0.0162419	0.206157
ENSG00000237037.6	257.125	2.86389	7.42564e-36	4.42155e-34	-0.0287376	0.196491	0.634596
ENSG00000065457.7	1936.36	2.00422	7.49498e-36	4.45509e-34	0.018456	0.221731	0.665108
ENSG00000255182.1	388.4	2.99576	7.90633e-36	4.69146e-34	-0.0504217	0.0135262	0.183131
ENSG00000274419.1	275.595	3.25707	7.99636e-36	4.73667e-34	-0.0416782	0.0753764	0.426106
ENSG00000160613.9	2789.28	1.66095	9.37978e-36	5.54654e-34	-0.021633	0.0492661	0.352525
ENSG00000138101.15	1184.23	1.78065	9.463e-36	5.58611e-34	-0.0223908	0.10264	0.4854
ENSG00000249125.1	188.255	2.05053	1.08231e-35	6.37802e-34	-0.00672605	0.719868	0.934304
ENSG00000053524.8	400.671	2.39708	1.15331e-35	6.78469e-34	-0.0173242	0.530913	0.86755
ENSG00000136828.15	481.878	2.43939	1.16315e-35	6.83083e-34	0.0127327	0.6119	0.896311
ENSG00000126705.10	907.2	2.63324	1.68381e-35	9.87161e-34	-0.006449	0.808288	0.959397
ENSG00000176155.15	4081.07	2.97111	1.86028e-35	1.08876e-33	-0.0272811	0.189439	0.625798
ENSG00000076108.8	8879.51	2.03312	2.16035e-35	1.26222e-33	0.0157898	0.482841	0.846857
ENSG00000271122.1	946.07	1.63147	2.2823e-35	1.3312e-33	-0.0244417	0.0375077	0.310248
ENSG00000173273.12	2783.35	1.36904	2.44838e-35	1.42564e-33	-0.00757032	0.440111	0.829051
ENSG00000126464.10	1836.25	3.32229	2.5545e-35	1.48491e-33	-0.0394509	0.184143	0.620093
ENSG00000205236.6	1766.9	2.49465	2.5942e-35	1.50543e-33	-0.042159	0.0352245	0.300032
ENSG00000260287.2	164.319	3.23945	2.64524e-35	1.53245e-33	-0.0366137	0.158161	0.582023
ENSG00000229358.3	304.051	2.10321	2.94441e-35	1.70288e-33	0.00479158	0.831072	0.963318
ENSG00000272916.2	947.264	2.00586	3.42771e-35	1.97906e-33	0.00866176	0.643248	0.906944
ENSG00000144711.10	2784.91	2.99152	3.71805e-35	2.14308e-33	-0.00139321	0.9529	0.991223
ENSG00000198793.9	7409.03	1.82747	3.8288e-35	2.2032e-33	-0.00443564	0.746061	0.942991
ENSG00000278129.1	1555.27	2.10123	4.25241e-35	2.44285e-33	0.0123143	0.471245	0.843151
ENSG00000262879.2	448.35	1.76636	4.81918e-35	2.76381e-33	-0.012702	0.383087	0.796449
ENSG00000204946.6	1357.72	1.95637	5.10178e-35	2.92098e-33	-0.00881607	0.572827	0.88112
ENSG00000183506.13	908.23	1.95238	5.43039e-35	3.10393e-33	-0.0269903	0.0440327	0.33549
ENSG00000124608.4	1514	1.50673	5.52463e-35	3.15254e-33	-0.00599783	0.619141	0.897383
ENSG00000275954.1	293.631	3.32511	6.36686e-35	3.6271e-33	-0.0396045	0.108115	0.498025
ENSG00000100241.17	3637.68	1.60383	6.47273e-35	3.68128e-33	-0.0036438	0.795311	0.956145
ENSG00000253981.2	230.253	2.79043	6.8398e-35	3.8836e-33	0.00290774	0.901191	0.981946
ENSG00000165689.13	2176.02	1.80404	9.70305e-35	5.50022e-33	0.0258661	0.0924853	0.463777
ENSG00000104093.10	7703	1.67761	1.16628e-34	6.60018e-33	0.00846252	0.572475	0.881001
ENSG00000173482.13	3086.47	1.99849	1.27572e-34	7.2076e-33	-0.00876447	0.695452	0.925225
ENSG00000197386.7	4529.1	2.27492	1.35191e-34	7.62546e-33	-0.030774	0.0493897	0.352542
ENSG00000063438.13	1135.46	2.44916	1.40379e-34	7.9051e-33	-0.00477794	0.831244	0.963318
ENSG00000250102.2	651.864	1.74435	1.5094e-34	8.48583e-33	-0.00322295	0.879903	0.975781
ENSG00000268575.1	1764.9	1.5355	1.61155e-34	9.04531e-33	-0.00203658	0.884324	0.977293
ENSG00000273513.1	155.765	3.21174	1.71227e-34	9.5949e-33	-0.0323457	0.221051	0.664299
ENSG00000258461.2	382.004	2.67913	1.8016e-34	1.00789e-32	-0.0103324	0.624309	0.898305
ENSG00000142207.6	8438.96	2.10372	2.23829e-34	1.25015e-32	0.0154516	0.313387	0.742848
ENSG00000129167.6	127.122	2.89353	2.47841e-34	1.38202e-32	-0.0328725	0.206465	0.648713
ENSG00000004534.11	7898.96	1.55216	2.50551e-34	1.39486e-32	-0.0153593	0.158979	0.582562
ENSG00000113108.14	967.194	1.98086	2.57528e-34	1.43137e-32	-0.00765806	0.612741	0.896617
ENSG00000085514.12	430.327	3.19188	2.61691e-34	1.45215e-32	-0.0565341	0.00443741	0.0980687
ENSG00000197548.9	2653.58	1.97325	2.83807e-34	1.57233e-32	-0.0271822	0.0301085	0.281031
ENSG00000114841.14	3141.74	3.89147	3.26406e-34	1.80541e-32	-0.0613049	0.0202772	0.228924
ENSG00000255185.2	870.94	2.80685	3.57671e-34	1.97515e-32	-0.0497394	0.00321701	0.0824134
ENSG00000173209.19	2082.1	1.12889	4.31973e-34	2.38163e-32	0.00317361	0.759758	0.947335
ENSG00000077157.17	4553.11	2.13673	4.49589e-34	2.47476e-32	-0.011488	0.481148	0.846388
ENSG00000224271.2	635.578	2.875	4.78343e-34	2.62882e-32	-0.0596057	0.000168078	0.0125657
ENSG00000235333.3	783.748	2.36224	5.01777e-34	2.75318e-32	-0.00955716	0.597752	0.891333
ENSG00000165548.7	577.289	2.25209	5.4195e-34	2.96884e-32	0.0157256	0.419262	0.818087
ENSG00000111886.10	395.047	3.37267	5.69956e-34	3.11728e-32	-0.0613029	0.0102841	0.158783
ENSG00000077044.6	1509.51	2.55676	6.01089e-34	3.28231e-32	0.00795536	0.697716	0.925566
ENSG00000133943.17	918.982	2.35912	6.3159e-34	3.44337e-32	0.00429897	0.813503	0.962036
ENSG00000137504.10	4190.95	1.74459	6.95395e-34	3.7852e-32	-0.00701158	0.619948	0.897708
ENSG00000108469.11	1512.59	1.82232	7.20509e-34	3.91568e-32	-0.0221105	0.0737778	0.423659
ENSG00000137073.17	4093.1	1.26823	8.01034e-34	4.3464e-32	0.0120533	0.371643	0.789092
ENSG00000080603.13	7678.19	3.09576	8.21226e-34	4.44891e-32	-0.0497448	0.031377	0.287058
ENSG00000002822.12	2625.24	2.04883	8.86382e-34	4.79431e-32	-0.00718773	0.644033	0.907202
ENSG00000100083.15	3752.43	1.74649	1.001e-33	5.40569e-32	-0.00995427	0.456299	0.835601
ENSG00000103222.15	5748.08	2.63524	1.02904e-33	5.5484e-32	0.0156065	0.531983	0.868028
ENSG00000167978.13	44516	4.02839	1.08823e-33	5.8583e-32	-0.0843729	0.000785148	0.0340776
ENSG00000163482.8	762.134	2.43487	1.12493e-33	6.03908e-32	-0.00569005	0.760743	0.947545
ENSG00000146433.8	3378.85	2.09571	1.12534e-33	6.03908e-32	-0.0359422	0.012664	0.176674
ENSG00000187172.12	7701.44	2.86236	1.14346e-33	6.12674e-32	-0.0394385	0.0323132	0.291039
ENSG00000124574.11	1035.83	2.19194	1.16567e-33	6.23595e-32	-0.0112932	0.54086	0.872088
ENSG00000230069.3	439.037	2.56957	1.37329e-33	7.33519e-32	0.011865	0.622656	0.898305
ENSG00000101191.13	6070.22	1.85605	1.63177e-33	8.70225e-32	0.0216072	0.117397	0.515552
ENSG00000105738.7	2118.34	2.57424	2.21058e-33	1.17707e-31	-0.0217976	0.323601	0.75273
ENSG00000232559.3	995.041	2.79031	2.7537e-33	1.46399e-31	-0.0396873	0.0461889	0.342851
ENSG00000273879.1	95.0734	4.21244	2.82256e-33	1.49828e-31	0.0485431	0.260687	0.69935
ENSG00000151651.12	310.284	2.7896	2.871e-33	1.52163e-31	-0.0340907	0.120258	0.51993
ENSG00000256673.1	618.314	3.49785	3.89861e-33	2.06307e-31	-0.0240203	0.372726	0.789459
ENSG00000230521.1	144.268	2.49777	4.22939e-33	2.23466e-31	0.0113746	0.611811	0.896311
ENSG00000177728.11	1871.23	2.50685	5.57891e-33	2.94316e-31	-0.0310033	0.138886	0.55147
ENSG00000274933.1	195.421	3.24097	6.80964e-33	3.5869e-31	-0.0390994	0.12345	0.525588
ENSG00000188566.8	953.021	2.29115	7.4083e-33	3.89624e-31	-0.00668084	0.725551	0.935823
ENSG00000081026.15	3261.09	1.97751	7.91104e-33	4.15427e-31	0.0316243	0.0900615	0.459123
ENSG00000182087.9	4084.08	1.74294	8.05651e-33	4.22418e-31	-0.0219497	0.133236	0.542745
ENSG00000111300.6	4288.85	1.23113	8.8476e-33	4.63187e-31	0.0096378	0.514721	0.862739
ENSG00000242687.2	553.877	3.19386	8.88928e-33	4.64658e-31	-0.000417839	0.988901	0.999013
ENSG00000159314.8	656.336	1.69641	9.37628e-33	4.89367e-31	0.00847281	0.609038	0.89559
ENSG00000182324.5	574.707	3.37601	1.14164e-32	5.9494e-31	-0.0304418	0.294274	0.726158
ENSG00000155034.15	1461.36	2.21089	1.21651e-32	6.3299e-31	-0.0232243	0.2283	0.671233
ENSG00000026036.17	1795.59	2.75236	1.32364e-32	6.87688e-31	-0.0125597	0.579234	0.884149
ENSG00000174579.3	3393.71	1.67635	1.65756e-32	8.59873e-31	0.00937146	0.48837	0.850034
ENSG00000204434.5	546.907	3.09434	1.79249e-32	9.28463e-31	-0.00727877	0.766249	0.94821
ENSG00000168970.17	678.514	2.35503	1.80557e-32	9.33821e-31	-0.00838577	0.66353	0.914777
ENSG00000164362.15	7365.35	3.28298	2.00788e-32	1.03689e-30	0.00659566	0.799328	0.95771
ENSG00000114859.11	390.707	2.41271	2.02064e-32	1.04191e-30	0.0224257	0.382883	0.796293
ENSG00000136878.9	1248.73	1.56332	2.04313e-32	1.05192e-30	0.0105529	0.412241	0.814834
ENSG00000236283.1	270.14	2.47139	2.20778e-32	1.13498e-30	-0.00725017	0.75782	0.94697
ENSG00000044090.5	3298.32	2.11244	2.40659e-32	1.23533e-30	-0.0197008	0.2626	0.700791
ENSG00000007541.11	757.379	2.03723	2.63379e-32	1.34993e-30	0.019828	0.233171	0.676278
ENSG00000103197.13	3314.67	2.02289	2.72655e-32	1.39539e-30	-0.0300966	0.0497753	0.354323
ENSG00000185920.12	2296.81	1.51859	2.79394e-32	1.42775e-30	0.0121732	0.585724	0.88634
ENSG00000154222.11	947.696	1.37124	2.84558e-32	1.45197e-30	-0.00217337	0.865091	0.97266
ENSG00000267368.1	1658.07	2.87192	3.24547e-32	1.65355e-30	-0.0520094	0.00500616	0.106279
ENSG00000172943.15	5001.17	1.80442	3.4482e-32	1.75423e-30	-0.0119481	0.580938	0.884713
ENSG00000272601.1	164.724	2.74708	3.48874e-32	1.77222e-30	-0.00977882	0.692129	0.924605
ENSG00000173517.7	3474.94	1.86089	3.71623e-32	1.88498e-30	-0.0030968	0.830964	0.963318
ENSG00000064547.10	616.599	3.48309	4.64449e-32	2.35234e-30	-0.0213128	0.463417	0.839218
ENSG00000104936.14	977.275	2.54311	5.58581e-32	2.82492e-30	-0.0146368	0.510042	0.860808
ENSG00000107249.18	1059.29	2.29895	7.24195e-32	3.65708e-30	-2.72506e-05	0.999561	1
ENSG00000260121.1	280.991	4.58871	7.50984e-32	3.78677e-30	0.0170844	0.677514	0.920396
ENSG00000254633.1	246.236	2.65176	8.01497e-32	4.03554e-30	-0.0295606	0.163509	0.590921
ENSG00000146067.12	1564.58	2.69228	8.92024e-32	4.48475e-30	-0.0173782	0.413041	0.815075
ENSG00000148840.7	5691.76	2.43561	9.27474e-32	4.65614e-30	-0.0191931	0.376455	0.7909
ENSG00000197892.9	1765.69	1.61876	9.41354e-32	4.7189e-30	-0.0147883	0.273843	0.708057
ENSG00000123066.4	9433.04	1.84344	9.78197e-32	4.89642e-30	0.016446	0.229029	0.671277
ENSG00000196295.8	2295.42	2.03194	1.21307e-31	6.06323e-30	-0.0274758	0.110361	0.502159
ENSG00000112877.7	1906.42	3.46237	1.22795e-31	6.12868e-30	0.0121208	0.680409	0.921463
ENSG00000223959.5	1708.99	2.21525	1.33896e-31	6.67298e-30	-0.0105005	0.594137	0.890066
ENSG00000070610.11	2874.16	2.14273	1.45256e-31	7.22861e-30	0.00178929	0.916624	0.984733
ENSG00000156463.14	2456.61	2.05177	1.52029e-31	7.55468e-30	-0.0115051	0.518947	0.863392
ENSG00000270872.2	2257.09	1.75877	1.61514e-31	8.01437e-30	0.0388475	0.0741739	0.425227
ENSG00000146021.11	623.304	1.84698	1.65509e-31	8.20071e-30	-0.00130721	0.938077	0.987261
ENSG00000214655.7	2231.11	1.7438	1.70388e-31	8.43028e-30	-0.013826	0.336223	0.76248
ENSG00000232546.1	137.616	2.90119	1.70868e-31	8.44184e-30	-0.0412369	0.0843158	0.448544
ENSG00000100226.12	7249.79	2.51298	1.77434e-31	8.75356e-30	-0.0376821	0.0429308	0.330725
ENSG00000179304.13	740.593	1.80845	2.12694e-31	1.0478e-29	-0.00733313	0.67383	0.919349
ENSG00000231595.1	203.608	3.03225	2.13966e-31	1.05255e-29	0.00473545	0.861845	0.971348
ENSG00000074855.7	758.649	2.9579	2.1438e-31	1.05307e-29	0.00171725	0.944307	0.989137
ENSG00000170921.11	4405.15	2.50485	2.28421e-31	1.12044e-29	0.00301989	0.931321	0.987137
ENSG00000167716.15	2171.73	2.50014	2.65872e-31	1.30228e-29	-0.00533572	0.792901	0.955689
ENSG00000164597.10	3187.28	1.47784	3.74023e-31	1.8294e-29	0.0196564	0.0459186	0.341819
ENSG00000085982.10	649.533	1.47746	3.96715e-31	1.93762e-29	0.00810057	0.556596	0.875908
ENSG00000178385.10	1259.16	2.90169	3.99088e-31	1.94644e-29	-0.0663808	3.24796e-05	0.00402107
ENSG00000107864.11	625.006	2.21631	4.10006e-31	1.99684e-29	-0.0334049	0.101218	0.482926
ENSG00000087266.12	1469.91	1.76736	4.19369e-31	2.03954e-29	-0.00518651	0.734448	0.939045
ENSG00000146830.9	3909.67	2.43237	4.33714e-31	2.10631e-29	0.0136806	0.508523	0.860481
ENSG00000005100.9	3126.23	1.7227	4.35658e-31	2.11276e-29	-0.0249871	0.132997	0.542297
ENSG00000073417.11	880.925	1.64772	5.23035e-31	2.53291e-29	-0.0195291	0.142092	0.557071
ENSG00000166348.14	639.766	1.57168	5.50487e-31	2.66209e-29	-0.0211894	0.128895	0.535955
ENSG00000008311.11	1712.95	1.75806	7.58258e-31	3.66167e-29	0.00403604	0.794852	0.956145
ENSG00000198482.7	1503.16	1.52161	9.91732e-31	4.78238e-29	-0.0261533	0.131134	0.538941
ENSG00000121057.9	5139.72	1.1065	1.2607e-30	6.07088e-29	-0.000358852	0.978873	0.996476
ENSG00000118557.12	110.717	2.65799	1.27861e-30	6.14848e-29	-0.0316983	0.282988	0.717194
ENSG00000166435.12	680.851	1.46717	1.34768e-30	6.4715e-29	-0.0125998	0.310733	0.741252
ENSG00000007202.11	11431.4	1.48991	1.41368e-30	6.77892e-29	0.00791832	0.531789	0.867945
ENSG00000184441.4	680.811	2.67036	1.47193e-30	7.04837e-29	0.0129189	0.567833	0.879931
ENSG00000115970.15	6116.48	1.69258	1.55867e-30	7.45329e-29	-0.0315659	0.00599376	0.11978
ENSG00000134569.6	891.743	2.34214	1.57449e-30	7.51846e-29	0.0247138	0.201522	0.642609
ENSG00000266028.4	15558.2	1.82469	1.62643e-30	7.75568e-29	0.0227885	0.300217	0.732475
ENSG00000268350.4	764.763	1.79348	1.69657e-30	8.07888e-29	-0.00591977	0.726087	0.936004
ENSG00000197114.8	1322.22	1.89354	2.10123e-30	9.99192e-29	0.00912435	0.564402	0.878744
ENSG00000112319.14	3705.55	1.56109	2.25858e-30	1.07253e-28	0.0107942	0.567037	0.879373
ENSG00000239650.4	144.461	2.93918	2.60048e-30	1.23318e-28	-0.0321513	0.220714	0.664299
ENSG00000153707.12	616.364	3.10047	2.73886e-30	1.297e-28	0.0112353	0.682103	0.921721
ENSG00000179832.14	1650.53	3.3285	2.80939e-30	1.32856e-28	-0.0184109	0.517352	0.86312
ENSG00000180357.6	3041.89	1.64889	2.81875e-30	1.33115e-28	-0.00853412	0.623187	0.898305
ENSG00000198837.6	6206.41	2.71208	2.86638e-30	1.35178e-28	-0.0120176	0.593517	0.889649
ENSG00000164080.10	3873.91	1.57141	2.87763e-30	1.35479e-28	-0.00966037	0.60964	0.895939
ENSG00000242802.3	2783.6	1.84518	2.88067e-30	1.35479e-28	0.00403526	0.798901	0.957419
ENSG00000196588.11	1313.83	1.68815	2.97729e-30	1.39831e-28	-0.00501469	0.829812	0.963318
ENSG00000243587.6	716.798	2.47736	3.31643e-30	1.55545e-28	-0.0180879	0.358679	0.780056
ENSG00000262943.4	471.632	3.14145	3.47113e-30	1.62578e-28	-0.0285166	0.278927	0.71213
ENSG00000171680.17	193.905	2.43368	3.74149e-30	1.75002e-28	0.0357499	0.186031	0.622693
ENSG00000235859.5	867.401	2.04897	4.13339e-30	1.93068e-28	0.00900058	0.688411	0.9241
ENSG00000243789.7	274.316	1.75665	4.31228e-30	2.01149e-28	-0.00144045	0.941907	0.98816
ENSG00000101040.16	5059.48	1.5346	4.43852e-30	2.06756e-28	0.00245287	0.882774	0.976697
ENSG00000182632.11	2290.14	2.06217	5.14364e-30	2.39277e-28	-0.0144849	0.410173	0.813995
ENSG00000163406.7	489.611	1.99379	5.21158e-30	2.42109e-28	-0.0275066	0.175716	0.60771
ENSG00000135763.6	3480.66	1.0684	5.32321e-30	2.46959e-28	0.0033008	0.78217	0.952768
ENSG00000180900.13	6787.03	1.49314	5.35924e-30	2.48294e-28	-0.0128823	0.29266	0.724683
ENSG00000272949.1	1177.86	2.33806	5.38274e-30	2.49046e-28	-0.0397621	0.0867941	0.451696
ENSG00000140400.11	3423.19	2.35193	5.6142e-30	2.59405e-28	-0.0529496	9.44028e-07	0.000359767
ENSG00000150394.10	375.884	2.38778	5.62928e-30	2.59751e-28	-0.0196181	0.348216	0.772911
ENSG00000249839.1	198.306	2.71476	5.76634e-30	2.65717e-28	-0.0247954	0.30242	0.73384
ENSG00000248290.1	519.154	2.23607	5.86858e-30	2.70065e-28	-0.0136167	0.474269	0.843151
ENSG00000058668.11	15490.8	2.22039	6.2132e-30	2.85158e-28	0.0332056	0.0312649	0.286518
ENSG00000166398.9	1281.86	1.7167	6.2067e-30	2.85158e-28	0.0112964	0.415514	0.81633
ENSG00000107862.4	4784.42	1.54299	6.85002e-30	3.13964e-28	0.0275415	0.0217385	0.238072
ENSG00000160305.14	4922.24	2.88762	7.14452e-30	3.27024e-28	-0.00858818	0.710154	0.930057
ENSG00000162775.11	10089.5	2.36415	8.64887e-30	3.95354e-28	-0.0486452	0.000182791	0.0133368
ENSG00000273230.1	405.962	2.60731	8.88393e-30	4.05557e-28	-0.00691535	0.787482	0.954283
ENSG00000112763.12	936.047	1.43145	1.06844e-29	4.87102e-28	-0.000861814	0.956971	0.992159
ENSG00000116254.14	14468.1	3.05312	1.10235e-29	5.0189e-28	0.00513327	0.839617	0.965326
ENSG00000178971.10	3233.48	2.52088	1.2865e-29	5.84956e-28	0.00860533	0.697182	0.925293
ENSG00000091428.14	187.377	2.32062	1.324e-29	6.01208e-28	-0.042432	0.17654	0.608257
ENSG00000018189.9	1091.34	1.57018	1.43332e-29	6.49987e-28	-0.0153476	0.330316	0.758207
ENSG00000172890.8	1636.74	1.69267	1.44915e-29	6.56295e-28	-0.00103804	0.944379	0.989137
ENSG00000141458.9	1765.41	1.81393	1.66586e-29	7.53442e-28	0.0263487	0.0679026	0.407766
ENSG00000185024.12	933.37	1.77052	1.8774e-29	8.47999e-28	0.00977192	0.598658	0.891634
ENSG00000105376.4	465.483	3.33277	2.18113e-29	9.83895e-28	-0.0255052	0.352656	0.775908
ENSG00000169330.5	1044.81	2.53681	2.39172e-29	1.07747e-27	-0.0537861	0.000648792	0.0302608
ENSG00000183666.13	889.947	2.20976	2.49047e-29	1.12048e-27	-0.0354416	0.021816	0.238541
ENSG00000178623.8	134.299	2.96262	2.5192e-29	1.13058e-27	-0.0372789	0.207674	0.650605
ENSG00000235316.1	339.337	2.65673	2.51952e-29	1.13058e-27	0.0201966	0.514508	0.86269
ENSG00000133422.9	1786.15	1.15947	2.53678e-29	1.13684e-27	-0.015269	0.225085	0.667861
ENSG00000253326.2	119.526	4.37607	2.57497e-29	1.15244e-27	0.0274107	0.552781	0.875908
ENSG00000184675.6	1343.59	1.81112	2.60519e-29	1.16444e-27	0.00241701	0.872904	0.975757
ENSG00000148343.15	1256.15	2.21386	2.61617e-29	1.16783e-27	-0.0353726	0.0302572	0.281964
ENSG00000106948.13	1207.04	2.0747	2.68989e-29	1.19917e-27	0.00808734	0.646879	0.908006
ENSG00000188153.9	1196.79	2.03378	2.73732e-29	1.21873e-27	-0.0162828	0.37453	0.790514
ENSG00000237441.6	149.322	2.34051	2.85301e-29	1.26859e-27	-0.0181776	0.520985	0.864559
ENSG00000162104.6	849.56	2.17486	2.89496e-29	1.28557e-27	-0.0134906	0.456301	0.835601
ENSG00000170260.5	833.474	2.11588	2.97044e-29	1.31738e-27	-0.00732126	0.716132	0.932006
ENSG00000130844.13	1427.17	1.95798	2.98438e-29	1.32032e-27	0.0110292	0.509735	0.860808
ENSG00000224430.2	444.45	4.06787	2.98477e-29	1.32032e-27	-0.0525413	0.0685035	0.40943
ENSG00000275695.1	51.1258	3.75497	3.0535e-29	1.34898e-27	-0.00719253	0.859222	0.970618
ENSG00000168781.18	1899.19	2.3193	3.38944e-29	1.49546e-27	-0.0341423	0.0511067	0.35883
ENSG00000083828.12	1878.34	1.43881	3.41927e-29	1.50668e-27	-0.0160544	0.215897	0.659182
ENSG00000274602.1	458.13	1.85423	3.75815e-29	1.65388e-27	-0.0141912	0.384795	0.797578
ENSG00000197121.11	1304.47	1.54176	3.89689e-29	1.71273e-27	0.00524952	0.798345	0.957047
ENSG00000100239.12	2707.29	1.7483	4.0381e-29	1.77252e-27	-0.019278	0.156158	0.578703
ENSG00000132953.13	3601.59	0.96092	4.31306e-29	1.89079e-27	-0.0125478	0.250282	0.691272
ENSG00000221995.5	571.707	1.94533	4.49886e-29	1.96972e-27	0.0202309	0.26106	0.699786
ENSG00000122515.11	3734.61	3.07021	5.42413e-29	2.37179e-27	-0.0658066	0.00330442	0.0833944
ENSG00000260413.1	148.069	3.89073	6.15556e-29	2.68819e-27	-0.0675768	0.0355612	0.301572
ENSG00000184083.8	668.911	1.6439	6.2542e-29	2.72779e-27	0.01086	0.468222	0.841593
ENSG00000149639.11	300.99	2.86262	6.54568e-29	2.85129e-27	0.046476	0.100783	0.482587
ENSG00000074964.13	159.188	2.4006	6.78002e-29	2.94961e-27	0.00119643	0.961243	0.992776
ENSG00000155275.15	1128.96	2.27106	7.19178e-29	3.12477e-27	0.0353608	0.0294599	0.27763
ENSG00000155666.8	267.025	1.90199	8.3764e-29	3.63487e-27	-0.00855015	0.64161	0.906819
ENSG00000116852.11	6572.05	2.50946	8.87865e-29	3.84794e-27	0.0204942	0.343725	0.769143
ENSG00000117713.14	6731.85	2.38277	8.90544e-29	3.85467e-27	0.0127552	0.590001	0.888547
ENSG00000272556.1	74.0501	4.86085	8.92017e-29	3.85617e-27	-0.041244	0.437618	0.827072
ENSG00000258366.4	1723.2	2.7296	9.33612e-29	4.03089e-27	-0.0206544	0.381061	0.795044
ENSG00000206561.9	228.468	2.7441	9.39795e-29	4.05248e-27	-0.0352761	0.147885	0.56538
ENSG00000067365.11	490.156	1.55618	1.07657e-28	4.63645e-27	-0.0108483	0.580265	0.884574
ENSG00000119121.18	2519.96	1.65851	1.25951e-28	5.41748e-27	0.0325061	0.00248324	0.0704186
ENSG00000135298.10	411.055	2.82358	1.37124e-28	5.89065e-27	-0.0130089	0.593292	0.889482
ENSG00000148356.10	1011.56	1.99674	1.38115e-28	5.92578e-27	-0.0234009	0.137477	0.548958
ENSG00000157796.14	944.935	1.77378	1.45758e-28	6.24589e-27	-0.00394873	0.832479	0.963318
ENSG00000236504.2	295.556	2.22148	1.79614e-28	7.68702e-27	-0.0222787	0.430383	0.822802
ENSG00000187953.7	1463.83	1.41656	1.81061e-28	7.73927e-27	0.0043681	0.745886	0.942991
ENSG00000233327.7	140.662	2.68317	1.92923e-28	8.23604e-27	-0.0343652	0.194893	0.632603
ENSG00000214533.3	246.149	3.22167	2.04153e-28	8.7046e-27	-0.0190662	0.495507	0.853362
ENSG00000183655.12	1069.28	2.05336	2.10175e-28	8.95023e-27	0.0393689	0.0655748	0.401033
ENSG00000089060.8	498.161	1.7655	2.30048e-28	9.78433e-27	0.00202794	0.912621	0.983382
ENSG00000176020.8	643.865	2.35478	2.60637e-28	1.10716e-26	0.0344905	0.0615858	0.389012
ENSG00000266931.1	206.256	2.44595	2.708e-28	1.1489e-26	-0.0310433	0.136147	0.547049
ENSG00000069696.6	93.7149	3.64173	3.18739e-28	1.35062e-26	-0.0277151	0.435749	0.826216
ENSG00000104899.5	1498.84	3.29962	3.54772e-28	1.50145e-26	-0.0396855	0.188055	0.62452
ENSG00000090615.9	10017.6	1.88578	3.61908e-28	1.52975e-26	0.000103519	0.994889	0.999865
ENSG00000100416.9	1447.95	1.04937	3.7393e-28	1.57862e-26	-0.010882	0.24887	0.689764
ENSG00000140265.9	2210.86	1.37742	3.85453e-28	1.62526e-26	-0.00113726	0.93256	0.987137
ENSG00000129654.7	124.833	2.79951	4.05579e-28	1.70802e-26	-0.00185345	0.94791	0.989914
ENSG00000086758.12	17965.6	1.59245	4.15168e-28	1.74626e-26	-0.00438775	0.770982	0.948948
ENSG00000175931.9	4178.53	1.69511	4.52032e-28	1.89898e-26	0.00428561	0.82768	0.963318
ENSG00000135835.7	421.17	2.90246	4.98316e-28	2.09085e-26	-0.0151001	0.627192	0.899401
ENSG00000236438.3	649.073	3.42404	5.39273e-28	2.25993e-26	-0.0566898	0.0579445	0.378113
ENSG00000165684.3	3178.41	2.6093	5.78107e-28	2.41971e-26	-0.0272981	0.269858	0.705495
ENSG00000181090.14	3041.84	1.30453	6.70601e-28	2.80342e-26	-0.0194939	0.0908859	0.460878
ENSG00000196535.11	2868.2	2.11678	6.94323e-28	2.89905e-26	0.0366364	0.025642	0.257989
ENSG00000135912.7	3445.32	1.75464	7.00275e-28	2.92034e-26	0.015156	0.428979	0.822205
ENSG00000272046.1	605.614	1.77218	7.09387e-28	2.95474e-26	0.0146997	0.372372	0.789202
ENSG00000065413.13	974.999	1.39904	8.34284e-28	3.47075e-26	0.00935723	0.489702	0.850713
ENSG00000186635.11	3078.96	1.83655	8.39878e-28	3.48977e-26	-0.00591332	0.713552	0.931174
ENSG00000215559.5	326.69	2.97525	9.38218e-28	3.89366e-26	-0.0583136	0.0100421	0.156989
ENSG00000159905.11	504.287	1.49396	9.92544e-28	4.11413e-26	0.00315117	0.81354	0.962036
ENSG00000007545.12	1953.74	2.79882	1.02253e-27	4.23329e-26	0.0157961	0.51494	0.862835
ENSG00000170004.13	8932.74	2.19444	1.02957e-27	4.2573e-26	0.00720142	0.693026	0.924766
ENSG00000196338.9	365.378	4.28272	1.10196e-27	4.55114e-26	-0.0466204	0.213097	0.655369
ENSG00000105771.10	735.78	1.53393	1.17247e-27	4.83651e-26	-0.000446365	0.979065	0.996476
ENSG00000259845.1	158.755	3.18703	1.189e-27	4.8988e-26	-0.0111054	0.751591	0.944414
ENSG00000099994.10	212.04	2.89183	1.22914e-27	5.05809e-26	0.0138432	0.657058	0.913121
ENSG00000274487.1	1084.17	2.07476	1.27863e-27	5.25544e-26	-0.0372029	0.0434359	0.333179
ENSG00000255121.2	445.927	2.65484	1.3146e-27	5.39682e-26	-0.0332848	0.1917	0.629628
ENSG00000102595.15	1791.07	1.43567	1.35733e-27	5.56554e-26	-0.0136604	0.388912	0.799496
ENSG00000164078.9	145.356	3.33715	1.40935e-27	5.77195e-26	-0.0294637	0.32632	0.755934
ENSG00000251441.2	343.936	3.82175	1.41825e-27	5.80144e-26	0.0757827	0.0125167	0.176192
ENSG00000147421.14	2237.05	2.41239	1.46322e-27	5.97825e-26	-0.0138504	0.540967	0.872088
ENSG00000184677.13	6989.56	1.9678	1.5374e-27	6.27382e-26	-0.0321371	0.233983	0.676657
ENSG00000106100.7	361.957	2.23052	1.54248e-27	6.28705e-26	0.0435011	0.0174132	0.214068
ENSG00000249850.1	252.898	2.53521	1.55167e-27	6.317e-26	0.0549013	0.105444	0.491812
ENSG00000237172.3	199.797	1.96278	1.61639e-27	6.57268e-26	0.0256391	0.149943	0.567711
ENSG00000176915.11	7963.76	1.87127	1.70314e-27	6.91723e-26	-0.00749821	0.667651	0.916114
ENSG00000137822.9	2580.6	1.88771	1.72251e-27	6.98761e-26	0.00166081	0.919775	0.985315
ENSG00000260375.1	144.144	2.33367	1.75002e-27	7.07925e-26	-0.0255889	0.235833	0.678492
ENSG00000064932.12	2917.06	1.97621	1.74727e-27	7.07925e-26	-0.00646381	0.736697	0.939812
ENSG00000005007.9	3482.14	1.42221	1.75131e-27	7.07925e-26	0.0187136	0.0996029	0.479746
ENSG00000277779.1	87.7631	4.00017	1.85298e-27	7.48139e-26	-0.051348	0.204157	0.646439
ENSG00000188641.9	3734.44	2.09966	2.11625e-27	8.53431e-26	-0.0132074	0.510613	0.861051
ENSG00000173166.14	723.725	2.00805	2.12952e-27	8.5777e-26	-0.0268177	0.138466	0.551079
ENSG00000167549.15	305.302	2.14369	2.28002e-27	9.17313e-26	-0.0191082	0.387389	0.798543
ENSG00000188878.13	581.168	2.0146	2.39515e-27	9.62502e-26	-0.000992316	0.957171	0.992159
ENSG00000211683.3	114.174	3.02603	2.50135e-27	1.004e-25	-0.0215555	0.487887	0.849764
ENSG00000179846.8	184.606	4.08212	2.58482e-27	1.03629e-25	0.00686938	0.87588	0.975781
ENSG00000119943.7	373.088	2.12518	2.61311e-27	1.0464e-25	-0.00820314	0.677453	0.920396
ENSG00000121281.9	4605.88	2.29221	2.68261e-27	1.07298e-25	0.000993428	0.962874	0.993315
ENSG00000152061.18	12795.5	1.95488	2.74161e-27	1.09512e-25	-0.0423097	0.000584981	0.0284745
ENSG00000198205.6	484.726	1.98492	2.74436e-27	1.09512e-25	0.00498932	0.798708	0.957285
ENSG00000214439.3	97.8699	2.72562	2.77276e-27	1.10516e-25	-0.0269168	0.287824	0.721159
ENSG00000140022.6	157.558	2.4526	3.01805e-27	1.20154e-25	0.00125283	0.964282	0.993991
ENSG00000259053.1	211.281	1.92397	3.26276e-27	1.29745e-25	0.0222388	0.233102	0.676251
ENSG00000238009.3	81.6332	3.22789	4.59599e-27	1.82549e-25	-0.00185316	0.953096	0.991223
ENSG00000182263.10	591.502	2.1655	4.70122e-27	1.86418e-25	0.00548295	0.80672	0.959066
ENSG00000124571.14	7377.92	1.62273	4.70427e-27	1.86418e-25	0.0228306	0.212116	0.654227
ENSG00000151150.17	622.093	1.72189	4.72204e-27	1.86905e-25	0.00287296	0.868632	0.973456
ENSG00000143387.9	328.468	2.35154	5.01262e-27	1.98178e-25	-0.0202576	0.322306	0.751198
ENSG00000166436.12	1496.61	2.77837	5.43037e-27	2.14446e-25	-0.00962378	0.690525	0.924605
ENSG00000230965.1	135.514	5.44919	5.44527e-27	2.14787e-25	-0.0309942	0.525279	0.866042
ENSG00000117569.15	1045.67	1.33607	5.49781e-27	2.1661e-25	-0.0124199	0.501868	0.857671
ENSG00000075711.17	3435.98	1.26045	5.66452e-27	2.22922e-25	-0.00449515	0.680216	0.921463
ENSG00000231259.4	1701.51	1.67177	5.90662e-27	2.32182e-25	0.00364261	0.805794	0.959059
ENSG00000103404.11	1159.28	1.87525	5.92446e-27	2.32617e-25	-0.0194934	0.207825	0.650732
ENSG00000196782.9	137.781	2.02558	6.44743e-27	2.5286e-25	0.0111514	0.647545	0.908303
ENSG00000140534.10	5037.37	2.81446	6.68016e-27	2.61688e-25	0.0268823	0.269768	0.705495
ENSG00000263142.2	257.51	3.4431	7.30009e-27	2.85646e-25	-0.0254816	0.417857	0.817682
ENSG00000132382.11	7489.09	2.14261	8.97376e-27	3.50735e-25	-0.0246149	0.192497	0.630559
ENSG00000148399.8	1490.35	1.82258	9.11358e-27	3.55793e-25	-0.00565048	0.782215	0.952768
ENSG00000143772.6	7321.99	1.95991	9.44904e-27	3.6847e-25	0.00158921	0.931411	0.987137
ENSG00000110811.16	1027.8	1.8111	9.74507e-27	3.79581e-25	0.00407722	0.799517	0.957776
ENSG00000197969.8	3120.73	1.21693	9.79707e-27	3.81173e-25	-0.0087147	0.605014	0.894095
ENSG00000163462.14	420.713	3.32596	9.86768e-27	3.83484e-25	0.0177536	0.562668	0.878027
ENSG00000228274.3	116.864	2.37062	1.01823e-26	3.95262e-25	0.00041061	0.987131	0.998765
ENSG00000187951.7	3168.74	2.08225	1.05919e-26	4.10696e-25	0.00509135	0.796151	0.956397
ENSG00000215790.3	612.979	2.34196	1.21397e-26	4.70182e-25	-0.00600378	0.7722	0.949331
ENSG00000170734.8	1717.99	1.89118	1.27767e-26	4.94291e-25	0.0340602	0.0173405	0.213947
ENSG00000136895.15	608.137	2.12848	1.30733e-26	5.05194e-25	-0.0237835	0.273933	0.708057
ENSG00000040199.15	1821.6	1.43244	1.37299e-26	5.2997e-25	-0.00821587	0.618328	0.897381
ENSG00000101096.16	1557.4	2.31153	1.37569e-26	5.30414e-25	-0.00836788	0.772632	0.949385
ENSG00000110274.11	1637.62	1.45013	1.41774e-26	5.46012e-25	-0.0153659	0.211614	0.653455
ENSG00000058453.13	827.466	2.36153	1.49634e-26	5.75636e-25	-0.0241992	0.240923	0.682596
ENSG00000227671.4	1667.51	1.36891	1.54189e-26	5.92496e-25	-0.0252021	0.15473	0.577145
ENSG00000228463.5	97.9418	2.26615	1.60849e-26	6.17394e-25	-0.0225347	0.395618	0.804259
ENSG00000089682.13	651.851	1.37523	1.6104e-26	6.17433e-25	-0.0157635	0.313298	0.742848
ENSG00000196428.9	1970.96	1.8616	2.004e-26	7.67483e-25	-0.025878	0.129611	0.536376
ENSG00000259780.3	251.611	2.96349	2.1581e-26	8.25574e-25	0.0325987	0.209028	0.651535
ENSG00000129646.10	1231.15	2.44208	2.22825e-26	8.51461e-25	0.0234946	0.40868	0.813248
ENSG00000222011.5	403.056	1.80005	2.75829e-26	1.05283e-24	-0.0201025	0.225156	0.667944
ENSG00000127511.6	4058.47	2.64011	2.78674e-26	1.0625e-24	-0.0566284	0.00253038	0.0707362
ENSG00000128731.12	6773.47	2.48918	2.95046e-26	1.12367e-24	0.0244147	0.25807	0.695592
ENSG00000139645.9	3751.92	1.74396	2.95962e-26	1.1259e-24	-0.00577544	0.814376	0.962036
ENSG00000186185.10	5316.9	2.7461	3.07892e-26	1.16999e-24	0.0205352	0.452568	0.833401
ENSG00000234353.2	141.346	2.52673	3.84233e-26	1.45847e-24	-0.0209614	0.403064	0.810015
ENSG00000119685.16	2112.01	1.76824	3.89011e-26	1.47497e-24	-0.0347419	0.00396307	0.0921473
ENSG00000056558.7	1486.93	2.25955	4.07138e-26	1.54199e-24	-0.0173725	0.409464	0.813745
ENSG00000111203.8	1742.83	1.79471	4.21766e-26	1.59563e-24	-0.0294798	0.0356467	0.301886
ENSG00000103472.6	1351.08	2.8073	4.34557e-26	1.6422e-24	-0.0700157	7.17954e-06	0.00143821
ENSG00000140521.8	2628.03	1.42315	4.99169e-26	1.88429e-24	0.00902267	0.469926	0.842469
ENSG00000175054.11	5492.48	0.990618	5.06984e-26	1.91169e-24	0.0066269	0.568055	0.879931
ENSG00000169180.8	10550	1.33791	5.26475e-26	1.983e-24	0.0118578	0.33981	0.765697
ENSG00000143442.18	7064.33	1.99916	5.41749e-26	2.03829e-24	-0.0170515	0.450941	0.83284
ENSG00000258830.1	871.055	2.52079	5.68959e-26	2.13831e-24	-0.0311341	0.253999	0.691442
ENSG00000248280.1	94.3785	3.19032	5.96903e-26	2.24087e-24	0.00867155	0.790684	0.954765
ENSG00000253953.2	615.211	2.30867	6.42774e-26	2.41044e-24	0.0429633	0.021502	0.237152
ENSG00000125503.9	1610.52	1.74048	6.46938e-26	2.4234e-24	-0.0275502	0.0513675	0.359273
ENSG00000271880.1	64.2604	3.10481	6.49211e-26	2.42926e-24	-0.0036914	0.912627	0.983382
ENSG00000198218.7	3524.42	1.13489	6.52496e-26	2.43888e-24	-0.0106507	0.448228	0.83137
ENSG00000196296.10	349.187	4.24713	6.53555e-26	2.44018e-24	-0.0872773	0.0269836	0.264503
ENSG00000176444.15	3928.73	1.91921	7.61754e-26	2.84106e-24	-0.0010492	0.95205	0.990923
ENSG00000162946.17	1958.39	2.11313	7.86644e-26	2.9307e-24	-0.0148786	0.436864	0.826792
ENSG00000227568.1	184.098	4.77695	7.94298e-26	2.956e-24	-0.00463237	0.913575	0.983874
ENSG00000064607.13	9488.38	2.63111	8.59692e-26	3.19589e-24	-0.0146785	0.52701	0.867248
ENSG00000139182.10	6559.63	2.31692	8.69502e-26	3.2287e-24	-0.0541825	0.000223381	0.0153759
ENSG00000169992.6	1117.24	3.39426	8.70404e-26	3.2287e-24	-0.0458225	0.125917	0.530453
ENSG00000165757.8	2697.63	1.63019	8.86246e-26	3.2839e-24	-0.0180518	0.29307	0.724919
ENSG00000161791.10	947.722	1.39364	9.10705e-26	3.37089e-24	0.00285054	0.847008	0.96793
ENSG00000242073.2	1130.23	2.66201	9.12846e-26	3.37516e-24	-0.0399235	0.0966038	0.473598
ENSG00000187792.3	419.871	2.62387	9.18461e-26	3.39226e-24	-0.0539028	0.00836261	0.143776
ENSG00000178235.7	496.179	1.65823	9.58729e-26	3.53717e-24	0.00668948	0.698839	0.925903
ENSG00000159459.8	1833.67	1.3277	9.98166e-26	3.67871e-24	-0.0166736	0.207397	0.650196
ENSG00000085872.11	3548.47	1.98472	1.04226e-25	3.83708e-24	-0.0195307	0.318131	0.74641
ENSG00000151303.11	63.8644	3.04246	1.11249e-25	4.09123e-24	0.00163863	0.960455	0.99268
ENSG00000235499.1	462.74	3.08603	1.13544e-25	4.17115e-24	-0.0766279	0.000153647	0.0117737
ENSG00000160584.12	2023	1.82336	1.13959e-25	4.18191e-24	0.0205921	0.235048	0.677731
ENSG00000185504.13	1615.98	2.43417	1.18419e-25	4.34093e-24	0.0299558	0.145997	0.562396
ENSG00000127580.12	753.494	1.44801	1.30766e-25	4.78843e-24	0.0160375	0.337847	0.764165
ENSG00000111664.7	179.897	2.50757	1.36992e-25	5.01102e-24	-0.0205525	0.406183	0.811485
ENSG00000187323.8	5066.55	2.45087	1.42278e-25	5.19885e-24	0.00496793	0.820492	0.962858
ENSG00000143951.12	802.452	2.25332	1.46918e-25	5.36268e-24	-0.0369603	0.036777	0.307002
ENSG00000261499.2	379.925	1.98106	1.89547e-25	6.91131e-24	-0.0349012	0.0422555	0.328953
ENSG00000173548.8	366.427	1.89053	1.90178e-25	6.92694e-24	0.0193334	0.326544	0.756071
ENSG00000091831.18	634.485	2.33894	1.91895e-25	6.98205e-24	-0.00048687	0.985103	0.998153
ENSG00000196834.8	167.529	3.0915	1.94812e-25	7.08065e-24	-0.0366486	0.200287	0.641025
ENSG00000161040.13	2778.41	2.26428	1.98282e-25	7.19915e-24	-0.0387795	0.0285706	0.272704
ENSG00000008083.10	1742.38	1.6615	2.22058e-25	8.05384e-24	0.0076164	0.664977	0.915146
ENSG00000211697.3	295.733	2.24472	2.60298e-25	9.43077e-24	-0.0465204	0.035217	0.300032
ENSG00000129351.14	31491.4	1.91512	2.62477e-25	9.49969e-24	-0.0401702	0.00116442	0.0444844
ENSG00000260105.3	274.963	4.10758	2.70986e-25	9.79727e-24	-0.0308067	0.473925	0.843151
ENSG00000091157.10	1187.34	2.06818	2.79991e-25	1.01122e-23	-0.0482876	0.00470641	0.10242
ENSG00000227674.1	1756.96	2.15287	2.89961e-25	1.04612e-23	-0.00608615	0.819107	0.962814
ENSG00000110911.11	1537.72	1.41345	3.01334e-25	1.08601e-23	-0.00944403	0.598139	0.891446
ENSG00000197816.10	490.25	2.45297	3.36588e-25	1.21179e-23	-0.0611149	9.98085e-05	0.00891147
ENSG00000165458.10	4125.64	1.46149	3.70111e-25	1.33108e-23	0.00763002	0.599146	0.892012
ENSG00000270127.2	91.3956	3.38187	3.84067e-25	1.37982e-23	-0.0296816	0.395292	0.804259
ENSG00000130699.13	548.072	1.84718	4.46127e-25	1.6011e-23	-0.0183655	0.288812	0.721665
ENSG00000148824.15	1337.2	1.46964	4.57959e-25	1.64184e-23	-0.0169385	0.35729	0.778803
ENSG00000163539.12	4182.71	1.51134	4.73867e-25	1.6971e-23	0.0269516	0.0166499	0.20902
ENSG00000198952.8	21124.7	2.75937	4.83314e-25	1.72912e-23	-0.0636076	0.000316414	0.0198553
ENSG00000061936.6	4013.27	1.08163	5.01594e-25	1.79265e-23	0.0106209	0.394712	0.804259
ENSG00000186001.9	2211.73	1.39751	5.1092e-25	1.82408e-23	-0.0147066	0.230152	0.672829
ENSG00000168813.13	1941.75	1.59584	5.12869e-25	1.82912e-23	-0.0124136	0.377549	0.791912
ENSG00000204991.7	441.801	1.95433	5.18795e-25	1.84833e-23	-0.0023572	0.90517	0.982733
ENSG00000181135.12	1934.14	2.38244	5.37318e-25	1.91234e-23	-0.0407227	0.0253473	0.256344
ENSG00000178950.13	5048.12	1.66091	5.5043e-25	1.95494e-23	0.0376162	0.000274899	0.0182004
ENSG00000196411.6	218.169	3.76396	5.50321e-25	1.95494e-23	-0.0847034	0.0074144	0.135974
ENSG00000051009.7	917.926	1.5559	5.66077e-25	2.00843e-23	0.0173024	0.253643	0.691442
ENSG00000244657.1	82.6671	3.83843	5.95937e-25	2.11218e-23	-0.0381261	0.314472	0.743251
ENSG00000275395.1	193.573	3.85335	6.05981e-25	2.14556e-23	0.00358805	0.924968	0.986952
ENSG00000055483.16	5866.12	1.90345	6.40273e-25	2.26464e-23	-0.0259815	0.144323	0.560679
ENSG00000204305.10	190.653	2.99628	6.97285e-25	2.46374e-23	-0.0514974	0.0986281	0.476962
ENSG00000127527.10	2238.93	1.3079	7.71413e-25	2.72285e-23	-0.00238736	0.916732	0.984733
ENSG00000138640.11	695.246	1.69531	7.78012e-25	2.74331e-23	-0.00811875	0.626855	0.899
ENSG00000198089.11	3278.79	2.57182	7.94773e-25	2.79953e-23	-0.0120977	0.598626	0.891634
ENSG00000173575.15	8366.18	1.36601	8.41088e-25	2.95963e-23	0.010036	0.41414	0.815698
ENSG00000245958.3	670.095	1.67848	8.68805e-25	3.05402e-23	-0.0279552	0.041632	0.327608
ENSG00000181143.12	228.855	4.62752	8.69803e-25	3.05439e-23	-0.0194758	0.706824	0.928823
ENSG00000196935.5	408.701	2.21392	9.83319e-25	3.44948e-23	-0.0140639	0.663891	0.914777
ENSG00000231686.1	238.162	2.20472	1.01639e-24	3.56184e-23	0.000436938	0.991433	0.999652
ENSG00000198795.7	518.71	2.3832	1.03405e-24	3.62003e-23	-0.0384522	0.129712	0.536376
ENSG00000075826.13	2485.27	3.17634	1.09668e-24	3.83535e-23	-0.0406405	0.135132	0.545026
ENSG00000198563.10	9228.88	1.81553	1.10642e-24	3.86548e-23	-0.010091	0.528091	0.867248
ENSG00000196712.13	6815.61	2.72446	1.1168e-24	3.89634e-23	-0.0389193	0.0954264	0.470656
ENSG00000232593.3	445.061	2.84332	1.11753e-24	3.89634e-23	-0.0179126	0.526739	0.867248
ENSG00000179912.16	1327.14	2.29221	1.14291e-24	3.98077e-23	-0.0205304	0.398595	0.80609
ENSG00000203995.6	3442.54	2.16882	1.2527e-24	4.3543e-23	-0.0147598	0.473081	0.843151
ENSG00000234373.1	332.976	3.63155	1.25233e-24	4.3543e-23	-0.0700323	0.0256753	0.258058
ENSG00000270106.2	1982.31	1.66824	1.26848e-24	4.40468e-23	-0.000242126	0.988442	0.999013
ENSG00000061938.13	3670.95	2.13083	1.30429e-24	4.52445e-23	-0.00185654	0.926993	0.987042
ENSG00000013573.13	6925.87	2.28842	1.32175e-24	4.58039e-23	0.0283843	0.145141	0.561409
ENSG00000092529.19	294.276	2.72009	1.36856e-24	4.73779e-23	-0.0199338	0.42588	0.819908
ENSG00000158636.13	1092.25	1.50601	1.40223e-24	4.84945e-23	-0.00635819	0.692361	0.924605
ENSG00000142733.11	217.319	2.11931	1.40555e-24	4.85604e-23	0.0196322	0.3549	0.777518
ENSG00000004660.11	110.366	1.86706	1.45069e-24	5.00189e-23	0.0097958	0.665995	0.915472
ENSG00000127507.14	1743.39	2.01389	1.44998e-24	5.00189e-23	0.0115381	0.550762	0.875908
ENSG00000166105.12	511.917	2.06699	1.4705e-24	5.06507e-23	-0.00927711	0.665311	0.915176
ENSG00000166349.6	451.451	2.01114	1.47944e-24	5.09076e-23	-0.0193788	0.369562	0.787455
ENSG00000170776.16	8742.12	1.49076	1.54669e-24	5.31684e-23	-0.0133381	0.488312	0.850034
ENSG00000197653.11	552.02	3.51602	1.55245e-24	5.33129e-23	-0.0279945	0.480003	0.846211
ENSG00000144233.6	1512.45	1.0709	1.57741e-24	5.41158e-23	-0.00640179	0.714024	0.931404
ENSG00000116539.7	18387.2	2.34467	1.60165e-24	5.48923e-23	-0.0148566	0.481054	0.846388
ENSG00000075702.13	2484.35	2.42654	1.6409e-24	5.6181e-23	0.011819	0.61954	0.897559
ENSG00000167258.10	7157.47	1.94471	1.70949e-24	5.84711e-23	-0.0124302	0.470057	0.842469
ENSG00000102901.9	783.302	1.47522	1.8489e-24	6.31763e-23	0.000921447	0.947068	0.989847
ENSG00000040531.11	647.018	1.62717	1.8832e-24	6.42842e-23	0.0114549	0.438743	0.827907
ENSG00000065526.7	8785.85	2.14423	1.91739e-24	6.53293e-23	-0.008805	0.698926	0.925903
ENSG00000127481.11	21087.7	1.95816	1.91763e-24	6.53293e-23	-0.0264004	0.139062	0.551483
ENSG00000274214.1	92.91	5.01415	1.98624e-24	6.75993e-23	0.0484722	0.405965	0.811485
ENSG00000205702.7	228.04	2.712	2.06352e-24	7.01598e-23	-0.0429657	0.091135	0.46112
ENSG00000214021.12	4089.06	2.84316	2.09169e-24	7.10468e-23	-0.0271361	0.277864	0.711275
ENSG00000116396.10	273.526	2.68656	2.27398e-24	7.7162e-23	0.000235878	0.993119	0.999785
ENSG00000100147.10	896.822	1.48933	2.32498e-24	7.88145e-23	-0.010749	0.435552	0.826011
ENSG00000108557.14	1392.53	2.35849	2.46487e-24	8.34742e-23	-0.0145048	0.595899	0.890976
ENSG00000114933.12	3120.26	2.05018	2.57929e-24	8.72624e-23	-0.0193586	0.287499	0.721159
ENSG00000228668.1	99.2553	3.1086	2.58451e-24	8.7353e-23	-0.0532931	0.0584187	0.379517
ENSG00000272391.2	4966.69	2.38355	2.66584e-24	9.0013e-23	-0.0155756	0.541905	0.872104
ENSG00000001167.11	1864.24	1.60564	2.81671e-24	9.50133e-23	-0.00872218	0.555712	0.875908
ENSG00000185291.7	71.1561	3.321	3.10259e-24	1.04553e-22	0.0135385	0.707159	0.928823
ENSG00000112983.14	2785.92	1.3765	3.27215e-24	1.10159e-22	0.00292701	0.882625	0.976671
ENSG00000219481.7	1991.47	1.86895	3.38283e-24	1.13773e-22	0.00310524	0.863174	0.971655
ENSG00000273047.1	173.423	2.29155	3.5559e-24	1.19477e-22	-0.0249485	0.251223	0.691272
ENSG00000141867.14	4387.22	1.93061	3.60104e-24	1.20875e-22	-0.0256187	0.28489	0.719563
ENSG00000239969.2	712.034	1.17451	3.61448e-24	1.21207e-22	0.0115404	0.445902	0.830123
ENSG00000215398.8	53.7707	3.11087	3.7005e-24	1.2397e-22	-0.0274536	0.453307	0.834162
ENSG00000168488.15	5422.05	2.7866	4.16982e-24	1.39557e-22	-0.0576343	0.0167048	0.20902
ENSG00000120889.9	4576.25	1.50111	4.19206e-24	1.40164e-22	-0.010454	0.425959	0.819959
ENSG00000186638.12	1066.85	2.13997	4.74669e-24	1.58553e-22	-0.00698527	0.724216	0.935647
ENSG00000204969.6	192.711	2.24866	4.91912e-24	1.64153e-22	0.0278483	0.220601	0.664299
ENSG00000198093.7	362.024	1.73529	5.16065e-24	1.72045e-22	-0.0306397	0.0451686	0.339308
ENSG00000255524.4	130.174	3.41077	5.62309e-24	1.87279e-22	-0.0731409	0.00531841	0.110506
ENSG00000104133.11	2827.79	1.39648	6.05098e-24	2.01335e-22	-0.0058302	0.702178	0.92721
ENSG00000244510.1	74.9477	3.79883	6.23518e-24	2.07262e-22	-0.0487408	0.219165	0.662654
ENSG00000091262.11	267.563	2.90492	6.60246e-24	2.19258e-22	-0.0176613	0.587023	0.886977
ENSG00000120458.6	975.637	1.65775	7.02755e-24	2.33149e-22	-0.0221812	0.143743	0.560284
ENSG00000079313.8	2303.64	2.30897	7.74644e-24	2.5675e-22	0.0067995	0.765767	0.94821
ENSG00000278259.1	4567.17	1.71295	7.95787e-24	2.63503e-22	0.00257684	0.876105	0.975781
ENSG00000157617.13	387.662	1.31361	8.00313e-24	2.64745e-22	-0.000155873	0.990766	0.99953
ENSG00000241350.1	181.915	2.45128	8.05399e-24	2.6617e-22	-0.0429663	0.0653045	0.399993
ENSG00000244560.3	285.343	1.68515	8.14264e-24	2.68841e-22	-0.00934078	0.612188	0.896311
ENSG00000168038.7	489.815	2.67811	8.25362e-24	2.72242e-22	-0.0199797	0.440628	0.829182
ENSG00000278043.1	208.369	2.86581	8.30834e-24	2.73783e-22	-0.0379494	0.149436	0.567451
ENSG00000102349.11	484.124	1.4793	8.73284e-24	2.87495e-22	-0.0258178	0.0541109	0.365515
ENSG00000133424.17	2850.37	1.55777	8.75879e-24	2.88072e-22	0.0212725	0.253301	0.691442
ENSG00000181222.11	8489.49	2.36618	8.88455e-24	2.91928e-22	-0.0172887	0.448962	0.832198
ENSG00000187721.8	94.0836	2.857	9.09175e-24	2.9845e-22	-0.0164439	0.594945	0.890435
ENSG00000110237.3	192.301	2.79097	9.14219e-24	2.99818e-22	0.011179	0.691254	0.924605
ENSG00000100031.15	392.393	2.9857	9.51509e-24	3.11749e-22	-0.037065	0.215054	0.658092
ENSG00000274658.1	73.3451	3.32502	9.78524e-24	3.20294e-22	-0.0439065	0.214326	0.657205
ENSG00000273598.1	335.924	2.12827	1.00636e-23	3.29091e-22	-0.0245975	0.235675	0.678436
ENSG00000188315.4	483.818	1.80131	1.03571e-23	3.38365e-22	-0.02073	0.267199	0.703095
ENSG00000179546.4	5.67963	18.7018	1.06138e-23	3.46421e-22	30	0.999465	NA
ENSG00000100288.16	775.498	2.20029	1.06756e-23	3.48107e-22	-0.0406443	0.0225307	0.242955
ENSG00000135870.8	7790	1.66407	1.1312e-23	3.68506e-22	0.0284656	0.0518822	0.359403
ENSG00000109927.6	298.47	3.12193	1.14997e-23	3.74264e-22	-0.0178657	0.555885	0.875908
ENSG00000198589.7	10964.6	1.44461	1.31795e-23	4.28527e-22	-0.0175083	0.160834	0.586502
ENSG00000261011.1	56.7708	3.11372	1.32081e-23	4.29051e-22	-0.00591757	0.867061	0.973048
ENSG00000188827.7	1512.77	2.44577	1.38057e-23	4.48037e-22	0.00852382	0.719743	0.934304
ENSG00000267600.1	38.1952	4.86717	1.42458e-23	4.61882e-22	-0.0689472	0.209864	0.652627
ENSG00000105270.11	188.541	3.60344	1.43176e-23	4.6377e-22	-0.00200766	0.960453	0.99268
ENSG00000091073.16	858.347	1.65418	1.49509e-23	4.83826e-22	-0.0118328	0.610852	0.896311
ENSG00000184497.9	95.3068	2.61261	1.50913e-23	4.8791e-22	-0.0338871	0.303385	0.734215
ENSG00000151240.12	181.852	1.72892	1.57026e-23	5.07194e-22	0.00219979	0.928069	0.987137
ENSG00000225083.1	7.93008	19.5975	2.11319e-23	6.81916e-22	9.11191	1	NA
ENSG00000269751.2	2210.1	1.57665	2.1788e-23	7.02426e-22	-0.0116099	0.495151	0.853191
ENSG00000175662.14	633.887	2.06669	2.23326e-23	7.19308e-22	-0.0050654	0.820892	0.962858
ENSG00000169184.5	189.073	4.02638	2.27239e-23	7.31221e-22	-0.0132533	0.780569	0.952248
ENSG00000171132.10	660.337	1.62386	2.29865e-23	7.38978e-22	-0.0241975	0.146286	0.562396
ENSG00000105639.15	5454.62	2.21181	2.40169e-23	7.71381e-22	-0.0579227	4.55583e-05	0.00501496
ENSG00000233922.2	628.266	1.62262	2.42328e-23	7.77585e-22	0.0237963	0.258245	0.695943
ENSG00000140474.9	1918.71	1.78162	2.56826e-23	8.23335e-22	-0.0292667	0.0761524	0.427933
ENSG00000094631.15	906.952	1.67974	2.67129e-23	8.55562e-22	0.00152898	0.925418	0.986983
ENSG00000254016.2	253.381	3.039	2.70923e-23	8.66904e-22	0.0418843	0.15786	0.581598
ENSG00000267645.2	1851.28	2.13869	2.99561e-23	9.57646e-22	-0.0474336	0.00394898	0.0919565
ENSG00000129347.16	3894.3	1.34775	3.04359e-23	9.72076e-22	-0.00458371	0.759923	0.947335
ENSG00000214243.3	135.446	2.30221	3.13223e-23	9.99453e-22	-0.0405653	0.0825811	0.445562
ENSG00000124181.11	1519.44	1.98768	3.15773e-23	1.00665e-21	0.00298818	0.874858	0.975781
ENSG00000172493.17	4512.83	1.76698	3.16591e-23	1.00832e-21	0.0226602	0.206505	0.648713
ENSG00000274808.1	82.4382	2.94894	3.36595e-23	1.07103e-21	-0.0389142	0.20198	0.643378
ENSG00000141068.10	1149.57	2.26088	3.44295e-23	1.09452e-21	-0.038242	0.0463573	0.343769
ENSG00000130449.5	1142.58	1.56936	3.55675e-23	1.12965e-21	-0.0275445	0.0346032	0.297705
ENSG00000196208.10	978.179	2.63615	3.56937e-23	1.1326e-21	-0.0490587	0.0284512	0.272229
ENSG00000158482.9	51.6484	4.4832	3.62654e-23	1.14968e-21	0.0428069	0.475529	0.843513
ENSG00000102908.17	6361.87	2.56072	3.93261e-23	1.24556e-21	-0.0476911	0.0186879	0.222211
ENSG00000185670.7	357.284	1.77246	4.07264e-23	1.28872e-21	0.0221779	0.214389	0.657205
ENSG00000131626.12	2405.14	1.82427	4.59661e-23	1.45317e-21	0.0199	0.242168	0.683503
ENSG00000174501.11	2915.29	1.99584	4.71558e-23	1.48941e-21	-0.0374806	0.0378305	0.31155
ENSG00000130396.17	4482.41	1.60708	4.86918e-23	1.53651e-21	0.0214426	0.307676	0.737678
ENSG00000156042.14	709.452	2.48407	5.20077e-23	1.63963e-21	-0.0192379	0.457474	0.836067
ENSG00000170835.11	154.792	3.52887	5.37374e-23	1.69261e-21	-0.0466109	0.190135	0.626463
ENSG00000140577.12	994.696	1.3949	5.46209e-23	1.71885e-21	-0.0151158	0.327223	0.756444
ENSG00000127366.5	339.192	3.50232	5.47629e-23	1.72174e-21	-0.0438316	0.217802	0.661301
ENSG00000186174.9	158.441	2.70312	5.69511e-23	1.78889e-21	-0.0257659	0.458168	0.836415
ENSG00000186301.8	82.941	2.3428	5.71468e-23	1.79339e-21	-0.0151136	0.603116	0.893982
ENSG00000206530.5	1515.78	2.03479	5.8872e-23	1.84584e-21	-0.0182033	0.348119	0.772911
ENSG00000140199.8	1021.68	1.07186	5.98332e-23	1.87426e-21	-0.00912417	0.418793	0.817938
ENSG00000105643.6	355.349	1.91506	6.01542e-23	1.8826e-21	0.0338322	0.0583411	0.379509
ENSG00000135749.15	1715.08	2.90187	6.13218e-23	1.91738e-21	-0.0247652	0.342392	0.767808
ENSG00000254870.2	6733.19	1.99982	6.2952e-23	1.96656e-21	-0.00955628	0.601509	0.893711
ENSG00000101544.5	2064.04	1.56558	6.42634e-23	2.0057e-21	-0.0135569	0.361471	0.781656
ENSG00000141956.10	1277.41	2.05911	6.4843e-23	2.02194e-21	-0.0223455	0.274715	0.708659
ENSG00000168056.11	778.067	1.74907	7.29379e-23	2.27229e-21	-0.00932511	0.616256	0.897381
ENSG00000171448.8	756.392	1.67866	7.85112e-23	2.4437e-21	-0.0199358	0.352959	0.775916
ENSG00000176148.12	592.366	1.51799	8.40379e-23	2.61334e-21	0.00895221	0.576693	0.883783
ENSG00000214765.5	583.932	1.48455	8.66656e-23	2.69261e-21	-0.000452387	0.97635	0.99604
ENSG00000172915.15	1169.27	2.27923	8.76104e-23	2.7195e-21	-0.0291609	0.177943	0.61013
ENSG00000257489.3	523.603	2.98474	8.78284e-23	2.7238e-21	-0.00141427	0.961572	0.992776
ENSG00000167895.11	5335.97	2.72226	9.50845e-23	2.94616e-21	-0.016707	0.52873	0.867248
ENSG00000135976.13	3296.55	1.86118	9.62244e-23	2.97878e-21	-0.0330928	0.0520071	0.359403
ENSG00000168255.15	2102.75	1.38224	1.06955e-22	3.30797e-21	-0.0313092	0.00908992	0.149505
ENSG00000260565.3	738.157	1.73783	1.08375e-22	3.34888e-21	-0.0338621	0.0199205	0.228694
ENSG00000155980.8	202.267	1.88043	1.18855e-22	3.6694e-21	-0.00181693	0.941098	0.987826
ENSG00000111846.12	3373.07	1.60041	1.19946e-22	3.69974e-21	-0.000951082	0.967978	0.994569
ENSG00000108175.13	198.049	2.49455	1.23589e-22	3.80867e-21	-0.0196848	0.550445	0.875908
ENSG00000116127.14	5310.08	1.69425	1.43344e-22	4.4135e-21	-0.0114589	0.488522	0.850034
ENSG00000254536.1	1032.98	1.41767	1.49427e-22	4.59665e-21	-0.0223837	0.168158	0.597955
ENSG00000251322.4	69.914	3.57904	1.49871e-22	4.60619e-21	-0.0306527	0.52076	0.864559
ENSG00000135722.5	174.228	1.95674	1.5596e-22	4.78904e-21	-0.0168473	0.406429	0.811485
ENSG00000276057.1	204.418	2.08001	1.56201e-22	4.79212e-21	-0.0251703	0.385824	0.797989
ENSG00000164199.12	2655.23	2.69605	1.65855e-22	5.08374e-21	-0.00399071	0.886651	0.978328
ENSG00000141252.16	6037.93	2.03194	1.72693e-22	5.28861e-21	0.0124482	0.533798	0.868681
ENSG00000275888.1	114.876	2.99163	1.90232e-22	5.82051e-21	-0.0107271	0.741454	0.941581
ENSG00000141337.9	713.617	2.1583	1.96599e-22	6.00996e-21	-0.0258903	0.215538	0.659015
ENSG00000234062.4	109.367	3.34286	2.06921e-22	6.31986e-21	-0.0399399	0.235798	0.678492
ENSG00000068650.15	2850.21	2.27469	2.10353e-22	6.41894e-21	0.0293653	0.186969	0.623093
ENSG00000250874.1	133.949	1.67059	2.23009e-22	6.79908e-21	-0.0225474	0.206667	0.648713
ENSG00000198742.6	2112.62	1.33546	2.26349e-22	6.89479e-21	-0.00821239	0.53823	0.871486
ENSG00000254876.2	350.966	2.18203	2.35917e-22	7.17986e-21	-0.0353715	0.065496	0.400852
ENSG00000149930.14	1573.09	1.37877	2.39134e-22	7.27128e-21	-0.0132875	0.348937	0.773267
ENSG00000131061.10	297.224	1.80645	2.42541e-22	7.36833e-21	-5.40746e-05	0.998134	1
ENSG00000274717.1	95.1612	4.0122	2.62359e-22	7.96335e-21	-9.09549e-05	0.998666	1
ENSG00000117616.14	2622.28	1.48836	2.64269e-22	8.01421e-21	-0.0304083	0.00416613	0.0941923
ENSG00000135473.11	2784.74	2.38448	2.79221e-22	8.46014e-21	0.00206217	0.928673	0.987137
ENSG00000171467.12	1450.44	1.44356	2.88117e-22	8.72197e-21	0.0166726	0.222862	0.666229
ENSG00000076201.11	1578.75	2.6083	2.9248e-22	8.84622e-21	-0.0410637	0.136281	0.547119
ENSG00000115694.11	769.257	1.24245	2.99182e-22	9.04095e-21	0.00745914	0.60646	0.894632
ENSG00000229474.3	132.078	2.30112	3.04856e-22	9.2043e-21	-0.0142325	0.59271	0.889348
ENSG00000125485.14	1503.71	1.42026	3.0821e-22	9.29735e-21	0.00737231	0.698785	0.925903
ENSG00000258539.1	1298.28	0.830201	3.3562e-22	1.01153e-20	-0.00518976	0.567058	0.879373
ENSG00000141905.14	1729.59	2.35874	3.37798e-22	1.0172e-20	-0.0292274	0.341671	0.767316
ENSG00000141577.10	948.953	2.05841	3.64012e-22	1.09517e-20	0.0111075	0.624538	0.898305
ENSG00000214279.9	441.937	2.77293	3.78404e-22	1.13747e-20	-0.0449586	0.0683714	0.409386
ENSG00000140983.10	3096.48	1.55453	3.82497e-22	1.14877e-20	-0.0308296	0.0231409	0.245412
ENSG00000159082.14	1120.23	1.52527	3.85593e-22	1.15705e-20	-0.00361539	0.833085	0.963318
ENSG00000260428.2	64.1288	3.70559	3.90482e-22	1.17069e-20	-0.0715006	0.0980191	0.476228
ENSG00000120093.8	369.862	2.55245	3.96612e-22	1.18803e-20	-0.0327404	0.162582	0.589819
ENSG00000111644.4	107.711	2.91713	3.99301e-22	1.19504e-20	-0.0190444	0.585333	0.88634
ENSG00000158863.18	1342.92	2.22076	4.13593e-22	1.23673e-20	0.0127244	0.623622	0.898305
ENSG00000160072.16	2893.31	1.6001	4.66573e-22	1.39394e-20	-0.0190604	0.174381	0.604952
ENSG00000067141.13	2523.51	1.07657	4.78923e-22	1.42834e-20	-0.00484248	0.658814	0.913582
ENSG00000167302.6	938.776	1.97392	4.78728e-22	1.42834e-20	-0.0289099	0.120896	0.521016
ENSG00000107554.12	596.873	2.04517	4.95908e-22	1.47771e-20	-0.0181435	0.414758	0.815708
ENSG00000226147.1	72.3866	2.93645	5.12745e-22	1.52655e-20	0.0798461	0.0463785	0.343769
ENSG00000080298.12	1194.88	1.74524	5.13805e-22	1.52809e-20	0.00686022	0.705767	0.92864
ENSG00000271786.1	353.142	2.21276	5.14154e-22	1.52809e-20	-0.00994177	0.665051	0.915146
ENSG00000154914.13	564.441	1.966	5.24255e-22	1.55676e-20	-0.0175447	0.368289	0.78668
ENSG00000229871.1	81.8605	3.25382	5.59116e-22	1.65884e-20	0.00960947	0.830099	0.963318
ENSG00000104365.10	3808.46	1.73893	6.00366e-22	1.77968e-20	0.00908884	0.601629	0.893711
ENSG00000140443.10	2909.64	1.82174	6.13867e-22	1.81813e-20	-0.00371674	0.843648	0.966706
ENSG00000115464.11	13317.8	1.84874	6.29903e-22	1.86401e-20	-0.0131679	0.4877	0.849762
ENSG00000269533.2	351.803	1.60304	6.97926e-22	2.06352e-20	-0.014216	0.368889	0.787094
ENSG00000183091.16	3425.15	2.09767	8.10804e-22	2.3952e-20	-0.0130809	0.562076	0.877705
ENSG00000198879.8	2309.06	1.82353	8.20467e-22	2.42003e-20	0.0106715	0.564068	0.878744
ENSG00000182318.5	596.313	1.52005	8.20625e-22	2.42003e-20	0.0278744	0.0425182	0.329552
ENSG00000176248.8	1005.54	1.59359	8.90919e-22	2.62507e-20	0.00845704	0.598808	0.891678
ENSG00000272669.1	283.488	2.41385	8.93359e-22	2.62999e-20	-0.0412609	0.135925	0.546533
ENSG00000185219.12	1934.3	1.67666	9.34478e-22	2.74868e-20	0.0147547	0.362098	0.782422
ENSG00000166016.5	645.533	2.3901	1.01789e-21	2.99147e-20	-0.024986	0.26462	0.701432
ENSG00000277504.1	221.321	4.58887	1.02432e-21	3.00779e-20	0.0295747	0.580745	0.884706
ENSG00000204231.7	1087.25	1.28276	1.06709e-21	3.13069e-20	0.00111544	0.960891	0.99276
ENSG00000146909.4	4813.14	1.32534	1.10213e-21	3.2307e-20	0.014879	0.283068	0.717194
ENSG00000047849.18	5433.05	1.43021	1.12861e-21	3.30552e-20	-0.00215095	0.914175	0.984152
ENSG00000123607.11	825.729	1.14086	1.13588e-21	3.32396e-20	-0.00633155	0.661016	0.914248
ENSG00000015133.15	4347.19	1.91367	1.1677e-21	3.41125e-20	-0.0395912	0.0147431	0.193876
ENSG00000109066.10	534.119	1.40419	1.16705e-21	3.41125e-20	0.00474473	0.802517	0.958563
ENSG00000196313.8	4508.96	2.05053	1.21636e-21	3.55035e-20	-0.0198582	0.397119	0.805318
ENSG00000079432.4	2318.4	2.59194	1.22148e-21	3.56228e-20	-0.0220037	0.433829	0.824558
ENSG00000132849.15	323.037	2.31039	1.23362e-21	3.5946e-20	-0.0211543	0.395506	0.804259
ENSG00000164828.14	6291.41	1.46716	1.28561e-21	3.74292e-20	0.0173229	0.192717	0.630604
ENSG00000176715.12	995.082	1.45633	1.50871e-21	4.38871e-20	0.0032239	0.839833	0.965326
ENSG00000008869.8	3995.26	1.1914	1.57115e-21	4.56646e-20	0.0129792	0.375303	0.790889
ENSG00000172766.15	1167.88	1.35631	1.79581e-21	5.21501e-20	-0.0283726	0.112945	0.507601
ENSG00000104973.11	730.149	1.24751	1.82208e-21	5.28681e-20	-0.0144137	0.410214	0.813995
ENSG00000065000.12	5187.32	0.99616	1.9796e-21	5.739e-20	-0.0101139	0.57363	0.881911
ENSG00000107611.11	334.031	3.83683	1.98936e-21	5.76241e-20	-0.063184	0.190826	0.628245
ENSG00000264545.1	585.487	1.3578	2.00736e-21	5.80964e-20	0.0215212	0.126274	0.530555
ENSG00000187605.12	4185.33	1.90097	2.07565e-21	6.00222e-20	-0.0252908	0.203516	0.645571
ENSG00000160007.14	2993.98	1.43675	2.15791e-21	6.2348e-20	0.0272336	0.120552	0.520627
ENSG00000141556.17	3083.36	1.7799	2.19146e-21	6.3264e-20	0.0254128	0.148341	0.566568
ENSG00000150995.14	16601	1.8638	2.20108e-21	6.34883e-20	0.033761	0.0272703	0.265317
ENSG00000166716.6	3049.97	1.88043	2.25459e-21	6.4977e-20	0.00902307	0.68354	0.922219
ENSG00000179104.5	2196.74	2.13487	2.27094e-21	6.53932e-20	-0.0465272	0.00465364	0.101413
ENSG00000271430.1	545.832	2.88101	2.2805e-21	6.56131e-20	-0.0611498	0.0450007	0.339024
ENSG00000147813.12	1074.14	1.95569	2.30944e-21	6.63901e-20	-0.0403444	0.0282755	0.271378
ENSG00000100991.8	2650.51	1.63722	2.33932e-21	6.71927e-20	-0.0098852	0.604961	0.894095
ENSG00000144028.11	16173	1.16899	2.35289e-21	6.75259e-20	-0.00607409	0.611188	0.896311
ENSG00000237161.4	72.761	3.11273	2.43927e-21	6.99463e-20	-0.00453785	0.905893	0.982733
ENSG00000211643.2	244.363	2.31189	2.55778e-21	7.32831e-20	-0.0518548	0.0150713	0.197062
ENSG00000163126.11	626.472	2.0147	2.76774e-21	7.92323e-20	0.029317	0.128223	0.534925
ENSG00000164808.13	3134.17	2.09414	2.79003e-21	7.98036e-20	-0.0273325	0.210511	0.653433
ENSG00000180182.7	1968.61	1.12352	2.82808e-21	8.08246e-20	0.008448	0.584766	0.88634
ENSG00000115183.10	381.333	1.70388	3.10588e-21	8.86899e-20	0.0204576	0.286303	0.720538
ENSG00000248313.1	85.6688	3.56229	3.18587e-21	9.08982e-20	0.0335638	0.463814	0.839218
ENSG00000230635.2	128.217	3.785	3.29321e-21	9.38825e-20	-0.0300119	0.586553	0.886642
ENSG00000124496.9	3684.82	2.03335	3.37981e-21	9.62713e-20	-0.00711444	0.731402	0.938446
ENSG00000205209.4	53.9247	2.88765	3.43544e-21	9.76933e-20	-0.023445	0.474323	0.843151
ENSG00000130703.12	915.734	1.21741	3.4346e-21	9.76933e-20	0.0130859	0.247399	0.68783
ENSG00000275066.1	2402.52	1.38898	3.95788e-21	1.12456e-19	-0.0240565	0.0649306	0.399898
ENSG00000197774.9	859.691	2.43463	4.23862e-21	1.20333e-19	-0.0401735	0.0744284	0.425512
ENSG00000273167.1	768.976	2.32988	4.32874e-21	1.2279e-19	-0.00162711	0.957366	0.992159
ENSG00000188735.9	1287.37	1.55566	4.34872e-21	1.23254e-19	-0.00866676	0.579793	0.884149
ENSG00000197562.6	519.13	1.68373	4.35752e-21	1.23402e-19	0.0343577	0.0302649	0.281964
ENSG00000022976.12	489.788	1.87814	4.53276e-21	1.28258e-19	-0.0201792	0.297526	0.72923
ENSG00000224886.2	166.215	3.34083	4.7306e-21	1.33746e-19	-0.0553915	0.145226	0.561409
ENSG00000253540.2	296.663	2.54532	4.86218e-21	1.37352e-19	0.030099	0.22038	0.664243
ENSG00000011451.14	1814.31	2.36129	5.26063e-21	1.48486e-19	-0.049623	0.0215274	0.237152
ENSG00000235217.6	176.772	3.47793	5.4279e-21	1.53081e-19	0.026025	0.49096	0.851467
ENSG00000266145.1	71.1569	3.79526	5.46729e-21	1.54065e-19	-0.000135042	0.997687	1
ENSG00000183935.4	103.542	2.31687	5.71973e-21	1.61046e-19	-0.024422	0.356603	0.77842
ENSG00000070371.12	346.211	2.89252	5.8334e-21	1.64112e-19	-0.00577177	0.87254	0.975607
ENSG00000225138.4	344.726	2.15812	5.9065e-21	1.66032e-19	-0.0311394	0.135803	0.546399
ENSG00000005379.12	891.048	2.09477	6.03988e-21	1.69642e-19	-0.034387	0.250915	0.691272
ENSG00000178607.12	650.401	1.38771	6.11988e-21	1.71748e-19	-0.0157322	0.275887	0.709369
ENSG00000144554.7	6412.43	1.93606	6.31976e-21	1.77212e-19	-0.007091	0.712855	0.930989
ENSG00000068024.13	1405.55	2.2963	6.36647e-21	1.78376e-19	-0.00942124	0.677455	0.920396
ENSG00000230373.5	208.724	2.47058	6.67727e-21	1.86931e-19	-0.024613	0.351685	0.775278
ENSG00000135540.8	159.198	2.62396	6.84962e-21	1.91599e-19	-0.0242262	0.383444	0.796717
ENSG00000214013.6	1109.12	1.84606	6.97095e-21	1.94834e-19	-0.0233037	0.182508	0.617438
ENSG00000186481.12	331.021	2.2238	7.44989e-21	2.0805e-19	-0.0234783	0.368174	0.786642
ENSG00000198799.8	1293.26	1.81575	8.05312e-21	2.24713e-19	-0.0230566	0.196335	0.634223
ENSG00000068654.12	6841.86	1.43694	8.09779e-21	2.25775e-19	0.0226217	0.162986	0.590739
ENSG00000224470.4	2404.44	1.66079	8.12801e-21	2.26433e-19	0.0097044	0.686257	0.923049
ENSG00000182095.11	2875.91	2.176	8.56302e-21	2.38358e-19	-0.0265869	0.22652	0.668923
ENSG00000143379.9	3283.25	1.07756	9.21413e-21	2.56274e-19	-0.0132029	0.204295	0.646439
ENSG00000085978.18	1282.21	0.934504	9.52723e-21	2.64767e-19	0.00609524	0.53144	0.867815
ENSG00000254779.4	81.7574	3.52061	1.00115e-20	2.78001e-19	0.0255601	0.49247	0.851483
ENSG00000149591.13	269.141	2.84271	1.03365e-20	2.86793e-19	-0.0599653	0.0199859	0.228694
ENSG00000158560.11	298.798	1.47471	1.08045e-20	2.99534e-19	-0.0184757	0.242428	0.68399
ENSG00000273840.1	2065.54	2.40158	1.09043e-20	3.02055e-19	-0.0390742	0.0661305	0.402058
ENSG00000267283.1	176.806	3.66505	1.23993e-20	3.4319e-19	-0.013679	0.74089	0.941324
ENSG00000247708.4	301.385	1.82517	1.27677e-20	3.53055e-19	0.00274343	0.883809	0.977269
ENSG00000147255.14	137.025	2.18881	1.27763e-20	3.53055e-19	0.0284612	0.232234	0.675476
ENSG00000196663.12	446.635	1.45911	1.32235e-20	3.65117e-19	-0.00126474	0.938888	0.987459
ENSG00000186716.16	2180.54	1.08107	1.33289e-20	3.67733e-19	0.0192834	0.115098	0.511043
ENSG00000256525.3	2023.26	1.55107	1.43469e-20	3.95497e-19	-0.036477	0.000606513	0.0292493
ENSG00000174791.7	100.836	2.153	1.52545e-20	4.2018e-19	-0.00324355	0.904429	0.982733
ENSG00000104447.8	4648.89	1.844	1.53738e-20	4.23127e-19	-0.0315093	0.164149	0.592338
ENSG00000198455.4	747.262	1.30217	1.53965e-20	4.2341e-19	-0.0120921	0.472217	0.843151
ENSG00000002016.13	1482.78	2.03923	1.58905e-20	4.36644e-19	0.0111036	0.604126	0.894095
ENSG00000188388.10	208.252	2.50974	1.8964e-20	5.2068e-19	-0.0166132	0.588955	0.887961
ENSG00000273897.1	109.491	2.12701	1.95608e-20	5.36638e-19	-0.0395056	0.0905749	0.460198
ENSG00000108599.11	1637.93	1.26522	1.99332e-20	5.46416e-19	-0.00997968	0.423969	0.81886
ENSG00000258465.3	9538.94	1.47385	1.99737e-20	5.47088e-19	-0.0218433	0.299392	0.731509
ENSG00000198690.6	104.2	2.71985	2.02677e-20	5.54492e-19	-0.03547	0.423732	0.818698
ENSG00000054611.10	1271.43	1.55759	2.02764e-20	5.54492e-19	-0.0347298	0.0229525	0.244876
ENSG00000148053.12	1896.07	1.84356	2.0499e-20	5.60132e-19	0.0356681	0.226741	0.669089
ENSG00000142330.16	730.661	1.29206	2.08199e-20	5.68447e-19	-0.00745682	0.578621	0.884149
ENSG00000275645.1	97.7244	3.35935	2.11832e-20	5.77906e-19	-0.0669929	0.0626616	0.392735
ENSG00000070476.11	1219.86	1.97026	2.2806e-20	6.21683e-19	-0.00752124	0.732478	0.938446
ENSG00000123908.8	7811.01	1.6143	2.30469e-20	6.27749e-19	-0.0305752	0.100461	0.482242
ENSG00000242255.1	60.7512	2.72924	2.35141e-20	6.39966e-19	-0.027701	0.41688	0.817079
ENSG00000251184.1	480.001	1.38374	2.36733e-20	6.43786e-19	0.0219853	0.0942716	0.467765
ENSG00000130338.9	2857.96	1.57112	2.41077e-20	6.5508e-19	-0.0359492	0.0222637	0.241409
ENSG00000259984.1	303.858	1.92604	2.48006e-20	6.73373e-19	-0.0328886	0.215651	0.659015
ENSG00000173540.9	1353.74	1.70348	2.5262e-20	6.85356e-19	0.0343709	0.0219001	0.238959
ENSG00000215068.4	474.371	2.29312	2.61587e-20	7.09121e-19	0.00171898	0.941788	0.98816
ENSG00000173531.12	189.852	2.64821	2.77143e-20	7.50697e-19	-0.0630053	0.0109417	0.164687
ENSG00000230747.1	340.336	2.1378	2.80414e-20	7.58958e-19	0.044113	0.0504992	0.35715
ENSG00000117013.11	92.9191	3.2887	2.86888e-20	7.75866e-19	-0.0138387	0.721068	0.934373
ENSG00000237268.2	2710.81	2.92226	2.89922e-20	7.83453e-19	-0.0815276	6.05202e-05	0.00622124
ENSG00000047188.12	1400.53	1.17016	2.90492e-20	7.84374e-19	-0.0012382	0.936962	0.987261
ENSG00000115687.10	1002.32	2.1808	2.90739e-20	7.84424e-19	0.0235392	0.265079	0.701563
ENSG00000172888.8	1502.82	1.95634	3.11181e-20	8.38915e-19	-0.0261272	0.167432	0.596745
ENSG00000138002.11	899.4	1.74474	3.14264e-20	8.46558e-19	-0.00866687	0.636846	0.903837
ENSG00000226232.5	175.12	2.14879	3.21828e-20	8.66253e-19	-0.0192123	0.398178	0.806029
ENSG00000122966.10	4948.31	2.32121	3.23406e-20	8.69817e-19	0.00700227	0.764858	0.94821
ENSG00000141012.9	392.775	1.89166	3.26471e-20	8.77371e-19	0.0263169	0.178436	0.611292
ENSG00000204338.5	161.419	3.08681	3.68093e-20	9.88451e-19	-0.0406574	0.254002	0.691442
ENSG00000151746.10	2108.16	1.92803	3.97933e-20	1.06774e-18	0.00163447	0.939672	0.987459
ENSG00000231476.1	175.076	1.96507	4.11821e-20	1.10415e-18	-0.0102254	0.651379	0.910481
ENSG00000251143.1	187.253	2.95762	4.95996e-20	1.32879e-18	0.0187821	0.570179	0.880584
ENSG00000272140.2	170.635	2.01609	5.02919e-20	1.34628e-18	-0.0190199	0.363464	0.783264
ENSG00000240445.3	227.183	1.7966	5.22819e-20	1.39846e-18	-0.00180825	0.92975	0.987137
ENSG00000242294.3	1567.37	1.85554	5.28051e-20	1.41135e-18	-0.0361948	0.0223444	0.24178
ENSG00000198561.9	505.026	2.64505	5.35899e-20	1.43121e-18	-0.0378516	0.321563	0.750664
ENSG00000169951.6	375.557	1.59237	5.36562e-20	1.43186e-18	-0.00260651	0.882886	0.976713
ENSG00000267500.1	453.244	1.79859	5.8184e-20	1.55148e-18	0.000906858	0.964411	0.994041
ENSG00000162924.10	1181.66	1.26864	5.90957e-20	1.57457e-18	-0.00363073	0.788338	0.954308
ENSG00000184445.8	9650.35	1.92733	6.22411e-20	1.65709e-18	0.0127904	0.548925	0.875199
ENSG00000277363.1	178.023	2.91635	6.35197e-20	1.68981e-18	-0.0326616	0.275255	0.708778
ENSG00000226562.3	134.486	3.05695	6.66515e-20	1.77175e-18	-0.0436666	0.171088	0.601295
ENSG00000027644.4	161.095	3.14059	6.81669e-20	1.81063e-18	-0.00477191	0.911853	0.983382
ENSG00000007314.8	428.096	2.51209	6.84126e-20	1.81574e-18	-0.00920198	0.86897	0.973631
ENSG00000278341.1	112.234	4.22355	6.96248e-20	1.84649e-18	0.00111463	0.983736	0.997651
ENSG00000159753.10	2412.59	1.84496	6.98971e-20	1.85227e-18	-0.0470595	0.00151144	0.0512284
ENSG00000168807.13	1458.63	1.38505	7.07569e-20	1.87361e-18	0.00927917	0.505531	0.859344
ENSG00000128578.6	685.778	2.0246	7.10696e-20	1.88043e-18	-0.0153287	0.456017	0.835601
ENSG00000160193.8	2521.17	2.5812	7.12559e-20	1.88391e-18	0.0272509	0.301055	0.733051
ENSG00000189136.5	98.9307	1.77197	7.59053e-20	2.00528e-18	-0.019845	0.358051	0.779482
ENSG00000251611.1	156.648	2.9055	7.71514e-20	2.03663e-18	-0.0190831	0.533897	0.868681
ENSG00000198576.3	455.268	3.75499	7.87386e-20	2.07693e-18	-0.0624373	0.109847	0.500816
ENSG00000170579.11	1134.58	2.29247	8.05745e-20	2.12372e-18	-0.0393059	0.085221	0.44929
ENSG00000213676.7	823.667	1.05094	8.17793e-20	2.15382e-18	0.00593149	0.610063	0.896311
ENSG00000203485.9	939.847	2.29394	8.23472e-20	2.16711e-18	-0.0191103	0.482877	0.846857
ENSG00000268658.2	216.504	2.5345	8.61288e-20	2.26488e-18	0.0726375	0.00922425	0.150762
ENSG00000169710.6	12948.7	2.38652	9.25672e-20	2.43232e-18	-0.0203007	0.441681	0.829379
ENSG00000144791.6	6082.83	1.67552	9.37867e-20	2.46248e-18	0.0420655	0.000497486	0.0260846
ENSG00000066739.8	1041.48	1.52995	9.81667e-20	2.5755e-18	0.025144	0.162262	0.589339
ENSG00000140368.9	3260.55	1.28077	9.88907e-20	2.59251e-18	-0.0248145	0.0321425	0.290845
ENSG00000235111.1	343.357	2.867	1.0027e-19	2.62665e-18	-0.00954376	0.801628	0.95831
ENSG00000004777.15	278.767	3.52773	1.00497e-19	2.63059e-18	-0.0465976	0.212871	0.65501
ENSG00000198408.10	8368.48	1.18263	1.02698e-19	2.68615e-18	0.00211855	0.884523	0.977316
ENSG00000080845.14	362.565	2.09468	1.03397e-19	2.70237e-18	0.00255298	0.909749	0.983276
ENSG00000169231.10	660.06	2.26554	1.06734e-19	2.78746e-18	-0.0283581	0.20476	0.646861
ENSG00000095319.11	6556.15	1.1067	1.08326e-19	2.82689e-18	0.0224863	0.0138877	0.186422
ENSG00000161664.3	571.687	1.90345	1.1072e-19	2.88716e-18	-0.0145902	0.621994	0.898255
ENSG00000187961.10	336.249	2.39481	1.11082e-19	2.89438e-18	-0.0297239	0.229358	0.671353
ENSG00000175048.13	1482.1	1.71175	1.1201e-19	2.91634e-18	0.036774	0.0417861	0.327902
ENSG00000108773.7	1985.46	2.01048	1.14089e-19	2.96823e-18	-0.0533145	0.000243284	0.0166724
ENSG00000130787.10	1460.13	1.57451	1.16071e-19	3.01748e-18	0.013269	0.438618	0.827904
ENSG00000227398.3	167.58	2.40622	1.18601e-19	3.08092e-18	-0.0447377	0.0695013	0.411824
ENSG00000099910.13	694.531	1.90862	1.19975e-19	3.11425e-18	0.011473	0.564293	0.878744
ENSG00000072121.12	7292.68	2.53739	1.20506e-19	3.12568e-18	0.0228477	0.400104	0.807433
ENSG00000073169.10	999.923	1.51444	1.22703e-19	3.18025e-18	0.0164685	0.303174	0.733869
ENSG00000101493.7	913.776	2.20829	1.2575e-19	3.25676e-18	-0.0248244	0.315738	0.743876
ENSG00000075891.18	181.883	3.71908	1.30173e-19	3.36876e-18	-0.00959737	0.831346	0.963318
ENSG00000233719.3	54.7568	3.06857	1.31339e-19	3.39635e-18	-0.00442204	0.912696	0.983382
ENSG00000125755.15	6735.01	1.72416	1.32336e-19	3.41957e-18	-0.000146368	0.993986	0.9998
ENSG00000110719.6	4583.99	1.91513	1.38348e-19	3.57222e-18	-0.0118965	0.550508	0.875908
ENSG00000163013.8	5836.18	2.52658	1.46991e-19	3.79252e-18	-0.0220441	0.387378	0.798543
ENSG00000213337.5	673.329	1.70506	1.47205e-19	3.79519e-18	0.0135616	0.45004	0.83284
ENSG00000273018.2	209.324	1.84021	1.52375e-19	3.92553e-18	-0.0139742	0.553551	0.875908
ENSG00000265690.4	116.305	2.10477	1.52593e-19	3.92818e-18	-0.00899677	0.71627	0.932022
ENSG00000116497.14	1747.44	1.50438	1.56737e-19	4.03184e-18	-0.0158824	0.337493	0.763919
ENSG00000277741.1	118.859	2.59995	1.5709e-19	4.03787e-18	-0.0256447	0.387517	0.798566
ENSG00000231852.3	108.462	3.41772	1.68618e-19	4.33094e-18	-0.000105046	0.998116	1
ENSG00000188167.5	753.966	2.08191	1.70194e-19	4.36815e-18	-0.0165731	0.557115	0.875908
ENSG00000129003.12	6527.41	1.71221	1.76185e-19	4.51853e-18	-0.0154071	0.448032	0.831129
ENSG00000006062.10	1110.01	1.1589	1.76682e-19	4.52786e-18	0.0089156	0.626689	0.899
ENSG00000267896.1	147.76	3.10693	1.82308e-19	4.66856e-18	0.0885226	0.00979473	0.154277
ENSG00000164068.12	1629.46	1.3742	1.89601e-19	4.85169e-18	-0.0290855	0.0540462	0.365515
ENSG00000196476.8	324.844	3.73803	1.89794e-19	4.853e-18	-0.0785979	0.0249304	0.254096
ENSG00000115850.6	276.94	3.27832	1.92908e-19	4.92894e-18	0.00829869	0.814484	0.962036
ENSG00000171914.11	1570.74	1.43022	1.99223e-19	5.08649e-18	-0.00143836	0.929852	0.987137
ENSG00000103657.10	8428.59	1.84687	2.05055e-19	5.23151e-18	0.0186305	0.35829	0.779704
ENSG00000126214.17	1808.56	1.37101	2.18603e-19	5.573e-18	-0.00836687	0.546186	0.874661
ENSG00000131149.14	2401.78	1.98411	2.32772e-19	5.9298e-18	-0.00930229	0.691268	0.924605
ENSG00000092295.8	93.3679	3.39109	2.46598e-19	6.27734e-18	0.0361256	0.408667	0.813248
ENSG00000250546.2	200.971	1.87782	2.51071e-19	6.38646e-18	-0.00347408	0.886667	0.978328
ENSG00000124224.13	325.761	1.77152	2.57526e-19	6.54578e-18	-0.0196212	0.379568	0.793961
ENSG00000147174.8	339.232	2.30602	2.6097e-19	6.6284e-18	0.00312093	0.897332	0.981309
ENSG00000204962.5	267.653	2.27374	2.66226e-19	6.7569e-18	0.0624407	0.0028579	0.0772573
ENSG00000160949.13	5833.24	2.02948	2.6841e-19	6.80727e-18	0.007473	0.734215	0.938969
ENSG00000248015.3	461.208	2.83811	2.76114e-19	6.99748e-18	-0.0136476	0.6591	0.913582
ENSG00000161912.14	424.987	2.4997	2.79944e-19	7.08929e-18	-0.0493012	0.0473341	0.346691
ENSG00000223473.2	339.43	2.42539	2.84284e-19	7.19387e-18	-0.0422679	0.0916101	0.461434
ENSG00000008086.7	343.022	1.45306	2.88659e-19	7.29919e-18	0.00782294	0.640642	0.906282
ENSG00000184619.3	397.331	2.03326	3.09881e-19	7.83004e-18	-0.0322739	0.119229	0.518282
ENSG00000011258.12	1469.89	1.30384	3.1724e-19	8.01007e-18	0.0173411	0.189206	0.625681
ENSG00000145819.12	856.19	1.82334	3.313e-19	8.35892e-18	-0.0452561	0.0165888	0.208695
ENSG00000130713.12	3276.73	1.5407	3.3709e-19	8.49873e-18	0.0296499	0.0332323	0.292202
ENSG00000257923.6	3944.04	1.35261	3.51022e-19	8.84347e-18	-0.00572745	0.728346	0.937353
ENSG00000137877.9	530.162	3.10708	3.53609e-19	8.9021e-18	-0.0477048	0.108906	0.49902
ENSG00000137270.10	113.135	3.08597	3.579e-19	9.00352e-18	0.00497668	0.903935	0.982733
ENSG00000198700.6	11333.4	1.22363	3.67556e-19	9.23964e-18	0.00626502	0.646252	0.907722
ENSG00000103932.8	2194.96	1.21579	3.81885e-19	9.59278e-18	-0.0139864	0.327967	0.756598
ENSG00000133619.14	849.032	1.88389	3.85918e-19	9.68698e-18	-0.00242715	0.901327	0.981961
ENSG00000059769.16	1091.14	2.27987	4.14906e-19	1.0407e-17	0.0281849	0.271333	0.706361
ENSG00000123411.11	366.73	3.156	4.22336e-19	1.05856e-17	0.0135608	0.710712	0.930057
ENSG00000188001.6	590.112	2.17005	4.28388e-19	1.07294e-17	-0.00962559	0.673816	0.919349
ENSG00000224660.1	1390.28	2.18382	4.40917e-19	1.10352e-17	0.03373	0.305215	0.735273
ENSG00000232508.1	71.6279	2.71223	4.5256e-19	1.13183e-17	-0.0386759	0.216313	0.65925
ENSG00000102878.12	249.761	2.17814	4.59939e-19	1.14944e-17	-0.0235232	0.335516	0.761955
ENSG00000172840.3	2407.71	2.67771	4.81027e-19	1.20127e-17	0.0177611	0.526651	0.867248
ENSG00000146350.10	425.667	1.71129	4.83628e-19	1.20688e-17	-0.0218083	0.318398	0.746543
ENSG00000151623.11	212.445	2.19918	4.86665e-19	1.21358e-17	-0.0233304	0.372429	0.789202
ENSG00000152208.8	680.801	2.38677	4.93191e-19	1.22896e-17	0.0190835	0.461262	0.838394
ENSG00000059145.15	1254.25	1.9223	5.11973e-19	1.27483e-17	-0.028717	0.119187	0.518282
ENSG00000168487.14	860.973	1.97202	5.26196e-19	1.3093e-17	-0.0487309	0.00793581	0.14011
ENSG00000103599.16	160.498	1.71183	5.38896e-19	1.33992e-17	-0.00827409	0.714067	0.931404
ENSG00000107331.13	727.296	3.45726	5.45863e-19	1.35626e-17	-0.0259257	0.497814	0.854749
ENSG00000158555.11	472.607	1.68249	5.54151e-19	1.37585e-17	-0.032422	0.0471902	0.346691
ENSG00000115459.14	371.887	1.07553	5.5841e-19	1.38542e-17	-0.00351182	0.803243	0.958606
ENSG00000114735.6	534.066	1.64755	5.66128e-19	1.40355e-17	-0.0130755	0.475604	0.843513
ENSG00000183826.13	1123.55	1.73195	5.70528e-19	1.41344e-17	-0.0306226	0.144126	0.560592
ENSG00000113716.9	5616.09	1.51871	5.81466e-19	1.4395e-17	-0.0195906	0.223939	0.666613
ENSG00000206192.7	269.807	3.16784	5.82232e-19	1.44035e-17	-0.0251867	0.523178	0.865076
ENSG00000146094.10	448.171	2.82435	5.82741e-19	1.44057e-17	-0.0512547	0.0914959	0.461434
ENSG00000167535.4	815.029	1.82262	5.94745e-19	1.46918e-17	-0.0115734	0.562159	0.877705
ENSG00000157227.9	115.072	3.58641	6.17969e-19	1.52545e-17	-0.0385349	0.389777	0.799982
ENSG00000172716.13	2918.76	1.60131	6.19407e-19	1.5279e-17	0.0296719	0.1094	0.499818
ENSG00000112584.10	2225.66	1.70612	6.28539e-19	1.54931e-17	-0.0378333	0.0133016	0.181518
ENSG00000181722.12	501.737	1.97308	6.31077e-19	1.55445e-17	0.00428564	0.851183	0.968215
ENSG00000179532.9	6634.47	3.85037	6.59984e-19	1.62448e-17	-0.0164597	0.680825	0.921463
ENSG00000114790.9	827.163	1.8523	6.87004e-19	1.68977e-17	0.0127015	0.63611	0.903401
ENSG00000278416.1	123.123	1.50022	6.92323e-19	1.70163e-17	-0.0140392	0.474214	0.843151
ENSG00000228506.1	237.047	1.37394	7.25042e-19	1.78077e-17	-0.0157377	0.378816	0.793358
ENSG00000143434.12	123.729	2.70877	7.27025e-19	1.78436e-17	-0.0583893	0.0401501	0.321119
ENSG00000101452.11	558.709	1.46753	7.57927e-19	1.85888e-17	-0.00401453	0.800807	0.958184
ENSG00000148832.11	114.995	1.78589	7.69203e-19	1.88518e-17	0.0218186	0.365124	0.784309
ENSG00000205356.6	959.928	1.49572	7.86646e-19	1.92655e-17	-0.00723033	0.652304	0.910726
ENSG00000160058.15	1304.05	1.24355	8.10299e-19	1.98306e-17	0.0204619	0.249394	0.690124
ENSG00000167962.9	2368.08	1.51718	8.15021e-19	1.99319e-17	0.0171197	0.331626	0.759425
ENSG00000183785.11	180.672	2.39681	8.19803e-19	2.00346e-17	0.00550488	0.835986	0.964294
ENSG00000123901.5	196.388	3.59858	8.32187e-19	2.03227e-17	0.00397274	0.917905	0.985242
ENSG00000147050.11	1710.8	1.13693	8.43847e-19	2.05928e-17	-0.00628834	0.648176	0.908441
ENSG00000175221.11	644.636	1.72297	8.59568e-19	2.09615e-17	0.00462039	0.827453	0.963318
ENSG00000065243.15	1778.98	1.11791	8.65382e-19	2.10882e-17	-0.00269304	0.849718	0.968194
ENSG00000162341.12	256.66	1.69552	8.72852e-19	2.12551e-17	0.0248596	0.22197	0.665302
ENSG00000213073.4	368.129	2.41543	8.89872e-19	2.16542e-17	0.0337128	0.353873	0.7768
ENSG00000263001.2	6226.95	1.20283	8.91317e-19	2.16739e-17	-0.0230009	0.0867329	0.451696
ENSG00000228314.1	172.848	3.14454	8.9382e-19	2.17194e-17	0.00171934	0.96066	0.99268
ENSG00000143093.11	1574.53	1.35588	8.97763e-19	2.17997e-17	-0.00490656	0.779768	0.952235
ENSG00000277125.1	108.132	2.08683	9.15423e-19	2.22128e-17	-0.042974	0.0674024	0.406627
ENSG00000103365.12	4574.31	1.07684	9.53109e-19	2.31109e-17	-0.0090955	0.431651	0.823164
ENSG00000167395.10	1769.91	1.30796	9.78658e-19	2.37136e-17	-0.0238265	0.111591	0.505103
ENSG00000137478.11	1207.03	1.37283	9.82796e-19	2.3797e-17	-0.0146503	0.331455	0.759425
ENSG00000251411.1	81.1556	3.76531	9.97247e-19	2.41299e-17	0.0191933	0.665633	0.915386
ENSG00000254851.1	91.6242	2.21832	1.00815e-18	2.43764e-17	-0.00426111	0.879577	0.975781
ENSG00000140471.13	688.009	1.56151	1.00972e-18	2.43971e-17	-0.0171442	0.304453	0.735022
ENSG00000250151.6	4840.49	2.25848	1.05803e-18	2.55465e-17	-0.0440273	0.0350814	0.299698
ENSG00000273588.1	90.8834	4.44921	1.25554e-18	3.0294e-17	0.00342822	0.944994	0.989359
ENSG00000085511.16	3032.22	1.42534	1.33411e-18	3.21671e-17	0.0199271	0.19402	0.632224
ENSG00000145495.11	6013.17	1.69478	1.34086e-18	3.2307e-17	0.0251393	0.164371	0.592591
ENSG00000251013.1	652.32	3.22503	1.3626e-18	3.28078e-17	0.0203899	0.560415	0.877604
ENSG00000275131.1	391.918	2.4982	1.38816e-18	3.33998e-17	-0.0204405	0.469326	0.842318
ENSG00000205903.3	3662.46	1.86614	1.40094e-18	3.36835e-17	-0.0173836	0.369689	0.787552
ENSG00000130758.4	625.671	2.27463	1.4449e-18	3.47161e-17	-0.0285148	0.295948	0.727646
ENSG00000146776.11	671.444	1.50033	1.45751e-18	3.49946e-17	0.00972866	0.624459	0.898305
ENSG00000275105.1	77.7248	3.18052	1.45964e-18	3.50211e-17	0.0293081	0.483794	0.84721
ENSG00000180914.7	411.045	2.85702	1.46954e-18	3.5234e-17	0.00851594	0.778334	0.952025
ENSG00000198920.6	596.264	1.72194	1.50203e-18	3.59878e-17	0.0105517	0.585977	0.88634
ENSG00000214595.8	2837.01	2.87823	1.53322e-18	3.67094e-17	-0.00555416	0.854762	0.968855
ENSG00000131584.15	909.288	1.92845	1.94266e-18	4.64798e-17	-0.0393238	0.0500951	0.355466
ENSG00000130119.12	2305.38	1.42629	1.99677e-18	4.77413e-17	-0.0314938	0.020324	0.228966
ENSG00000102890.11	216.173	1.5326	2.01426e-18	4.81258e-17	-0.0177444	0.344204	0.769963
ENSG00000110514.15	3049.7	1.79303	2.05184e-18	4.89895e-17	0.0135245	0.563204	0.878426
ENSG00000157077.11	1119.5	2.2826	2.06784e-18	4.93371e-17	0.0227294	0.385877	0.797989
ENSG00000135424.12	106.216	2.22286	2.07478e-18	4.94682e-17	-0.0527146	0.0678815	0.407766
ENSG00000102043.12	347.015	1.84122	2.09583e-18	4.99352e-17	-0.000780393	0.972012	0.995398
ENSG00000197037.7	1905.51	1.46612	2.11332e-18	5.03171e-17	0.013159	0.404093	0.810565
ENSG00000184178.12	3659.89	2.35168	2.12113e-18	5.04678e-17	-0.0550008	0.00498776	0.106279
ENSG00000118369.9	406.083	1.94088	2.15482e-18	5.12338e-17	-0.0314539	0.163211	0.590921
ENSG00000177943.10	563.862	2.40748	2.30303e-18	5.47198e-17	-0.0359864	0.144632	0.561319
ENSG00000112282.14	1757.16	1.03862	2.35558e-18	5.59296e-17	-0.0169828	0.250954	0.691272
ENSG00000177990.8	445.349	2.64112	2.38971e-18	5.67006e-17	-0.0362814	0.258003	0.695592
ENSG00000038532.11	2197.51	1.84369	2.39586e-18	5.68071e-17	-0.0509201	0.00143026	0.0503328
ENSG00000073614.8	9213.69	0.911691	2.462e-18	5.83349e-17	0.000968197	0.924636	0.986811
ENSG00000182606.11	2704.96	1.57318	2.60116e-18	6.15895e-17	0.00082591	0.966794	0.994569
ENSG00000147912.9	781.933	2.2443	2.73484e-18	6.47101e-17	0.0212806	0.419912	0.818401
ENSG00000163681.11	3372.75	1.33892	2.78811e-18	6.59249e-17	0.00695119	0.647521	0.908303
ENSG00000197555.6	2497.09	1.55626	2.91063e-18	6.87743e-17	0.00602017	0.716927	0.932644
ENSG00000111676.11	1329.35	2.3437	2.93091e-18	6.92059e-17	-0.0433272	0.11898	0.518201
ENSG00000149781.9	177.564	2.03866	2.95299e-18	6.96792e-17	-0.0325657	0.206875	0.649211
ENSG00000243637.1	159.723	2.54784	3.04454e-18	7.179e-17	-0.0376036	0.172164	0.601787
ENSG00000213780.7	490.424	1.31738	3.084e-18	7.26703e-17	0.00525173	0.762545	0.948014
ENSG00000227141.2	476.539	4.05233	3.10252e-18	7.30565e-17	0.05886	0.180343	0.614829
ENSG00000143669.10	1481.07	1.61985	3.10484e-18	7.30608e-17	-0.0145026	0.415447	0.81633
ENSG00000157450.12	1984.63	1.47074	3.29651e-18	7.75179e-17	-0.01548	0.497987	0.854749
ENSG00000269476.1	399.821	1.37354	3.35246e-18	7.87793e-17	-0.0162049	0.31061	0.741148
ENSG00000177000.7	1707.78	1.54158	3.49956e-18	8.21796e-17	0.0285617	0.065805	0.401387
ENSG00000225345.3	39.7064	3.58024	3.55859e-18	8.35085e-17	-0.0474077	0.310297	0.740891
ENSG00000105662.12	218.338	2.4669	3.64506e-18	8.54791e-17	-0.0584392	0.0385779	0.315472
ENSG00000196187.8	2976.79	1.99913	3.82475e-18	8.96317e-17	0.00781742	0.713055	0.931173
ENSG00000162390.14	109.117	2.19951	3.86735e-18	9.05679e-17	0.024848	0.436295	0.826216
ENSG00000234231.3	579.659	1.60956	3.93498e-18	9.20888e-17	0.0232139	0.18069	0.614946
ENSG00000070444.11	594.401	1.4633	4.06506e-18	9.50681e-17	0.0142213	0.624284	0.898305
ENSG00000259546.1	80.204	2.80817	4.10006e-18	9.58211e-17	-0.0479096	0.1865	0.623063
ENSG00000121653.8	87.3048	2.57311	4.19281e-18	9.79219e-17	-0.0368916	0.271865	0.707028
ENSG00000184271.12	417.473	2.70879	4.33599e-18	1.01197e-16	-0.0171298	0.551667	0.875908
ENSG00000185163.6	1493.63	1.74283	4.44255e-18	1.03613e-16	-0.0248533	0.157304	0.580303
ENSG00000221770.1	79.3893	2.77093	4.4628e-18	1.04015e-16	-0.00903914	0.79365	0.955689
ENSG00000007923.12	2713.4	1.3318	4.55554e-18	1.06104e-16	-0.00203345	0.889705	0.979131
ENSG00000138081.16	2614.57	1.5477	4.95604e-18	1.15353e-16	-0.000523412	0.975106	0.995748
ENSG00000260276.2	1998.62	1.57118	5.06658e-18	1.17846e-16	0.0291158	0.15924	0.582833
ENSG00000180921.6	859.22	1.85279	5.36047e-18	1.24513e-16	0.00280694	0.904382	0.982733
ENSG00000221141.1	123.128	2.2058	5.35777e-18	1.24513e-16	-0.00732275	0.802299	0.95843
ENSG00000256453.1	159.479	2.42249	5.51171e-18	1.27939e-16	-0.0494952	0.066256	0.402632
ENSG00000172830.9	305.619	2.8529	5.61394e-18	1.30224e-16	-0.0415054	0.195364	0.632919
ENSG00000198754.5	98.6621	3.02161	5.6321e-18	1.30556e-16	0.0858964	0.00324023	0.0827265
ENSG00000106479.7	1803.24	2.29979	5.64399e-18	1.30655e-16	0.0074879	0.767493	0.94844
ENSG00000100429.14	820.701	2.20202	5.6414e-18	1.30655e-16	-0.0686608	2.41038e-05	0.00328566
ENSG00000189079.12	3427.93	1.41243	5.66217e-18	1.30987e-16	0.000766706	0.966563	0.994569
ENSG00000088808.13	108.408	1.78704	5.81429e-18	1.34416e-16	-0.00653901	0.823835	0.963318
ENSG00000182405.5	1150.85	2.32629	5.82155e-18	1.34493e-16	-0.00909474	0.730749	0.938446
ENSG00000229375.1	122.586	1.67704	5.92646e-18	1.36824e-16	0.0126932	0.633454	0.902604
ENSG00000174010.9	2551.17	1.61624	6.22131e-18	1.43535e-16	0.0106197	0.542625	0.872455
ENSG00000130749.6	1921.22	1.45012	6.22972e-18	1.43632e-16	-0.00155998	0.93152	0.987137
ENSG00000116991.7	303.241	1.53772	6.53772e-18	1.50632e-16	0.00374541	0.90506	0.982733
ENSG00000237624.1	44.9296	3.06178	6.55327e-18	1.50888e-16	0.0647441	0.0810377	0.442114
ENSG00000120251.15	1693.31	2.03227	6.77015e-18	1.55777e-16	0.0144104	0.569504	0.880528
ENSG00000188779.7	90.0899	2.3561	6.77845e-18	1.55863e-16	-0.0237823	0.442285	0.829826
ENSG00000232626.3	192.536	2.60002	6.97895e-18	1.60366e-16	0.0381719	0.256694	0.694721
ENSG00000145362.13	1807.79	1.91888	7.02268e-18	1.61263e-16	0.0155521	0.451009	0.83284
ENSG00000130653.12	246.408	3.81362	7.20283e-18	1.65289e-16	-0.0355361	0.43094	0.822957
ENSG00000169902.10	555.553	1.30854	7.27545e-18	1.66843e-16	-0.0252344	0.0869059	0.451758
ENSG00000167766.15	1289.41	1.31573	7.59682e-18	1.74096e-16	-0.030864	0.0199636	0.228694
ENSG00000162065.8	535.985	1.61805	7.74759e-18	1.77433e-16	0.0022865	0.902204	0.982365
ENSG00000205578.5	400.867	1.76744	7.88286e-18	1.8041e-16	0.00798265	0.825515	0.963318
ENSG00000162004.13	276.872	1.74768	7.895e-18	1.80567e-16	-0.00594314	0.791524	0.954951
ENSG00000128563.10	1686.3	1.09273	8.00835e-18	1.83037e-16	-0.0155747	0.179899	0.613867
ENSG00000187800.10	111.678	3.11201	8.24541e-18	1.8833e-16	-0.0617998	0.0838056	0.448139
ENSG00000230021.4	52.683	3.27114	8.78016e-18	2.0041e-16	-0.0396488	0.29246	0.724611
ENSG00000116830.8	4220.81	1.63548	8.85102e-18	2.01893e-16	0.0314191	0.165942	0.595098
ENSG00000182963.6	262.981	1.74548	9.02242e-18	2.05666e-16	-0.00677963	0.766715	0.94821
ENSG00000100099.17	1442.09	1.40253	9.11748e-18	2.07694e-16	0.00854207	0.62957	0.900713
ENSG00000033030.10	2136.67	1.09885	9.19224e-18	2.09258e-16	-0.013803	0.354963	0.777518
ENSG00000225264.3	306.407	1.9028	9.20282e-18	2.0936e-16	-0.00305502	0.909864	0.983276
ENSG00000123360.8	226.689	2.70296	9.92217e-18	2.25574e-16	-0.057266	0.0473962	0.346707
ENSG00000178904.15	893.271	1.25301	1.04582e-17	2.37602e-16	-0.023609	0.118279	0.517535
ENSG00000211698.2	74.1673	2.17156	1.05463e-17	2.39446e-16	-0.0070555	0.800974	0.958184
ENSG00000134461.12	919.805	1.13823	1.07155e-17	2.43125e-16	0.0123086	0.352459	0.775876
ENSG00000163590.10	680.207	1.38198	1.08021e-17	2.44929e-16	-0.00270537	0.8568	0.969542
ENSG00000140543.10	244.072	1.50902	1.08099e-17	2.44943e-16	-0.029867	0.132436	0.541552
ENSG00000238164.3	336.518	2.12956	1.0838e-17	2.45417e-16	0.0140275	0.642345	0.906819
ENSG00000213997.3	48.2712	3.205	1.09758e-17	2.48374e-16	0.0217193	0.608458	0.895541
ENSG00000250111.3	111.925	1.96311	1.15342e-17	2.60838e-16	-0.0243264	0.346303	0.771002
ENSG00000122507.17	669.063	1.88139	1.17948e-17	2.66554e-16	-0.0182147	0.375825	0.790889
ENSG00000267305.2	41.0468	5.37757	1.19675e-17	2.70279e-16	-0.0482993	0.508414	0.860389
ENSG00000214135.5	379.984	1.11451	1.20159e-17	2.71065e-16	-0.0147451	0.256676	0.694721
ENSG00000147862.11	9278.78	1.13557	1.20181e-17	2.71065e-16	0.0129037	0.46501	0.839218
ENSG00000189339.8	2704.83	2.13226	1.23144e-17	2.77564e-16	0.00552038	0.814249	0.962036
ENSG00000172613.4	864.585	2.02982	1.23243e-17	2.77606e-16	-0.00521425	0.832389	0.963318
ENSG00000263590.2	82.4011	2.7142	1.24905e-17	2.81164e-16	0.0204446	0.508259	0.860389
ENSG00000160161.6	438.809	3.93678	1.2665e-17	2.84905e-16	-0.0208752	0.630124	0.900713
ENSG00000162994.12	241.675	1.6899	1.27052e-17	2.85621e-16	-0.00946638	0.624632	0.898305
ENSG00000159899.11	350.391	2.2842	1.32612e-17	2.97925e-16	-0.00382817	0.891941	0.98
ENSG00000118965.11	2653.56	1.17258	1.45578e-17	3.26839e-16	0.0149773	0.27474	0.708659
ENSG00000272419.2	294.66	1.88618	1.4988e-17	3.36277e-16	0.0149515	0.471533	0.843151
ENSG00000082258.9	1828.05	1.2407	1.52424e-17	3.41761e-16	-0.0182129	0.289326	0.722045
ENSG00000172878.10	601.047	1.5429	1.62718e-17	3.64602e-16	-0.000934111	0.958818	0.992159
ENSG00000243509.4	114.264	3.5637	1.64501e-17	3.68358e-16	0.0141841	0.765963	0.94821
ENSG00000146083.8	1319.38	1.8189	1.67247e-17	3.74234e-16	-0.036685	0.105011	0.490815
ENSG00000110844.10	814.91	1.31474	1.67344e-17	3.74234e-16	0.00577416	0.782062	0.952731
ENSG00000131504.12	2824.75	1.12419	1.73665e-17	3.88116e-16	-0.00933347	0.451832	0.833024
ENSG00000134369.12	169.273	2.63732	1.74078e-17	3.88785e-16	-0.0339759	0.423538	0.818627
ENSG00000143258.12	951.922	1.09376	1.75365e-17	3.91405e-16	-0.0202248	0.0745916	0.425728
ENSG00000197410.9	85.2673	2.6096	1.78838e-17	3.98897e-16	-0.00762744	0.867928	0.973209
ENSG00000163009.5	265.72	2.39523	1.80086e-17	4.01418e-16	-0.018861	0.527409	0.867248
ENSG00000121060.11	5823.26	0.884846	1.81044e-17	4.03291e-16	-0.000149419	0.989235	0.999013
ENSG00000145780.7	1643.93	1.29248	1.82743e-17	4.06811e-16	-0.00163676	0.931658	0.987137
ENSG00000270393.1	186.412	4.04063	1.89109e-17	4.20709e-16	-0.0411999	0.340091	0.766025
ENSG00000166689.11	791.765	2.01578	1.96349e-17	4.36532e-16	-0.0127645	0.582469	0.884956
ENSG00000103064.10	2164.73	1.05281	1.97772e-17	4.39412e-16	0.0146934	0.371574	0.789053
ENSG00000263721.1	166.164	1.95989	2.08249e-17	4.62388e-16	-0.0360681	0.0823829	0.445562
ENSG00000274615.1	135.261	1.94863	2.13656e-17	4.74085e-16	-0.0260695	0.261834	0.700557
ENSG00000185015.4	460.313	1.52962	2.15708e-17	4.78329e-16	-0.0111668	0.517782	0.86312
ENSG00000235500.2	249.271	4.8692	2.22804e-17	4.93744e-16	0.0595538	0.273557	0.70793
ENSG00000185101.9	599.743	2.23009	2.28953e-17	5.07043e-16	-0.0439574	0.0569083	0.373297
ENSG00000074657.10	1261.2	2.10069	2.31407e-17	5.12148e-16	-0.0438391	0.0430483	0.331182
ENSG00000159267.11	1227.58	1.30386	2.37594e-17	5.255e-16	-0.00605543	0.681541	0.921477
ENSG00000095564.10	8452.53	1.85019	2.39013e-17	5.28298e-16	0.00317316	0.884237	0.977293
ENSG00000167972.10	2913.02	2.23228	2.41364e-17	5.3315e-16	0.0168138	0.508932	0.860554
ENSG00000159842.11	954.513	1.27211	2.42554e-17	5.35432e-16	-0.00648433	0.656478	0.912849
ENSG00000175309.11	950.356	0.882647	2.43801e-17	5.37838e-16	-0.0129211	0.170183	0.600115
ENSG00000249485.1	75.7533	2.0372	2.51806e-17	5.55141e-16	0.00153443	0.958689	0.992159
ENSG00000253301.2	775.1	1.95617	2.6016e-17	5.73189e-16	0.0104862	0.647374	0.908254
ENSG00000104957.10	1022.74	1.88402	2.64377e-17	5.82105e-16	-0.0200069	0.360364	0.781034
ENSG00000244165.1	2078.39	1.40293	2.75043e-17	6.052e-16	-0.0135862	0.451785	0.833024
ENSG00000115170.10	491.862	1.49935	2.80435e-17	6.1667e-16	-0.0067677	0.691323	0.924605
ENSG00000086102.15	3678.96	1.03205	2.92378e-17	6.42518e-16	-0.0140438	0.299855	0.732287
ENSG00000102385.9	109.025	2.96064	2.94087e-17	6.4586e-16	-0.000869488	0.979712	0.996476
ENSG00000198231.9	5399.82	0.746185	2.98548e-17	6.55237e-16	-0.00932557	0.40114	0.808229
ENSG00000143614.7	3366.72	1.41901	3.00093e-17	6.58206e-16	0.00235091	0.899611	0.981709
ENSG00000127586.13	1040.81	2.15008	3.00422e-17	6.58505e-16	0.00509046	0.834123	0.963675
ENSG00000236993.2	72.9952	2.87202	3.01166e-17	6.59713e-16	-0.00285005	0.940194	0.987533
ENSG00000115423.15	563.112	2.78465	3.10694e-17	6.80149e-16	-0.00655444	0.854148	0.968664
ENSG00000146828.14	1309.21	1.40924	3.13527e-17	6.85913e-16	0.00125539	0.943283	0.988732
ENSG00000186272.9	644.586	1.54932	3.15147e-17	6.89017e-16	-0.0299972	0.0624722	0.39202
ENSG00000120318.12	205.329	2.10736	3.15442e-17	6.89222e-16	-0.0327388	0.156966	0.579537
ENSG00000140488.11	197.283	2.96181	3.23606e-17	7.06608e-16	-0.0784929	0.00894046	0.148603
ENSG00000178814.12	437.807	2.43796	3.29394e-17	7.18789e-16	-0.0438398	0.126037	0.530548
ENSG00000168826.12	583.794	1.48912	3.38196e-17	7.37525e-16	-0.0243832	0.147975	0.565584
ENSG00000148331.8	949.318	1.30584	3.41457e-17	7.44163e-16	0.012124	0.554937	0.875908
ENSG00000257122.2	1628.61	2.54615	3.49522e-17	7.61254e-16	-0.0175726	0.529908	0.86755
ENSG00000088179.5	1075.75	0.903758	3.56071e-17	7.75027e-16	9.52143e-05	0.995096	0.999895
ENSG00000160953.11	1168.46	2.11799	3.62571e-17	7.88673e-16	0.05052	0.0122651	0.174247
ENSG00000271698.1	160.035	1.97123	3.69573e-17	8.03394e-16	-0.0226144	0.332334	0.759792
ENSG00000265717.1	45.955	2.66173	3.737e-17	8.1185e-16	-0.00337931	0.927108	0.987042
ENSG00000114982.14	2564.87	1.59312	3.81919e-17	8.29179e-16	-0.0303175	0.10229	0.484895
ENSG00000166484.16	253.008	1.78262	3.83948e-17	8.33056e-16	-0.00641323	0.787031	0.954283
ENSG00000250697.1	53.626	2.5001	3.84531e-17	8.33793e-16	-0.0438491	0.188936	0.625319
ENSG00000204520.9	990.297	1.86031	3.87253e-17	8.39163e-16	0.0378139	0.0296816	0.279047
ENSG00000100359.17	1733.73	1.72486	3.90783e-17	8.46276e-16	-0.0186972	0.337837	0.764165
ENSG00000161835.7	105.562	2.87504	3.95125e-17	8.55137e-16	0.0077737	0.82753	0.963318
ENSG00000138658.12	2051.18	1.60162	4.00639e-17	8.66524e-16	0.0245552	0.233596	0.676536
ENSG00000269743.2	273.716	1.80337	4.06711e-17	8.79101e-16	-0.016634	0.447092	0.830359
ENSG00000124334.13	94.538	3.23141	4.20697e-17	9.08759e-16	-0.0426998	0.291021	0.723795
ENSG00000213995.8	1621.94	1.21751	4.47559e-17	9.66173e-16	0.00628586	0.71229	0.930804
ENSG00000129749.3	189.599	2.23957	4.51848e-17	9.7482e-16	0.0223731	0.374088	0.790514
ENSG00000070882.9	2626.46	1.55116	4.60923e-17	9.93771e-16	-0.00211312	0.908468	0.983082
ENSG00000070759.13	307.009	1.48032	4.6365e-17	9.99022e-16	-0.00186938	0.920618	0.985474
ENSG00000101115.9	139.547	2.82699	4.71028e-17	1.01428e-15	0.0201556	0.585116	0.88634
ENSG00000127578.6	74.0695	3.38733	4.7744e-17	1.02744e-15	0.12518	0.00492623	0.105297
ENSG00000197362.10	1157.44	1.35655	4.95666e-17	1.06599e-15	-0.0139949	0.580869	0.884706
ENSG00000240219.1	78.3086	3.70142	5.04033e-17	1.08331e-15	-0.113612	0.00475644	0.103076
ENSG00000172771.8	189.151	2.15495	5.48376e-17	1.17787e-15	0.0322308	0.30391	0.734508
ENSG00000105245.6	289.704	1.21985	5.49482e-17	1.17951e-15	0.0216796	0.281448	0.715941
ENSG00000072858.7	138.721	1.79575	5.85011e-17	1.25499e-15	-0.0159467	0.458306	0.836499
ENSG00000163611.8	2063.21	1.79138	5.8721e-17	1.25892e-15	-0.0431863	0.00650474	0.124861
ENSG00000267021.1	159.373	3.48544	6.04464e-17	1.2951e-15	-0.0858594	0.0376072	0.310509
ENSG00000089123.12	591.468	1.54176	6.0575e-17	1.29704e-15	-0.0238083	0.159308	0.582833
ENSG00000104517.9	37862.2	1.69227	6.25246e-17	1.33795e-15	0.0513054	0.00102558	0.0407754
ENSG00000234123.1	14.0066	20.489	6.2755e-17	1.34204e-15	0.216442	0.363015	NA
ENSG00000239556.2	194.211	2.15458	6.46098e-17	1.38084e-15	-0.0127434	0.643387	0.907001
ENSG00000073792.12	1428.47	1.72734	6.49609e-17	1.38748e-15	-0.00453209	0.816878	0.962646
ENSG00000205045.5	1048.2	2.86042	6.80063e-17	1.45162e-15	-0.0138304	0.681415	0.921477
ENSG00000265787.1	50.1594	3.43482	6.86961e-17	1.46543e-15	-0.0565954	0.210318	0.653325
ENSG00000103832.10	102.678	2.54434	7.50652e-17	1.6003e-15	-0.0457503	0.236903	0.679406
ENSG00000166866.9	118.487	2.88358	7.62902e-17	1.6254e-15	-0.0544249	0.0909073	0.460878
ENSG00000172375.9	781.848	1.21446	7.65757e-17	1.63047e-15	-0.0157095	0.290619	0.723192
ENSG00000102858.9	1221.64	1.66003	7.7593e-17	1.65111e-15	-0.0326381	0.163274	0.590921
ENSG00000171163.12	1501.65	1.69781	7.78503e-17	1.65555e-15	-0.00589095	0.786062	0.954093
ENSG00000085185.12	1545.15	2.50469	7.87472e-17	1.67359e-15	-0.0310868	0.360488	0.781034
ENSG00000234585.3	468.542	1.85691	8.1595e-17	1.73303e-15	-0.0654961	1.62677e-07	0.000105909
ENSG00000112079.8	2675.27	1.35066	8.17251e-17	1.73472e-15	0.024895	0.106937	0.495452
ENSG00000269680.1	56.7458	2.97228	8.53817e-17	1.81121e-15	0.0241157	0.522304	0.864954
ENSG00000214338.7	103.865	2.01054	8.71784e-17	1.84818e-15	0.0199342	0.498643	0.85516
ENSG00000165124.14	248.499	1.80481	8.85698e-17	1.87652e-15	0.0241998	0.285292	0.719563
ENSG00000182957.12	1169.02	2.00447	8.87195e-17	1.87853e-15	-0.00804302	0.789037	0.954308
ENSG00000183423.8	77.7671	3.7868	8.92021e-17	1.88758e-15	-0.0587259	0.198388	0.637559
ENSG00000259244.1	51.4283	2.27112	8.99505e-17	1.90224e-15	-0.00406445	0.895647	0.981309
ENSG00000204084.9	1284	1.69356	9.45237e-17	1.99772e-15	-0.0420264	0.0157469	0.202039
ENSG00000174384.9	100.539	1.88012	9.48239e-17	2.00283e-15	-0.0437564	0.0473938	0.346707
ENSG00000074054.14	4650.01	1.12926	9.90825e-17	2.09148e-15	-0.0023759	0.874127	0.975781
ENSG00000241528.1	50.0813	3.06476	9.99384e-17	2.10825e-15	0.0876597	0.0633237	0.394587
ENSG00000132793.8	222.808	2.23358	1.0167e-16	2.14346e-15	-0.0456949	0.0686527	0.409583
ENSG00000145982.8	466.074	1.81518	1.05066e-16	2.2137e-15	-0.00749733	0.719474	0.934246
ENSG00000245614.3	136.408	1.89045	1.06686e-16	2.24644e-15	0.0348249	0.152147	0.571739
ENSG00000051341.10	5024.9	1.86409	1.08433e-16	2.28182e-15	0.00744982	0.736271	0.939734
ENSG00000213300.5	162.442	1.56541	1.13105e-16	2.37867e-15	-0.0134068	0.486736	0.849574
ENSG00000137868.15	4638.12	2.13912	1.14951e-16	2.41602e-15	-0.0099824	0.676834	0.920396
ENSG00000179364.10	466.945	1.86393	1.16514e-16	2.44736e-15	0.00180189	0.934335	0.987137
ENSG00000234449.2	93.1407	1.95498	1.16589e-16	2.44744e-15	-0.0279691	0.232976	0.676251
ENSG00000198369.6	3232.33	1.10308	1.20338e-16	2.52459e-15	0.0115496	0.372394	0.789202
ENSG00000159086.11	3471.44	1.3385	1.2798e-16	2.68327e-15	0.0144066	0.383661	0.796882
ENSG00000009335.14	6075.55	0.763131	1.3513e-16	2.83144e-15	-0.00266474	0.800092	0.958111
ENSG00000116786.8	1230.78	1.15895	1.35733e-16	2.84234e-15	-0.00399128	0.81333	0.962036
ENSG00000173137.8	463.999	1.46928	1.36106e-16	2.8484e-15	-0.00675918	0.704745	0.928097
ENSG00000061273.14	2177.77	1.84639	1.3841e-16	2.89486e-15	0.000858786	0.968141	0.994572
ENSG00000065923.6	356.016	1.13344	1.38508e-16	2.89513e-15	-0.00599705	0.673697	0.919349
ENSG00000105287.9	724.369	2.06939	1.41178e-16	2.94914e-15	-0.0242426	0.365219	0.784406
ENSG00000014164.6	2774.93	2.0421	1.43416e-16	2.99407e-15	-0.0587378	0.00304133	0.0805436
ENSG00000185513.11	268.247	1.88179	1.45856e-16	3.04315e-15	-0.058387	0.00127775	0.047053
ENSG00000166889.13	1283.74	1.21323	1.46089e-16	3.04615e-15	-0.0204679	0.238621	0.680623
ENSG00000154803.9	893.806	1.37897	1.55764e-16	3.24593e-15	-0.0162281	0.368393	0.78668
ENSG00000236088.6	1928.12	2.35823	1.56063e-16	3.25017e-15	-0.0120699	0.665307	0.915176
ENSG00000171853.12	2436.68	1.77989	1.56282e-16	3.25276e-15	0.0164537	0.485994	0.849189
ENSG00000149499.8	1748.72	1.43301	1.58735e-16	3.30179e-15	-0.0212722	0.157398	0.580303
ENSG00000143801.13	913.393	1.07162	1.60089e-16	3.32796e-15	-0.0172082	0.174649	0.605614
ENSG00000178229.7	1667.17	2.06805	1.62116e-16	3.36804e-15	0.0109925	0.647877	0.908441
ENSG00000266777.1	64.424	2.45706	1.6291e-16	3.38248e-15	0.00526329	0.900987	0.981897
ENSG00000125637.12	3431.34	1.64123	1.63824e-16	3.39939e-15	-0.0156111	0.506899	0.859402
ENSG00000250510.4	142.228	2.21745	1.72373e-16	3.57463e-15	-0.0322777	0.197892	0.636812
ENSG00000177788.5	104.666	2.66942	1.77247e-16	3.67348e-15	-0.0260862	0.440809	0.829182
ENSG00000030066.10	3750.74	0.939143	1.80965e-16	3.74826e-15	0.00277296	0.819945	0.962858
ENSG00000104714.10	831.036	1.45259	1.82073e-16	3.76894e-15	0.00795043	0.680251	0.921463
ENSG00000166439.5	6852.64	1.59711	1.8956e-16	3.92155e-15	0.0194484	0.275139	0.708778
ENSG00000232882.1	85.9918	1.9818	1.8974e-16	3.9229e-15	-0.0392537	0.171941	0.601787
ENSG00000132600.13	1228.69	1.18284	1.99893e-16	4.13032e-15	-0.00613228	0.665055	0.915146
ENSG00000005810.14	12468.4	1.17851	2.11645e-16	4.37051e-15	0.00262218	0.85646	0.969542
ENSG00000167522.11	9030.15	1.30359	2.12079e-16	4.37683e-15	0.00458786	0.906126	0.982733
ENSG00000141551.11	3148.83	1.4015	2.15376e-16	4.44219e-15	-0.0115418	0.59643	0.890976
ENSG00000106404.10	625.918	1.38806	2.30319e-16	4.74754e-15	-0.00293817	0.873619	0.975781
ENSG00000166987.11	839.833	2.35096	2.31654e-16	4.77219e-15	-0.0631645	0.0116859	0.170809
ENSG00000138346.11	1313.38	1.22794	2.32204e-16	4.78063e-15	0.0162227	0.370152	0.787639
ENSG00000227879.2	228.03	1.82075	2.382e-16	4.90113e-15	-0.028567	0.291209	0.723795
ENSG00000184613.7	957.561	1.4773	2.41035e-16	4.95649e-15	-0.0313364	0.0306738	0.284438
ENSG00000136541.11	118.628	2.29725	2.47764e-16	5.0918e-15	-0.0342696	0.266113	0.702047
ENSG00000170827.6	38.2656	3.70906	2.50769e-16	5.15046e-15	-0.014706	0.785754	0.954093
ENSG00000133030.16	4988.95	1.39345	2.56607e-16	5.26721e-15	0.0346995	0.00969114	0.154058
ENSG00000277103.1	86.1566	3.71981	2.65497e-16	5.44643e-15	-0.0682944	0.128245	0.534925
ENSG00000077616.7	301.204	1.71175	2.7443e-16	5.62632e-15	-0.0283618	0.17815	0.610707
ENSG00000187536.4	49.8731	3.16041	2.78024e-16	5.69657e-15	-0.0346548	0.518134	0.86312
ENSG00000204956.5	251.391	1.33095	2.81551e-16	5.7654e-15	0.0209179	0.286768	0.72061
ENSG00000261732.1	1404.08	2.14027	2.92517e-16	5.98638e-15	0.0412531	0.075059	0.425952
ENSG00000196700.4	1503.36	1.53443	3.03466e-16	6.20673e-15	0.0267136	0.145327	0.561409
ENSG00000079691.16	2529.53	1.05087	3.07855e-16	6.29273e-15	0.0121823	0.418653	0.817938
ENSG00000174652.14	2322.39	1.17736	3.10302e-16	6.33897e-15	-0.0145064	0.410941	0.81405
ENSG00000111364.12	2463.15	0.764434	3.23629e-16	6.60728e-15	-0.00169318	0.865227	0.972729
ENSG00000253352.5	6107.27	1.53168	3.3782e-16	6.89289e-15	-0.0177345	0.319021	0.747666
ENSG00000184863.7	5774.4	1.83045	3.48978e-16	7.11633e-15	-0.0273783	0.205321	0.647586
ENSG00000167992.9	107.611	3.34065	3.6904e-16	7.52094e-15	-0.0551705	0.255095	0.692769
ENSG00000137411.13	1968.59	1.04654	3.74631e-16	7.63034e-15	0.000634558	0.959228	0.99225
ENSG00000204685.6	283.868	1.51664	3.77371e-16	7.68158e-15	-0.00144059	0.937935	0.987261
ENSG00000106034.14	200.643	1.57351	3.80149e-16	7.73354e-15	0.0210383	0.29389	0.725868
ENSG00000153560.8	2623.84	0.850677	3.89356e-16	7.91614e-15	-0.0112519	0.233365	0.676536
ENSG00000253767.2	427.723	2.04757	3.99871e-16	8.12509e-15	0.0387366	0.0856992	0.450101
ENSG00000269937.1	519.033	3.47451	4.00902e-16	8.14121e-15	-0.0111566	0.784134	0.953615
ENSG00000147854.13	5334.42	1.34233	4.01303e-16	8.14453e-15	-0.00921868	0.564121	0.878744
ENSG00000226476.2	350.151	1.63498	4.05807e-16	8.23105e-15	-0.021673	0.264665	0.701432
ENSG00000152242.7	2048.99	1.22608	4.43573e-16	8.99173e-15	-0.00438628	0.755382	0.945816
ENSG00000113971.15	427.34	1.60869	4.65118e-16	9.42292e-15	-0.0138894	0.476891	0.844242
ENSG00000196981.3	657.012	1.7498	4.72954e-16	9.57599e-15	-0.00501185	0.829243	0.963318
ENSG00000105443.10	1615.55	1.45956	4.77233e-16	9.65691e-15	-0.0252219	0.136521	0.547522
ENSG00000166387.8	1631.2	1.08893	4.93726e-16	9.98475e-15	0.0201161	0.187799	0.62452
ENSG00000110395.4	1334.48	0.985394	5.11526e-16	1.03386e-14	0.00768081	0.579257	0.884149
ENSG00000230590.4	456.352	1.76896	5.51655e-16	1.11431e-14	-0.0219057	0.303551	0.734436
ENSG00000203880.8	1820.94	1.5027	5.53566e-16	1.11751e-14	0.00339563	0.874076	0.975781
ENSG00000100393.9	5411.12	1.88256	5.54928e-16	1.1196e-14	-0.0367299	0.0940125	0.467668
ENSG00000138193.11	149.989	2.14858	5.7825e-16	1.16597e-14	0.0184496	0.634818	0.902992
ENSG00000145808.5	290.219	2.42271	5.80101e-16	1.16901e-14	0.0311578	0.375465	0.790889
ENSG00000142197.9	338.126	2.0611	6.31227e-16	1.27129e-14	-0.0285802	0.216152	0.659182
ENSG00000173120.11	6757.12	1.11848	6.3382e-16	1.27576e-14	0.013585	0.304715	0.735022
ENSG00000273270.1	240.872	1.4303	6.51531e-16	1.31064e-14	-0.0353621	0.0240656	0.249188
ENSG00000189420.7	122.821	2.03741	6.74089e-16	1.35522e-14	0.0356402	0.427022	0.82099
ENSG00000157881.10	857.049	1.7391	7.25709e-16	1.45815e-14	0.0530518	0.0288642	0.274166
ENSG00000118420.13	354.821	1.04689	7.37769e-16	1.48151e-14	-0.00497864	0.741146	0.941373
ENSG00000274391.1	882.826	2.384	7.48642e-16	1.50246e-14	-0.0495705	0.0454078	0.339863
ENSG00000271011.1	75.993	2.49297	7.49164e-16	1.50263e-14	0.0340287	0.30215	0.733564
ENSG00000250412.1	32.2501	2.83561	7.56445e-16	1.51546e-14	-0.0305278	0.496146	0.853587
ENSG00000011275.15	7740.29	1.72028	7.56386e-16	1.51546e-14	-0.0537579	0.00122702	0.0459766
ENSG00000156509.10	2090.74	2.27417	7.59344e-16	1.52038e-14	-0.0140956	0.605582	0.894181
ENSG00000132613.11	157.633	2.97679	7.65958e-16	1.53272e-14	-0.0154316	0.715614	0.931825
ENSG00000110888.14	914.889	1.38803	7.67716e-16	1.53534e-14	-0.0278638	0.0447641	0.338384
ENSG00000096070.16	903.086	2.24875	7.844e-16	1.56779e-14	-0.0236608	0.396346	0.804795
ENSG00000136153.16	501.508	0.874982	7.99352e-16	1.59675e-14	-0.00256489	0.868029	0.973231
ENSG00000176953.7	2777.43	2.0243	8.09907e-16	1.61689e-14	-0.0627313	0.00123239	0.046067
ENSG00000240240.5	39.2889	2.8628	8.65569e-16	1.727e-14	-0.0384591	0.360418	0.781034
ENSG00000133858.12	3831.83	1.59244	8.72799e-16	1.74041e-14	-0.00348725	0.856832	0.969542
ENSG00000105576.12	9893.33	1.56429	9.08953e-16	1.81145e-14	-0.040499	0.0103002	0.158834
ENSG00000104218.10	3370.81	1.10957	9.36448e-16	1.86516e-14	-0.00782905	0.581671	0.88488
ENSG00000198929.9	150.13	1.759	9.69823e-16	1.93051e-14	0.0356316	0.214162	0.657163
ENSG00000224420.3	337.12	2.41659	9.8525e-16	1.96008e-14	-0.0199969	0.539939	0.872088
ENSG00000233448.2	208.055	2.34416	9.86721e-16	1.96187e-14	-0.0611759	0.0240833	0.249206
ENSG00000143512.9	168.286	3.34746	9.98213e-16	1.98357e-14	-0.0385937	0.331363	0.759425
ENSG00000275144.1	54.3794	3.63406	1.00102e-15	1.98799e-14	-0.0295723	0.664388	0.914861
ENSG00000278202.1	793.226	2.31276	1.02943e-15	2.04323e-14	-0.00948962	0.738201	0.940401
ENSG00000008277.11	8837.75	1.40839	1.06048e-15	2.10363e-14	0.0256197	0.0729965	0.421653
ENSG00000148660.17	800.515	1.25537	1.06233e-15	2.10608e-14	-0.0181726	0.226727	0.669089
ENSG00000166762.13	127.15	2.42162	1.06661e-15	2.11334e-14	-0.00365548	0.898542	0.981537
ENSG00000103227.15	336.679	2.03128	1.09277e-15	2.16392e-14	-0.014744	0.589705	0.888282
ENSG00000100276.9	185.442	3.32474	1.10357e-15	2.18404e-14	-0.040118	0.338685	0.764168
ENSG00000272606.1	201.697	1.8148	1.12342e-15	2.22204e-14	-0.00360266	0.888249	0.978631
ENSG00000177272.8	2395.25	1.5394	1.14519e-15	2.26381e-14	0.0179084	0.492168	0.851483
ENSG00000151388.7	69.3766	2.71079	1.19042e-15	2.35185e-14	0.0167355	0.744926	0.942849
ENSG00000083067.19	146.439	3.15897	1.19359e-15	2.35676e-14	0.0317113	0.456935	0.835996
ENSG00000153898.9	298.485	1.23721	1.23604e-15	2.43916e-14	0.0209118	0.221693	0.665108
ENSG00000150967.14	485.202	1.7696	1.29264e-15	2.54939e-14	0.0336456	0.104433	0.48943
ENSG00000277149.1	1212.52	1.92255	1.30892e-15	2.58001e-14	-0.0544927	0.00215645	0.0650656
ENSG00000275529.1	150.691	2.43088	1.31394e-15	2.58841e-14	-0.0448002	0.102882	0.485808
ENSG00000196739.11	178.97	3.07186	1.38508e-15	2.72543e-14	-0.0852019	0.0289784	0.274917
ENSG00000205664.7	575.406	1.7044	1.38502e-15	2.72543e-14	-0.026781	0.156111	0.578703
ENSG00000132003.6	540.308	1.58671	1.40794e-15	2.76882e-14	-0.00185642	0.93414	0.987137
ENSG00000225450.1	132.716	2.06568	1.41555e-15	2.78218e-14	-0.0340071	0.182779	0.617438
ENSG00000087008.12	223.064	1.6272	1.42609e-15	2.8013e-14	0.00851751	0.696992	0.925225
ENSG00000182446.10	5001.46	1.05166	1.43943e-15	2.82588e-14	-0.0146795	0.254619	0.692441
ENSG00000132300.15	6725.16	0.724073	1.46483e-15	2.87409e-14	0.00276691	0.783204	0.953162
ENSG00000275832.1	683.974	1.89411	1.48945e-15	2.92072e-14	-0.00819886	0.804367	0.958858
ENSG00000122965.7	4835.53	2.02569	1.49379e-15	2.92755e-14	-0.0293794	0.181767	0.616005
ENSG00000072736.15	3103.58	0.854124	1.49576e-15	2.92974e-14	5.06237e-06	0.999733	1
ENSG00000140650.8	3165.59	1.15587	1.52294e-15	2.98127e-14	0.0213821	0.206475	0.648713
ENSG00000135476.8	3522.64	1.98426	1.60305e-15	3.13629e-14	0.0207689	0.375602	0.790889
ENSG00000255031.2	970.524	2.24991	1.63441e-15	3.19582e-14	-0.0244844	0.355529	0.777518
ENSG00000254859.1	73.8357	2.23041	1.65053e-15	3.2255e-14	-0.029211	0.31273	0.742522
ENSG00000204644.6	973.837	1.67232	1.70942e-15	3.33869e-14	-0.0158794	0.412066	0.814834
ENSG00000160298.14	913.811	2.40273	1.7471e-15	3.41033e-14	0.0218605	0.446221	0.830123
ENSG00000104866.7	566.563	1.43049	1.74898e-15	3.41206e-14	-0.00646555	0.739073	0.940853
ENSG00000257607.1	54.0571	2.93908	1.77193e-15	3.45486e-14	-0.0091321	0.830227	0.963318
ENSG00000106610.11	515.724	1.09537	1.77855e-15	3.4658e-14	-0.0173529	0.190137	0.626463
ENSG00000133812.11	1579.86	2.18949	1.83611e-15	3.57593e-14	0.00513655	0.863609	0.971893
ENSG00000271781.1	107.699	3.47271	1.84433e-15	3.58989e-14	-0.0165153	0.751669	0.944414
ENSG00000267037.1	23.6187	4.36452	1.85681e-15	3.61212e-14	-0.00340319	1	NA
ENSG00000157193.11	2123.16	2.20558	1.92917e-15	3.75077e-14	0.0340902	0.16741	0.596745
ENSG00000072134.12	642.236	1.93109	1.95635e-15	3.80145e-14	-0.0154808	0.488813	0.850313
ENSG00000181045.11	712.65	1.96221	2.03075e-15	3.94378e-14	-0.0437478	0.0384578	0.314939
ENSG00000130270.13	209.147	2.34121	2.03417e-15	3.94818e-14	-0.028447	0.33187	0.759776
ENSG00000179409.7	3530.38	1.24561	2.04178e-15	3.9607e-14	-0.00905953	0.529812	0.86755
ENSG00000163492.10	7253.56	1.70349	2.13382e-15	4.1369e-14	-0.00505416	0.839916	0.965326
ENSG00000174669.8	290.558	2.31849	2.15482e-15	4.17525e-14	-0.0282917	0.309243	0.739538
ENSG00000251526.1	46.9331	1.96273	2.21409e-15	4.28768e-14	-0.00357598	0.907093	0.982962
ENSG00000136010.10	1184.14	1.42318	2.26236e-15	4.37868e-14	-0.0157566	0.330285	0.758207
ENSG00000259316.4	960.937	0.686367	2.28697e-15	4.4238e-14	0.00412546	0.635856	0.903369
ENSG00000088340.12	253.688	3.10397	2.32489e-15	4.49462e-14	-0.0950291	0.00577923	0.116818
ENSG00000090905.14	5155	1.3464	2.36948e-15	4.57824e-14	-0.034661	0.00562019	0.114343
ENSG00000197332.8	400.872	1.67755	2.40963e-15	4.65318e-14	-0.00310099	0.880281	0.975781
ENSG00000170581.10	3298.69	1.67448	2.48178e-15	4.78981e-14	-0.0262549	0.274574	0.708659
ENSG00000062524.12	75.5979	2.75904	2.50572e-15	4.83056e-14	-0.0371594	0.327282	0.756444
ENSG00000079805.13	6447.37	1.22382	2.50516e-15	4.83056e-14	-0.0237526	0.0677738	0.407766
ENSG00000275374.1	30.2435	3.07662	2.53653e-15	4.8872e-14	0.0046966	0.926755	0.987042
ENSG00000130304.13	135.234	1.85131	2.55025e-15	4.91089e-14	0.0194039	0.481707	0.846388
ENSG00000272058.2	61.7672	2.51867	2.55424e-15	4.9158e-14	0.0291697	0.351234	0.774998
ENSG00000263264.1	344.473	2.48707	2.55932e-15	4.92281e-14	0.0260354	0.50404	0.858593
ENSG00000157353.13	537.279	1.50807	2.61083e-15	5.01906e-14	-0.012322	0.529164	0.867429
ENSG00000203616.2	44.7352	3.86686	2.61812e-15	5.03025e-14	0.0378918	0.485992	0.849189
ENSG00000129667.9	644.519	1.81541	2.62771e-15	5.04586e-14	0.00883228	0.707061	0.928823
ENSG00000107443.12	572.917	1.05058	2.63166e-15	5.05061e-14	0.0016145	0.914427	0.984171
ENSG00000248596.3	5526.3	2.33026	2.79213e-15	5.35557e-14	-0.0123201	0.64552	0.907697
ENSG00000132024.14	1190.99	1.61529	2.93318e-15	5.62297e-14	-0.0335895	0.0867213	0.451696
ENSG00000103264.12	3653.68	2.15418	3.07523e-15	5.89198e-14	0.0753616	0.000471056	0.0253802
ENSG00000232434.2	366.428	1.66643	3.19593e-15	6.11982e-14	-0.0325268	0.214929	0.657969
ENSG00000111729.9	70.3786	2.01545	3.33169e-15	6.3762e-14	-0.0349704	0.239692	0.681652
ENSG00000078900.11	1128.64	1.39998	3.35886e-15	6.42461e-14	0.00131162	0.947755	0.989861
ENSG00000158079.11	430.815	1.73027	3.55261e-15	6.79142e-14	-0.00340337	0.876008	0.975781
ENSG00000244155.1	72.418	2.88897	3.65564e-15	6.98447e-14	-0.024296	0.48185	0.846388
ENSG00000174106.2	2076.86	0.948942	3.66954e-15	7.00712e-14	-0.00144891	0.923331	0.986599
ENSG00000003400.11	880.901	1.02766	3.70924e-15	7.07898e-14	0.0170931	0.244292	0.685657
ENSG00000121741.13	7323.7	1.40626	3.72442e-15	7.10399e-14	0.000328487	0.985252	0.998153
ENSG00000261423.1	194.008	2.14126	3.75153e-15	7.15172e-14	0.0294181	0.317571	0.745501
ENSG00000149577.12	830.338	1.98938	3.77034e-15	7.18357e-14	-0.0578772	0.00516212	0.108704
ENSG00000216042.1	49.619	2.76709	3.83109e-15	7.29526e-14	0.0177214	0.651707	0.910592
ENSG00000103044.7	174.257	3.26588	3.90006e-15	7.42247e-14	-0.0221574	0.589435	0.888217
ENSG00000172828.9	245.727	1.67317	3.90871e-15	7.43479e-14	-0.0472408	0.0115125	0.168746
ENSG00000187950.5	162.475	2.11907	3.92486e-15	7.46137e-14	-0.00213081	0.932754	0.987137
ENSG00000241106.3	130.636	2.29848	3.96661e-15	7.53655e-14	-0.0785247	0.000141333	0.0110419
ENSG00000181355.17	78.631	2.12127	4.04095e-15	7.67354e-14	-0.0393752	0.169772	0.599937
ENSG00000142675.14	57.7356	2.70638	4.15798e-15	7.89141e-14	-0.0325017	0.443515	0.829907
ENSG00000203799.7	367.416	2.47375	4.25355e-15	8.06832e-14	-0.048964	0.0931061	0.465255
ENSG00000181666.14	1851.23	1.36864	4.25949e-15	8.0751e-14	-0.0356356	0.00716022	0.132557
ENSG00000170049.6	300.022	2.56685	4.35148e-15	8.24493e-14	-0.0864166	0.000627276	0.0296432
ENSG00000182541.14	957.065	1.71503	4.48916e-15	8.50109e-14	0.0161748	0.419313	0.818087
ENSG00000267060.2	77.3204	3.0554	4.61746e-15	8.73923e-14	-0.0381958	0.390898	0.800916
ENSG00000115137.8	308.006	1.19033	4.72296e-15	8.93396e-14	0.0075464	0.601215	0.893711
ENSG00000240291.1	532.722	1.95219	4.74494e-15	8.97059e-14	0.0485956	0.0137215	0.184827
ENSG00000143630.6	429.085	2.35371	4.85494e-15	9.17348e-14	-0.00316722	0.916491	0.984733
ENSG00000240405.2	148.477	1.92129	4.96504e-15	9.37633e-14	-0.0489946	0.0321696	0.290886
ENSG00000248905.5	2315.41	1.74156	5.24153e-15	9.89303e-14	0.00144771	0.944336	0.989137
ENSG00000136002.13	84.298	3.62893	5.32086e-15	1.00372e-13	0.106531	0.0831355	0.446787
ENSG00000254469.4	264.766	1.80079	5.38258e-15	1.01481e-13	0.0205559	0.346305	0.771002
ENSG00000068400.10	1406.68	1.24847	5.4712e-15	1.03095e-13	-0.0197263	0.265346	0.701563
ENSG00000152457.14	1629.58	1.06391	5.48089e-15	1.0322e-13	0.0228279	0.0717595	0.417457
ENSG00000197978.9	1465.54	2.34785	5.85982e-15	1.10296e-13	-0.0234439	0.395071	0.804259
ENSG00000151612.12	2337.78	2.27257	5.94679e-15	1.11872e-13	-0.0679952	0.0108779	0.164078
ENSG00000204442.3	63.9799	2.12315	6.08802e-15	1.14465e-13	-0.0435529	0.125431	0.529121
ENSG00000215158.6	490.077	1.87725	6.18267e-15	1.16181e-13	0.000678673	0.97679	0.996198
ENSG00000196427.10	1214.44	2.36262	6.30694e-15	1.18452e-13	0.00385036	0.891206	0.979605
ENSG00000155287.7	647.974	1.48788	6.4111e-15	1.20342e-13	0.00233944	0.89714	0.981309
ENSG00000232818.2	169.343	2.69343	6.5562e-15	1.22998e-13	-0.00166619	0.961569	0.992776
ENSG00000249738.3	57.7861	2.96726	6.57609e-15	1.23303e-13	-0.00811032	0.850217	0.968194
ENSG00000172197.10	592.881	1.43133	6.62212e-15	1.24099e-13	0.0162279	0.378044	0.792452
ENSG00000205485.10	625.748	1.71613	6.77258e-15	1.26849e-13	-0.016155	0.431193	0.823058
ENSG00000182362.10	447.271	1.56561	7.36607e-15	1.37889e-13	-0.0375574	0.0347143	0.298028
ENSG00000144357.13	4645.7	1.80118	7.43473e-15	1.39099e-13	0.0464795	0.00782044	0.139015
ENSG00000178295.11	3880.48	1.39508	7.55673e-15	1.41304e-13	0.00351844	0.866383	0.972992
ENSG00000112242.11	1779.01	1.19459	7.80855e-15	1.45933e-13	0.0014969	0.919414	0.985315
ENSG00000241547.1	78.6405	1.95588	7.85743e-15	1.46766e-13	-0.0062649	0.822172	0.963318
ENSG00000157933.9	1334.76	2.32183	7.883e-15	1.47164e-13	-0.0805374	1.58233e-05	0.00249736
ENSG00000261349.1	163.578	1.90635	7.95476e-15	1.48422e-13	-0.0216909	0.513575	0.862192
ENSG00000229146.2	30.0269	4.3977	7.96848e-15	1.48597e-13	-0.00630192	1	1
ENSG00000242861.1	168.41	2.32891	8.26079e-15	1.53965e-13	-0.0101568	0.728254	0.937327
ENSG00000215795.2	58.3334	2.75701	8.79324e-15	1.63799e-13	-0.0129662	0.722509	0.934751
ENSG00000236871.3	71.1085	4.4431	9.01245e-15	1.67791e-13	-0.00340358	0.948464	0.989989
ENSG00000132466.14	9009.5	1.22664	9.08557e-15	1.69061e-13	-0.0199168	0.167144	0.596126
ENSG00000233080.2	245.365	2.77919	1.00237e-14	1.86416e-13	-0.0281169	0.412834	0.815075
ENSG00000065989.12	964.669	2.13922	1.00355e-14	1.86533e-13	0.0412113	0.123535	0.525736
ENSG00000138814.13	897.959	1.41712	1.1272e-14	2.09403e-13	-0.00757386	0.666596	0.915734
ENSG00000263335.1	79.0936	2.03642	1.15087e-14	2.13686e-13	0.0144639	0.61635	0.897381
ENSG00000151779.9	3542.5	1.00832	1.17357e-14	2.17782e-13	-0.00737561	0.545639	0.874661
ENSG00000214753.2	2474.16	1.15897	1.18013e-14	2.18881e-13	-0.0286783	0.0152932	0.198633
ENSG00000071894.11	7012.79	1.49649	1.18079e-14	2.18884e-13	-0.041222	0.0185574	0.220857
ENSG00000104946.7	555.933	1.30637	1.19286e-14	2.21001e-13	-0.0165944	0.379868	0.794195
ENSG00000272720.1	45.0979	3.32021	1.20868e-14	2.23812e-13	-0.11219	0.0118702	0.172062
ENSG00000113742.9	6224.84	1.23096	1.21349e-14	2.24581e-13	0.011316	0.513618	0.862192
ENSG00000134905.13	1197.74	1.1584	1.22038e-14	2.25733e-13	-0.0031243	0.82269	0.963318
ENSG00000215154.3	912.434	2.56496	1.22236e-14	2.25979e-13	-0.0250182	0.425812	0.819908
ENSG00000128487.13	1019.7	0.987996	1.25913e-14	2.32651e-13	-0.0059451	0.736546	0.939812
ENSG00000251129.1	829.763	0.969598	1.26871e-14	2.34294e-13	-0.00859105	0.585751	0.88634
ENSG00000196391.7	101.284	1.63762	1.29699e-14	2.39387e-13	-0.0111483	0.632023	0.901695
ENSG00000089639.7	1086.98	2.22818	1.32363e-14	2.44173e-13	-0.0113482	0.705125	0.928201
ENSG00000166343.6	226.1	2.39507	1.3308e-14	2.45363e-13	-0.0209733	0.479075	0.845538
ENSG00000110497.11	2421.08	1.30283	1.3598e-14	2.50574e-13	-0.0382779	0.0128087	0.178073
ENSG00000175873.3	129.434	2.06148	1.38126e-14	2.54392e-13	-0.017336	0.55686	0.875908
ENSG00000099326.5	1031.35	2.0848	1.39951e-14	2.57615e-13	-0.0182907	0.492042	0.851483
ENSG00000250765.2	34.1917	3.89225	1.40928e-14	2.59275e-13	0.0301877	0.587633	0.887143
ENSG00000111731.9	2991.15	1.43456	1.45148e-14	2.66895e-13	-0.0150473	0.457453	0.836067
ENSG00000230359.4	92.7332	1.60282	1.54528e-14	2.8399e-13	-0.00381367	0.874509	0.975781
ENSG00000197724.7	401.887	1.40028	1.57478e-14	2.89257e-13	0.0105879	0.551201	0.875908
ENSG00000009694.10	4194.42	1.87088	1.5949e-14	2.92794e-13	0.00135738	0.953996	0.991472
ENSG00000065665.17	910.35	1.30091	1.60458e-14	2.94413e-13	-0.0348251	0.172964	0.602777
ENSG00000178631.7	52.6368	3.64474	1.69108e-14	3.10119e-13	0.053139	0.369926	0.787615
ENSG00000260852.1	926.315	2.45287	1.71799e-14	3.14885e-13	-0.0730197	0.00276187	0.0757092
ENSG00000139117.10	1825.96	1.47599	1.74682e-14	3.19998e-13	0.00507402	0.788885	0.954308
ENSG00000269404.3	84.2541	2.84273	1.76897e-14	3.23883e-13	-0.0298426	0.460537	0.838015
ENSG00000107036.8	4520.15	1.66461	1.81677e-14	3.32457e-13	0.0568181	8.55943e-06	0.00151978
ENSG00000011114.11	741.145	0.883166	1.85363e-14	3.39021e-13	0.00289433	0.86036	0.971113
ENSG00000171316.8	7341.33	1.34613	1.91952e-14	3.50884e-13	0.0144982	0.356796	0.778622
ENSG00000124222.18	1499.45	2.17925	1.96009e-14	3.58108e-13	-0.0743591	3.52326e-05	0.00423468
ENSG00000161405.13	5810.05	1.69088	1.9821e-14	3.61745e-13	0.027484	0.314722	0.743278
ENSG00000099904.12	330.203	2.0614	1.98117e-14	3.61745e-13	-0.0675722	0.00832455	0.143776
ENSG00000175697.7	250.509	3.67744	2.09592e-14	3.82312e-13	-0.052869	0.31095	0.741544
ENSG00000262528.2	401.82	2.53181	2.1254e-14	3.87483e-13	-0.070271	0.00868112	0.146482
ENSG00000197321.11	3686.86	1.26654	2.13672e-14	3.89339e-13	0.0333248	0.00506907	0.107033
ENSG00000161509.10	44.268	2.88261	2.1442e-14	3.90496e-13	0.0190868	0.71265	0.930989
ENSG00000142751.11	1842.63	1.3937	2.18532e-14	3.97772e-13	0.018379	0.266986	0.703054
ENSG00000275023.1	4245.05	1.76688	2.20839e-14	4.01758e-13	-0.0167076	0.441378	0.829289
ENSG00000073910.16	5469.97	2.22386	2.22891e-14	4.05275e-13	0.0262042	0.377584	0.791912
ENSG00000198892.6	237.812	2.06739	2.24421e-14	4.0784e-13	-0.0233661	0.44527	0.830123
ENSG00000273137.1	179.577	3.9772	2.26813e-14	4.11969e-13	0.0214533	0.669117	0.917102
ENSG00000204859.8	775.674	1.20403	2.2931e-14	4.16284e-13	-0.00963668	0.538223	0.871486
ENSG00000142082.11	271.242	1.09247	2.29737e-14	4.16839e-13	0.000415643	0.977925	0.996476
ENSG00000276965.1	555.474	1.50232	2.3139e-14	4.19614e-13	-0.0234119	0.22272	0.666229
ENSG00000186086.13	1116.21	2.37727	2.31628e-14	4.19825e-13	0.00899789	0.756888	0.946704
ENSG00000103148.12	480.255	1.8257	2.32025e-14	4.20322e-13	-0.0477749	0.0332277	0.292202
ENSG00000089057.11	1917.67	1.86977	2.33152e-14	4.2214e-13	-0.000471348	0.985427	0.998153
ENSG00000178502.5	2245.77	1.74816	2.33342e-14	4.2226e-13	0.0417945	0.0360452	0.303073
ENSG00000119778.11	1260.07	1.27415	2.36754e-14	4.28208e-13	-0.0167287	0.2633	0.700945
ENSG00000263528.4	5134.58	1.64604	2.42001e-14	4.37466e-13	0.010462	0.589631	0.888282
ENSG00000136152.11	1169.49	0.957761	2.42432e-14	4.38015e-13	-0.0067479	0.604986	0.894095
ENSG00000127616.14	13785.6	1.31154	2.43489e-14	4.39693e-13	-0.0156938	0.399177	0.806145
ENSG00000182979.14	2946.21	1.37436	2.44793e-14	4.41815e-13	-0.02615	0.0952503	0.470084
ENSG00000181396.9	887.059	1.53922	2.48805e-14	4.4882e-13	-0.0141228	0.450827	0.83284
ENSG00000109790.13	1137.75	1.40593	2.54592e-14	4.59015e-13	0.00186782	0.931939	0.987137
ENSG00000167562.8	530.18	1.36517	2.64522e-14	4.76668e-13	-0.0323569	0.0510279	0.358503
ENSG00000182308.6	286.524	2.58905	2.68521e-14	4.83621e-13	-0.00712928	0.826054	0.963318
ENSG00000118762.4	525.375	1.68085	2.73833e-14	4.92928e-13	-0.0298911	0.131919	0.540297
ENSG00000101596.11	5129.14	0.726464	2.74176e-14	4.93286e-13	0.00657315	0.621133	0.898013
ENSG00000275264.1	304.703	2.80717	2.7652e-14	4.97243e-13	-0.0187065	0.602499	0.893937
ENSG00000160271.11	1714.12	1.79354	2.82323e-14	5.07411e-13	0.00731608	0.750252	0.944252
ENSG00000156304.11	1491.22	1.52816	2.83202e-14	5.08723e-13	-0.0305349	0.161322	0.587171
ENSG00000255987.1	226.34	3.7343	2.95817e-14	5.31106e-13	-0.00445568	0.929605	0.987137
ENSG00000228340.2	198.502	1.80071	3.00811e-14	5.39789e-13	-0.0382549	0.126331	0.530555
ENSG00000158683.4	551.236	3.38051	3.03103e-14	5.43616e-13	-0.068044	0.0830607	0.446787
ENSG00000186088.12	280.834	1.05635	3.04531e-14	5.45892e-13	-0.0269583	0.111202	0.503944
ENSG00000164715.5	3154.29	1.26003	3.09158e-14	5.53897e-13	0.00411021	0.790421	0.954728
ENSG00000085999.8	1247.64	1.7518	3.1042e-14	5.55866e-13	0.00873538	0.684824	0.922577
ENSG00000082701.11	1969.74	1.1832	3.12346e-14	5.59023e-13	-0.0328806	0.00325833	0.0829175
ENSG00000136449.10	241.936	2.63184	3.15484e-14	5.64343e-13	-0.0210689	0.539795	0.872088
ENSG00000253305.2	354.694	1.98627	3.29426e-14	5.88976e-13	0.0370363	0.15477	0.577155
ENSG00000157800.14	1362.94	1.40794	3.34167e-14	5.9714e-13	0.00412769	0.840649	0.965387
ENSG00000211448.8	217.578	1.90245	3.3514e-14	5.98566e-13	-0.0469444	0.268724	0.704736
ENSG00000177030.13	814.688	1.24617	3.42852e-14	6.12022e-13	0.0094961	0.584502	0.886081
ENSG00000113761.8	492.398	1.03246	3.45374e-14	6.16201e-13	0.00257484	0.846982	0.96793
ENSG00000169871.9	978.482	1.70153	3.51172e-14	6.2622e-13	-0.011726	0.576957	0.883783
ENSG00000147316.9	2304.64	1.02883	3.58761e-14	6.39419e-13	0.00353927	0.862185	0.971348
ENSG00000078687.13	673.108	2.13746	3.60321e-14	6.41866e-13	0.00198361	0.946853	0.989736
ENSG00000188219.11	313.134	2.03081	3.66036e-14	6.51708e-13	-0.0414883	0.0765102	0.429099
ENSG00000169918.6	73.6605	2.5818	3.67763e-14	6.54442e-13	0.0138937	0.688941	0.924248
ENSG00000230071.2	75.0011	2.63001	3.96139e-14	7.04571e-13	-0.0806426	0.00841045	0.143778
ENSG00000266074.5	74.9388	3.26494	4.01352e-14	7.13473e-13	-0.0590513	0.267423	0.703095
ENSG00000154874.11	1264.58	1.59766	4.01948e-14	7.14162e-13	-0.0361223	0.0360584	0.303073
ENSG00000272836.1	111.075	3.72385	4.14409e-14	7.35921e-13	-0.0606645	0.226431	0.668809
ENSG00000072786.9	3069.25	0.885967	4.18358e-14	7.42548e-13	0.00661802	0.557566	0.875908
ENSG00000120314.15	1496.32	0.926517	4.28862e-14	7.60797e-13	-0.00695337	0.590955	0.888853
ENSG00000114857.14	5291.49	1.26895	4.3143e-14	7.64956e-13	-0.0172379	0.332763	0.759914
ENSG00000126003.6	1532.61	1.31741	4.35372e-14	7.71545e-13	0.011758	0.557628	0.875908
ENSG00000239415.1	323.503	1.53197	4.82337e-14	8.54333e-13	0.0465298	0.0028462	0.0770744
ENSG00000267030.1	120.438	2.83717	4.94814e-14	8.75979e-13	-0.0116797	0.767785	0.948576
ENSG00000162929.10	483.902	0.831816	4.97624e-14	8.80499e-13	0.00487823	0.71813	0.933199
ENSG00000152527.10	71.3915	1.79221	5.0651e-14	8.95759e-13	-0.0315542	0.254641	0.692441
ENSG00000139620.9	2509.38	1.26119	5.10348e-14	9.0208e-13	0.0132104	0.394943	0.804259
ENSG00000072609.14	2516.17	0.977992	5.12174e-14	9.04841e-13	-0.0054855	0.66267	0.914332
ENSG00000149262.13	2575.04	1.2788	5.12922e-14	9.05695e-13	-0.0360158	0.00303677	0.0805436
ENSG00000277463.1	36.6164	3.48449	5.15265e-14	9.09362e-13	-0.0404648	0.413036	0.815075
ENSG00000247240.4	510.611	2.09648	5.2078e-14	9.18623e-13	0.0227848	0.388977	0.799496
ENSG00000167968.9	95.8761	2.11859	5.27276e-14	9.29603e-13	0.00331076	0.921384	0.985598
ENSG00000139624.9	1404.27	1.76212	5.50071e-14	9.69291e-13	-0.0486085	0.0117317	0.170997
ENSG00000141524.12	3912.23	1.50588	5.65526e-14	9.96012e-13	0.00116495	0.957106	0.992159
ENSG00000134324.8	3843.62	1.7794	5.84248e-14	1.02846e-12	-0.0134294	0.530386	0.86755
ENSG00000198720.9	627.449	1.56251	5.84882e-14	1.02904e-12	-0.0102951	0.649772	0.909495
ENSG00000261140.1	53.2324	3.56632	6.07759e-14	1.06874e-12	-0.0192608	0.71145	0.930455
ENSG00000264222.1	73.0647	3.49186	6.11385e-14	1.07457e-12	-0.0797054	0.0759987	0.427612
ENSG00000090006.14	2229.45	2.5857	6.1888e-14	1.08718e-12	-0.0219402	0.490007	0.8508
ENSG00000223756.3	255.464	1.53206	6.1971e-14	1.08808e-12	-0.0273873	0.15155	0.57052
ENSG00000243453.1	127.762	3.03049	6.40819e-14	1.12457e-12	-0.00807953	0.843642	0.966706
ENSG00000275307.1	296.972	1.51211	6.42387e-14	1.12674e-12	-0.0199383	0.28509	0.719563
ENSG00000207720.1	289.838	2.33907	6.43064e-14	1.12722e-12	0.0560136	0.0450778	0.339133
ENSG00000168646.9	450.95	1.58136	6.43318e-14	1.12722e-12	-0.0113677	0.624992	0.898444
ENSG00000118900.11	1744.1	1.29017	6.43822e-14	1.12753e-12	0.0148563	0.35027	0.773893
ENSG00000096093.11	211.401	2.06206	6.8258e-14	1.19479e-12	-0.00684803	0.806547	0.959066
ENSG00000008128.19	1555.39	1.47328	6.93007e-14	1.21243e-12	0.00299236	0.881176	0.976135
ENSG00000267042.1	40.3091	3.47737	6.98619e-14	1.22162e-12	-0.0623408	0.291724	0.724277
ENSG00000090372.11	1915.49	1.1162	7.03812e-14	1.23007e-12	0.00166001	0.92352	0.986688
ENSG00000105737.6	67.4354	3.19519	7.27743e-14	1.27125e-12	-0.0659938	0.122987	0.524903
ENSG00000226359.1	27.5531	3.23018	7.33438e-14	1.28054e-12	0.0596846	0.253699	0.691442
ENSG00000138031.11	5352.49	1.5363	7.36267e-14	1.28483e-12	0.0207331	0.273612	0.70793
ENSG00000109685.14	9836.63	1.62544	7.42121e-14	1.29438e-12	0.00977796	0.651416	0.910481
ENSG00000060709.10	184.56	2.09257	7.82392e-14	1.36393e-12	-0.0223312	0.457439	0.836067
ENSG00000254995.4	929.508	1.8775	7.88904e-14	1.37458e-12	-0.06057	0.000392265	0.0222253
ENSG00000140326.9	510.662	1.21851	8.08296e-14	1.40765e-12	-0.0269821	0.0688554	0.409966
ENSG00000141736.10	275.523	2.02285	8.1989e-14	1.42712e-12	0.0112717	0.673499	0.919349
ENSG00000197442.9	3085.79	1.46444	8.3667e-14	1.45558e-12	0.0197411	0.341166	0.767061
ENSG00000108465.11	1904.29	1.44206	8.50582e-14	1.47904e-12	-0.00468889	0.81933	0.962848
ENSG00000245526.5	1305.22	1.28306	8.61024e-14	1.49643e-12	0.0330981	0.269197	0.705495
ENSG00000052841.11	4870.98	1.01277	8.62868e-14	1.49888e-12	-0.0204602	0.0566732	0.372223
ENSG00000111012.6	325.654	2.13434	8.64339e-14	1.50067e-12	-0.0105561	0.701871	0.92721
ENSG00000134516.12	12266.6	1.27403	8.69294e-14	1.50851e-12	-0.0235408	0.13646	0.547522
ENSG00000164845.13	77.2188	2.40181	8.7032e-14	1.50953e-12	0.00750702	0.814941	0.962122
ENSG00000275778.1	469.573	1.32555	8.73904e-14	1.51497e-12	-0.0356238	0.012632	0.176385
ENSG00000173898.8	163.18	2.04275	8.96769e-14	1.55383e-12	0.0304794	0.282331	0.716723
ENSG00000267281.2	328.463	1.60493	9.05836e-14	1.56874e-12	-0.0251835	0.328006	0.756598
ENSG00000259660.2	138.17	2.64811	9.08319e-14	1.57225e-12	0.0805689	0.015178	0.197662
ENSG00000242828.1	176.626	1.89887	9.19639e-14	1.59104e-12	0.0410174	0.106997	0.495452
ENSG00000126012.8	5942.38	1.21963	9.84431e-14	1.70227e-12	0.0192331	0.17477	0.605762
ENSG00000066777.5	4785.65	1.08553	1.01813e-13	1.75966e-12	0.0198923	0.192478	0.630559
ENSG00000179979.8	428.831	2.23085	1.02146e-13	1.76452e-12	0.0394795	0.345871	0.771002
ENSG00000223343.1	65.2093	2.65121	1.04553e-13	1.80454e-12	0.0447144	0.274701	0.708659
ENSG00000255152.5	1253.29	2.67597	1.04568e-13	1.80454e-12	-0.0020695	0.951379	0.990898
ENSG00000003393.11	2000.32	1.45878	1.04957e-13	1.81034e-12	0.0034204	0.853425	0.968664
ENSG00000174915.8	492.568	1.31559	1.06353e-13	1.83349e-12	0.0434972	0.00893435	0.148603
ENSG00000163820.11	1530.08	1.76652	1.09082e-13	1.87959e-12	0.0189944	0.459905	0.837531
ENSG00000140829.8	3945.83	1.04518	1.09656e-13	1.88853e-12	-0.00877561	0.492308	0.851483
ENSG00000213671.3	43.6926	3.03307	1.10651e-13	1.90471e-12	-0.0435764	0.350542	0.774056
ENSG00000128512.16	5797.71	1.18063	1.16665e-13	2.00722e-12	-0.00427774	0.79556	0.956145
ENSG00000090020.7	648.65	2.12044	1.20149e-13	2.06613e-12	-0.0136695	0.665205	0.915176
ENSG00000217929.3	36.2941	2.92766	1.21932e-13	2.09573e-12	0.0235	0.629192	0.9005
ENSG00000112343.9	1483.9	1.17407	1.22124e-13	2.09798e-12	0.00862442	0.645721	0.907697
ENSG00000105426.11	74.1677	2.79551	1.22258e-13	2.09923e-12	-0.0149016	0.741527	0.941598
ENSG00000115020.13	4922.5	1.14029	1.22792e-13	2.10734e-12	-0.0132414	0.375837	0.790889
ENSG00000255864.2	45.9235	2.44996	1.24322e-13	2.13254e-12	0.00114568	0.976371	0.99604
ENSG00000255322.1	29.9845	2.90865	1.25075e-13	2.14438e-12	0.0145342	0.744366	0.942675
ENSG00000171634.13	10879.6	1.32213	1.29326e-13	2.21614e-12	-0.00224107	0.891681	0.97986
[truncated: 56,691 more rows]
