# Supplementary material for: The Tudor SND1 protein is an m6A RNA reader essential for replication of Kaposi’s sarcoma-associated herpesvirus
Source: eLife. 2019 Oct 24;8:e47261. doi: 10.7554/eLife.47261 (PMC6812964; doi:10.7554/eLife.47261)
Supplement: Supplementary file 6. [file elife-47261-supp6.xlsx]

## Sheet: 0H v 20H m6A diff & SND1 stats
		SND1
			IP vs INPUT diffs			Time course diffs			m6A Diffs
Transcript.stable.ID	Gene	Mean.Expression	log2FoldChange	pvalue	FDR	log2FoldChange	pvalue	FDR	chr	chromStart	chromEnd	score	strand	thickStart	thickEnd	itemRgb	blockCount	blockSizes	blockStarts	lg.p	lg.fdr	fold_enrchment	diff.lg.fdr	diff.lg.p	diff.log2.fc
ENST00000547003	ENSG00000123352	2164.7	0.328994	0.132468	0.416886	-0.083003	2.79e-09	4.52e-06	chr12	49524869	49526198	5e-19	+	49524869	49526198	0	2	27,121,	0,1208	-18.3	-17	5.4	-1.55	-2.29	1.9
ENST00000478938	ENSG00000078808	2650.54	0.0523361	0.426915	0.913695	0.0841766	7.15e-09	1.02e-05	chr1	1219645	1219895	1.7e-06	-	1219645	1219895	0	1	250,	0	-5.78	-5.41	16	-4.26	-5.84	2.41
ENST00000478938	ENSG00000078808	2650.54	0.0523361	0.426915	0.913695	0.0841766	7.15e-09	1.02e-05	chr1	1218599	1218998	5.9e-07	-	1218599	1218998	0	1	399,	0	-6.23	-5.84	3.44	-2.06	-2.97	2.16
ENST00000494748	ENSG00000078808	2650.54	0.0523361	0.426915	0.913695	0.0841766	7.15e-09	1.02e-05	chr1	1217030	1219123	1.3e-06	-	1217030	1219123	0	3	658,176,355,	0,1427,1738	-5.9	-5.52	17.3	-1.46	-2.16	1.03
ENST00000494748	ENSG00000078808	2650.54	0.0523361	0.426915	0.913695	0.0841766	7.15e-09	1.02e-05	chr1	1219617	1219866	0.00028	-	1219617	1219866	0	1	249,	0	-3.55	-3.27	10.3	-4.02	-5.54	2.5
ENST00000398637	ENSG00000111371	10927.7	-0.259376	0.798757	1	0.0924999	1.99e-08	2.39e-05	chr12	46268613	46268912	3.2e-11	-	46268613	46268912	0	1	299,	0	-10.5	-9.8	5	-1.82	-2.66	2.02
ENST00000439706	ENSG00000111371	10927.7	-0.259376	0.798757	1	0.0924999	1.99e-08	2.39e-05	chr12	46268598	46268897	4.3e-10	-	46268598	46268897	0	1	299,	0	-9.37	-8.75	5.13	-2.13	-3.07	2.04
ENST00000549049	ENSG00000111371	10927.7	-0.259376	0.798757	1	0.0924999	1.99e-08	2.39e-05	chr12	46268595	46268895	4.8e-10	-	46268595	46268895	0	1	300,	0	-9.32	-8.71	5.33	-1.72	-2.53	2.02
ENST00000551506	ENSG00000111371	10927.7	-0.259376	0.798757	1	0.0924999	1.99e-08	2.39e-05	chr12	46229627	46268806	2.5e-16	-	46229627	46268806	0	2	12,281,	0,38898	-15.6	-14.5	3.55	-3.17	-4.47	2.37
ENST00000369850	ENSG00000196924	7417.83	0.96312	0.00485427	0.0246478	0.113563	3.42e-08	3.57e-05	chrX	154349023	154349449	0.0012	-	154349023	154349449	0	2	13,88,	0,338	-2.91	-1.81	2.4	-1.59	-2.35	3.13
ENST00000420627	ENSG00000196924	7417.83	0.96312	0.00485427	0.0246478	0.113563	3.42e-08	3.57e-05	chrX	154349021	154349447	0.00044	-	154349021	154349447	0	2	15,86,	0,340	-3.36	-2.23	2.8	-1.64	-2.41	3.21
ENST00000490936	ENSG00000196924	7417.83	0.96312	0.00485427	0.0246478	0.113563	3.42e-08	3.57e-05	chrX	154348995	154349470	5.4e-05	-	154348995	154349470	0	2	41,109,	0,366	-4.27	-3.08	3	-1.6	-2.36	2.88
ENST00000610817	ENSG00000196924	7417.83	0.96312	0.00485427	0.0246478	0.113563	3.42e-08	3.57e-05	chrX	154348981	154349457	0.00041	-	154348981	154349457	0	2	55,96,	0,380	-3.39	-2.26	2.6	-1.8	-2.64	3.5
ENST00000534336	ENSG00000251562	33041.7	-1.09317	0.971903	1	-0.116694	5.78e-08	5.31e-05	chr11	65499104	65499503	2e-46	+	65499104	65499503	0	1	399,	0	-45.7	-43.2	4.05	-1.71	-2.52	1.26
ENST00000534336	ENSG00000251562	33041.7	-1.09317	0.971903	1	-0.116694	5.78e-08	5.31e-05	chr11	65502736	65502986	2e-46	+	65502736	65502986	0	1	250,	0	-45.7	-43.2	2.15	-4.49	-6.13	1.82
ENST00000619449	ENSG00000251562	33041.7	-1.09317	0.971903	1	-0.116694	5.78e-08	5.31e-05	chr11	65499086	65499536	1.9e-10	+	65499086	65499536	0	1	450,	0	-9.72	-9.07	5.52	-2.26	-3.25	1.33
ENST00000619449	ENSG00000251562	33041.7	-1.09317	0.971903	1	-0.116694	5.78e-08	5.31e-05	chr11	65502729	65502979	1.9e-10	+	65502729	65502979	0	1	250,	0	-9.72	-9.07	2.22	-4.56	-6.21	1.85
ENST00000619449	ENSG00000251562	33041.7	-1.09317	0.971903	1	-0.116694	5.78e-08	5.31e-05	chr11	65499935	65501133	1.9e-10	+	65499935	65501133	0	1	1198,	0	-9.72	-9.07	9.03	-1.5	-2.22	0.627
ENST00000234256	ENSG00000115902	5502.53	-0.520299	0.99559	1	0.0527053	1.3e-07	9.64e-05	chr2	64989450	65003983	2e-13	+	64989450	65003983	0	3	720,43,31,	0,11997,14502	-12.7	-11.8	12.5	-2.22	-3.19	1.86
ENST00000287934	ENSG00000157240	262.044	-0.0597602	0.553434	1	0.138208	1.36e-07	9.64e-05	chr7	91266501	91267099	4e-15	+	91266501	91267099	0	1	598,	0	-14.4	-13.3	17	-1.52	-2.24	-1.77
ENST00000287934	ENSG00000157240	262.044	-0.0597602	0.553434	1	0.138208	1.36e-07	9.64e-05	chr7	91265805	91266055	4e-15	+	91265805	91266055	0	1	250,	0	-14.4	-12.2	4.75	-1.51	-2.23	-4.2
ENST00000242351	ENSG00000105939	5217.89	0.234971	0.159928	0.484139	-0.0640497	1.49e-07	0.000100952	chr7	139079506	139080007	6.3e-15	-	139079506	139080007	0	1	501,	0	-14.2	-13.2	27	-1.34	-1.99	1.58
ENST00000471652	ENSG00000105939	5217.89	0.234971	0.159928	0.484139	-0.0640497	1.49e-07	0.000100952	chr7	139079538	139079986	4e-15	-	139079538	139079986	0	1	448,	0	-14.4	-13.3	27.1	-1.45	-2.15	1.68
ENST00000299238	ENSG00000166189	360.895	-0.702387	0.973937	1	0.103771	4.97e-07	0.000215638	chr10	102065839	102067938	6.2e-08	+	102065839	102067938	0	1	2099,	0	-7.21	-6.76	60.4	-2.6	-3.7	-0.259
ENST00000256442	ENSG00000134057	1917.17	-1.54939	1	1	0.0611844	5.23e-07	0.000220651	chr5	69175002	69175532	0.0037	+	69175002	69175532	0	2	111,136,	0,394	-2.43	-2.17	12.7	-4.3	-5.89	5.81
ENST00000507798	ENSG00000134057	1917.17	-1.54939	1	1	0.0611844	5.23e-07	0.000220651	chr5	69175010	69175486	0.00078	+	69175010	69175486	0	2	103,90,	0,386	-3.11	-2.84	12.7	-3.98	-5.49	5.86
ENST00000312584	ENSG00000173530	1558.12	0.0458278	0.43635	0.92244	-0.076486	1.01e-06	0.000374875	chr8	23137679	23137880	1.7e-07	-	23137679	23137880	0	1	201,	0	-6.77	-6.34	27.5	-2.13	-3.07	2.15
ENST00000261183	ENSG00000091039	2776.81	-0.843956	0.999434	1	0.0720571	1.39e-06	0.000471819	chr12	76355742	76355993	0.02	-	76355742	76355993	0	1	251,	0	-1.7	-1.45	29	-1.75	-2.56	2.1
ENST00000393249	ENSG00000091039	2776.81	-0.843956	0.999434	1	0.0720571	1.39e-06	0.000471819	chr12	76355694	76356699	1.1e-07	-	76355694	76356699	0	2	327,74,	0,931	-6.95	-6.51	27.2	-1.93	-2.81	1.99
ENST00000393249	ENSG00000091039	2776.81	-0.843956	0.999434	1	0.0720571	1.39e-06	0.000471819	chr12	76389731	76390472	3.5e-08	-	76389731	76390472	0	2	98,53,	0,688	-7.46	-6.99	4.29	-1.58	-2.33	1.85
ENST00000611266	ENSG00000091039	2776.81	-0.843956	0.999434	1	0.0720571	1.39e-06	0.000471819	chr12	76355742	76355993	0.02	-	76355742	76355993	0	1	251,	0	-1.7	-1.45	29	-1.75	-2.56	2.1
ENST00000395699	ENSG00000146676	5697.64	1.6547	5.77e-07	5.39e-06	-0.100456	1.69e-06	0.000550826	chr7	44882869	44885361	1.3e-28	-	44882869	44885361	0	1	2492,	0	-27.9	-26	103	-4.37	-5.97	0.793
ENST00000414701	ENSG00000115275	1355.97	-1.08585	0.999991	1	0.0679329	1.8e-06	0.000573684	chr2	74463362	74465346	0.0013	-	74463362	74465346	0	3	24,227,33,	0,1133,1951	-2.87	-2.6	6.54	-1.76	-2.58	5.57
ENST00000448666	ENSG00000115275	1355.97	-1.08585	0.999991	1	0.0679329	1.8e-06	0.000573684	chr2	74464553	74464923	0.02	-	74464553	74464923	0	2	169,28,	0,342	-1.7	-1.45	5.05	-1.57	-2.32	5.44
ENST00000452063	ENSG00000115275	1355.97	-1.08585	0.999991	1	0.0679329	1.8e-06	0.000573684	chr2	74461156	74465410	1.6e-42	-	74461156	74465410	0	5	1856,197,227,92,97,	0,2033,3339,3739,4157	-41.8	-39.5	26.7	-1.35	-2.01	-0.1
ENST00000486036	ENSG00000115275	1355.97	-1.08585	0.999991	1	0.0679329	1.8e-06	0.000573684	chr2	74464559	74465400	1.6e-33	-	74464559	74465400	0	2	163,505,	0,336	-32.8	-30.8	12.3	-2.14	-3.08	3.78
ENST00000396398	ENSG00000198951	1374.44	-1.17144	1	1	0.0641	2.32e-06	0.000646491	chr22	42059850	42060201	1e-07	-	42059850	42060201	0	1	351,	0	-6.99	-6.55	9.57	-1.34	-2	0.219
ENST00000402937	ENSG00000198951	1374.44	-1.17144	1	1	0.0641	2.32e-06	0.000646491	chr22	42059899	42060195	6.3e-13	-	42059899	42060195	0	1	296,	0	-12.2	-11.3	9.46	-1.49	-2.22	0.208
ENST00000508461	ENSG00000116698	4860.43	1.57495	1.36e-10	1.8e-09	-0.0648129	2.29e-06	0.000646491	chr1	183551963	183552263	3e-07	+	183551963	183552263	0	1	300,	0	-6.52	-6.11	2.92	-2.47	-3.52	2.52
ENST00000075430	ENSG00000060069	870.502	0.824043	0.0160382	0.070085	0.113542	2.77e-06	0.000757421	chr18	79754054	79754304	0.00014	+	79754054	79754304	0	1	250,	0	-3.85	-3.56	12.2	-2.21	-3.18	-2.72
ENST00000299543	ENSG00000060069	870.502	0.824043	0.0160382	0.070085	0.113542	2.77e-06	0.000757421	chr18	79754062	79754311	0.00015	+	79754062	79754311	0	1	249,	0	-3.83	-3.53	16.8	-1.91	-2.78	-2.6
ENST00000590599	ENSG00000060069	870.502	0.824043	0.0160382	0.070085	0.113542	2.77e-06	0.000757421	chr18	79736392	79754354	1.3e-08	+	79736392	79754354	0	2	129,703,	0,17259	-7.87	-7.37	16	-2.57	-3.66	-1.31
ENST00000591598	ENSG00000060069	870.502	0.824043	0.0160382	0.070085	0.113542	2.77e-06	0.000757421	chr18	79754055	79754304	0.00022	+	79754055	79754304	0	1	249,	0	-3.66	-3.37	12.4	-2.03	-2.93	-2.64
ENST00000613122	ENSG00000060069	870.502	0.824043	0.0160382	0.070085	0.113542	2.77e-06	0.000757421	chr18	79717556	79728977	2.5e-11	+	79717556	79728977	0	3	120,207,71,	0,253,11350	-10.6	-8.79	2.4	-1.39	-2.07	-1.07
ENST00000613122	ENSG00000060069	870.502	0.824043	0.0160382	0.070085	0.113542	2.77e-06	0.000757421	chr18	79736361	79754386	2.5e-11	+	79736361	79754386	0	2	160,735,	0,17290	-10.6	-9.85	13.3	-2.02	-2.92	-0.934
ENST00000360039	ENSG00000197093	42.0059	2.30228	0.0012968	0.00743096	-0.263162	3.68e-06	0.000897254	chr7	100160288	100160438	0.017	-	100160288	100160438	0	1	150,	0	-1.76	-1.51	26.2	-2.48	-3.55	4.45
ENST00000411994	ENSG00000197093	42.0059	2.30228	0.0012968	0.00743096	-0.263162	3.68e-06	0.000897254	chr7	100160299	100160445	0.0047	-	100160299	100160445	0	1	146,	0	-2.33	-2.07	22.2	-2.37	-3.4	4.38
ENST00000413800	ENSG00000197093	42.0059	2.30228	0.0012968	0.00743096	-0.263162	3.68e-06	0.000897254	chr7	100160285	100160435	0.022	-	100160285	100160435	0	1	150,	0	-1.65	-1.4	27.5	-2.51	-3.58	4.48
ENST00000495882	ENSG00000197093	42.0059	2.30228	0.0012968	0.00743096	-0.263162	3.68e-06	0.000897254	chr7	100160280	100160429	0.0036	-	100160280	100160429	0	1	149,	0	-2.44	-2.18	27.5	-2.36	-3.39	4.47
ENST00000229471	ENSG00000010810	4108.21	0.139384	0.279479	0.721086	0.0642874	4.75e-06	0.00109242	chr6	111661428	111674568	0.00059	-	111661428	111674568	0	2	519,70,	0,13070	-3.23	-2.96	28.6	-1.4	-2.08	1.28
ENST00000354650	ENSG00000010810	4108.21	0.139384	0.279479	0.721086	0.0642874	4.75e-06	0.00109242	chr6	111707976	111720062	0.00036	-	111707976	111720062	0	3	44,97,258,	0,6370,11828	-3.44	-3.16	6.5	-2.68	-3.8	1.38
ENST00000354650	ENSG00000010810	4108.21	0.139384	0.279479	0.721086	0.0642874	4.75e-06	0.00109242	chr6	111661424	111674572	9.3e-06	-	111661424	111674572	0	2	523,74,	0,13074	-5.03	-4.7	26.2	-1.4	-2.08	1.31
ENST00000462856	ENSG00000010810	4108.21	0.139384	0.279479	0.721086	0.0642874	4.75e-06	0.00109242	chr6	111708013	111720047	2.7e-05	-	111708013	111720047	0	3	7,97,243,	0,6333,11791	-4.57	-4.26	7.14	-2.25	-3.23	1.34
ENST00000484067	ENSG00000010810	4108.21	0.139384	0.279479	0.721086	0.0642874	4.75e-06	0.00109242	chr6	111719826	111780567	0.00056	-	111719826	111780567	0	2	236,2,	0,60739	-3.25	-2.98	5.9	-1.43	-2.12	1.16
ENST00000491885	ENSG00000010810	4108.21	0.139384	0.279479	0.721086	0.0642874	4.75e-06	0.00109242	chr6	111661606	111676444	1e-10	-	111661606	111676444	0	3	341,132,26,	0,12892,14812	-10	-9.37	10.1	-2.48	-3.54	1.49
ENST00000518630	ENSG00000010810	4108.21	0.139384	0.279479	0.721086	0.0642874	4.75e-06	0.00109242	chr6	111714431	111720031	8.3e-05	-	111714431	111720031	0	2	12,227,	0,5373	-4.08	-3.79	6.25	-2.45	-3.51	1.95
ENST00000520518	ENSG00000010810	4108.21	0.139384	0.279479	0.721086	0.0642874	4.75e-06	0.00109242	chr6	111714371	111740986	5e-05	-	111714371	111740986	0	3	72,258,6,	0,5433,26609	-4.3	-4	7.43	-2.18	-3.13	1.38
ENST00000521062	ENSG00000010810	4108.21	0.139384	0.279479	0.721086	0.0642874	4.75e-06	0.00109242	chr6	111719836	111720024	0.0004	-	111719836	111720024	0	1	188,	0	-3.4	-3.12	6	-1.61	-2.37	1.47
ENST00000523322	ENSG00000010810	4108.21	0.139384	0.279479	0.721086	0.0642874	4.75e-06	0.00109242	chr6	111714368	111740983	3e-05	-	111714368	111740983	0	3	75,258,3,	0,5436,26612	-4.52	-4.21	6.12	-2.38	-3.4	1.59
ENST00000523574	ENSG00000010810	4108.21	0.139384	0.279479	0.721086	0.0642874	4.75e-06	0.00109242	chr6	111714366	111798376	1.7e-10	-	111714366	111798376	0	4	77,258,70,22,	0,5438,66199,83988	-9.76	-9.11	6.37	-2.31	-3.31	1.36
ENST00000524310	ENSG00000010810	4108.21	0.139384	0.279479	0.721086	0.0642874	4.75e-06	0.00109242	chr6	111714402	111720059	0.00014	-	111714402	111720059	0	2	41,255,	0,5402	-3.86	-3.57	6.5	-2.11	-3.04	1.5
ENST00000538466	ENSG00000010810	4108.21	0.139384	0.279479	0.721086	0.0642874	4.75e-06	0.00109242	chr6	111661421	111694460	1.3e-20	-	111661421	111694460	0	3	526,132,86,	0,13077,32953	-19.9	-18.4	24	-3.14	-4.42	1.53
ENST00000538466	ENSG00000010810	4108.21	0.139384	0.279479	0.721086	0.0642874	4.75e-06	0.00109242	chr6	111707928	111720062	1.3e-20	-	111707928	111720062	0	3	92,97,258,	0,6418,11876	-19.9	-18.4	5.89	-3.91	-5.4	2.18
ENST00000221448	ENSG00000104852	3663.24	-0.282744	0.899593	1	-0.0576083	5.61e-06	0.00123422	chr19	49108077	49108466	0.012	+	49108077	49108466	0	1	389,	0	-1.92	-1.67	13.6	-4.24	-5.81	2.09
ENST00000401730	ENSG00000104852	3663.24	-0.282744	0.899593	1	-0.0576083	5.61e-06	0.00123422	chr19	49085550	49086518	1.3e-06	+	49085550	49086518	0	2	86,114,	0,854	-5.88	-5.51	2.97	-2.11	-3.05	1.88
ENST00000401730	ENSG00000104852	3663.24	-0.282744	0.899593	1	-0.0576083	5.61e-06	0.00123422	chr19	49107904	49108503	1.3e-08	+	49107904	49108503	0	1	599,	0	-7.87	-7.37	19.9	-3.9	-5.39	1.88
ENST00000544278	ENSG00000104852	3663.24	-0.282744	0.899593	1	-0.0576083	5.61e-06	0.00123422	chr19	49107858	49108552	2e-21	+	49107858	49108552	0	1	694,	0	-20.7	-19.2	20	-4.74	-6.44	2
ENST00000595231	ENSG00000104852	3663.24	-0.282744	0.899593	1	-0.0576083	5.61e-06	0.00123422	chr19	49108161	49108457	7.1e-08	+	49108161	49108457	0	1	296,	0	-7.15	-6.7	16.2	-2.94	-4.15	1.81
ENST00000598441	ENSG00000104852	3663.24	-0.282744	0.899593	1	-0.0576083	5.61e-06	0.00123422	chr19	49085520	49086535	0.0076	+	49085520	49086535	0	2	116,131,	0,884	-2.12	-1.86	2.41	-1.81	-2.64	1.8
ENST00000598441	ENSG00000104852	3663.24	-0.282744	0.899593	1	-0.0576083	5.61e-06	0.00123422	chr19	49107888	49108479	0.00011	+	49107888	49108479	0	1	591,	0	-3.96	-3.66	10.4	-4.51	-6.14	1.97
ENST00000601065	ENSG00000104852	3663.24	-0.282744	0.899593	1	-0.0576083	5.61e-06	0.00123422	chr19	49085516	49086528	0.0022	+	49085516	49086528	0	2	120,124,	0,888	-2.66	-2.4	2.35	-2.11	-3.05	1.87
ENST00000601065	ENSG00000104852	3663.24	-0.282744	0.899593	1	-0.0576083	5.61e-06	0.00123422	chr19	49107914	49108500	3e-05	+	49107914	49108500	0	1	586,	0	-4.52	-4.21	19.9	-3.87	-5.36	1.89
ENST00000356136	ENSG00000198382	1245.56	0.479551	0.0151055	0.0665271	-0.055878	5.72e-06	0.00124185	chr11	76140761	76141606	5e-11	+	76140761	76141606	0	1	845,	0	-10.3	-9.64	34	-2.07	-2.98	1.56
ENST00000525183	ENSG00000198382	1245.56	0.479551	0.0151055	0.0665271	-0.055878	5.72e-06	0.00124185	chr11	76140776	76141611	1.6e-11	+	76140776	76141611	0	1	835,	0	-10.8	-10.1	41.7	-1.57	-2.32	1.41
ENST00000528420	ENSG00000198382	1245.56	0.479551	0.0151055	0.0665271	-0.055878	5.72e-06	0.00124185	chr11	76140759	76141597	2.9e-10	+	76140759	76141597	0	1	838,	0	-9.54	-8.9	35.6	-1.78	-2.61	1.55
ENST00000531818	ENSG00000198382	1245.56	0.479551	0.0151055	0.0665271	-0.055878	5.72e-06	0.00124185	chr11	76140730	76141666	2e-11	+	76140730	76141666	0	1	936,	0	-10.7	-10	41.6	-1.59	-2.35	1.6
ENST00000532130	ENSG00000198382	1245.56	0.479551	0.0151055	0.0665271	-0.055878	5.72e-06	0.00124185	chr11	76140743	76141585	3.2e-11	+	76140743	76141585	0	1	842,	0	-10.5	-9.75	31.1	-1.77	-2.6	1.57
ENST00000533454	ENSG00000198382	1245.56	0.479551	0.0151055	0.0665271	-0.055878	5.72e-06	0.00124185	chr11	76140760	76141500	2e-24	+	76140760	76141500	0	1	740,	0	-23.7	-22.1	24.1	-1.65	-2.42	1.48
ENST00000519513	ENSG00000147439	779.497	0.691579	0.0532163	0.197745	0.116891	5.83e-06	0.00124871	chr8	22623945	22624315	7.6e-07	-	22623945	22624315	0	2	104,94,	0,276	-6.12	-5.73	5.44	-2.4	-3.43	3.17
ENST00000520292	ENSG00000147439	779.497	0.691579	0.0532163	0.197745	0.116891	5.83e-06	0.00124871	chr8	22636561	22644785	7.9e-15	-	22636561	22644785	0	3	25,41,31,	0,360,8193	-14.1	-13.1	3.8	-2.01	-2.91	3.33
ENST00000520489	ENSG00000147439	779.497	0.691579	0.0532163	0.197745	0.116891	5.83e-06	0.00124871	chr8	22621232	22624349	5.5e-08	-	22621232	22624349	0	3	336,135,128,	0,2682,2989	-7.26	-6.8	19	-2.33	-3.35	1.96
ENST00000267812	ENSG00000140259	828.927	-2.18539	1	1	0.0566001	7.11e-06	0.00143821	chr15	43804834	43805128	2e-16	-	43804834	43805128	0	1	294,	0	-15.7	-14.6	34.1	-434	-434	1.83
ENST00000369390	ENSG00000188610	471.68	-1.09368	0.999934	1	0.0775529	7.42e-06	0.00144377	chr1	121183840	121184290	7.9e-17	-	121183840	121184290	0	1	450,	0	-16.1	-14.9	46.7	-2.02	-2.93	4.63
ENST00000375650	ENSG00000204388	8082.93	-1.22916	0.999997	1	0.069539	7.49e-06	0.00144377	chr6	31829562	31830008	1.6e-18	+	31829562	31830008	0	1	446,	0	-17.8	-16.5	21.7	-2.81	-3.98	1.64
ENST00000452190	ENSG00000188610	471.68	-1.09368	0.999934	1	0.0775529	7.42e-06	0.00144377	chr1	121184042	121184242	1.6e-12	-	121184042	121184242	0	1	200,	0	-11.8	-10.9	47.3	-2.91	-4.11	3.96
ENST00000619376	ENSG00000188610	471.68	-1.09368	0.999934	1	0.0775529	7.42e-06	0.00144377	chr1	121183923	121184265	2e-12	-	121183923	121184265	0	1	342,	0	-11.7	-10.9	53	-3.47	-4.85	4.84
ENST00000421355	ENSG00000248643	2512.33	-0.424787	0.915727	1	-0.0814722	8.06e-06	0.00146928	chr11	66616977	66643888	1.2e-08	+	66616977	66643888	0	3	80,424,439,	0,22722,26472	-7.93	-7.42	13.9	-1.4	-2.08	0.0787
ENST00000500635	ENSG00000248643	2512.33	-0.424787	0.915727	1	-0.0814722	8.06e-06	0.00146928	chr11	66616718	66616865	1.6e-14	+	66616718	66616865	0	1	147,	0	-13.8	-12.8	5.79	-1.4	-2.08	-0.172
ENST00000414202	ENSG00000107036	4520.15	1.66461	1.82e-14	3.32e-13	0.0568181	8.56e-06	0.00151979	chr9	5763326	5763576	3.5e-05	+	5763326	5763576	0	1	250,	0	-4.46	-3.25	4.75	-1.41	-2.09	-2.33
ENST00000298289	ENSG00000165502	1113.34	-3.61366	1	1	0.0526703	8.91e-06	0.0015634	chr14	49618766	49619115	2.5e-16	-	49618766	49619115	0	1	349,	0	-15.6	-14.4	7.21	-1.73	-2.55	1.32
ENST00000309311	ENSG00000167658	38955.6	-2.12902	1	1	0.0774505	1.7e-05	0.00259852	chr19	3976154	3976649	7.9e-13	-	3976154	3976649	0	1	495,	0	-12.1	-11.2	5.62	-3.28	-4.61	1.45
ENST00000287263	ENSG00000156675	1949.85	0.53575	0.000755257	0.00451283	0.0417046	1.8e-05	0.00269527	chr8	37874871	37875269	2.2e-05	-	37874871	37875269	0	1	398,	0	-4.66	-4.34	7.71	-2.2	-3.16	2.45
ENST00000287263	ENSG00000156675	1949.85	0.53575	0.000755257	0.00451283	0.0417046	1.8e-05	0.00269527	chr8	37862735	37870439	1.1e-05	-	37862735	37870439	0	2	378,20,	0,7684	-4.95	-4.62	15.5	-1.81	-2.64	4.69
ENST00000330843	ENSG00000156675	1949.85	0.53575	0.000755257	0.00451283	0.0417046	1.8e-05	0.00269527	chr8	37862729	37863028	1.7e-08	-	37862729	37863028	0	1	299,	0	-7.78	-7.29	12.1	-1.55	-2.29	4.29
ENST00000375651	ENSG00000204389	9210.83	-1.46282	1	1	0.0691772	2.61e-05	0.00337396	chr6	31817250	31817896	2e-14	+	31817250	31817896	0	1	646,	0	-13.7	-12.7	12.8	-1.89	-2.75	0.569
ENST00000608703	ENSG00000204389	9210.83	-1.46282	1	1	0.0691772	2.61e-05	0.00337396	chr6	31817260	31817897	7.9e-11	+	31817260	31817897	0	1	637,	0	-10.1	-9.47	12.9	-2.34	-3.35	0.585
ENST00000366998	ENSG00000117650	1678.81	-1.00348	0.999932	1	0.0666546	3.27e-05	0.00402107	chr1	211667116	211669194	1.8e-08	-	211667116	211669194	0	2	115,82,	0,1996	-7.75	-7.25	11	-1.55	-2.3	0.954
ENST00000350303	ENSG00000072778	1600.18	-0.456082	0.955414	1	-0.0672792	3.64e-05	0.00434444	chr17	7222264	7222728	0.00046	+	7222264	7222728	0	2	38,62,	0,402	-3.34	-2.21	2.5	-1.41	-2.1	1.94
ENST00000577191	ENSG00000072778	1600.18	-0.456082	0.955414	1	-0.0672792	3.64e-05	0.00434444	chr17	7222221	7222464	8.9e-10	+	7222221	7222464	0	1	243,	0	-9.05	-8.46	13.6	-2.15	-3.09	2.77
ENST00000581378	ENSG00000072778	1600.18	-0.456082	0.955414	1	-0.0672792	3.64e-05	0.00434444	chr17	7222269	7222728	4e-06	+	7222269	7222728	0	2	33,62,	0,397	-5.4	-4.12	2.42	-1.43	-2.12	1.94
ENST00000313146	ENSG00000143319	4960.65	0.867863	0.000206104	0.00136782	0.0642883	3.76e-05	0.00444567	chr1	156723171	156727745	6.3e-19	-	156723171	156727745	0	3	291,201,840,	0,976,3734	-18.2	-16.9	43.9	-2.71	-3.84	1.13
ENST00000368219	ENSG00000143319	4960.65	0.867863	0.000206104	0.00136782	0.0642883	3.76e-05	0.00444567	chr1	156723192	156727712	2.5e-13	-	156723192	156727712	0	3	270,201,807,	0,955,3713	-12.6	-11.7	42.7	-2.71	-3.85	1.13
ENST00000469074	ENSG00000143319	4960.65	0.867863	0.000206104	0.00136782	0.0642883	3.76e-05	0.00444567	chr1	156727290	156727736	1e-06	-	156727290	156727736	0	1	446,	0	-6	-5.62	23.4	-1.42	-2.11	1.62
ENST00000470713	ENSG00000143319	4960.65	0.867863	0.000206104	0.00136782	0.0642883	3.76e-05	0.00444567	chr1	156727259	156727747	1.8e-07	-	156727259	156727747	0	1	488,	0	-6.74	-6.31	31.6	-1.89	-2.76	1.8
ENST00000278849	ENSG00000149503	3169.69	0.68741	0.00769692	0.0370123	0.0741347	4.51e-05	0.00501496	chr11	62124097	62152003	1.8e-08	+	62124097	62152003	0	18	66,151,114,809,52,58,118,52,118,132,110,121,123,245,79,108,151,242,	0,4053,4672,5684,13734,14615,14790,16136,16606,16815,20884,21071,21531,22560,24378,24641,25959,27664	-7.74	-7.25	17.1	-3.75	-5.2	1.4
ENST00000394818	ENSG00000149503	3169.69	0.68741	0.00769692	0.0370123	0.0741347	4.51e-05	0.00501496	chr11	62124071	62151990	4.4e-08	+	62124071	62151990	0	19	92,151,114,809,52,58,118,52,118,132,12,110,121,123,245,79,108,151,229,	0,4079,4698,5710,13760,14641,14816,16162,16632,16841,17428,20910,21097,21557,22586,24404,24667,25985,27690	-7.36	-6.9	21.1	-4.14	-5.7	1.41
ENST00000528375	ENSG00000149503	3169.69	0.68741	0.00769692	0.0370123	0.0741347	4.51e-05	0.00501496	chr11	62138723	62141555	1.8e-10	+	62138723	62141555	0	6	47,118,52,118,132,56,	0,164,1510,1980,2189,2776	-9.75	-9.1	3.39	-2.2	-3.16	1.96
ENST00000320895	ENSG00000049656	5802.07	-0.0215093	0.532846	0.992092	0.0645947	6.04e-05	0.00622124	chr5	1318193	1318344	1.8e-06	-	1318193	1318344	0	1	151,	0	-5.74	-5.37	12.9	-2.71	-3.84	3.46
ENST00000503042	ENSG00000049656	5802.07	-0.0215093	0.532846	0.992092	0.0645947	6.04e-05	0.00622124	chr5	1318116	1318416	4e-11	-	1318116	1318416	0	1	300,	0	-10.4	-9.71	8.8	-3.16	-4.45	2.79
ENST00000503534	ENSG00000049656	5802.07	-0.0215093	0.532846	0.992092	0.0645947	6.04e-05	0.00622124	chr5	1318223	1318422	6.3e-11	-	1318223	1318422	0	1	199,	0	-10.2	-9.56	12.7	-1.86	-2.71	3.27
ENST00000507807	ENSG00000049656	5802.07	-0.0215093	0.532846	0.992092	0.0645947	6.04e-05	0.00622124	chr5	1318100	1318399	3.2e-11	-	1318100	1318399	0	1	299,	0	-10.5	-9.81	10.9	-3.74	-5.18	2.85
ENST00000630539	ENSG00000049656	5802.07	-0.0215093	0.532846	0.992092	0.0645947	6.04e-05	0.00622124	chr5	1318188	1318338	3.6e-08	-	1318188	1318338	0	1	150,	0	-7.44	-6.97	12.5	-2.52	-3.59	3.47
ENST00000575139	ENSG00000263072	200.681	0.616962	0.01067	0.0488664	0.0690459	6.85e-05	0.0069096	chr16	3131811	3132053	5e-06	-	3131811	3132053	0	2	110,35,	0,207	-5.3	-4.03	2.83	-1.38	-2.05	-2.49
ENST00000510568	ENSG00000159692	2415.07	0.743157	0.0012025	0.006937	0.0711814	6.99e-05	0.00700309	chr4	1235436	1235737	3.7e-05	-	1235436	1235737	0	1	301,	0	-4.43	-4.12	16.3	-6.04	-8.01	4.65
ENST00000510568	ENSG00000159692	2415.07	0.743157	0.0012025	0.006937	0.0711814	6.99e-05	0.00700309	chr4	1241722	1241923	2e-05	-	1241722	1241923	0	1	201,	0	-4.69	-4.37	18.2	-1.6	-2.36	-1.57
ENST00000305632	ENSG00000106638	1836.44	0.136543	0.276193	0.715438	0.0614117	7.31e-05	0.00721699	chr7	73569918	73570858	5.2e-10	-	73569918	73570858	0	1	940,	0	-9.28	-8.66	27.3	-1.59	-2.35	-0.718
ENST00000433464	ENSG00000106638	1836.44	0.136543	0.276193	0.715438	0.0614117	7.31e-05	0.00721699	chr7	73570459	73570705	0.00078	-	73570459	73570705	0	1	246,	0	-3.11	-2.84	28.5	-434	-434	3.13
ENST00000465279	ENSG00000106638	1836.44	0.136543	0.276193	0.715438	0.0614117	7.31e-05	0.00721699	chr7	73573961	73574057	0.0021	-	73573961	73574057	0	1	96,	0	-2.68	-1.59	1.5	-1.42	-2.1	2.84
ENST00000445770	ENSG00000233828	236.589	2.08942	6.4e-07	5.95e-06	-0.118428	7.59e-05	0.00738627	chr5	87217742	87218238	2.4e-08	-	87217742	87218238	0	1	496,	0	-7.62	-7.14	6.86	-2.11	-3.04	2.52
ENST00000445770	ENSG00000233828	236.589	2.08942	6.4e-07	5.95e-06	-0.118428	7.59e-05	0.00738627	chr5	87217050	87217645	2.4e-08	-	87217050	87217645	0	1	595,	0	-7.62	-7.14	11	-3.47	-4.85	6.28
ENST00000268676	ENSG00000140995	946.595	1.40719	1.8e-12	2.82e-11	-0.0493313	8.31e-05	0.00782105	chr16	89965974	89966421	1.2e-07	+	89965974	89966421	0	1	447,	0	-6.91	-6.47	16	-2.45	-3.5	-2.22
ENST00000563594	ENSG00000140995	946.595	1.40719	1.8e-12	2.82e-11	-0.0493313	8.31e-05	0.00782105	chr16	89966009	89966460	3e-07	+	89966009	89966460	0	1	451,	0	-6.53	-6.12	11.3	-3.12	-4.4	-2.28
ENST00000563795	ENSG00000140995	946.595	1.40719	1.8e-12	2.82e-11	-0.0493313	8.31e-05	0.00782105	chr16	89966109	89966306	2e-18	+	89966109	89966306	0	1	197,	0	-17.7	-16.4	10.5	-3.13	-4.41	-3.06
ENST00000563805	ENSG00000140995	946.595	1.40719	1.8e-12	2.82e-11	-0.0493313	8.31e-05	0.00782105	chr16	89966144	89966343	6.3e-20	+	89966144	89966343	0	1	199,	0	-19.2	-17.8	11.7	-3.02	-4.26	-2.86
ENST00000564379	ENSG00000140995	946.595	1.40719	1.8e-12	2.82e-11	-0.0493313	8.31e-05	0.00782105	chr16	89966014	89966407	3.2e-07	+	89966014	89966407	0	1	393,	0	-6.49	-6.08	11.8	-3.06	-4.31	-2.3
ENST00000570182	ENSG00000140995	946.595	1.40719	1.8e-12	2.82e-11	-0.0493313	8.31e-05	0.00782105	chr16	89966009	89966410	2.1e-09	+	89966009	89966410	0	1	401,	0	-8.67	-8.11	11.3	-3.05	-4.3	-2.29
ENST00000617948	ENSG00000140995	946.595	1.40719	1.8e-12	2.82e-11	-0.0493313	8.31e-05	0.00782105	chr16	89966017	89966417	2.4e-09	+	89966017	89966417	0	1	400,	0	-8.62	-8.06	14.7	-2.66	-3.78	-2.36
ENST00000346162	ENSG00000096063	3723.67	-0.094494	0.688196	1	0.0459878	8.83e-05	0.00816229	chr6	35833529	35834026	2.4e-05	-	35833529	35834026	0	1	497,	0	-4.62	-4.3	3.73	-1.35	-2.01	-0.843
ENST00000361690	ENSG00000096063	3723.67	-0.094494	0.688196	1	0.0459878	8.83e-05	0.00816229	chr6	35833581	35833981	6e-05	-	35833581	35833981	0	1	400,	0	-4.22	-3.92	3.31	-1.44	-2.14	-0.97
ENST00000582106	ENSG00000265688	121.999	0.290164	0.238289	0.648534	0.111287	9.14e-05	0.0083505	chr17	81929506	81930504	1.1e-05	+	81929506	81930504	0	1	998,	0	-4.95	-4.62	20.5	-3.03	-4.27	-0.544
ENST00000291688	ENSG00000160294	14659.8	2.37883	1.17e-43	9.67e-42	0.0402229	9.32e-05	0.00846341	chr21	46244908	46245158	0.0017	-	46244908	46245158	0	1	250,	0	-2.78	-2.52	3.18	-1.7	-2.5	-2.48
ENST00000397708	ENSG00000160294	14659.8	2.37883	1.17e-43	9.67e-42	0.0402229	9.32e-05	0.00846341	chr21	46244913	46245063	0.0059	-	46244913	46245063	0	1	150,	0	-2.23	-1.98	2.37	-1.83	-2.67	-3.12
ENST00000467026	ENSG00000160294	14659.8	2.37883	1.17e-43	9.67e-42	0.0402229	9.32e-05	0.00846341	chr21	46244903	46245003	5.9e-05	-	46244903	46245003	0	1	100,	0	-4.23	-3.92	2.47	-1.84	-2.69	-3.05
ENST00000412532	ENSG00000105281	5350.67	0.178055	0.27228	0.709356	0.0732319	0.000110823	0.00965666	chr19	46775323	46775574	3.2e-12	-	46775323	46775574	0	1	251,	0	-11.5	-10.7	19.5	-1.98	-2.87	2.32
ENST00000434726	ENSG00000105281	5350.67	0.178055	0.27228	0.709356	0.0732319	0.000110823	0.00965666	chr19	46775327	46775574	7.9e-13	-	46775327	46775574	0	1	247,	0	-12.1	-11.2	19.2	-2	-2.89	2.37
ENST00000542575	ENSG00000105281	5350.67	0.178055	0.27228	0.709356	0.0732319	0.000110823	0.00965666	chr19	46775329	46775578	3.9e-09	-	46775329	46775578	0	1	249,	0	-8.41	-7.87	19	-2.15	-3.1	2.38
ENST00000594991	ENSG00000105281	5350.67	0.178055	0.27228	0.709356	0.0732319	0.000110823	0.00965666	chr19	46775330	46775578	2.2e-10	-	46775330	46775578	0	1	248,	0	-9.66	-9.01	19	-2.1	-3.03	2.36
ENST00000253669	ENSG00000131351	691.95	0.367535	0.192849	0.555974	0.119753	0.000115663	0.00991129	chr19	17050071	17052916	3.9e-06	-	17050071	17052916	0	2	105,92,	0,2753	-5.41	-4.13	8.75	-1.65	-2.43	3.44
ENST00000593360	ENSG00000131351	691.95	0.367535	0.192849	0.555974	0.119753	0.000115663	0.00991129	chr19	17050063	17052960	1.1e-08	-	17050063	17052960	0	2	113,136,	0,2761	-7.95	-6.43	9.5	-1.83	-2.67	3.29
ENST00000597917	ENSG00000131351	691.95	0.367535	0.192849	0.555974	0.119753	0.000115663	0.00991129	chr19	17050049	17052987	1e-06	-	17050049	17052987	0	2	127,163,	0,2775	-5.98	-4.64	8.75	-2.58	-3.67	3.65
ENST00000351365	ENSG00000122490	207.09	0.528969	0.0732125	0.257992	0.0900932	0.000123078	0.0103392	chr18	79902765	79904145	1.3e-06	-	79902765	79904145	0	1	1380,	0	-5.9	-5.52	19	-1.33	-1.97	0.708
ENST00000466449	ENSG00000122490	207.09	0.528969	0.0732125	0.257992	0.0900932	0.000123078	0.0103392	chr18	79902764	79919191	2.6e-08	-	79902764	79919191	0	3	631,606,8,	0,813,16419	-7.59	-7.11	16.4	-1.43	-2.13	1.51
ENST00000418210	ENSG00000180694	2130.23	-1.44404	1	1	0.0763907	0.000126345	0.0104466	chr8	90625515	90645260	4e-18	-	90625515	90645260	0	2	347,150,	0,19595	-17.4	-16.1	10.8	-1.38	-2.05	1.7
ENST00000422900	ENSG00000180694	2130.23	-1.44404	1	1	0.0763907	0.000126345	0.0104466	chr8	90625579	90645268	4.3e-06	-	90625579	90645268	0	2	283,158,	0,19531	-5.37	-5.03	9.2	-1.7	-2.5	1.95
ENST00000458549	ENSG00000180694	2130.23	-1.44404	1	1	0.0763907	0.000126345	0.0104466	chr8	90625491	90645134	4e-15	-	90625491	90645134	0	3	371,156,24,	0,6060,19619	-14.4	-13.3	18.8	-2.41	-3.44	2.32
ENST00000495794	ENSG00000028310	7282.93	3.23698	3.27e-101	2e-98	-0.0342039	0.000127031	0.0104466	chr5	864038	864386	2e-16	-	864038	864386	0	1	348,	0	-15.7	-14.5	43.9	-1.86	-2.72	0.0596
ENST00000311177	ENSG00000170689	626.951	-1.36627	0.999996	1	-0.0803201	0.000148679	0.0115578	chr17	48626206	48626356	4.6e-05	-	48626206	48626356	0	1	150,	0	-4.34	-4.04	11.8	-2.9	-4.09	-3.81
ENST00000627585	ENSG00000064419	5878.45	0.451967	0.00214827	0.0117628	0.0357898	0.000157426	0.011999	chr7	129054924	129055074	7.2e-06	-	129054924	129055074	0	1	150,	0	-5.14	-3.88	3.43	-1.53	-2.26	4.49
ENST00000367661	ENSG00000116183	598.976	0.70528	0.0170312	0.0738866	-0.0825353	0.000166224	0.0124868	chr1	176594624	176595171	1.5e-09	+	176594624	176595171	0	1	547,	0	-8.81	-7.2	4.4	-1.52	-2.25	0.5
ENST00000367661	ENSG00000116183	598.976	0.70528	0.0170312	0.0738866	-0.0825353	0.000166224	0.0124868	chr1	176556349	176556946	1.5e-09	+	176556349	176556946	0	1	597,	0	-8.81	-8.24	19.7	-2.29	-3.29	1.95
ENST00000367662	ENSG00000116183	598.976	0.70528	0.0170312	0.0738866	-0.0825353	0.000166224	0.0124868	chr1	176555957	176556957	1.9e-10	+	176555957	176556957	0	1	1000,	0	-9.73	-9.08	16.9	-1.55	-2.29	1.62
ENST00000394894	ENSG00000112984	1379.49	-0.965947	0.999884	1	0.0668901	0.000175567	0.0129063	chr5	138186312	138186411	7.6e-05	+	138186312	138186411	0	1	99,	0	-4.12	-2.94	2.4	-1.46	-2.16	4.52
ENST00000394894	ENSG00000112984	1379.49	-0.965947	0.999884	1	0.0668901	0.000175567	0.0129063	chr5	138181669	138182460	0.0023	+	138181669	138182460	0	2	59,138,	0,653	-2.64	-1.55	4	-1.97	-2.85	5
ENST00000508792	ENSG00000112984	1379.49	-0.965947	0.999884	1	0.0668901	0.000175567	0.0129063	chr5	138182335	138182435	0.003	+	138182335	138182435	0	1	100,	0	-2.52	-1.43	2.67	-1.93	-2.8	4.95
ENST00000508792	ENSG00000112984	1379.49	-0.965947	0.999884	1	0.0668901	0.000175567	0.0129063	chr5	138186354	138187217	0.00011	+	138186354	138187217	0	2	77,122,	0,741	-3.96	-2.79	2.2	-2.23	-3.21	3.17
ENST00000369784	ENSG00000162775	10089.5	2.36415	8.65e-30	3.95e-28	-0.0486452	0.000182791	0.0133368	chr1	110339503	110342250	7.9e-15	+	110339503	110342250	0	1	2747,	0	-14.1	-13	102	-7.79	-10	1.24
ENST00000487146	ENSG00000162775	10089.5	2.36415	8.65e-30	3.95e-28	-0.0486452	0.000182791	0.0133368	chr1	110339470	110346331	3.2e-21	+	110339470	110346331	0	2	2798,24,	0,6837	-20.5	-18.9	102	-7.8	-10	1.24
ENST00000602849	ENSG00000162775	10089.5	2.36415	8.65e-30	3.95e-28	-0.0486452	0.000182791	0.0133368	chr1	110339471	110342294	1.6e-11	+	110339471	110342294	0	1	2823,	0	-10.8	-10.1	104	-7.72	-9.95	1.23
ENST00000617047	ENSG00000162775	10089.5	2.36415	8.65e-30	3.95e-28	-0.0486452	0.000182791	0.0133368	chr1	110339515	110345571	1.6e-27	+	110339515	110345571	0	2	2753,33,	0,6023	-26.8	-25	121	-7.15	-9.31	1.2
ENST00000618772	ENSG00000162775	10089.5	2.36415	8.65e-30	3.95e-28	-0.0486452	0.000182791	0.0133368	chr1	110339421	110346482	3.2e-13	+	110339421	110346482	0	3	2847,111,175,	0,6117,6886	-12.5	-11.6	117	-7.95	-10.2	1.25
ENST00000526104	ENSG00000177963	1572.89	0.0546602	0.391272	0.880339	0.0467809	0.000213243	0.0150765	chr11	207707	208548	5.1e-10	+	207707	208548	0	1	841,	0	-9.29	-8.67	34.8	-1.55	-2.29	-1
ENST00000266546	ENSG00000139182	6559.63	2.31692	8.7e-26	3.23e-24	-0.0541825	0.000223381	0.0153759	chr12	7157998	7158497	2.5e-13	+	7157998	7158497	0	1	499,	0	-12.6	-11.7	9.84	-1.48	-2.2	2.35
ENST00000331148	ENSG00000139182	6559.63	2.31692	8.7e-26	3.23e-24	-0.0541825	0.000223381	0.0153759	chr12	7157999	7158547	1.3e-13	+	7157999	7158547	0	1	548,	0	-12.9	-12	11.3	-2.29	-3.29	3.23
ENST00000537408	ENSG00000139182	6559.63	2.31692	8.7e-26	3.23e-24	-0.0541825	0.000223381	0.0153759	chr12	7157982	7158532	2.5e-13	+	7157982	7158532	0	1	550,	0	-12.6	-11.7	9.83	-1.55	-2.29	2.12
ENST00000262710	ENSG00000100813	5049.38	1.20791	6.29e-11	8.62e-10	0.0552939	0.000259256	0.0173857	chr14	23059114	23059414	5e-11	-	23059114	23059414	0	1	300,	0	-10.3	-9.6	9	-2.19	-3.16	2.5
ENST00000338631	ENSG00000100813	5049.38	1.20791	6.29e-11	8.62e-10	0.0552939	0.000259256	0.0173857	chr14	23059115	23059415	3.2e-12	-	23059115	23059415	0	1	300,	0	-11.5	-10.7	9	-2.21	-3.18	2.51
ENST00000357481	ENSG00000100813	5049.38	1.20791	6.29e-11	8.62e-10	0.0552939	0.000259256	0.0173857	chr14	23059108	23059405	3.5e-09	-	23059108	23059405	0	1	297,	0	-8.46	-7.91	9.45	-2.01	-2.91	2.45
ENST00000397341	ENSG00000100813	5049.38	1.20791	6.29e-11	8.62e-10	0.0552939	0.000259256	0.0173857	chr14	23059126	23059376	2e-13	-	23059126	23059376	0	1	250,	0	-12.7	-11.8	7.31	-1.93	-2.8	2.3
ENST00000457657	ENSG00000100813	5049.38	1.20791	6.29e-11	8.62e-10	0.0552939	0.000259256	0.0173857	chr14	23059112	23059411	1.5e-10	-	23059112	23059411	0	1	299,	0	-9.81	-9.16	8.25	-2.05	-2.96	2.32
ENST00000473758	ENSG00000100813	5049.38	1.20791	6.29e-11	8.62e-10	0.0552939	0.000259256	0.0173857	chr14	23059114	23059414	2e-12	-	23059114	23059414	0	1	300,	0	-11.7	-10.9	9	-2.19	-3.16	2.5
ENST00000555053	ENSG00000100813	5049.38	1.20791	6.29e-11	8.62e-10	0.0552939	0.000259256	0.0173857	chr14	23059157	23059407	6.3e-11	-	23059157	23059407	0	1	250,	0	-10.2	-9.55	10.3	-1.75	-2.57	2.37
ENST00000557515	ENSG00000100813	5049.38	1.20791	6.29e-11	8.62e-10	0.0552939	0.000259256	0.0173857	chr14	23059103	23059448	2e-14	-	23059103	23059448	0	1	345,	0	-13.7	-12.7	9.33	-2.37	-3.39	2.63
ENST00000605057	ENSG00000100813	5049.38	1.20791	6.29e-11	8.62e-10	0.0552939	0.000259256	0.0173857	chr14	23059113	23059412	6.3e-11	-	23059113	23059412	0	1	299,	0	-10.2	-9.53	8.25	-2.12	-3.05	2.38
ENST00000540866	ENSG00000256028	1505.5	-2.43209	1	1	-0.051281	0.00028524	0.018648	chr12	122981043	122981243	0.00022	+	122981043	122981243	0	1	200,	0	-3.65	-3.36	2.2	-1.55	-2.29	3.62
ENST00000361813	ENSG00000198952	21124.7	2.75937	4.83e-25	1.73e-23	-0.0636076	0.000316414	0.0198553	chr1	156266095	156266244	0.00025	-	156266095	156266244	0	1	149,	0	-3.6	-3.31	13.1	-1.39	-2.07	-1.29
ENST00000305885	ENSG00000168496	1867.81	-2.45322	1	1	0.0537286	0.00034713	0.0211047	chr11	61795547	61796496	1.5e-07	+	61795547	61796496	0	1	949,	0	-6.83	-6.4	25	-1.64	-2.42	0.812
ENST00000334464	ENSG00000165650	1351.68	-0.0694818	0.631997	1	0.049066	0.000348534	0.0211079	chr10	117284272	117284872	3.8e-10	-	117284272	117284872	0	1	600,	0	-9.42	-8.8	12	-2.73	-3.86	1.98
ENST00000482496	ENSG00000165650	1351.68	-0.0694818	0.631997	1	0.049066	0.000348534	0.0211079	chr10	117284406	117284807	8.9e-06	-	117284406	117284807	0	1	401,	0	-5.05	-4.71	12.4	-2.92	-4.13	2.6
ENST00000355826	ENSG00000197530	507.27	0.552246	0.0359597	0.141337	-0.0780838	0.000358223	0.0212776	chr1	1628039	1629180	0.00011	+	1628039	1629180	0	4	140,127,234,48,	0,233,449,1093	-3.97	-3.67	9.25	-1.85	-2.71	2.19
ENST00000366707	ENSG00000154358	12115.3	1.72391	6.26e-06	5.15e-05	-0.103559	0.000357576	0.0212776	chr1	228288250	228292109	0.00068	+	228288250	228292109	0	3	74,264,212,	0,374,3647	-3.17	-2.9	25	-5.23	-7.03	-2.27
ENST00000378708	ENSG00000197530	507.27	0.552246	0.0359597	0.141337	-0.0780838	0.000358223	0.0212776	chr1	1628045	1629181	2.6e-05	+	1628045	1629181	0	4	134,127,234,49,	0,227,443,1087	-4.59	-4.28	9	-1.72	-2.52	2.27
ENST00000378712	ENSG00000197530	507.27	0.552246	0.0359597	0.141337	-0.0780838	0.000358223	0.0212776	chr1	1628051	1629192	3.5e-05	+	1628051	1629192	0	4	128,127,234,60,	0,221,437,1081	-4.46	-4.15	9	-1.79	-2.62	2.21
ENST00000380956	ENSG00000137265	20965.6	-0.299756	0.938874	1	0.043745	0.000364954	0.0212776	chr6	407710	408309	1e-14	+	407710	408309	0	1	599,	0	-14	-13	21.8	-2.75	-3.9	1.48
ENST00000380956	ENSG00000137265	20965.6	-0.299756	0.938874	1	0.043745	0.000364954	0.0212776	chr6	401498	401749	7.2e-08	+	401498	401749	0	1	251,	0	-7.14	-6.7	3.02	-1.68	-2.47	1.86
ENST00000422127	ENSG00000154358	12115.3	1.72391	6.26e-06	5.15e-05	-0.103559	0.000357576	0.0212776	chr1	228292726	228294178	0.0028	+	228292726	228294178	0	3	60,264,27,	0,626,1425	-2.55	-2.28	5.83	-3.43	-4.79	-1.99
ENST00000422127	ENSG00000154358	12115.3	1.72391	6.26e-06	5.15e-05	-0.103559	0.000357576	0.0212776	chr1	228288258	228292117	0.00055	+	228288258	228292117	0	3	66,264,220,	0,366,3639	-3.26	-2.98	18.4	-6.26	-8.26	-2.5
ENST00000479659	ENSG00000197530	507.27	0.552246	0.0359597	0.141337	-0.0780838	0.000358223	0.0212776	chr1	1628030	1629173	0.00013	+	1628030	1629173	0	4	149,127,234,41,	0,242,458,1102	-3.88	-3.59	9.25	-1.75	-2.56	2.26
ENST00000487053	ENSG00000197530	507.27	0.552246	0.0359597	0.141337	-0.0780838	0.000358223	0.0212776	chr1	1627825	1629198	2.8e-05	+	1627825	1629198	0	5	4,161,127,234,66,	0,193,447,663,1307	-4.56	-4.24	10.2	-1.81	-2.65	2.4
ENST00000489635	ENSG00000197530	507.27	0.552246	0.0359597	0.141337	-0.0780838	0.000358223	0.0212776	chr1	1628278	1629176	0.00045	+	1628278	1629176	0	3	121,234,44,	0,210,854	-3.35	-3.07	10	-1.43	-2.13	1.82
ENST00000505820	ENSG00000197530	507.27	0.552246	0.0359597	0.141337	-0.0780838	0.000358223	0.0212776	chr1	1628047	1629183	0.00012	+	1628047	1629183	0	4	132,127,234,51,	0,225,441,1085	-3.93	-3.63	9	-1.8	-2.64	2.24
ENST00000506488	ENSG00000197530	507.27	0.552246	0.0359597	0.141337	-0.0780838	0.000358223	0.0212776	chr1	1627820	1629201	3.5e-05	+	1627820	1629201	0	5	9,161,127,234,69,	0,198,452,668,1312	-4.45	-4.14	8.75	-1.84	-2.68	2.36
ENST00000507229	ENSG00000197530	507.27	0.552246	0.0359597	0.141337	-0.0780838	0.000358223	0.0212776	chr1	1627825	1629163	1.6e-13	+	1627825	1629163	0	4	4,161,450,31,	0,193,447,1307	-12.8	-11.9	9.5	-2.32	-3.32	2.26
ENST00000518681	ENSG00000197530	507.27	0.552246	0.0359597	0.141337	-0.0780838	0.000358223	0.0212776	chr1	1628044	1629181	8.9e-05	+	1628044	1629181	0	4	135,127,234,49,	0,228,444,1088	-4.05	-3.76	9	-1.72	-2.52	2.25
ENST00000520777	ENSG00000197530	507.27	0.552246	0.0359597	0.141337	-0.0780838	0.000358223	0.0212776	chr1	1627803	1629179	9.3e-06	+	1627803	1629179	0	5	26,161,127,234,47,	0,215,469,685,1329	-5.03	-4.69	9.25	-1.64	-2.42	2.51
ENST00000570156	ENSG00000154358	12115.3	1.72391	6.26e-06	5.15e-05	-0.103559	0.000357576	0.0212776	chr1	228292746	228293613	0.0035	+	228292746	228293613	0	2	40,261,	0,606	-2.46	-2.19	7.27	-3.29	-4.62	-2.24
ENST00000570156	ENSG00000154358	12115.3	1.72391	6.26e-06	5.15e-05	-0.103559	0.000357576	0.0212776	chr1	228288277	228292136	0.0066	+	228288277	228292136	0	3	47,264,239,	0,347,3620	-2.18	-1.93	27.2	-6.12	-8.1	-2.51
ENST00000636875	ENSG00000154358	12115.3	1.72391	6.26e-06	5.15e-05	-0.103559	0.000357576	0.0212776	chr1	228288281	228293616	0.0001	+	228288281	228293616	0	5	43,264,264,264,264,	0,343,3616,4241,5071	-3.98	-3.69	27.5	-7.76	-9.99	-2.09
ENST00000404924	ENSG00000173960	1286.77	-1.09663	1	1	0.0452406	0.000403351	0.0225891	chr2	23927360	23971280	1.5e-07	+	23927360	23971280	0	4	255,123,55,5,	0,12179,30940,43915	-6.83	-6.4	16	-3.82	-5.29	1.55
ENST00000446425	ENSG00000173960	1286.77	-1.09663	1	1	0.0452406	0.000403351	0.0225891	chr2	23927384	23958319	8.1e-10	+	23927384	23958319	0	2	231,19,	0,30916	-9.09	-8.5	15.4	-2.47	-3.53	2.16
ENST00000410084	ENSG00000135932	856.463	-1.66355	1	1	0.048632	0.000420888	0.0231563	chr2	230713694	230760047	4.6e-09	+	230713694	230760047	0	2	108,89,	0,46264	-8.34	-7.81	15.4	-1.47	-2.17	4.24
ENST00000263246	ENSG00000100266	973.826	0.433448	0.00386944	0.020076	0.03633	0.000431238	0.0236424	chr22	42871019	42876891	2.5e-05	-	42871019	42876891	0	3	450,197,4,	0,5117,5868	-4.61	-4.3	8.75	-1.65	-2.43	2.42
ENST00000337959	ENSG00000100266	973.826	0.433448	0.00386944	0.020076	0.03633	0.000431238	0.0236424	chr22	42871016	42879048	2.6e-05	-	42871016	42879048	0	3	453,197,1,	0,5120,8031	-4.58	-4.27	8.86	-1.61	-2.37	2.42
ENST00000403744	ENSG00000100266	973.826	0.433448	0.00386944	0.020076	0.03633	0.000431238	0.0236424	chr22	42871027	42876333	3.3e-05	-	42871027	42876333	0	2	442,197,	0,5109	-4.48	-4.17	8.75	-1.7	-2.49	2.42
ENST00000407585	ENSG00000100266	973.826	0.433448	0.00386944	0.020076	0.03633	0.000431238	0.0236424	chr22	42871016	42876329	2.5e-05	-	42871016	42876329	0	2	453,193,	0,5120	-4.61	-4.3	9	-1.63	-2.41	2.44
ENST00000359415	ENSG00000095139	2106.16	-1.41946	1	1	0.0423699	0.000469037	0.0253589	chr11	118600784	118600984	2.6e-07	+	118600784	118600984	0	1	200,	0	-6.58	-6.17	8.83	-1.51	-2.24	2.44
ENST00000311635	ENSG00000103264	3653.68	2.15418	3.08e-15	5.89e-14	0.0753616	0.000471056	0.0253802	chr16	87329379	87331325	1.3e-09	-	87329379	87331325	0	1	1946,	0	-8.89	-8.31	16.8	-2.92	-4.13	-0.0911
ENST00000565593	ENSG00000103264	3653.68	2.15418	3.08e-15	5.89e-14	0.0753616	0.000471056	0.0253802	chr16	87329434	87331311	4.6e-07	-	87329434	87331311	0	1	1877,	0	-6.34	-5.94	20.1	-2.56	-3.65	-0.0355
ENST00000611968	ENSG00000215301	8267.92	-0.851618	0.999541	1	0.0592459	0.000494431	0.0260117	chrX	41347893	41348040	1.7e-08	+	41347893	41348040	0	1	147,	0	-7.78	-7.28	4.71	-1.67	-2.46	3.54
ENST00000642161	ENSG00000215301	8267.92	-0.851618	0.999541	1	0.0592459	0.000494431	0.0260117	chrX	41347427	41348064	3e-10	+	41347427	41348064	0	2	24,425,	0,212	-9.53	-8.9	16.3	-1.37	-2.03	2.16
ENST00000642322	ENSG00000215301	8267.92	-0.851618	0.999541	1	0.0592459	0.000494431	0.0260117	chrX	41347367	41348053	3.5e-10	+	41347367	41348053	0	2	84,414,	0,272	-9.46	-8.83	14.6	-1.45	-2.16	1.9
ENST00000644109	ENSG00000215301	8267.92	-0.851618	0.999541	1	0.0592459	0.000494431	0.0260117	chrX	41347369	41348053	2.6e-10	+	41347369	41348053	0	2	82,414,	0,270	-9.58	-8.94	15	-1.43	-2.13	1.89
ENST00000645120	ENSG00000215301	8267.92	-0.851618	0.999541	1	0.0592459	0.000494431	0.0260117	chrX	41347368	41348052	1.4e-10	+	41347368	41348052	0	2	83,413,	0,271	-9.85	-9.19	14.6	-1.46	-2.16	1.89
ENST00000645338	ENSG00000215301	8267.92	-0.851618	0.999541	1	0.0592459	0.000494431	0.0260117	chrX	41347371	41348059	3.1e-10	+	41347371	41348059	0	2	80,420,	0,268	-9.51	-8.88	16	-1.45	-2.15	1.92
ENST00000645380	ENSG00000215301	8267.92	-0.851618	0.999541	1	0.0592459	0.000494431	0.0260117	chrX	41347361	41348047	1.1e-09	+	41347361	41348047	0	2	90,408,	0,278	-8.96	-8.38	14.1	-1.75	-2.57	2.01
ENST00000645561	ENSG00000215301	8267.92	-0.851618	0.999541	1	0.0592459	0.000494431	0.0260117	chrX	41347363	41348051	2.8e-10	+	41347363	41348051	0	2	88,412,	0,276	-9.55	-8.91	13.9	-1.86	-2.72	2.1
ENST00000646107	ENSG00000215301	8267.92	-0.851618	0.999541	1	0.0592459	0.000494431	0.0260117	chrX	41347365	41348052	9.3e-10	+	41347365	41348052	0	2	86,413,	0,274	-9.03	-8.44	13.6	-1.77	-2.59	2.06
ENST00000646196	ENSG00000215301	8267.92	-0.851618	0.999541	1	0.0592459	0.000494431	0.0260117	chrX	41347369	41348057	1.4e-10	+	41347369	41348057	0	2	82,418,	0,270	-9.85	-9.2	16.1	-1.35	-2.01	1.9
ENST00000646822	ENSG00000215301	8267.92	-0.851618	0.999541	1	0.0592459	0.000494431	0.0260117	chrX	41347363	41348049	1.5e-10	+	41347363	41348049	0	2	88,410,	0,276	-9.81	-9.15	13.9	-1.65	-2.43	1.95
ENST00000273317	ENSG00000144791	6082.83	1.67552	9.38e-20	2.46e-18	0.0420655	0.000497486	0.0260846	chr3	45594908	45636218	6.3e-15	+	45594908	45636218	0	2	1379,69,	0,41241	-14.2	-13.2	37.1	-2.82	-3.99	-0.678
ENST00000273317	ENSG00000144791	6082.83	1.67552	9.38e-20	2.46e-18	0.0420655	0.000497486	0.0260846	chr3	45674394	45677254	6e-07	+	45674394	45677254	0	2	17,333,	0,2527	-6.22	-5.82	9.86	-1.6	-2.36	-0.898
ENST00000273317	ENSG00000144791	6082.83	1.67552	9.38e-20	2.46e-18	0.0420655	0.000497486	0.0260846	chr3	45678651	45678801	8.3e-06	+	45678651	45678801	0	1	150,	0	-5.08	-4.75	3.38	-3.34	-4.68	-4.77
ENST00000440097	ENSG00000144791	6082.83	1.67552	9.38e-20	2.46e-18	0.0420655	0.000497486	0.0260846	chr3	45594570	45596007	7.6e-08	+	45594570	45596007	0	1	1437,	0	-7.12	-6.67	30	-1.37	-2.04	-0.5
ENST00000323544	ENSG00000241839	1220.9	0.578321	0.00311522	0.0165183	-0.0492897	0.000535484	0.027013	chr15	64865031	64865825	2e-11	+	64865031	64865825	0	1	794,	0	-10.7	-9.96	45.5	-1.57	-2.32	0.933
ENST00000616065	ENSG00000241839	1220.9	0.578321	0.00311522	0.0165183	-0.0492897	0.000535484	0.027013	chr15	64865026	64865820	5e-11	+	64865026	64865820	0	1	794,	0	-10.3	-9.62	45	-1.65	-2.42	0.906
ENST00000503291	ENSG00000158985	1811.65	-1.19158	0.999999	1	0.064024	0.000550111	0.0272873	chr5	131359335	131359533	6e-05	+	131359335	131359533	0	1	198,	0	-4.22	-3.91	8.58	-1.49	-2.21	-1.34
ENST00000505065	ENSG00000158985	1811.65	-1.19158	0.999999	1	0.064024	0.000550111	0.0272873	chr5	131359318	131359517	3.1e-05	+	131359318	131359517	0	1	199,	0	-4.51	-4.2	6.55	-1.34	-2	-1.25
ENST00000253339	ENSG00000131023	2024.29	1.4739	8.45e-09	9.63e-08	-0.0601817	0.000583809	0.0284745	chr6	149683336	149684376	1e-06	-	149683336	149684376	0	1	1040,	0	-6	-5.62	19.2	-4.39	-6	2.3
ENST00000253339	ENSG00000131023	2024.29	1.4739	8.45e-09	9.63e-08	-0.0601817	0.000583809	0.0284745	chr6	149661835	149662182	9.1e-07	-	149661835	149662182	0	1	347,	0	-6.04	-5.66	17	-2.23	-3.2	2.39
ENST00000325589	ENSG00000152061	12795.5	1.95488	2.74e-27	1.1e-25	-0.0423097	0.000584981	0.0284745	chr1	174978830	174990112	3.5e-08	+	174978830	174990112	0	4	60,72,198,264,	0,4003,9810,11018	-7.46	-6.99	5.67	-2.66	-3.78	1.48
ENST00000347255	ENSG00000152061	12795.5	1.95488	2.74e-27	1.1e-25	-0.0423097	0.000584981	0.0284745	chr1	174978828	174990115	4.4e-08	+	174978828	174990115	0	4	62,72,198,267,	0,4005,9812,11020	-7.36	-6.9	5.56	-2.52	-3.59	1.42
ENST00000367687	ENSG00000152061	12795.5	1.95488	2.74e-27	1.1e-25	-0.0423097	0.000584981	0.0284745	chr1	174976181	174990143	1.1e-07	+	174976181	174990143	0	5	1,84,72,198,295,	0,2625,6652,12459,13667	-6.96	-6.52	6.67	-2.55	-3.63	1.3
ENST00000367688	ENSG00000152061	12795.5	1.95488	2.74e-27	1.1e-25	-0.0423097	0.000584981	0.0284745	chr1	174978814	174990141	6.8e-10	+	174978814	174990141	0	4	76,72,198,293,	0,4019,9826,11034	-9.17	-8.57	6.67	-2.71	-3.85	1.44
ENST00000392064	ENSG00000152061	12795.5	1.95488	2.74e-27	1.1e-25	-0.0423097	0.000584981	0.0284745	chr1	174978829	174990117	3.9e-09	+	174978829	174990117	0	4	61,72,198,269,	0,4004,9811,11019	-8.41	-7.87	5.32	-2.37	-3.39	1.38
ENST00000392273	ENSG00000131023	2024.29	1.4739	8.45e-09	9.63e-08	-0.0601817	0.000583809	0.0284745	chr6	149683708	149684103	2e-07	-	149683708	149684103	0	1	395,	0	-6.69	-6.27	25.2	-1.51	-2.23	1.7
ENST00000441107	ENSG00000131023	2024.29	1.4739	8.45e-09	9.63e-08	-0.0601817	0.000583809	0.0284745	chr6	149661845	149662144	2.1e-06	-	149661845	149662144	0	1	299,	0	-5.68	-5.32	16.8	-2.07	-3	2.44
ENST00000441107	ENSG00000131023	2024.29	1.4739	8.45e-09	9.63e-08	-0.0601817	0.000583809	0.0284745	chr6	149683353	149684398	2.1e-07	-	149683353	149684398	0	1	1045,	0	-6.68	-6.26	21.6	-4.32	-5.92	2.34
ENST00000469553	ENSG00000152061	12795.5	1.95488	2.74e-27	1.1e-25	-0.0423097	0.000584981	0.0284745	chr1	174978821	174990145	6.9e-07	+	174978821	174990145	0	4	69,72,198,297,	0,4012,9819,11027	-6.16	-5.77	6.07	-2.84	-4.02	1.45
ENST00000489615	ENSG00000152061	12795.5	1.95488	2.74e-27	1.1e-25	-0.0423097	0.000584981	0.0284745	chr1	174976171	174990131	6.9e-09	+	174976171	174990131	0	5	11,84,72,198,283,	0,2635,6662,12469,13677	-8.16	-7.64	7.08	-2.72	-3.85	1.36
ENST00000542747	ENSG00000131023	2024.29	1.4739	8.45e-09	9.63e-08	-0.0601817	0.000583809	0.0284745	chr6	149683332	149684378	1.4e-06	-	149683332	149684378	0	1	1046,	0	-5.86	-5.49	20.2	-4.39	-6	2.3
ENST00000543571	ENSG00000131023	2024.29	1.4739	8.45e-09	9.63e-08	-0.0601817	0.000583809	0.0284745	chr6	149683345	149684441	2.5e-09	-	149683345	149684441	0	1	1096,	0	-8.6	-8.05	21	-4.3	-5.88	2.3
ENST00000543571	ENSG00000131023	2024.29	1.4739	8.45e-09	9.63e-08	-0.0601817	0.000583809	0.0284745	chr6	149661835	149662235	2.5e-09	-	149661835	149662235	0	1	400,	0	-8.6	-8.05	17	-2.19	-3.15	2.28
ENST00000635248	ENSG00000152061	12795.5	1.95488	2.74e-27	1.1e-25	-0.0423097	0.000584981	0.0284745	chr1	174244462	174244611	3.3e-09	+	174244462	174244611	0	1	149,	0	-8.48	-7.94	8.6	-1.36	-2.02	2.24
ENST00000322522	ENSG00000151689	495.568	0.299973	0.124344	0.396433	0.0603164	0.000621572	0.0296432	chr2	190371074	190371468	7.4e-09	+	190371074	190371468	0	1	394,	0	-8.13	-7.6	34	-1.31	-1.95	1.02
ENST00000392329	ENSG00000151689	495.568	0.299973	0.124344	0.396433	0.0603164	0.000621572	0.0296432	chr2	190371074	190371468	4.9e-09	+	190371074	190371468	0	1	394,	0	-8.31	-7.78	39.4	-1.34	-1.99	1.1
ENST00000305428	ENSG00000169330	1044.81	2.53681	2.39e-29	1.08e-27	-0.0537861	0.000648792	0.0302608	chr15	79457468	79463137	7.8e-09	+	79457468	79463137	0	2	977,71,	0,5598	-8.11	-7.59	10.3	-1.55	-2.29	-0.309
ENST00000305428	ENSG00000169330	1044.81	2.53681	2.39e-29	1.08e-27	-0.0537861	0.000648792	0.0302608	chr15	79456471	79456621	1.3e-07	+	79456471	79456621	0	1	150,	0	-6.87	-6.43	2.5	-3.35	-4.69	-4.85
ENST00000559272	ENSG00000169330	1044.81	2.53681	2.39e-29	1.08e-27	-0.0537861	0.000648792	0.0302608	chr15	79457440	79463157	2e-08	+	79457440	79463157	0	2	1005,91,	0,5626	-7.7	-7.21	13	-1.75	-2.57	-0.867
ENST00000559272	ENSG00000169330	1044.81	2.53681	2.39e-29	1.08e-27	-0.0537861	0.000648792	0.0302608	chr15	79456493	79456594	8.9e-06	+	79456493	79456594	0	1	101,	0	-5.05	-3.79	2.4	-2.54	-3.61	-4.47
ENST00000307630	ENSG00000170027	6738.44	-1.1672	1	1	0.051131	0.000682331	0.0312612	chr7	76329392	76329993	2.2e-07	-	76329392	76329993	0	1	601,	0	-6.65	-6.23	14.2	-4.23	-5.79	2.1
ENST00000499732	ENSG00000245532	8103.63	1.66066	3.07e-06	2.64e-05	-0.0878456	0.000680241	0.0312612	chr11	65423272	65424762	2e-16	+	65423272	65424762	0	2	111,1136,	0,354	-15.7	-14.6	8.63	-3.37	-4.72	1.35
ENST00000499732	ENSG00000245532	8103.63	1.66066	3.07e-06	2.64e-05	-0.0878456	0.000680241	0.0312612	chr11	65425010	65425360	2e-16	+	65425010	65425360	0	1	350,	0	-15.7	-14.6	2.48	-2.89	-4.08	2.01
ENST00000501122	ENSG00000245532	8103.63	1.66066	3.07e-06	2.64e-05	-0.0878456	0.000680241	0.0312612	chr11	65423547	65424048	1.6e-20	+	65423547	65424048	0	1	501,	0	-19.8	-18.3	5.04	-5.32	-7.14	1.96
ENST00000501122	ENSG00000245532	8103.63	1.66066	3.07e-06	2.64e-05	-0.0878456	0.000680241	0.0312612	chr11	65425096	65425397	1.6e-20	+	65425096	65425397	0	1	301,	0	-19.8	-18.3	2.66	-2.49	-3.56	3
ENST00000601801	ENSG00000245532	8103.63	1.66066	3.07e-06	2.64e-05	-0.0878456	0.000680241	0.0312612	chr11	65423526	65424718	7.9e-17	+	65423526	65424718	0	1	1192,	0	-16.1	-14.9	8.77	-4.35	-5.96	1.62
ENST00000601801	ENSG00000245532	8103.63	1.66066	3.07e-06	2.64e-05	-0.0878456	0.000680241	0.0312612	chr11	65425064	65425363	7.9e-17	+	65425064	65425363	0	1	299,	0	-16.1	-14.9	2.44	-2.93	-4.14	3.12
ENST00000612303	ENSG00000245532	8103.63	1.66066	3.07e-06	2.64e-05	-0.0878456	0.000680241	0.0312612	chr11	65423233	65424404	3e-05	+	65423233	65424404	0	3	150,31,442,	0,393,729	-4.53	-4.21	7	-1.74	-2.55	1.24
ENST00000645023	ENSG00000245532	8103.63	1.66066	3.07e-06	2.64e-05	-0.0878456	0.000680241	0.0312612	chr11	65425098	65425399	6.3e-14	+	65425098	65425399	0	1	301,	0	-13.2	-12.3	2.19	-3.09	-4.36	2.98
ENST00000645023	ENSG00000245532	8103.63	1.66066	3.07e-06	2.64e-05	-0.0878456	0.000680241	0.0312612	chr11	65423549	65424050	6.3e-14	+	65423549	65424050	0	1	501,	0	-13.2	-12.3	4.95	-5.41	-7.25	1.98
ENST00000646243	ENSG00000245532	8103.63	1.66066	3.07e-06	2.64e-05	-0.0878456	0.000680241	0.0312612	chr11	65425065	65425366	7.9e-14	+	65425065	65425366	0	1	301,	0	-13.1	-12.2	2.36	-3.07	-4.33	3.12
ENST00000646243	ENSG00000245532	8103.63	1.66066	3.07e-06	2.64e-05	-0.0878456	0.000680241	0.0312612	chr11	65423669	65424717	7.9e-14	+	65423669	65424717	0	1	1048,	0	-13.1	-12.2	8.77	-3.07	-4.32	1.37
ENST00000228425	ENSG00000110841	1986.46	0.938317	5.83e-07	5.44e-06	0.0479113	0.000740071	0.0331468	chr12	27524305	27578192	8.7e-08	+	27524305	27578192	0	2	60,41,	0,53846	-7.06	-5.62	2.14	-1.33	-1.97	4.74
ENST00000228425	ENSG00000110841	1986.46	0.938317	5.83e-07	5.44e-06	0.0479113	0.000740071	0.0331468	chr12	27692821	27693022	8.7e-08	+	27692821	27693022	0	1	201,	0	-7.06	-5.62	2.5	-2.44	-3.49	3.65
ENST00000318304	ENSG00000110841	1986.46	0.938317	5.83e-07	5.44e-06	0.0479113	0.000740071	0.0331468	chr12	27524255	27633362	0.00022	+	27524255	27633362	0	3	110,88,1,	0,53896,109106	-3.65	-3.36	3.2	-1.98	-2.87	4.13
ENST00000318304	ENSG00000110841	1986.46	0.938317	5.83e-07	5.44e-06	0.0479113	0.000740071	0.0331468	chr12	27692836	27693035	0.001	+	27692836	27693035	0	1	199,	0	-2.98	-1.87	2.25	-2.25	-3.23	3.55
ENST00000368192	ENSG00000117036	1245.63	-0.243707	0.896379	1	0.0425729	0.000740429	0.0331468	chr1	157124808	157134130	2.5e-13	-	157124808	157134130	0	2	1171,19,	0,9303	-12.6	-11.7	47.1	-1.31	-1.95	0.823
ENST00000537927	ENSG00000110841	1986.46	0.938317	5.83e-07	5.44e-06	0.0479113	0.000740071	0.0331468	chr12	27676456	27679495	0.00032	+	27676456	27679495	0	2	143,7,	0,3032	-3.49	-2.36	2	-1.6	-2.36	4
ENST00000537927	ENSG00000110841	1986.46	0.938317	5.83e-07	5.44e-06	0.0479113	0.000740071	0.0331468	chr12	27692827	27693027	0.00032	+	27692827	27693027	0	1	200,	0	-3.49	-2.36	2.5	-2.38	-3.4	3.62
ENST00000537927	ENSG00000110841	1986.46	0.938317	5.83e-07	5.44e-06	0.0479113	0.000740071	0.0331468	chr12	27524280	27578167	2.9e-06	+	27524280	27578167	0	2	85,16,	0,53871	-5.54	-5.18	9.5	-1.31	-1.95	3.72
ENST00000541633	ENSG00000110841	1986.46	0.938317	5.83e-07	5.44e-06	0.0479113	0.000740071	0.0331468	chr12	27524268	27584132	1.7e-10	+	27524268	27584132	0	3	97,88,8,	0,53883,59856	-9.78	-9.12	3.6	-1.95	-2.83	3.6
ENST00000545334	ENSG00000110841	1986.46	0.938317	5.83e-07	5.44e-06	0.0479113	0.000740071	0.0331468	chr12	27524255	27578239	6.9e-10	+	27524255	27578239	0	2	110,88,	0,53896	-9.16	-8.55	3.4	-1.64	-2.41	3.53
ENST00000301740	ENSG00000167978	44516	4.02839	1.09e-33	5.86e-32	-0.0843729	0.000785148	0.0340776	chr16	2765103	2765253	0.026	+	2765103	2765253	0	1	150,	0	-1.59	-1.34	2.06	-2.77	-3.92	2.8
ENST00000301740	ENSG00000167978	44516	4.02839	1.09e-33	5.86e-32	-0.0843729	0.000785148	0.0340776	chr16	2762367	2762616	0.015	+	2762367	2762616	0	1	249,	0	-1.81	-1.56	2.16	-3.72	-5.16	2.78
ENST00000301740	ENSG00000167978	44516	4.02839	1.09e-33	5.86e-32	-0.0843729	0.000785148	0.0340776	chr16	2763859	2764109	0.0015	+	2763859	2764109	0	1	250,	0	-2.81	-2.55	4.12	-2.62	-3.73	2.53
ENST00000301740	ENSG00000167978	44516	4.02839	1.09e-33	5.86e-32	-0.0843729	0.000785148	0.0340776	chr16	2762864	2763213	0.0095	+	2762864	2763213	0	1	349,	0	-2.02	-1.76	3.03	-2.92	-4.13	2.35
ENST00000307360	ENSG00000250120	358.573	1.92224	2.3e-11	3.26e-10	0.068856	0.000784521	0.0340776	chr5	140857584	140858081	3.8e-07	+	140857584	140858081	0	1	497,	0	-6.42	-6.01	11.5	-4	-5.51	-2.64
ENST00000562220	ENSG00000250120	358.573	1.92224	2.3e-11	3.26e-10	0.068856	0.000784521	0.0340776	chr5	140856181	140856531	3.3e-08	+	140856181	140856531	0	1	350,	0	-7.48	-6	3.75	-1.4	-2.08	-3.88
ENST00000562220	ENSG00000250120	358.573	1.92224	2.3e-11	3.26e-10	0.068856	0.000784521	0.0340776	chr5	140857576	140858075	1.4e-07	+	140857576	140858075	0	1	499,	0	-6.84	-6.41	11.3	-4.01	-5.53	-2.65
ENST00000571378	ENSG00000167978	44516	4.02839	1.09e-33	5.86e-32	-0.0843729	0.000785148	0.0340776	chr16	2762362	2762710	0.0039	+	2762362	2762710	0	1	348,	0	-2.41	-2.15	2.11	-5.67	-7.55	2.67
ENST00000571378	ENSG00000167978	44516	4.02839	1.09e-33	5.86e-32	-0.0843729	0.000785148	0.0340776	chr16	2762857	2763155	0.0039	+	2762857	2763155	0	1	298,	0	-2.41	-2.15	2.82	-2.66	-3.78	2.06
ENST00000576924	ENSG00000167978	44516	4.02839	1.09e-33	5.86e-32	-0.0843729	0.000785148	0.0340776	chr16	2762839	2763186	0.0011	+	2762839	2763186	0	1	347,	0	-2.94	-2.67	2.93	-3.53	-4.93	2.29
ENST00000576924	ENSG00000167978	44516	4.02839	1.09e-33	5.86e-32	-0.0843729	0.000785148	0.0340776	chr16	2762345	2762741	0.0011	+	2762345	2762741	0	1	396,	0	-2.94	-2.67	1.79	-5.49	-7.35	2.66
ENST00000295321	ENSG00000163166	3032.81	0.836415	3.15e-07	3.03e-06	0.0393828	0.000790732	0.0341304	chr2	127504732	127505669	2e-15	-	127504732	127505669	0	1	937,	0	-14.7	-13.6	16.2	-2.01	-2.91	1.29
ENST00000409725	ENSG00000163166	3032.81	0.836415	3.15e-07	3.03e-06	0.0393828	0.000790732	0.0341304	chr2	127505137	127505678	1.5e-08	-	127505137	127505678	0	1	541,	0	-7.83	-7.33	13.2	-1.58	-2.34	1.82
ENST00000479083	ENSG00000163166	3032.81	0.836415	3.15e-07	3.03e-06	0.0393828	0.000790732	0.0341304	chr2	127505338	127505678	8.7e-07	-	127505338	127505678	0	1	340,	0	-6.06	-5.68	7	-2.27	-3.25	2.36
ENST00000486662	ENSG00000163166	3032.81	0.836415	3.15e-07	3.03e-06	0.0393828	0.000790732	0.0341304	chr2	127505238	127505674	1.5e-06	-	127505238	127505674	0	1	436,	0	-5.83	-5.46	8.37	-2.82	-3.99	2.34
ENST00000495369	ENSG00000163166	3032.81	0.836415	3.15e-07	3.03e-06	0.0393828	0.000790732	0.0341304	chr2	127505092	127505665	4.5e-07	-	127505092	127505665	0	1	573,	0	-6.35	-5.95	12.9	-1.8	-2.63	1.8
ENST00000530074	ENSG00000235173	1213.36	0.792031	0.000826057	0.0049025	0.0587398	0.000898388	0.0370378	chr8	144138370	144138797	0.00011	+	144138370	144138797	0	2	58,83,	0,344	-3.94	-3.65	7.6	-1.34	-1.99	4.73
ENST00000371587	ENSG00000177239	1993.22	1.63571	5.66e-12	8.49e-11	0.0535146	0.00090901	0.0373771	chr9	137088935	137099757	0.00013	+	137088935	137099757	0	4	70,155,110,62,	0,7301,8892,10760	-3.88	-3.59	4	-1.56	-2.31	1.78
ENST00000371587	ENSG00000177239	1993.22	1.63571	5.66e-12	8.49e-11	0.0535146	0.00090901	0.0373771	chr9	137099855	137101078	0.00013	+	137099855	137101078	0	2	26,74,	0,1149	-3.88	-2.72	1.75	-2.09	-3.02	4.12
ENST00000375315	ENSG00000148120	1829.75	2.96021	2.38e-69	5.55e-67	-0.038474	0.000936319	0.0382984	chr9	94759748	94773015	2.5e-11	+	94759748	94773015	0	2	832,14,	0,13253	-10.6	-9.85	22	-1.45	-2.15	-1.21
ENST00000250241	ENSG00000129351	31491.4	1.91512	2.62e-25	9.5e-24	-0.0401702	0.00116442	0.0444844	chr19	10684918	10685069	4e-14	+	10684918	10685069	0	1	151,	0	-13.4	-12.5	2.59	-1.32	-1.97	2.01
ENST00000449870	ENSG00000129351	31491.4	1.91512	2.62e-25	9.5e-24	-0.0401702	0.00116442	0.0444844	chr19	10687693	10689333	0.019	+	10687693	10689333	0	3	15,129,155,	0,856,1485	-1.72	-1.47	4.3	-1.74	-2.55	1.49
ENST00000587928	ENSG00000129351	31491.4	1.91512	2.62e-25	9.5e-24	-0.0401702	0.00116442	0.0444844	chr19	10683947	10689449	8.7e-10	+	10683947	10689449	0	5	23,61,363,129,271,	0,468,3398,4602,5231	-9.06	-8.47	3.96	-1.76	-2.58	1.32
ENST00000587941	ENSG00000129351	31491.4	1.91512	2.62e-25	9.5e-24	-0.0401702	0.00116442	0.0444844	chr19	10671403	10671501	2.5e-28	+	10671403	10671501	0	1	98,	0	-27.6	-25.7	1.35	-2.79	-3.95	1.66
ENST00000588657	ENSG00000129351	31491.4	1.91512	2.62e-25	9.5e-24	-0.0401702	0.00116442	0.0444844	chr19	10687471	10689312	2.8e-05	+	10687471	10689312	0	3	237,129,134,	0,1078,1707	-4.56	-4.24	3.42	-3.1	-4.37	1.69
ENST00000590261	ENSG00000129351	31491.4	1.91512	2.62e-25	9.5e-24	-0.0401702	0.00116442	0.0444844	chr19	10683941	10689450	6e-05	+	10683941	10689450	0	4	29,363,129,272,	0,3404,4608,5237	-4.22	-3.92	3.71	-1.63	-2.41	1.32
ENST00000590261	ENSG00000129351	31491.4	1.91512	2.62e-25	9.5e-24	-0.0401702	0.00116442	0.0444844	chr19	10671372	10671472	8.1e-06	+	10671372	10671472	0	1	100,	0	-5.09	-4.76	1.62	-2.92	-4.12	1.79
ENST00000591649	ENSG00000129351	31491.4	1.91512	2.62e-25	9.5e-24	-0.0401702	0.00116442	0.0444844	chr19	10687414	10689450	1.6e-16	+	10687414	10689450	0	3	294,129,272,	0,1135,1764	-15.8	-14.7	3.71	-1.59	-2.34	1.43
ENST00000592763	ENSG00000129351	31491.4	1.91512	2.62e-25	9.5e-24	-0.0401702	0.00116442	0.0444844	chr19	10671372	10671472	4e-13	+	10671372	10671472	0	1	100,	0	-12.4	-11.5	1.62	-2.92	-4.12	1.79
ENST00000592763	ENSG00000129351	31491.4	1.91512	2.62e-25	9.5e-24	-0.0401702	0.00116442	0.0444844	chr19	10684476	10685071	2.6e-07	+	10684476	10685071	0	1	595,	0	-6.59	-6.17	10.3	-2.79	-3.96	2.83
ENST00000307063	ENSG00000170234	961.884	0.716087	0.00102344	0.00599288	-0.0526258	0.00122141	0.0458763	chr5	160092586	160093885	5.9e-05	-	160092586	160093885	0	1	1299,	0	-4.23	-3.92	38	-4.43	-6.05	3.07
ENST00000456329	ENSG00000170234	961.884	0.716087	0.00102344	0.00599288	-0.0526258	0.00122141	0.0458763	chr5	160093187	160093886	4e-14	-	160093187	160093886	0	1	699,	0	-13.4	-12.5	22	-4.82	-6.54	4.01
ENST00000352171	ENSG00000078618	4410.27	0.0600024	0.338862	0.814044	-0.0316551	0.00124543	0.0462689	chr1	51840495	51878655	1e-11	-	51840495	51878655	0	2	19,381,	0,37779	-11	-10.2	11.2	-1.37	-2.03	1.57
ENST00000354831	ENSG00000078618	4410.27	0.0600024	0.338862	0.814044	-0.0316551	0.00124543	0.0462689	chr1	51840495	51878655	6.3e-11	-	51840495	51878655	0	2	19,381,	0,37779	-10.2	-9.52	11.4	-1.38	-2.06	1.58
ENST00000491410	ENSG00000078618	4410.27	0.0600024	0.338862	0.814044	-0.0316551	0.00124543	0.0462689	chr1	51840428	51878674	1.3e-13	-	51840428	51878674	0	2	86,400,	0,37846	-12.9	-11.9	13.9	-1.62	-2.38	1.68
ENST00000539524	ENSG00000078618	4410.27	0.0600024	0.338862	0.814044	-0.0316551	0.00124543	0.0462689	chr1	51840422	51878040	3.5e-07	-	51840422	51878040	0	2	92,58,	0,37560	-6.45	-6.04	2.7	-2.24	-3.22	3.19
ENST00000544028	ENSG00000078618	4410.27	0.0600024	0.338862	0.814044	-0.0316551	0.00124543	0.0462689	chr1	51840383	51878689	1.3e-10	-	51840383	51878689	0	2	131,415,	0,37891	-9.88	-9.22	13.4	-2.36	-3.37	1.7
ENST00000306243	ENSG00000169105	120.264	0.150361	0.3553	0.83555	0.0972747	0.00126926	0.0468848	chr15	40471344	40472933	6.3e-16	+	40471344	40472933	0	1	1589,	0	-15.2	-14.1	20	-5.93	-7.87	-0.735
ENST00000306243	ENSG00000169105	120.264	0.150361	0.3553	0.83555	0.0972747	0.00126926	0.0468848	chr15	40471047	40471197	6.3e-16	+	40471047	40471197	0	1	150,	0	-15.2	-13	2	-434	-434	-4.86
ENST00000336976	ENSG00000267680	1499.03	0.945954	9.12e-06	7.34e-05	-0.0499036	0.00134174	0.0482231	chr19	44107348	44107598	3e-05	+	44107348	44107598	0	1	250,	0	-4.53	-4.22	33.3	-2.51	-3.58	1.65
ENST00000591551	ENSG00000267680	1499.03	0.945954	9.12e-06	7.34e-05	-0.0499036	0.00134174	0.0482231	chr19	44106479	44106879	2.5e-07	+	44106479	44106879	0	1	400,	0	-6.61	-5.21	6.25	-2.31	-3.32	3.73
ENST00000591551	ENSG00000267680	1499.03	0.945954	9.12e-06	7.34e-05	-0.0499036	0.00134174	0.0482231	chr19	44107128	44108176	2.5e-07	+	44107128	44108176	0	1	1048,	0	-6.61	-6.19	36.8	-3.55	-4.95	1.7
ENST00000310823	ENSG00000151694	2969.22	0.175858	0.170742	0.508469	0.0443836	0.00136074	0.0487652	chr2	9555537	9555788	2.2e-05	-	9555537	9555788	0	1	251,	0	-4.66	-4.34	9.77	-3.58	-4.98	4.15
ENST00000310823	ENSG00000151694	2969.22	0.175858	0.170742	0.508469	0.0443836	0.00136074	0.0487652	chr2	9489934	9490485	1e-22	-	9489934	9490485	0	1	551,	0	-22	-20.4	74.4	-2.55	-3.64	1.88
ENST00000478059	ENSG00000151694	2969.22	0.175858	0.170742	0.508469	0.0443836	0.00136074	0.0487652	chr2	9555529	9555677	2.5e-14	-	9555529	9555677	0	1	148,	0	-13.6	-12.6	8.15	-1.72	-2.52	3.91
ENST00000497134	ENSG00000151694	2969.22	0.175858	0.170742	0.508469	0.0443836	0.00136074	0.0487652	chr2	9555545	9555792	4e-24	-	9555545	9555792	0	1	247,	0	-23.4	-21.8	7.06	-3.86	-5.34	4.3
ENST00000307940	ENSG00000143384	12668.1	-0.125158	0.694211	1	0.0610727	0.00139135	0.0495213	chr1	150579433	150579530	0.00047	-	150579433	150579530	0	1	97,	0	-3.33	-3.05	5.54	-1.69	-2.48	1.44
ENST00000369026	ENSG00000143384	12668.1	-0.125158	0.694211	1	0.0610727	0.00139135	0.0495213	chr1	150576943	150579540	2.5e-29	-	150576943	150579540	0	3	548,248,698,	0,1300,1899	-28.6	-26.7	23.5	-5.04	-6.8	1.59
ENST00000464132	ENSG00000143384	12668.1	-0.125158	0.694211	1	0.0610727	0.00139135	0.0495213	chr1	150577026	150578527	3.8e-09	-	150577026	150578527	0	2	465,284,	0,1217	-8.42	-7.88	23.1	-1.51	-2.24	1.5
ENST00000620947	ENSG00000143384	12668.1	-0.125158	0.694211	1	0.0610727	0.00139135	0.0495213	chr1	150576983	150579539	7.9e-27	-	150576983	150579539	0	4	508,248,121,117,	0,1260,1859,2439	-26.1	-24.3	22.8	-2.46	-3.51	1.62
ENST00000261657	ENSG00000038532	2197.51	1.84369	2.4e-18	5.68e-17	-0.0509201	0.00143026	0.0503328	chr16	11180598	11181044	1.4e-09	+	11180598	11181044	0	1	446,	0	-8.84	-8.27	30.9	-1.74	-2.55	-1.45
ENST00000262735	ENSG00000186951	587.79	0.748326	0.00141382	0.00803158	0.0568307	0.00144534	0.0507314	chr22	46231795	46232095	2.6e-06	+	46231795	46232095	0	1	300,	0	-5.59	-4.29	3.5	-1.65	-2.43	-1.13
ENST00000407236	ENSG00000186951	587.79	0.748326	0.00141382	0.00803158	0.0568307	0.00144534	0.0507314	chr22	46231816	46232067	1.1e-06	+	46231816	46232067	0	1	251,	0	-5.94	-4.61	4.5	-1.43	-2.13	-1.23
ENST00000254066	ENSG00000131759	842.839	1.0766	3.11e-05	0.000232583	0.0758162	0.00147237	0.0510368	chr17	40355322	40356599	9.3e-06	+	40355322	40356599	0	2	99,591,	0,686	-5.03	-4.7	17.6	-1.6	-2.36	2.45
ENST00000308595	ENSG00000173020	2385.61	1.03804	9.45e-07	8.61e-06	0.0517749	0.00148619	0.0510368	chr11	67284260	67284932	2.7e-05	+	67284260	67284932	0	2	113,86,	0,586	-4.57	-4.26	2.38	-1.36	-2.02	2.62
ENST00000394086	ENSG00000131759	842.839	1.0766	3.11e-05	0.000232583	0.0758162	0.00147237	0.0510368	chr17	40354472	40356599	1.3e-06	+	40354472	40356599	0	3	34,159,591,	0,790,1536	-5.9	-5.52	14.7	-1.46	-2.16	2.11
ENST00000416281	ENSG00000173020	2385.61	1.03804	9.45e-07	8.61e-06	0.0517749	0.00148619	0.0510368	chr11	67283935	67284920	0.00066	+	67283935	67284920	0	3	14,163,74,	0,275,911	-3.18	-2.9	2.16	-1.44	-2.14	2.48
ENST00000442394	ENSG00000197448	1414.18	-0.878691	0.998898	1	-0.0643346	0.00148439	0.0510368	chr7	143268877	143269522	4.7e-07	+	143268877	143269522	0	2	66,231,	0,414	-6.33	-5.93	12.4	-1.43	-2.12	-1.27
ENST00000473649	ENSG00000197448	1414.18	-0.878691	0.998898	1	-0.0643346	0.00148439	0.0510368	chr7	143268861	143269558	5.9e-10	+	143268861	143269558	0	2	82,267,	0,430	-9.23	-8.62	12.2	-1.47	-2.18	-1.33
ENST00000527176	ENSG00000173020	2385.61	1.03804	9.45e-07	8.61e-06	0.0517749	0.00148619	0.0510368	chr11	67284275	67284895	2e-05	+	67284275	67284895	0	2	98,49,	0,571	-4.69	-4.38	2.82	-1.35	-2.01	2.4
ENST00000533077	ENSG00000173020	2385.61	1.03804	9.45e-07	8.61e-06	0.0517749	0.00148619	0.0510368	chr11	67284276	67284523	2.7e-06	+	67284276	67284523	0	1	247,	0	-5.57	-5.21	4.5	-1.94	-2.82	2.43
ENST00000262320	ENSG00000103126	3075.68	1.41064	2.1e-10	2.73e-09	0.0561111	0.00150925	0.0512284	chr16	297930	304382	9.1e-06	-	297930	304382	0	2	321,79,	0,6373	-5.04	-4.71	17.6	-1.4	-2.08	1.79
ENST00000481769	ENSG00000103126	3075.68	1.41064	2.1e-10	2.73e-09	0.0561111	0.00150925	0.0512284	chr16	297892	352426	1.6e-15	-	297892	352426	0	5	359,138,97,141,58,	0,6411,12080,16650,54476	-14.8	-13.7	16.7	-3.08	-4.34	1.96
ENST00000545661	ENSG00000159753	2412.59	1.84496	6.99e-20	1.85e-18	-0.0470595	0.00151144	0.0512284	chr16	67649545	67649880	0.0004	+	67649545	67649880	0	2	74,75,	0,260	-3.4	-3.12	12	-3.54	-4.94	6.04
ENST00000342382	ENSG00000168724	1591.84	-0.89062	0.999639	1	0.0677021	0.00155241	0.0522237	chr5	34937593	34944885	0.00017	+	34937593	34944885	0	4	37,152,88,19,	0,1264,3502,7273	-3.76	-3.47	2.67	-4.53	-6.17	2.28
ENST00000382021	ENSG00000168724	1591.84	-0.89062	0.999639	1	0.0677021	0.00155241	0.0522237	chr5	34938930	34941166	2.5e-07	+	34938930	34941166	0	2	79,71,	0,2165	-6.6	-6.19	2.83	-3.93	-5.42	4.41
ENST00000642285	ENSG00000168724	1591.84	-0.89062	0.999639	1	0.0677021	0.00155241	0.0522237	chr5	34938951	34944869	4.2e-05	+	34938951	34944869	0	3	58,88,3,	0,2144,5915	-4.38	-4.07	3.6	-2.42	-3.46	3.86
ENST00000642675	ENSG00000168724	1591.84	-0.89062	0.999639	1	0.0677021	0.00155241	0.0522237	chr5	34950188	34950288	4e-05	+	34950188	34950288	0	1	100,	0	-4.4	-3.2	1.17	-1.48	-2.2	4.93
ENST00000642675	ENSG00000168724	1591.84	-0.89062	0.999639	1	0.0677021	0.00155241	0.0522237	chr5	34937593	34941156	4e-05	+	34937593	34941156	0	3	37,152,61,	0,1264,3502	-4.4	-4.09	2.83	-3.96	-5.46	2.17
ENST00000642851	ENSG00000168724	1591.84	-0.89062	0.999639	1	0.0677021	0.00155241	0.0522237	chr5	34938960	34944879	2.6e-05	+	34938960	34944879	0	3	49,88,13,	0,2135,5906	-4.59	-4.27	3	-2.72	-3.86	4.04
ENST00000644357	ENSG00000168724	1591.84	-0.89062	0.999639	1	0.0677021	0.00155241	0.0522237	chr5	34938928	34941163	0.004	+	34938928	34941163	0	2	81,68,	0,2167	-2.4	-2.14	2.67	-4.07	-5.6	4.41
ENST00000646714	ENSG00000168724	1591.84	-0.89062	0.999639	1	0.0677021	0.00155241	0.0522237	chr5	34937593	34941156	3.9e-07	+	34937593	34941156	0	3	37,152,61,	0,1264,3502	-6.41	-6.01	2.83	-3.96	-5.47	2.15
ENST00000309955	ENSG00000003402	8768.95	1.39606	3.04e-13	5.05e-12	0.0415438	0.00157004	0.0525306	chr2	201116203	201133081	3.2e-07	+	201116203	201133081	0	3	278,418,53,	0,13525,16825	-6.49	-6.08	10.6	-1.64	-2.41	-1.83
ENST00000309955	ENSG00000003402	8768.95	1.39606	3.04e-13	5.05e-12	0.0415438	0.00157004	0.0525306	chr2	201166356	201166906	1e-06	+	201166356	201166906	0	1	550,	0	-6	-5.62	5.43	-1.37	-2.04	0.0627
ENST00000341222	ENSG00000003402	8768.95	1.39606	3.04e-13	5.05e-12	0.0415438	0.00157004	0.0525306	chr2	201116215	201133036	4.7e-09	+	201116215	201133036	0	3	266,418,8,	0,13513,16813	-8.33	-7.79	11	-2.44	-3.48	-2.29
ENST00000341582	ENSG00000003402	8768.95	1.39606	3.04e-13	5.05e-12	0.0415438	0.00157004	0.0525306	chr2	201116304	201133070	2.1e-07	+	201116304	201133070	0	3	177,418,42,	0,13424,16724	-6.68	-6.26	10.3	-2.59	-3.68	-2.18
ENST00000342795	ENSG00000003402	8768.95	1.39606	3.04e-13	5.05e-12	0.0415438	0.00157004	0.0525306	chr2	201116336	201133052	1.3e-08	+	201116336	201133052	0	3	145,418,24,	0,13392,16692	-7.87	-7.37	14.4	-2.54	-3.62	-2.41
ENST00000395148	ENSG00000003402	8768.95	1.39606	3.04e-13	5.05e-12	0.0415438	0.00157004	0.0525306	chr2	201129752	201133032	1.2e-09	+	201129752	201133032	0	2	394,4,	0,3276	-8.93	-8.35	10.8	-1.87	-2.73	-2.48
ENST00000440180	ENSG00000003402	8768.95	1.39606	3.04e-13	5.05e-12	0.0415438	0.00157004	0.0525306	chr2	201129801	201133033	7.9e-13	+	201129801	201133033	0	2	345,5,	0,3227	-12.1	-11.2	10.7	-1.52	-2.26	-2.51
ENST00000537798	ENSG00000132780	2296.39	-0.943367	0.999474	1	0.0647959	0.00157731	0.0525956	chr1	45607393	45607544	0.0023	+	45607393	45607544	0	1	151,	0	-2.64	-1.55	3.86	-1.53	-2.27	3.22
ENST00000510175	ENSG00000250312	705.82	0.645939	0.00968795	0.0448541	0.0617435	0.00162265	0.0534892	chr4	161842	162292	2.6e-06	+	161842	162292	0	1	450,	0	-5.59	-5.23	7.29	-1.34	-1.99	-1.73
ENST00000369093	ENSG00000151923	1358.2	0.253428	0.150533	0.460743	-0.0536523	0.00166799	0.0540901	chr10	119574983	119575232	8.3e-07	-	119574983	119575232	0	1	249,	0	-6.08	-4.73	6.25	-1.5	-2.23	-1
ENST00000489822	ENSG00000151923	1358.2	0.253428	0.150533	0.460743	-0.0536523	0.00166799	0.0540901	chr10	119596667	119596964	4e-11	-	119596667	119596964	0	1	297,	0	-10.4	-9.67	16	-3.02	-4.26	3.08
ENST00000497671	ENSG00000151923	1358.2	0.253428	0.150533	0.460743	-0.0536523	0.00166799	0.0540901	chr10	119596682	119597029	1.4e-10	-	119596682	119597029	0	1	347,	0	-9.85	-9.2	40.4	-2.83	-4	3.34
ENST00000529121	ENSG00000149476	1496.77	-0.603206	0.999328	1	-0.0402527	0.00170934	0.0552971	chr11	61333997	61334631	5e-05	+	61333997	61334631	0	1	634,	0	-4.3	-4	16.6	-3.17	-4.46	-1.77
ENST00000257868	ENSG00000135414	897.988	-0.0503242	0.585262	1	0.051442	0.00176811	0.0567283	chr12	55743627	55750015	1.7e-07	+	55743627	55750015	0	3	134,398,514,	0,4958,5874	-6.77	-6.35	27.6	-1.65	-2.43	-1.01
ENST00000546799	ENSG00000135414	897.988	-0.0503242	0.585262	1	0.051442	0.00176811	0.0567283	chr12	55743736	55749853	3.8e-06	+	55743736	55749853	0	3	25,398,352,	0,4849,5765	-5.42	-5.07	29.7	-1.75	-2.57	-0.968
ENST00000593845	ENSG00000011243	3083.86	0.157002	0.20427	0.580412	-0.0423141	0.00197764	0.0611892	chr19	15400307	15401181	2.5e-06	-	15400307	15401181	0	4	51,71,97,32,	0,486,639,842	-5.61	-5.25	2.43	-1.65	-2.43	2.52
ENST00000215742	ENSG00000184436	416.006	-0.325795	0.894354	1	0.0579868	0.0020192	0.0621062	chr22	20999819	21000208	3e-06	-	20999819	21000208	0	1	389,	0	-5.52	-5.16	54.6	-1.79	-2.62	-2.08
ENST00000399133	ENSG00000184436	416.006	-0.325795	0.894354	1	0.0579868	0.0020192	0.0621062	chr22	20999826	21000224	8.7e-06	-	20999826	21000224	0	1	398,	0	-5.06	-4.72	68.9	-1.85	-2.71	-2.09
ENST00000466670	ENSG00000184436	416.006	-0.325795	0.894354	1	0.0579868	0.0020192	0.0621062	chr22	21000327	21000738	0.0074	-	21000327	21000738	0	2	105,92,	0,319	-2.13	-1.87	10.5	-2.08	-3.01	-1.16
ENST00000471073	ENSG00000184436	416.006	-0.325795	0.894354	1	0.0579868	0.0020192	0.0621062	chr22	20999821	21000213	1.7e-06	-	20999821	21000213	0	1	392,	0	-5.77	-5.41	55.1	-1.76	-2.58	-2
ENST00000471723	ENSG00000184436	416.006	-0.325795	0.894354	1	0.0579868	0.0020192	0.0621062	chr22	21001384	21001711	1.1e-05	-	21001384	21001711	0	1	327,	0	-4.95	-4.62	9.8	-2.97	-4.19	-1.9
ENST00000476667	ENSG00000184436	416.006	-0.325795	0.894354	1	0.0579868	0.0020192	0.0621062	chr22	20999850	21000293	9.5e-07	-	20999850	21000293	0	1	443,	0	-6.02	-5.64	60.8	-1.32	-1.97	-1.93
ENST00000498406	ENSG00000184436	416.006	-0.325795	0.894354	1	0.0579868	0.0020192	0.0621062	chr22	20999836	21001742	1.6e-12	-	20999836	21001742	0	3	596,141,487,	0,810,1419	-11.8	-10.9	70.4	-2.08	-3	-1.55
ENST00000314328	ENSG00000100014	2029.28	0.378527	0.00421013	0.0216826	-0.0311211	0.00209214	0.0638469	chr22	24313371	24322335	7.2e-09	+	24313371	24322335	0	2	95,1048,	0,7916	-8.14	-7.62	25.6	-1.33	-1.97	1.11
ENST00000421374	ENSG00000100014	2029.28	0.378527	0.00421013	0.0216826	-0.0311211	0.00209214	0.0638469	chr22	24321422	24322064	2.8e-06	+	24321422	24322064	0	1	642,	0	-5.55	-5.19	29	-1.53	-2.27	0.935
ENST00000288022	ENSG00000258429	732.65	0.976432	3.63e-06	3.09e-05	0.0472597	0.00209889	0.0639281	chr16	69328668	69329151	3.8e-10	-	69328668	69329151	0	1	483,	0	-9.42	-8.8	39.3	-1.66	-2.44	-0.399
ENST00000357480	ENSG00000082641	2752.7	-0.222495	0.917001	1	0.034173	0.00220095	0.0660072	chr17	48058397	48060187	1e-07	+	48058397	48060187	0	1	1790,	0	-6.98	-6.54	68.1	-1.54	-2.27	0.622
ENST00000361665	ENSG00000082641	2752.7	-0.222495	0.917001	1	0.034173	0.00220095	0.0660072	chr17	48058393	48060186	4.7e-08	+	48058393	48060186	0	1	1793,	0	-7.33	-6.87	68.2	-1.59	-2.35	0.614
ENST00000362042	ENSG00000082641	2752.7	-0.222495	0.917001	1	0.034173	0.00220095	0.0660072	chr17	48058396	48060187	3e-08	+	48058396	48060187	0	1	1791,	0	-7.52	-7.04	68.1	-1.53	-2.27	0.633
ENST00000580037	ENSG00000082641	2752.7	-0.222495	0.917001	1	0.034173	0.00220095	0.0660072	chr17	48056441	48057381	2.9e-06	+	48056441	48057381	0	2	157,38,	0,902	-5.54	-5.18	4.5	-1.49	-2.21	2.49
ENST00000585291	ENSG00000082641	2752.7	-0.222495	0.917001	1	0.034173	0.00220095	0.0660072	chr17	48058394	48060140	8.7e-08	+	48058394	48060140	0	1	1746,	0	-7.06	-6.61	66.3	-1.32	-1.97	0.596
ENST00000261622	ENSG00000103257	2505.79	0.433108	0.0106096	0.0486214	0.0501305	0.00225241	0.0671559	chr16	87830471	87831518	1.3e-12	-	87830471	87831518	0	1	1047,	0	-11.9	-11.1	78.2	-2.03	-2.94	0.832
ENST00000563489	ENSG00000103257	2505.79	0.433108	0.0106096	0.0486214	0.0501305	0.00225241	0.0671559	chr16	87833023	87836708	3e-09	-	87833023	87836708	0	3	2,178,211,	0,1390,3474	-8.53	-7.98	4.11	-1.95	-2.83	2.75
ENST00000564543	ENSG00000260272	577.698	-0.117463	0.690422	1	-0.0547655	0.00225644	0.0671559	chr16	2496131	2496431	0.00028	+	2496131	2496431	0	1	300,	0	-3.56	-3.28	42.5	-4.11	-5.66	-3.24
ENST00000565644	ENSG00000103257	2505.79	0.433108	0.0106096	0.0486214	0.0501305	0.00225241	0.0671559	chr16	87830470	87831516	2.5e-13	-	87830470	87831516	0	1	1046,	0	-12.6	-11.7	79.4	-2.1	-3.04	0.872
ENST00000468536	ENSG00000204209	721.173	-0.36794	0.93668	1	0.0525507	0.00238129	0.0690308	chr6	33320072	33320217	6.9e-05	-	33320072	33320217	0	1	145,	0	-4.16	-2.97	2.8	-1.61	-2.37	4.86
ENST00000620164	ENSG00000204209	721.173	-0.36794	0.93668	1	0.0525507	0.00238129	0.0690308	chr6	33320057	33320205	0.00087	-	33320057	33320205	0	1	148,	0	-3.06	-2.79	3	-1.59	-2.35	5.15
ENST00000217173	ENSG00000185019	796.712	1.00495	2.58e-05	0.000195934	0.0575442	0.00239162	0.0691167	chr20	3109912	3115401	3.9e-09	-	3109912	3115401	0	2	402,97,	0,5392	-8.41	-6.84	6.6	-2.61	-3.72	-1.87
ENST00000348031	ENSG00000185019	796.712	1.00495	2.58e-05	0.000195934	0.0575442	0.00239162	0.0691167	chr20	3109905	3121621	1.3e-09	-	3109905	3121621	0	2	409,238,	0,11478	-8.87	-8.29	6.75	-2.53	-3.6	-1.21
ENST00000374168	ENSG00000117676	794.699	-0.256349	0.897846	1	0.0423127	0.00241989	0.0692506	chr1	26574278	26574627	2.9e-10	+	26574278	26574627	0	1	349,	0	-9.54	-8.9	12.5	-1.3	-1.94	-1.49
ENST00000264158	ENSG00000115839	2312.98	0.305956	0.0793973	0.276036	0.0462949	0.00247837	0.0704083	chr2	135135753	135135902	8.1e-07	+	135135753	135135902	0	1	149,	0	-6.09	-4.74	5.83	-2.13	-3.06	4.85
ENST00000442034	ENSG00000115839	2312.98	0.305956	0.0793973	0.276036	0.0462949	0.00247837	0.0704083	chr2	135135693	135135893	1.8e-06	+	135135693	135135893	0	1	200,	0	-5.74	-4.43	5.5	-1.94	-2.82	3.5
ENST00000487003	ENSG00000115839	2312.98	0.305956	0.0793973	0.276036	0.0462949	0.00247837	0.0704083	chr2	135135717	135135916	8.5e-06	+	135135717	135135916	0	1	199,	0	-5.07	-3.81	4.29	-2.09	-3.02	3.5
ENST00000539493	ENSG00000115839	2312.98	0.305956	0.0793973	0.276036	0.0462949	0.00247837	0.0704083	chr2	135135721	135135919	0.00024	+	135135721	135135919	0	1	198,	0	-3.62	-2.47	4.29	-2.12	-3.06	3.62
ENST00000360774	ENSG00000119121	2519.96	1.65851	1.26e-28	5.42e-27	0.0325061	0.00248324	0.0704186	chr9	74762072	74762821	3.2e-10	-	74762072	74762821	0	1	749,	0	-9.49	-8.86	17	-4.73	-6.42	-1.9
ENST00000361255	ENSG00000119121	2519.96	1.65851	1.26e-28	5.42e-27	0.0325061	0.00248324	0.0704186	chr9	74762070	74762818	8.9e-10	-	74762070	74762818	0	1	748,	0	-9.05	-8.46	17.6	-5.22	-7.01	-2
ENST00000449912	ENSG00000119121	2519.96	1.65851	1.26e-28	5.42e-27	0.0325061	0.00248324	0.0704186	chr9	74762080	74762830	1.9e-09	-	74762080	74762830	0	1	750,	0	-8.72	-8.15	21.2	-4.46	-6.09	-1.97
ENST00000313552	ENSG00000168395	1090.74	1.6991	7.03e-10	8.76e-09	0.0620161	0.00253066	0.0707362	chr2	241728578	241728978	2.2e-06	+	241728578	241728978	0	1	400,	0	-5.65	-4.35	4.5	-1.48	-2.19	0.763
ENST00000313552	ENSG00000168395	1090.74	1.6991	7.03e-10	8.76e-09	0.0620161	0.00253066	0.0707362	chr2	241728078	241728479	2.2e-06	+	241728078	241728479	0	1	401,	0	-5.65	-5.29	6.89	-2.1	-3.03	-0.83
ENST00000482774	ENSG00000168395	1090.74	1.6991	7.03e-10	8.76e-09	0.0620161	0.00253066	0.0707362	chr2	241720428	241721517	5.1e-06	+	241720428	241721517	0	1	1089,	0	-5.29	-4.95	24.8	-11.2	-13.9	-3.89
ENST00000493578	ENSG00000168395	1090.74	1.6991	7.03e-10	8.76e-09	0.0620161	0.00253066	0.0707362	chr2	241720937	241721383	0.00035	+	241720937	241721383	0	1	446,	0	-3.46	-3.18	21.7	-4.67	-6.35	-3.48
ENST00000636051	ENSG00000168395	1090.74	1.6991	7.03e-10	8.76e-09	0.0620161	0.00253066	0.0707362	chr2	241720405	241721505	2.5e-06	+	241720405	241721505	0	1	1100,	0	-5.6	-5.24	19.6	-11.3	-13.9	-3.8
ENST00000639900	ENSG00000175193	421.806	-1.67425	1	1	-0.0369803	0.00252544	0.0707362	chr3	183829550	183829651	0.00017	-	183829550	183829651	0	1	101,	0	-3.77	-2.62	1.78	-2.17	-3.13	5.47
ENST00000358077	ENSG00000196730	967.074	1.15495	2.94e-05	0.000220764	0.0663683	0.00254756	0.0709547	chr9	87706183	87707333	6.3e-12	+	87706183	87707333	0	1	1150,	0	-11.2	-10.5	23.4	-9.97	-12.5	-2.65
ENST00000408954	ENSG00000196730	967.074	1.15495	2.94e-05	0.000220764	0.0663683	0.00254756	0.0709547	chr9	87706181	87707330	5e-12	+	87706181	87707330	0	1	1149,	0	-11.3	-10.5	22.3	-9.58	-12	-2.58
ENST00000469640	ENSG00000196730	967.074	1.15495	2.94e-05	0.000220764	0.0663683	0.00254756	0.0709547	chr9	87706183	87707333	1.6e-11	+	87706183	87707333	0	1	1150,	0	-10.8	-10.1	23.6	-9.89	-12.4	-2.65
ENST00000472284	ENSG00000196730	967.074	1.15495	2.94e-05	0.000220764	0.0663683	0.00254756	0.0709547	chr9	87706197	87707339	5e-13	+	87706197	87707339	0	1	1142,	0	-12.3	-11.4	23.2	-10.5	-13	-2.69
ENST00000622514	ENSG00000196730	967.074	1.15495	2.94e-05	0.000220764	0.0663683	0.00254756	0.0709547	chr9	87706194	87707339	3.2e-12	+	87706194	87707339	0	1	1145,	0	-11.5	-10.7	23.2	-9.58	-12	-2.65
ENST00000226230	ENSG00000109084	511.662	-1.88554	1	1	0.0608584	0.00257395	0.0715623	chr17	28327302	28327451	1.6e-05	+	28327302	28327451	0	1	149,	0	-4.8	-4.48	9.14	-2.32	-3.32	5.96
ENST00000336687	ENSG00000109084	511.662	-1.88554	1	1	0.0608584	0.00257395	0.0715623	chr17	28327290	28327438	2e-09	+	28327290	28327438	0	1	148,	0	-8.7	-8.14	13.2	-2.51	-3.58	6.03
ENST00000582384	ENSG00000109084	511.662	-1.88554	1	1	0.0608584	0.00257395	0.0715623	chr17	28327266	28327462	1.1e-07	+	28327266	28327462	0	1	196,	0	-6.94	-6.5	9.62	-2.81	-3.97	6.02
ENST00000531613	ENSG00000204962	267.653	2.27374	2.66e-19	6.76e-18	0.0624407	0.0028579	0.0772573	chr5	140843008	140843207	9.3e-08	+	140843008	140843207	0	1	199,	0	-7.03	-5.59	3	-1.77	-2.6	-2.87
ENST00000483896	ENSG00000160214	1587.8	0.768311	0.00469259	0.0239156	0.0630115	0.00292168	0.0788449	chr21	43789653	43791048	6.9e-06	+	43789653	43791048	0	2	109,33,	0,1362	-5.16	-4.82	3.5	-1.39	-2.07	1.77
ENST00000302350	ENSG00000168564	556.21	-1.3638	1	1	0.0365759	0.00303022	0.0805436	chr4	183446550	183447250	8.5e-06	+	183446550	183447250	0	1	700,	0	-5.07	-4.74	10	-1.85	-2.7	2.1
ENST00000504169	ENSG00000168564	556.21	-1.3638	1	1	0.0365759	0.00303022	0.0805436	chr4	183446565	183447258	2.4e-06	+	183446565	183447258	0	1	693,	0	-5.62	-5.26	11.3	-1.88	-2.75	2.12
ENST00000397061	ENSG00000213965	537.032	0.169567	0.24241	0.656409	0.0647309	0.00307554	0.0809013	chr19	32692108	32692554	1.8e-07	+	32692108	32692554	0	1	446,	0	-6.75	-6.32	9.5	-1.56	-2.31	1.31
ENST00000398882	ENSG00000204839	1929.17	2.86148	3.56e-38	2.36e-36	-0.0537206	0.00308658	0.0810552	chr8	143572475	143572921	0.0027	-	143572475	143572921	0	1	446,	0	-2.57	-1.48	6	-4.46	-6.08	-2.06
ENST00000619387	ENSG00000275700	2268.33	-1.27573	0.99999	1	-0.0681826	0.00309851	0.0810958	chr17	36949123	36953198	1.9e-10	+	36949123	36953198	0	3	93,192,313,	0,1090,3762	-9.72	-9.07	32	-2.67	-3.79	2.41
ENST00000441340	ENSG00000023902	128.532	0.968419	0.00209193	0.0114855	0.0751557	0.00316163	0.0820778	chr1	150158993	150159324	4.4e-05	+	150158993	150159324	0	1	331,	0	-4.36	-3.16	4.25	-2.15	-3.1	-3.6
ENST00000352393	ENSG00000214078	2094.05	-0.0456514	0.5959	1	-0.0446245	0.00322269	0.0824134	chr20	35655273	35664836	7.9e-13	-	35655273	35664836	0	3	71,53,77,	0,3656,9486	-12.1	-11.2	6.33	-3.38	-4.73	4.41
ENST00000371717	ENSG00000165688	1884.89	-0.00870651	0.513317	0.979358	0.0549395	0.00321864	0.0824134	chr9	136423118	136423662	1.3e-12	+	136423118	136423662	0	1	544,	0	-11.9	-11.1	27.7	-1.51	-2.24	1.88
ENST00000377902	ENSG00000159921	436.954	-0.124932	0.677848	1	0.0596728	0.003192	0.0824134	chr9	36246077	36246226	0.00013	-	36246077	36246226	0	1	149,	0	-3.9	-2.74	7.5	-1.35	-2.01	-2.56
ENST00000399219	ENSG00000165688	1884.89	-0.00870651	0.513317	0.979358	0.0549395	0.00321864	0.0824134	chr9	136423114	136423661	4e-11	+	136423114	136423661	0	1	547,	0	-10.4	-9.68	28.4	-1.51	-2.24	1.79
ENST00000414711	ENSG00000214078	2094.05	-0.0456514	0.5959	1	-0.0446245	0.00322269	0.0824134	chr20	35655272	35664837	2.5e-26	-	35655272	35664837	0	3	72,85,36,	0,3657,9529	-25.6	-23.8	6.6	-2.66	-3.79	4.26
ENST00000434795	ENSG00000214078	2094.05	-0.0456514	0.5959	1	-0.0446245	0.00322269	0.0824134	chr20	35659008	35664851	4e-07	-	35659008	35664851	0	2	6,92,	0,5751	-6.4	-6	3.1	-1.89	-2.75	2.66
ENST00000437100	ENSG00000214078	2094.05	-0.0456514	0.5959	1	-0.0446245	0.00322269	0.0824134	chr20	35655279	35664852	8.5e-10	-	35655279	35664852	0	3	65,85,93,	0,3650,9480	-9.07	-8.47	6.44	-3.57	-4.98	3.6
ENST00000440240	ENSG00000214078	2094.05	-0.0456514	0.5959	1	-0.0446245	0.00322269	0.0824134	chr20	35655275	35664832	5e-12	-	35655275	35664832	0	2	69,31,	0,9526	-11.3	-10.5	5.7	-2.03	-2.94	4.59
ENST00000444897	ENSG00000165688	1884.89	-0.00870651	0.513317	0.979358	0.0549395	0.00321864	0.0824134	chr9	136423069	136423711	5e-14	+	136423069	136423711	0	1	642,	0	-13.3	-12.4	27.5	-2.22	-3.19	2.04
ENST00000539815	ENSG00000159921	436.954	-0.124932	0.677848	1	0.0596728	0.003192	0.0824134	chr9	36246093	36246242	9.8e-07	-	36246093	36246242	0	1	149,	0	-6.01	-4.67	7.75	-1.4	-2.08	-2.61
ENST00000543356	ENSG00000159921	436.954	-0.124932	0.677848	1	0.0596728	0.003192	0.0824134	chr9	36246085	36246235	4.9e-05	-	36246085	36246235	0	1	150,	0	-4.31	-3.11	8	-1.48	-2.19	-2.7
ENST00000264235	ENSG00000082701	1969.74	1.1832	3.12e-14	5.59e-13	-0.0328806	0.00325833	0.0829175	chr3	120093819	120094417	1.6e-24	-	120093819	120094417	0	1	598,	0	-23.8	-22.2	22.4	-1.42	-2.1	1.11
ENST00000316626	ENSG00000082701	1969.74	1.1832	3.12e-14	5.59e-13	-0.0328806	0.00325833	0.0829175	chr3	120002162	120093517	0.00013	-	120002162	120093517	0	2	77,171,	0,91184	-3.9	-2.74	3.5	-1.36	-2.02	5.19
ENST00000398640	ENSG00000249158	169.042	2.13814	1.91e-12	2.98e-11	0.0792617	0.00329025	0.0831878	chr5	140870830	140871179	1.4e-06	+	140870830	140871179	0	1	349,	0	-5.85	-4.53	3.75	-1.45	-2.15	-2
ENST00000616325	ENSG00000249158	169.042	2.13814	1.91e-12	2.98e-11	0.0792617	0.00329025	0.0831878	chr5	140870856	140871154	0.00011	+	140870856	140871154	0	1	298,	0	-3.96	-2.79	3.75	-1.42	-2.11	-2.11
ENST00000394243	ENSG00000171992	862.758	1.80003	1.35e-09	1.65e-08	-0.070264	0.00339654	0.0838403	chr5	150649059	150649607	0.003	+	150649059	150649607	0	1	548,	0	-2.52	-2.26	21.6	-1.35	-2.01	0.184
ENST00000519664	ENSG00000171992	862.758	1.80003	1.35e-09	1.65e-08	-0.070264	0.00339654	0.0838403	chr5	150649058	150649605	0.026	+	150649058	150649605	0	1	547,	0	-1.59	-1.34	21.4	-1.31	-1.95	0.197
ENST00000400919	ENSG00000162585	262.357	0.382474	0.0657534	0.235982	0.0541471	0.00354486	0.0861406	chr1	2184655	2185240	3.9e-05	-	2184655	2185240	0	1	585,	0	-4.41	-4.11	19.5	-2.08	-3.01	-1.39
ENST00000414253	ENSG00000162585	262.357	0.382474	0.0657534	0.235982	0.0541471	0.00354486	0.0861406	chr1	2184723	2185216	2.4e-10	-	2184723	2185216	0	1	493,	0	-9.62	-8.98	17.3	-1.72	-2.52	-1.44
ENST00000428120	ENSG00000162585	262.357	0.382474	0.0657534	0.235982	0.0541471	0.00354486	0.0861406	chr1	2184625	2185265	1e-05	-	2184625	2185265	0	1	640,	0	-4.99	-4.66	17.3	-1.97	-2.86	-1.25
ENST00000469733	ENSG00000162585	262.357	0.382474	0.0657534	0.235982	0.0541471	0.00354486	0.0861406	chr1	2184612	2185257	1.9e-06	-	2184612	2185257	0	1	645,	0	-5.71	-5.35	20	-2.24	-3.23	-1.48
ENST00000295767	ENSG00000163528	333.709	-2.26811	1	1	0.0462207	0.00358251	0.086766	chr3	14112707	14113145	5.4e-08	-	14112707	14113145	0	1	438,	0	-7.27	-6.81	2.33	-1.34	-2	-0.834
ENST00000490062	ENSG00000163161	2595.19	1.34376	7.41e-11	1.01e-09	0.0446839	0.00384608	0.0909154	chr2	127292530	127294105	2.9e-08	-	127292530	127294105	0	3	174,206,52,	0,982,1523	-7.54	-7.07	19	-1.96	-2.84	1.4
ENST00000642308	ENSG00000163161	2595.19	1.34376	7.41e-11	1.01e-09	0.0446839	0.00384608	0.0909154	chr2	127292522	127293584	6.2e-05	-	127292522	127293584	0	2	324,72,	0,990	-4.21	-3.91	17.5	-2.14	-3.09	1.88
ENST00000645233	ENSG00000163161	2595.19	1.34376	7.41e-11	1.01e-09	0.0446839	0.00384608	0.0909154	chr2	127292587	127293604	5.6e-08	-	127292587	127293604	0	2	259,92,	0,925	-7.25	-6.79	13	-2.03	-2.94	2.16
ENST00000646042	ENSG00000163161	2595.19	1.34376	7.41e-11	1.01e-09	0.0446839	0.00384608	0.0909154	chr2	127289596	127289747	0.00015	-	127289596	127289747	0	1	151,	0	-3.83	-3.54	16.2	-3.37	-4.73	5.97
ENST00000646654	ENSG00000163161	2595.19	1.34376	7.41e-11	1.01e-09	0.0446839	0.00384608	0.0909154	chr2	127292651	127293564	4.1e-08	-	127292651	127293564	0	2	195,52,	0,861	-7.39	-6.93	10.3	-1.38	-2.05	2.02
ENST00000334095	ENSG00000160336	928.984	0.527631	0.0188312	0.0806734	-0.0539405	0.00393489	0.0918442	chr19	53456469	53456669	4.5e-07	+	53456469	53456669	0	1	200,	0	-6.35	-5.95	11	-2.79	-3.95	3.89
ENST00000334095	ENSG00000160336	928.984	0.527631	0.0188312	0.0806734	-0.0539405	0.00393489	0.0918442	chr19	53457314	53457464	2.3e-06	+	53457314	53457464	0	1	150,	0	-5.63	-5.27	7.2	-1.7	-2.5	3.84
ENST00000454407	ENSG00000160336	928.984	0.527631	0.0188312	0.0806734	-0.0539405	0.00393489	0.0918442	chr19	53456474	53456674	5e-07	+	53456474	53456674	0	1	200,	0	-6.3	-5.9	10.2	-2.73	-3.87	3.81
ENST00000454407	ENSG00000160336	928.984	0.527631	0.0188312	0.0806734	-0.0539405	0.00393489	0.0918442	chr19	53457317	53457467	6.8e-07	+	53457317	53457467	0	1	150,	0	-6.17	-4.82	7.4	-1.57	-2.31	3.75
ENST00000297258	ENSG00000164687	1046.32	-4.06381	1	1	0.057902	0.00400858	0.0927911	chr8	81280551	81280646	7.8e-07	+	81280551	81280646	0	1	95,	0	-6.11	-5.72	2	-1.63	-2.4	2.4
ENST00000572218	ENSG00000120071	8853.8	2.73882	9.31e-42	7.16e-40	-0.0467983	0.00401525	0.0928081	chr17	46031414	46032058	2.5e-10	-	46031414	46032058	0	2	289,12,	0,632	-9.6	-8.97	4.75	-1.92	-2.8	3.14
ENST00000574963	ENSG00000120071	8853.8	2.73882	9.31e-42	7.16e-40	-0.0467983	0.00401525	0.0928081	chr17	46031471	46031721	8.9e-07	-	46031471	46031721	0	1	250,	0	-6.05	-5.67	4.44	-1.47	-2.18	2.92
ENST00000576870	ENSG00000120071	8853.8	2.73882	9.31e-42	7.16e-40	-0.0467983	0.00401525	0.0928081	chr17	46031415	46032059	1.6e-14	-	46031415	46032059	0	2	288,13,	0,631	-13.8	-12.8	5	-1.73	-2.54	3.03
ENST00000638269	ENSG00000120071	8853.8	2.73882	9.31e-42	7.16e-40	-0.0467983	0.00401525	0.0928081	chr17	46094699	46172041	5e-22	-	46094699	46172041	0	2	2,1187,	0,76155	-21.3	-19.7	14.9	-1.62	-2.39	0.633
ENST00000382451	ENSG00000071127	2811.78	-1.44354	1	1	0.0434816	0.00403157	0.0930476	chr4	10081414	10083140	1.9e-06	-	10081414	10083140	0	2	30,119,	0,1607	-5.73	-5.36	2.08	-3.83	-5.3	3.8
ENST00000382452	ENSG00000071127	2811.78	-1.44354	1	1	0.0434816	0.00403157	0.0930476	chr4	10081376	10083154	3e-09	-	10081376	10083154	0	2	68,133,	0,1645	-8.53	-7.98	2.45	-2.99	-4.21	3.08
ENST00000515743	ENSG00000071127	2811.78	-1.44354	1	1	0.0434816	0.00403157	0.0930476	chr4	10081382	10083159	4e-07	-	10081382	10083159	0	2	62,138,	0,1639	-6.4	-6	2.75	-2.92	-4.13	3.11
ENST00000378122	ENSG00000204961	150.885	1.6395	1.08e-06	9.82e-06	0.0793327	0.00413695	0.0941181	chr5	140850021	140850472	4e-08	+	140850021	140850472	0	1	451,	0	-7.4	-5.92	3.5	-2.59	-3.69	-4.64
ENST00000532602	ENSG00000204961	150.885	1.6395	1.08e-06	9.82e-06	0.0793327	0.00413695	0.0941181	chr5	140850209	140850509	1.9e-06	+	140850209	140850509	0	1	300,	0	-5.71	-4.4	2.5	-2.88	-4.06	-5.32
ENST00000326225	ENSG00000153207	9249.02	0.784589	0.00044872	0.00280505	0.049966	0.00418946	0.0942862	chr1	246850590	246851339	1.1e-10	-	246850590	246851339	0	1	749,	0	-9.95	-9.28	30.2	-3.89	-5.38	2.83
ENST00000366508	ENSG00000153207	9249.02	0.784589	0.00044872	0.00280505	0.049966	0.00418946	0.0942862	chr1	246850529	246851325	7.9e-11	-	246850529	246851325	0	1	796,	0	-10.1	-9.45	32.4	-3.4	-4.76	2.72
ENST00000470300	ENSG00000153207	9249.02	0.784589	0.00044872	0.00280505	0.049966	0.00418946	0.0942862	chr1	246850575	246851325	8.7e-10	-	246850575	246851325	0	1	750,	0	-9.06	-8.47	31.1	-3.09	-4.35	2.59
ENST00000483900	ENSG00000153207	9249.02	0.784589	0.00044872	0.00280505	0.049966	0.00418946	0.0942862	chr1	246850905	246851202	1.7e-08	-	246850905	246851202	0	1	297,	0	-7.78	-7.29	27.3	-2.45	-3.5	2.96
ENST00000331483	ENSG00000185624	5360.52	-0.914307	1	1	0.0414999	0.00427918	0.0957912	chr17	81843256	81844092	1.7e-07	-	81843256	81844092	0	1	836,	0	-6.77	-6.34	5.37	-2.48	-3.54	1.86
ENST00000415593	ENSG00000185624	5360.52	-0.914307	1	1	0.0414999	0.00427918	0.0957912	chr17	81843263	81845149	6e-08	-	81843263	81845149	0	2	829,6,	0,1880	-7.22	-6.77	5.38	-2.35	-3.36	1.88
ENST00000466567	ENSG00000185624	5360.52	-0.914307	1	1	0.0414999	0.00427918	0.0957912	chr17	81858958	81859249	3.3e-06	-	81858958	81859249	0	1	291,	0	-5.48	-5.13	10.8	-1.7	-2.5	2.47
ENST00000473021	ENSG00000185624	5360.52	-0.914307	1	1	0.0414999	0.00427918	0.0957912	chr17	81843587	81845168	2e-11	-	81843587	81845168	0	2	505,25,	0,1556	-10.7	-9.95	6.33	-1.67	-2.45	1.94
ENST00000575069	ENSG00000185624	5360.52	-0.914307	1	1	0.0414999	0.00427918	0.0957912	chr17	81843258	81845144	5.2e-08	-	81843258	81845144	0	2	834,1,	0,1885	-7.28	-6.82	5.29	-2.7	-3.83	1.92
ENST00000313519	ENSG00000152455	1916.38	-0.000380489	0.500697	0.970689	0.0469926	0.00428784	0.0958476	chr10	14896916	14899634	5e-13	+	14896916	14899634	0	2	601,96,	0,2622	-12.3	-11.4	91.2	-1.99	-2.89	1.28
ENST00000354919	ENSG00000152455	1916.38	-0.000380489	0.500697	0.970689	0.0469926	0.00428784	0.0958476	chr10	14896914	14899577	7.1e-06	+	14896914	14899577	0	2	603,39,	0,2624	-5.15	-4.81	80.8	-2.03	-2.94	1.28
ENST00000378331	ENSG00000152455	1916.38	-0.000380489	0.500697	0.970689	0.0469926	0.00428784	0.0958476	chr10	14896893	14899605	5e-12	+	14896893	14899605	0	2	624,67,	0,2645	-11.3	-10.5	50.2	-1.34	-2	0.93
ENST00000412254	ENSG00000152455	1916.38	-0.000380489	0.500697	0.970689	0.0469926	0.00428784	0.0958476	chr10	14896889	14897135	4.9e-08	+	14896889	14897135	0	1	246,	0	-7.31	-6.85	38.8	-2.05	-2.97	2.14
ENST00000420416	ENSG00000152455	1916.38	-0.000380489	0.500697	0.970689	0.0469926	0.00428784	0.0958476	chr10	14896900	14897510	7.9e-34	+	14896900	14897510	0	1	610,	0	-33.1	-31	39.2	-2.06	-2.98	1.36
ENST00000373477	ENSG00000134684	3826.44	-0.180764	0.8603	1	0.0384166	0.00430817	0.0961646	chr1	32779474	32781054	0.00016	-	32779474	32781054	0	3	49,194,7,	0,610,1573	-3.79	-3.5	2.12	-4.95	-6.69	3.5
ENST00000469100	ENSG00000134684	3826.44	-0.180764	0.8603	1	0.0384166	0.00430817	0.0961646	chr1	32779474	32781055	1e-14	-	32779474	32781055	0	3	49,194,8,	0,610,1573	-14	-13	2.12	-4.64	-6.31	3.38
ENST00000478828	ENSG00000134684	3826.44	-0.180764	0.8603	1	0.0384166	0.00430817	0.0961646	chr1	32779479	32781058	6e-08	-	32779479	32781058	0	3	44,194,11,	0,605,1568	-7.22	-6.76	2.12	-5.32	-7.14	3.27
ENST00000487404	ENSG00000134684	3826.44	-0.180764	0.8603	1	0.0384166	0.00430817	0.0961646	chr1	32779469	32780231	6.3e-13	-	32779469	32780231	0	2	54,147,	0,615	-12.2	-11.4	3.6	-3.45	-4.82	3.5
ENST00000490826	ENSG00000134684	3826.44	-0.180764	0.8603	1	0.0384166	0.00430817	0.0961646	chr1	32780166	32780266	1.5e-08	-	32780166	32780266	0	1	100,	0	-7.82	-7.32	2.78	-2.87	-4.05	3.54
ENST00000360614	ENSG00000196365	8010.39	0.608753	0.00186033	0.0103298	0.0482879	0.00437186	0.0971697	chr19	5691933	5692133	3.2e-13	-	5691933	5692133	0	1	200,	0	-12.5	-11.6	18.8	-1.35	-2.01	0.712
ENST00000540670	ENSG00000196365	8010.39	0.608753	0.00186033	0.0103298	0.0482879	0.00437186	0.0971697	chr19	5691932	5692130	4e-12	-	5691932	5692130	0	1	198,	0	-11.4	-10.6	18.7	-1.35	-2.01	0.7
ENST00000585374	ENSG00000196365	8010.39	0.608753	0.00186033	0.0103298	0.0482879	0.00437186	0.0971697	chr19	5691933	5692133	3.2e-15	-	5691933	5692133	0	1	200,	0	-14.5	-13.4	18.8	-1.37	-2.03	0.709
ENST00000590729	ENSG00000196365	8010.39	0.608753	0.00186033	0.0103298	0.0482879	0.00437186	0.0971697	chr19	5711861	5713141	0.0051	-	5711861	5713141	0	2	141,8,	0,1272	-2.29	-2.03	2.61	-2.21	-3.18	2.31
ENST00000593119	ENSG00000196365	8010.39	0.608753	0.00186033	0.0103298	0.0482879	0.00437186	0.0971697	chr19	5691933	5692132	5e-15	-	5691933	5692132	0	1	199,	0	-14.3	-13.2	18.8	-1.35	-2.01	0.709
ENST00000373130	ENSG00000196182	1796.63	-0.147964	0.772681	1	0.0524443	0.00439128	0.0974628	chr1	36341561	36341860	1.4e-07	-	36341561	36341860	0	1	299,	0	-6.86	-6.43	8.5	-1.5	-2.22	2.21
ENST00000263991	ENSG00000115504	2316.82	0.938047	1.76e-11	2.51e-10	-0.0291553	0.0044201	0.0978245	chr2	62705964	62707256	5.6e-09	+	62705964	62707256	0	2	88,360,	0,932	-8.25	-7.72	20	-1.72	-2.52	1.74
ENST00000263991	ENSG00000115504	2316.82	0.938047	1.76e-11	2.51e-10	-0.0291553	0.0044201	0.0978245	chr2	63045065	63045444	0.002	+	63045065	63045444	0	2	115,35,	0,344	-2.69	-2.43	4	-2.08	-3.01	2.73
ENST00000405015	ENSG00000115504	2316.82	0.938047	1.76e-11	2.51e-10	-0.0291553	0.0044201	0.0978245	chr2	63045070	63045449	0.00069	+	63045070	63045449	0	2	110,40,	0,339	-3.16	-2.04	4	-2.26	-3.24	2.81
ENST00000405289	ENSG00000115504	2316.82	0.938047	1.76e-11	2.51e-10	-0.0291553	0.0044201	0.0978245	chr2	63045071	63045450	0.00051	+	63045071	63045450	0	2	109,41,	0,338	-3.29	-2.16	3.75	-2.35	-3.37	2.86
ENST00000431489	ENSG00000115504	2316.82	0.938047	1.76e-11	2.51e-10	-0.0291553	0.0044201	0.0978245	chr2	63038814	63045442	0.0015	+	63038814	63045442	0	3	2,115,33,	0,6251,6595	-2.83	-2.56	3.75	-2.05	-2.97	2.71
ENST00000431489	ENSG00000115504	2316.82	0.938047	1.76e-11	2.51e-10	-0.0291553	0.0044201	0.0978245	chr2	62705841	62707283	3.1e-08	+	62705841	62707283	0	2	211,387,	0,1055	-7.51	-7.03	29	-1.76	-2.57	1.1
ENST00000496857	ENSG00000115504	2316.82	0.938047	1.76e-11	2.51e-10	-0.0291553	0.0044201	0.0978245	chr2	63038796	63045517	1e-09	+	63038796	63045517	0	3	20,115,108,	0,6269,6613	-9	-7.37	4.67	-1.49	-2.21	2.33
ENST00000334463	ENSG00000186871	364.352	-0.783575	0.995316	1	0.0733693	0.00458833	0.100551	chrX	72208402	72208652	8.9e-07	-	72208402	72208652	0	1	250,	0	-6.05	-5.67	10.5	-1.98	-2.87	5.58
ENST00000373657	ENSG00000186871	364.352	-0.783575	0.995316	1	0.0733693	0.00458833	0.100551	chrX	72208400	72208651	5.6e-06	-	72208400	72208651	0	1	251,	0	-5.25	-4.91	10.5	-2.04	-2.95	5.64
ENST00000476461	ENSG00000175166	3486.96	-1.41276	1	1	0.0352824	0.00460705	0.100736	chr3	184299304	184299401	0.00019	+	184299304	184299401	0	1	97,	0	-3.73	-3.44	3.24	-2.21	-3.18	1.99
ENST00000321196	ENSG00000179104	2196.74	2.13487	2.27e-21	6.54e-20	-0.0465272	0.00465364	0.101413	chr12	83132260	83132610	1.5e-09	+	83132260	83132610	0	1	350,	0	-8.81	-8.24	23.8	-2.3	-3.3	3.47
ENST00000546590	ENSG00000179104	2196.74	2.13487	2.27e-21	6.54e-20	-0.0465272	0.00465364	0.101413	chr12	83132283	83132682	7.8e-09	+	83132283	83132682	0	1	399,	0	-8.11	-7.59	25.8	-1.97	-2.86	3.19
ENST00000546590	ENSG00000179104	2196.74	2.13487	2.27e-21	6.54e-20	-0.0465272	0.00465364	0.101413	chr12	82895926	82896375	3.2e-09	+	82895926	82896375	0	1	449,	0	-8.5	-7.95	44.6	-1.55	-2.29	1.93
ENST00000548305	ENSG00000179104	2196.74	2.13487	2.27e-21	6.54e-20	-0.0465272	0.00465364	0.101413	chr12	82895967	82896365	7.9e-12	+	82895967	82896365	0	1	398,	0	-11.1	-10.3	45.8	-1.44	-2.14	1.74
ENST00000549919	ENSG00000179104	2196.74	2.13487	2.27e-21	6.54e-20	-0.0465272	0.00465364	0.101413	chr12	83132264	83132613	4.2e-10	+	83132264	83132613	0	1	349,	0	-9.38	-8.75	23.8	-2.37	-3.39	3.46
ENST00000549919	ENSG00000179104	2196.74	2.13487	2.27e-21	6.54e-20	-0.0465272	0.00465364	0.101413	chr12	82895910	82896358	3.2e-10	+	82895910	82896358	0	1	448,	0	-9.5	-8.86	71.5	-1.33	-1.98	2.35
ENST00000551915	ENSG00000179104	2196.74	2.13487	2.27e-21	6.54e-20	-0.0465272	0.00465364	0.101413	chr12	82895935	82896330	3.2e-13	+	82895935	82896330	0	1	395,	0	-12.5	-11.6	39.8	-1.61	-2.37	1.87
ENST00000318584	ENSG00000181027	463.889	1.46258	1.07e-06	9.7e-06	-0.0661058	0.00480084	0.103477	chr19	46756346	46757292	0.00044	+	46756346	46757292	0	1	946,	0	-3.36	-3.08	17.4	-5.98	-7.94	-1.45
ENST00000593902	ENSG00000181027	463.889	1.46258	1.07e-06	9.7e-06	-0.0661058	0.00480084	0.103477	chr19	46755476	46755813	7.9e-12	+	46755476	46755813	0	1	337,	0	-11.1	-10.3	5	-1.51	-2.24	-0.512
ENST00000594467	ENSG00000181027	463.889	1.46258	1.07e-06	9.7e-06	-0.0661058	0.00480084	0.103477	chr19	46755538	46755984	2e-27	+	46755538	46755984	0	1	446,	0	-26.7	-24.9	7.75	-1.95	-2.84	-0.101
ENST00000595570	ENSG00000181027	463.889	1.46258	1.07e-06	9.7e-06	-0.0661058	0.00480084	0.103477	chr19	46755488	46755634	1.9e-09	+	46755488	46755634	0	1	146,	0	-8.71	-7.11	3.75	-1.34	-1.99	-3.82
ENST00000601299	ENSG00000181027	463.889	1.46258	1.07e-06	9.7e-06	-0.0661058	0.00480084	0.103477	chr19	46748078	46755888	7.6e-05	+	46748078	46755888	0	2	10,477,	0,7333	-4.12	-3.83	7.25	-1.75	-2.56	-0.446
ENST00000377390	ENSG00000168066	4062.9	0.598764	0.0152581	0.0670872	-0.0685366	0.00480799	0.103478	chr11	64765398	64766043	0.00013	-	64765398	64766043	0	1	645,	0	-3.88	-3.59	4.83	-1.71	-2.5	1.18
ENST00000500853	ENSG00000246582	221.064	-0.529492	0.973072	1	0.0544984	0.00503995	0.106706	chr8	23225909	23226058	0.0019	+	23225909	23226058	0	1	149,	0	-2.73	-2.46	3.5	-2.48	-3.54	-3.15
ENST00000392533	ENSG00000135090	2233.28	-0.132138	0.672659	1	0.0688763	0.00506108	0.107009	chr12	118151045	118152264	9.1e-06	-	118151045	118152264	0	2	113,38,	0,1181	-5.04	-3.78	2.86	-2.63	-3.74	5.71
ENST00000536979	ENSG00000135090	2233.28	-0.132138	0.672659	1	0.0688763	0.00506108	0.107009	chr12	118151053	118152268	9.5e-08	-	118151053	118152268	0	2	105,42,	0,1173	-7.02	-5.58	2.86	-2.51	-3.58	5.85
ENST00000375398	ENSG00000197321	3686.86	1.26654	2.14e-14	3.89e-13	0.0333248	0.00506907	0.107033	chr10	29523641	29523841	2.3e-05	-	29523641	29523841	0	1	200,	0	-4.63	-3.41	3.25	-2.25	-3.23	-2.35
ENST00000441563	ENSG00000272897	1087.63	0.395803	0.00934418	0.0434623	-0.0396712	0.00523998	0.109744	chr20	35655257	35672817	6.3e-11	-	35655257	35672817	0	3	87,85,63,	0,3672,17497	-10.2	-9.54	8.9	-1.9	-2.77	2.21
ENST00000454607	ENSG00000272897	1087.63	0.395803	0.00934418	0.0434623	-0.0396712	0.00523998	0.109744	chr20	35655266	35672785	5e-11	-	35655266	35672785	0	3	78,85,31,	0,3663,17488	-10.3	-9.64	7.89	-2.52	-3.59	2.93
ENST00000541176	ENSG00000272897	1087.63	0.395803	0.00934418	0.0434623	-0.0396712	0.00523998	0.109744	chr20	35655281	35672801	1.3e-10	-	35655281	35672801	0	3	63,85,47,	0,3648,17473	-9.88	-9.22	6.67	-2.23	-3.21	3.28
ENST00000306875	ENSG00000213380	2469.5	1.04948	6.72e-10	8.4e-09	0.0340168	0.00553744	0.113547	chr16	69328660	69329161	4e-14	-	69328660	69329161	0	1	501,	0	-13.4	-12.4	44.6	-1.47	-2.18	-0.436
ENST00000396842	ENSG00000144597	1732.87	-0.623124	0.999975	1	0.0304509	0.00556592	0.113931	chr3	15434535	15439371	5.4e-08	+	15434535	15439371	0	3	3,234,263,	0,1806,4573	-7.27	-6.81	19.5	-1.67	-2.46	1.97
ENST00000449565	ENSG00000144597	1732.87	-0.623124	0.999975	1	0.0304509	0.00556592	0.113931	chr3	15439142	15439291	1.3e-09	+	15439142	15439291	0	1	149,	0	-8.89	-8.31	27	-3.19	-4.49	6.21
ENST00000315183	ENSG00000090905	5155	1.3464	2.37e-15	4.58e-14	-0.034661	0.00562019	0.114343	chr16	24789241	24791777	7.6e-10	+	24789241	24791777	0	1	2536,	0	-9.12	-8.52	64.5	-4.85	-6.57	1.25
ENST00000395799	ENSG00000090905	5155	1.3464	2.37e-15	4.58e-14	-0.034661	0.00562019	0.114343	chr16	24789262	24791759	1e-10	+	24789262	24791759	0	1	2497,	0	-10	-9.35	53.9	-5.21	-7.01	1.35
ENST00000491718	ENSG00000090905	5155	1.3464	2.37e-15	4.58e-14	-0.034661	0.00562019	0.114343	chr16	24789293	24791780	3.6e-10	+	24789293	24791780	0	1	2487,	0	-9.44	-8.82	60.5	-4.66	-6.33	1.3
ENST00000298585	ENSG00000165724	396.706	0.403998	0.0351495	0.138694	0.045363	0.00591854	0.119009	chr9	137582323	137582668	7.9e-10	-	137582323	137582668	0	1	345,	0	-9.1	-8.5	64.4	-2.05	-2.96	3.31
ENST00000373036	ENSG00000188786	886.055	0.619722	0.000938282	0.00553115	-0.0416008	0.00592571	0.119009	chr1	37814797	37817447	7.9e-12	-	37814797	37817447	0	2	769,29,	0,2621	-11.1	-10.3	19.7	-2.34	-3.35	2.67
ENST00000398653	ENSG00000115970	6116.48	1.69258	1.56e-30	7.45e-29	-0.0315659	0.00599376	0.11978	chr2	43574387	43574938	1.9e-07	-	43574387	43574938	0	1	551,	0	-6.71	-6.28	5.4	-2.9	-4.1	-1.34
ENST00000402360	ENSG00000115970	6116.48	1.69258	1.56e-30	7.45e-29	-0.0315659	0.00599376	0.11978	chr2	43574406	43574903	7.6e-09	-	43574406	43574903	0	1	497,	0	-8.12	-7.6	5.5	-2.57	-3.65	-1.36
ENST00000403856	ENSG00000115970	6116.48	1.69258	1.56e-30	7.45e-29	-0.0315659	0.00599376	0.11978	chr2	43574414	43574914	3.2e-09	-	43574414	43574914	0	1	500,	0	-8.5	-7.95	5.14	-2.76	-3.91	-1.24
ENST00000404790	ENSG00000115970	6116.48	1.69258	1.56e-30	7.45e-29	-0.0315659	0.00599376	0.11978	chr2	43574385	43574934	1.1e-08	-	43574385	43574934	0	1	549,	0	-7.94	-7.44	5.4	-2.95	-4.17	-1.32
ENST00000405006	ENSG00000115970	6116.48	1.69258	1.56e-30	7.45e-29	-0.0315659	0.00599376	0.11978	chr2	43574428	43574926	1.3e-07	-	43574428	43574926	0	1	498,	0	-6.89	-6.46	5.2	-2.86	-4.04	-1.41
ENST00000405975	ENSG00000115970	6116.48	1.69258	1.56e-30	7.45e-29	-0.0315659	0.00599376	0.11978	chr2	43574414	43574912	2e-07	-	43574414	43574912	0	1	498,	0	-6.7	-6.28	6.5	-2.37	-3.39	-1.3
ENST00000408045	ENSG00000115970	6116.48	1.69258	1.56e-30	7.45e-29	-0.0315659	0.00599376	0.11978	chr2	43574392	43574892	2.7e-07	-	43574392	43574892	0	1	500,	0	-6.57	-6.16	5	-3.33	-4.67	-1.75
ENST00000482108	ENSG00000242265	1104	-1.51767	1	1	0.0645354	0.00599914	0.11978	chr7	94667007	94667307	0.0002	+	94667007	94667307	0	1	300,	0	-3.7	-3.41	35.7	-1.49	-2.22	1.15
ENST00000612941	ENSG00000242265	1104	-1.51767	1	1	0.0645354	0.00599914	0.11978	chr7	94665697	94667345	1.3e-07	+	94665697	94667345	0	1	1648,	0	-6.88	-6.45	41.8	-12	-14.7	1.52
ENST00000615790	ENSG00000242265	1104	-1.51767	1	1	0.0645354	0.00599914	0.11978	chr7	94665745	94667345	1.5e-07	+	94665745	94667345	0	1	1600,	0	-6.82	-6.39	40.7	-11.8	-14.5	1.58
ENST00000617526	ENSG00000242265	1104	-1.51767	1	1	0.0645354	0.00599914	0.11978	chr7	94665697	94667345	1.3e-07	+	94665697	94667345	0	1	1648,	0	-6.88	-6.45	41.8	-12	-14.7	1.52
ENST00000301998	ENSG00000170340	606.474	-0.77825	0.999985	1	0.0417846	0.00602238	0.119894	chr2	62222363	62223301	2.5e-13	+	62222363	62223301	0	1	938,	0	-12.6	-11.7	47.3	-3.48	-4.86	1.61
ENST00000405767	ENSG00000170340	606.474	-0.77825	0.999985	1	0.0417846	0.00602238	0.119894	chr2	62222361	62223307	1.6e-16	+	62222361	62223307	0	1	946,	0	-15.8	-14.7	47.3	-3.29	-4.62	1.55
ENST00000382292	ENSG00000151835	3306.36	-0.774419	0.99986	1	0.0444312	0.00604066	0.119931	chr13	23354781	23355131	8.1e-06	-	23354781	23355131	0	1	350,	0	-5.09	-4.75	7.91	-2.18	-3.14	-3.06
ENST00000402364	ENSG00000151835	3306.36	-0.774419	0.99986	1	0.0444312	0.00604066	0.119931	chr13	23354746	23355097	1e-05	-	23354746	23355097	0	1	351,	0	-4.99	-4.66	9.83	-1.75	-2.57	-2.31
ENST00000423156	ENSG00000151835	3306.36	-0.774419	0.99986	1	0.0444312	0.00604066	0.119931	chr13	23354763	23354962	1.2e-06	-	23354763	23354962	0	1	199,	0	-5.93	-5.56	9.22	-1.65	-2.43	-2.43
ENST00000455470	ENSG00000151835	3306.36	-0.774419	0.99986	1	0.0444312	0.00604066	0.119931	chr13	23354766	23354965	3.1e-06	-	23354766	23354965	0	1	199,	0	-5.51	-5.16	9.5	-2	-2.9	-2.76
ENST00000452392	ENSG00000250264	2003.54	0.623485	0.0025859	0.0139208	0.0440119	0.00621573	0.122011	chr6	32837816	32838675	1.3e-12	-	32837816	32838675	0	2	421,23,	0,836	-11.9	-11.1	15.9	-1.52	-2.25	-0.726
ENST00000573090	ENSG00000224877	458.175	-1.68396	0.999998	1	0.0735665	0.00630432	0.122519	chr17	81239627	81241017	6.3e-11	+	81239627	81241017	0	2	316,31,	0,1359	-10.2	-8.43	3.8	-1.48	-2.2	5.25
ENST00000573173	ENSG00000224877	458.175	-1.68396	0.999998	1	0.0735665	0.00630432	0.122519	chr17	81240291	81240433	1.8e-07	+	81240291	81240433	0	1	142,	0	-6.75	-5.34	2.75	-1.58	-2.33	4.85
ENST00000510557	ENSG00000189308	1199.01	-0.130204	0.741045	1	0.0436726	0.00645743	0.124258	chr4	82928000	82928198	5e-17	-	82928000	82928198	0	1	198,	0	-16.3	-15.1	28.2	-1.39	-2.07	2.63
ENST00000228463	ENSG00000110876	5566.86	-1.75183	1	1	0.0545024	0.00673561	0.12784	chr12	108622877	108631932	1.6e-81	-	108622877	108631932	0	2	1435,74,	0,8981	-80.8	-77.7	12	-3.68	-5.11	1.16
ENST00000388962	ENSG00000110876	5566.86	-1.75183	1	1	0.0545024	0.00673561	0.12784	chr12	108622785	108624330	1.6e-13	-	108622785	108624330	0	2	1102,413,	0,1132	-12.8	-11.8	16.4	-3.19	-4.48	1.1
ENST00000550948	ENSG00000110876	5566.86	-1.75183	1	1	0.0545024	0.00673561	0.12784	chr12	108622325	108633910	2.1e-08	-	108622325	108633910	0	2	1987,171,	0,11414	-7.67	-7.18	25.1	-4.17	-5.73	0.926
ENST00000263981	ENSG00000109670	3764.33	1.07094	1.68e-08	1.86e-07	0.0388941	0.00679862	0.128295	chr4	152322410	152324193	6.3e-12	-	152322410	152324193	0	2	739,10,	0,1773	-11.2	-10.4	99.8	-4.16	-5.71	2.5
ENST00000281708	ENSG00000109670	3764.33	1.07094	1.68e-08	1.86e-07	0.0388941	0.00679862	0.128295	chr4	152322406	152324190	1e-16	-	152322406	152324190	0	2	743,7,	0,1777	-16	-14.8	91.7	-4.19	-5.75	2.54
ENST00000296555	ENSG00000109670	3764.33	1.07094	1.68e-08	1.86e-07	0.0388941	0.00679862	0.128295	chr4	152322403	152324185	3.2e-12	-	152322403	152324185	0	2	746,2,	0,1780	-11.5	-10.7	74.4	-4.35	-5.95	2.48
ENST00000393956	ENSG00000109670	3764.33	1.07094	1.68e-08	1.86e-07	0.0388941	0.00679862	0.128295	chr4	152322408	152324191	2.5e-12	-	152322408	152324191	0	2	741,8,	0,1775	-11.6	-10.8	104	-4.03	-5.56	2.45
ENST00000603548	ENSG00000109670	3764.33	1.07094	1.68e-08	1.86e-07	0.0388941	0.00679862	0.128295	chr4	152322427	152324206	1.6e-15	-	152322427	152324206	0	2	722,23,	0,1756	-14.8	-13.7	50.6	-5.2	-7	2.52
ENST00000603821	ENSG00000109670	3764.33	1.07094	1.68e-08	1.86e-07	0.0388941	0.00679862	0.128295	chr4	152322868	152323167	6.3e-21	-	152322868	152323167	0	1	299,	0	-20.2	-18.6	62.8	-2.89	-4.09	2.25
ENST00000603841	ENSG00000109670	3764.33	1.07094	1.68e-08	1.86e-07	0.0388941	0.00679862	0.128295	chr4	152350109	152411780	1e-11	-	152350109	152411780	0	2	15,478,	0,61193	-11	-10.3	64.5	-1.76	-2.58	1.83
ENST00000603841	ENSG00000109670	3764.33	1.07094	1.68e-08	1.86e-07	0.0388941	0.00679862	0.128295	chr4	152322867	152323114	7.1e-10	-	152322867	152323114	0	1	247,	0	-9.15	-8.55	67.1	-2.35	-3.36	2.08
ENST00000604316	ENSG00000109670	3764.33	1.07094	1.68e-08	1.86e-07	0.0388941	0.00679862	0.128295	chr4	152322922	152323115	1.3e-11	-	152322922	152323115	0	1	193,	0	-10.9	-10.1	60.2	-2.26	-3.24	2.53
ENST00000604872	ENSG00000109670	3764.33	1.07094	1.68e-08	1.86e-07	0.0388941	0.00679862	0.128295	chr4	152411353	152411741	3.7e-09	-	152411353	152411741	0	1	388,	0	-8.43	-7.89	67.1	-1.88	-2.74	2.06
ENST00000605042	ENSG00000109670	3764.33	1.07094	1.68e-08	1.86e-07	0.0388941	0.00679862	0.128295	chr4	152411376	152411760	5.1e-08	-	152411376	152411760	0	1	384,	0	-7.29	-6.83	56.4	-2.05	-2.96	2.22
ENST00000647183	ENSG00000109670	3764.33	1.07094	1.68e-08	1.86e-07	0.0388941	0.00679862	0.128295	chr4	152322868	152324200	3.2e-12	-	152322868	152324200	0	2	281,17,	0,1315	-11.5	-10.7	60.2	-2.92	-4.13	2.25
ENST00000369295	ENSG00000043591	232.976	0.777571	0.0092273	0.042983	0.0719808	0.00704809	0.13129	chr10	114044301	114045728	2e-07	+	114044301	114045728	0	1	1427,	0	-6.7	-6.28	46.1	-6.96	-9.09	-1.85
ENST00000524835	ENSG00000100926	270.395	0.48108	0.113924	0.370245	0.0839748	0.00712418	0.132203	chr14	24192772	24193220	1.6e-06	-	24192772	24193220	0	1	448,	0	-5.79	-5.42	12	-1.31	-1.96	0.293
ENST00000298317	ENSG00000165526	1480.21	-0.0545969	0.610109	1	0.0385599	0.0072149	0.132947	chr11	126203028	126203473	0.00015	-	126203028	126203473	0	1	445,	0	-3.82	-3.53	51.5	-1.54	-2.28	1.35
ENST00000339241	ENSG00000164056	168.853	0.681174	0.00223728	0.0122089	0.051376	0.00721528	0.132947	chr4	123401704	123402404	2e-09	+	123401704	123402404	0	1	700,	0	-8.69	-8.12	9.33	-3.24	-4.56	-1.34
ENST00000394339	ENSG00000164056	168.853	0.681174	0.00223728	0.0122089	0.051376	0.00721528	0.132947	chr4	123401693	123402528	3.6e-10	+	123401693	123402528	0	1	835,	0	-9.44	-8.81	9.17	-3.35	-4.69	-1.08
ENST00000507703	ENSG00000164056	168.853	0.681174	0.00223728	0.0122089	0.051376	0.00721528	0.132947	chr4	123401737	123402219	3.2e-18	+	123401737	123402219	0	1	482,	0	-17.5	-16.2	8.75	-2.38	-3.41	-1.3
ENST00000526942	ENSG00000165526	1480.21	-0.0545969	0.610109	1	0.0385599	0.0072149	0.132947	chr11	126202880	126203528	8.1e-10	-	126202880	126203528	0	1	648,	0	-9.09	-8.5	52.9	-3.08	-4.34	1.77
ENST00000530903	ENSG00000165526	1480.21	-0.0545969	0.610109	1	0.0385599	0.0072149	0.132947	chr11	126203369	126203612	7.6e-09	-	126203369	126203612	0	1	243,	0	-8.12	-7.6	7.89	-3.09	-4.35	3.1
ENST00000610581	ENSG00000164056	168.853	0.681174	0.00223728	0.0122089	0.051376	0.00721528	0.132947	chr4	123401791	123402284	1.3e-06	+	123401791	123402284	0	1	493,	0	-5.87	-5.5	10.6	-2.39	-3.41	-1.22
ENST00000622283	ENSG00000164056	168.853	0.681174	0.00223728	0.0122089	0.051376	0.00721528	0.132947	chr4	123401751	123402291	1.7e-06	+	123401751	123402291	0	1	540,	0	-5.77	-5.41	9	-2.3	-3.31	-1.04
ENST00000403627	ENSG00000133193	1505.75	-0.0359257	0.591075	1	0.0318075	0.00744145	0.13631	chr17	73207602	73208752	1.9e-07	-	73207602	73208752	0	1	1150,	0	-6.73	-6.31	33.2	-4.77	-6.47	1.51
ENST00000405159	ENSG00000133193	1505.75	-0.0359257	0.591075	1	0.0318075	0.00744145	0.13631	chr17	73207599	73208785	3.2e-07	-	73207599	73208785	0	1	1186,	0	-6.5	-6.09	40.6	-4.08	-5.61	1.37
ENST00000616318	ENSG00000166133	312.776	-1.1623	1	1	0.0406826	0.00747875	0.136665	chr15	40569484	40569776	0.0011	+	40569484	40569776	0	1	292,	0	-2.96	-2.69	2.75	-1.73	-2.54	3.22
ENST00000439023	ENSG00000249590	218.801	-1.6951	1	1	0.0653345	0.00753575	0.136914	chr22	30428643	30428990	3.2e-12	+	30428643	30428990	0	1	347,	0	-11.5	-10.7	9.75	-2.94	-4.16	-1.96
ENST00000439838	ENSG00000249590	218.801	-1.6951	1	1	0.0653345	0.00753575	0.136914	chr22	30428643	30428987	2e-18	+	30428643	30428987	0	1	344,	0	-17.7	-16.4	9.75	-2.92	-4.12	-1.96
ENST00000454552	ENSG00000249590	218.801	-1.6951	1	1	0.0653345	0.00753575	0.136914	chr22	30428650	30428990	3.2e-19	+	30428650	30428990	0	1	340,	0	-18.5	-17.1	11.5	-2.84	-4.02	-1.96
ENST00000332499	ENSG00000186834	2332.7	0.803576	0.00122757	0.00706495	-0.057917	0.00773156	0.138539	chr17	45148551	45150401	5e-30	+	45148551	45150401	0	1	1850,	0	-29.3	-27.4	53.4	-4.65	-6.32	1.2
ENST00000451899	ENSG00000164823	677.405	-1.86437	1	1	0.0539643	0.00779764	0.139015	chr8	89924961	89925210	3.2e-08	+	89924961	89925210	0	1	249,	0	-7.5	-6.02	5.4	-1.32	-1.96	-1.01
ENST00000310597	ENSG00000174276	275.357	-0.452915	0.940247	1	0.0589029	0.00786123	0.139581	chr11	65116450	65117611	2.4e-08	-	65116450	65117611	0	1	1161,	0	-7.62	-7.13	15.1	-4.36	-5.96	-1.3
ENST00000528598	ENSG00000174276	275.357	-0.452915	0.940247	1	0.0589029	0.00786123	0.139581	chr11	65116647	65117625	4.1e-06	-	65116647	65117625	0	2	364,119,	0,859	-5.39	-5.04	8.88	-1.76	-2.58	-1.19
ENST00000375749	ENSG00000101346	1176.25	-0.146796	0.779877	1	0.039381	0.00809428	0.141592	chr20	32234578	32235078	5.8e-09	+	32234578	32235078	0	1	500,	0	-8.24	-7.71	10.9	-4.23	-5.8	-1.94
ENST00000377560	ENSG00000173064	12752.9	3.80262	9.21e-115	8.52e-112	-0.0321053	0.00810132	0.141592	chr12	112319331	112381990	1.9e-08	-	112319331	112381990	0	2	411,39,	0,62620	-7.72	-7.23	7.78	-2.51	-3.58	-1.69
ENST00000377560	ENSG00000173064	12752.9	3.80262	9.21e-115	8.52e-112	-0.0321053	0.00810132	0.141592	chr12	112184248	112185346	4e-08	-	112184248	112185346	0	1	1098,	0	-7.4	-6.93	9.67	-5.98	-7.93	-1.01
ENST00000550722	ENSG00000173064	12752.9	3.80262	9.21e-115	8.52e-112	-0.0321053	0.00810132	0.141592	chr12	112184209	112185460	1.5e-09	-	112184209	112185460	0	1	1251,	0	-8.81	-8.24	14.5	-6.17	-8.17	-0.92
ENST00000550722	ENSG00000173064	12752.9	3.80262	9.21e-115	8.52e-112	-0.0321053	0.00810132	0.141592	chr12	112319282	112381992	2.4e-10	-	112319282	112381992	0	2	460,41,	0,62669	-9.62	-8.98	7.78	-2.73	-3.87	-1.7
ENST00000334554	ENSG00000099904	330.203	2.0614	1.98e-14	3.62e-13	-0.0675722	0.00832454	0.143776	chr22	20143737	20145559	1.3e-05	+	20143737	20145559	0	2	19,331,	0,1491	-4.88	-4.55	17.7	-3.36	-4.71	-0.107
ENST00000334554	ENSG00000099904	330.203	2.0614	1.98e-14	3.62e-13	-0.0675722	0.00832454	0.143776	chr22	20145708	20146009	6.2e-05	+	20145708	20146009	0	1	301,	0	-4.21	-3.91	9.25	-1.56	-2.3	0.94
ENST00000341068	ENSG00000153107	8724.39	0.902745	2.44e-11	3.45e-10	0.0272105	0.00839308	0.143776	chr2	111767835	111768184	1e-09	-	111767835	111768184	0	1	349,	0	-8.99	-8.4	8.75	-1.99	-2.89	-1.69
ENST00000412006	ENSG00000120647	1345.64	0.07168	0.389601	0.877981	0.05206	0.00847128	0.144344	chr12	441809	442103	2e-06	+	441809	442103	0	1	294,	0	-5.7	-4.39	5.25	-1.82	-2.66	4.69
ENST00000540180	ENSG00000120647	1345.64	0.07168	0.389601	0.877981	0.05206	0.00847128	0.144344	chr12	441809	442004	3.9e-06	+	441809	442004	0	1	195,	0	-5.41	-4.12	5	-1.75	-2.57	4.91
ENST00000378757	ENSG00000123240	1503.34	-1.01462	1	1	-0.0339183	0.00852825	0.144999	chr10	13127744	13127845	1.1e-06	+	13127744	13127845	0	1	101,	0	-5.94	-4.61	2.1	-2.68	-3.81	3.56
ENST00000378757	ENSG00000123240	1503.34	-1.01462	1	1	-0.0339183	0.00852825	0.144999	chr10	13109175	13110310	1.1e-06	+	13109175	13110310	0	2	113,37,	0,1098	-5.94	-4.61	2.1	-1.31	-1.96	2.09
ENST00000474756	ENSG00000116237	1037.58	-2.15851	1	1	0.0457815	0.00858769	0.145534	chr1	6224647	6225187	6.3e-18	-	6224647	6225187	0	1	540,	0	-17.2	-15.9	36.4	-1.65	-2.44	1.03
ENST00000292478	ENSG00000106246	1492.96	-0.357769	0.97075	1	-0.0388352	0.0087906	0.147584	chr7	99419180	99420127	1.1e-06	-	99419180	99420127	0	1	947,	0	-5.96	-5.58	43.1	-2.51	-3.58	-1.48
ENST00000292478	ENSG00000106246	1492.96	-0.357769	0.97075	1	-0.0388352	0.0087906	0.147584	chr7	99425436	99425536	0.0093	-	99425436	99425536	0	1	100,	0	-2.03	-1.78	12.4	-2.52	-3.6	-3.87
ENST00000270815	ENSG00000142686	184.656	0.0552512	0.440959	0.925818	0.0791344	0.00884195	0.148008	chr1	35715656	35718730	0.0001	-	35715656	35718730	0	2	670,24,	0,3050	-4	-3.7	10.2	-4.81	-6.52	-0.782
ENST00000336708	ENSG00000221926	1672.63	0.424383	0.0452587	0.172117	-0.0484395	0.00887612	0.148331	chr17	15651415	15651916	7.2e-07	-	15651415	15651916	0	1	501,	0	-6.14	-5.75	7.67	-2.56	-3.64	-0.528
ENST00000578237	ENSG00000221926	1672.63	0.424383	0.0452587	0.172117	-0.0484395	0.00887612	0.148331	chr17	15651429	15651923	1.3e-06	-	15651429	15651923	0	1	494,	0	-5.88	-5.5	8.4	-2.66	-3.78	-0.61
ENST00000287996	ENSG00000127080	1362.31	0.770447	7.72e-07	7.12e-06	0.0312323	0.00897215	0.148794	chr9	92614172	92614371	0.0019	-	92614172	92614371	0	1	199,	0	-2.71	-1.62	3	-1.66	-2.44	-3.06
ENST00000333059	ENSG00000242259	3075.58	0.742539	3.2e-07	3.07e-06	0.0308434	0.00915485	0.149942	chr22	19443956	19444347	3.2e-11	-	19443956	19444347	0	1	391,	0	-10.5	-8.71	6.4	-3.22	-4.53	-2.68
ENST00000399562	ENSG00000242259	3075.58	0.742539	3.2e-07	3.07e-06	0.0308434	0.00915485	0.149942	chr22	19443875	19444326	2.1e-05	-	19443875	19444326	0	1	451,	0	-4.68	-3.45	8.75	-2.89	-4.08	-2.16
ENST00000611555	ENSG00000242259	3075.58	0.742539	3.2e-07	3.07e-06	0.0308434	0.00915485	0.149942	chr22	19443841	19444336	2.8e-05	-	19443841	19444336	0	1	495,	0	-4.55	-3.34	6.5	-2.49	-3.55	-1.15
ENST00000642191	ENSG00000172965	3511.02	0.587479	0.00190391	0.0105445	-0.0413557	0.00931084	0.151702	chr2	111165190	111165441	3e-05	-	111165190	111165441	0	1	251,	0	-4.52	-4.2	4.7	-3.46	-4.84	3.12
ENST00000643013	ENSG00000172965	3511.02	0.587479	0.00190391	0.0105445	-0.0413557	0.00931084	0.151702	chr2	111367167	111367464	6.5e-07	-	111367167	111367464	0	1	297,	0	-6.19	-5.8	12.8	-1.78	-2.61	-1.72
ENST00000645051	ENSG00000172965	3511.02	0.587479	0.00190391	0.0105445	-0.0413557	0.00931084	0.151702	chr2	111165201	111165397	1.2e-09	-	111165201	111165397	0	1	196,	0	-8.91	-8.33	4.7	-3.09	-4.36	3.5
ENST00000455584	ENSG00000251537	935.406	0.623843	0.0106063	0.048613	-0.0524823	0.00936326	0.151779	chr17	15651453	15651653	5.9e-10	-	15651453	15651653	0	1	200,	0	-9.23	-8.63	7.57	-1.73	-2.54	-1.43
ENST00000373635	ENSG00000173692	3499.02	-0.980815	0.999999	1	-0.0390634	0.00942425	0.152511	chr2	231172624	231172725	0.0041	+	231172624	231172725	0	1	101,	0	-2.39	-1.31	3	-1.47	-2.18	4.81
ENST00000491229	ENSG00000173692	3499.02	-0.980815	0.999999	1	-0.0390634	0.00942425	0.152511	chr2	231172610	231172710	6.9e-09	+	231172610	231172710	0	1	100,	0	-8.16	-6.61	2.25	-1.47	-2.19	4.86
ENST00000253237	ENSG00000105447	2675.64	0.102248	0.294048	0.744338	0.0387559	0.00951522	0.153172	chr19	48446021	48453392	3.2e-15	+	48446021	48453392	0	7	171,118,163,214,143,198,685,	0,363,659,4291,4644,5012,6686	-14.5	-13.5	49.2	-1.43	-2.13	0.886
ENST00000310826	ENSG00000173276	1194.3	0.587165	0.0153687	0.0675078	0.0526426	0.00950928	0.153172	chr21	41993128	42002917	4e-12	-	41993128	42002917	0	2	980,21,	0,9768	-11.4	-10.6	6.5	-1.59	-2.35	3.8
ENST00000398499	ENSG00000173276	1194.3	0.587165	0.0153687	0.0675078	0.0526426	0.00950928	0.153172	chr21	41993101	42002385	9.5e-09	-	41993101	42002385	0	2	1007,36,	0,9248	-8.02	-6.49	6.75	-1.38	-2.05	3.75
ENST00000398505	ENSG00000173276	1194.3	0.587165	0.0153687	0.0675078	0.0526426	0.00950928	0.153172	chr21	41993129	42002917	7.9e-11	-	41993129	42002917	0	2	979,21,	0,9767	-10.1	-9.47	7.5	-1.56	-2.31	3.79
ENST00000398511	ENSG00000173276	1194.3	0.587165	0.0153687	0.0675078	0.0526426	0.00950928	0.153172	chr21	41993102	42010337	3.5e-10	-	41993102	42010337	0	2	1006,86,	0,17149	-9.46	-7.78	6.5	-1.46	-2.16	3.79
ENST00000408952	ENSG00000221978	5566.31	2.08525	3.4e-84	1.21e-81	-0.0205389	0.00962102	0.153769	chr1	1386893	1387382	1e-14	-	1386893	1387382	0	1	489,	0	-14	-13	50.7	-1.56	-2.31	1.47
ENST00000463260	ENSG00000221978	5566.31	2.08525	3.4e-84	1.21e-81	-0.0205389	0.00962102	0.153769	chr1	1386892	1387390	4e-11	-	1386892	1387390	0	1	498,	0	-10.4	-9.66	56.1	-1.42	-2.11	1.4
ENST00000480479	ENSG00000221978	5566.31	2.08525	3.4e-84	1.21e-81	-0.0205389	0.00962102	0.153769	chr1	1386906	1387406	2e-16	-	1386906	1387406	0	1	500,	0	-15.7	-14.5	53.9	-1.36	-2.02	1.44
ENST00000481223	ENSG00000221978	5566.31	2.08525	3.4e-84	1.21e-81	-0.0205389	0.00962102	0.153769	chr1	1386904	1387399	7.9e-18	-	1386904	1387399	0	1	495,	0	-17.1	-15.9	43.2	-1.31	-1.96	1.43
ENST00000482365	ENSG00000221978	5566.31	2.08525	3.4e-84	1.21e-81	-0.0205389	0.00962102	0.153769	chr1	1386896	1387391	1.6e-15	-	1386896	1387391	0	1	495,	0	-14.8	-13.7	48.2	-1.38	-2.06	1.51
ENST00000482621	ENSG00000221978	5566.31	2.08525	3.4e-84	1.21e-81	-0.0205389	0.00962102	0.153769	chr1	1386873	1387413	2.5e-15	-	1386873	1387413	0	1	540,	0	-14.6	-13.6	47	-1.34	-1.99	1.44
ENST00000496007	ENSG00000221978	5566.31	2.08525	3.4e-84	1.21e-81	-0.0205389	0.00962102	0.153769	chr1	1386894	1387389	3.2e-17	-	1386894	1387389	0	1	495,	0	-16.5	-15.3	56.1	-1.41	-2.1	1.41
ENST00000395811	ENSG00000133030	4988.95	1.39345	2.57e-16	5.27e-15	0.0346995	0.00969114	0.154058	chr17	17188263	17188862	2.6e-06	+	17188263	17188862	0	1	599,	0	-5.58	-4.28	5.67	-2.67	-3.79	-1.45
ENST00000588289	ENSG00000099203	251.94	-1.98759	1	1	0.0415795	0.00972533	0.154058	chr19	10833082	10835000	1.6e-10	-	10833082	10835000	0	2	131,67,	0,1851	-9.79	-9.13	5.46	-1.85	-2.7	2.05
ENST00000589638	ENSG00000099203	251.94	-1.98759	1	1	0.0415795	0.00972533	0.154058	chr19	10833146	10835011	2.5e-11	-	10833146	10835011	0	2	67,78,	0,1787	-10.6	-9.9	9.5	-2.54	-3.62	3.95
ENST00000591157	ENSG00000099203	251.94	-1.98759	1	1	0.0415795	0.00972533	0.154058	chr19	10833079	10834991	1.6e-12	-	10833079	10834991	0	2	134,58,	0,1854	-11.8	-10.9	7.46	-1.49	-2.21	2.18
ENST00000343381	ENSG00000188295	360.74	0.164748	0.234876	0.641949	0.0463269	0.00986884	0.154862	chr1	247100234	247101015	4e-09	-	247100234	247101015	0	1	781,	0	-8.4	-7.86	15.5	-2.08	-3	4.38
ENST00000448299	ENSG00000188295	360.74	0.164748	0.234876	0.641949	0.0463269	0.00986884	0.154862	chr1	247100255	247101041	1.5e-09	-	247100255	247101041	0	1	786,	0	-8.82	-8.24	18	-2.08	-3.01	4.38
ENST00000264433	ENSG00000052795	1785.52	1.39247	2.17e-09	2.61e-08	0.0500035	0.00997984	0.156248	chr4	158868803	158869401	9.3e-09	+	158868803	158869401	0	1	598,	0	-8.03	-7.51	9.25	-1.34	-2	0.195
ENST00000524343	ENSG00000143303	1054.64	0.739813	2.81e-08	3.03e-07	0.0295232	0.0100767	0.157003	chr1	156729005	156732346	8.3e-08	+	156729005	156732346	0	2	210,66,	0,3275	-7.08	-6.64	29.3	-1.66	-2.45	3.87
ENST00000245414	ENSG00000125347	1115.68	0.232839	0.114265	0.371141	0.0399811	0.0103634	0.159531	chr5	132483397	132484044	1.5e-06	-	132483397	132484044	0	1	647,	0	-5.82	-4.5	4.2	-1.3	-1.94	4.56
ENST00000263026	ENSG00000103319	3334.19	1.23733	4.03e-09	4.72e-08	0.0436797	0.0107578	0.162878	chr16	22273733	22283891	4.4e-08	+	22273733	22283891	0	3	17,179,5,	0,6464,10153	-7.36	-6.9	6.3	-1.51	-2.23	-1.73
ENST00000373620	ENSG00000119522	3133.41	2.08415	1.64e-13	2.78e-12	-0.0614539	0.0108139	0.163569	chr9	123400444	123400841	0.00041	-	123400444	123400841	0	1	397,	0	-3.39	-2.26	7.2	-2.22	-3.19	5.01
ENST00000523377	ENSG00000083099	335.258	-1.93855	1	1	0.0615969	0.0109102	0.16439	chr6	89637079	89637229	8.1e-06	-	89637079	89637229	0	1	150,	0	-5.09	-3.83	2.43	-2.42	-3.46	-3.29
ENST00000449682	ENSG00000173531	189.852	2.64821	2.77e-20	7.51e-19	-0.0630053	0.0109417	0.164687	chr3	49685066	49686186	1.7e-06	-	49685066	49686186	0	6	23,121,36,137,103,125,	0,195,404,529,793,995	-5.77	-4.45	3.5	-4.39	-6	-3.47
ENST00000449682	ENSG00000173531	189.852	2.64821	2.77e-20	7.51e-19	-0.0630053	0.0109417	0.164687	chr3	49686404	49687580	1.7e-06	-	49686404	49687580	0	6	77,119,121,137,115,25,	0,279,542,744,959,1151	-5.77	-5.41	11	-3.73	-5.17	-2.07
ENST00000479115	ENSG00000173531	189.852	2.64821	2.77e-20	7.51e-19	-0.0630053	0.0109417	0.164687	chr3	49684921	49686005	4e-14	-	49684921	49686005	0	2	585,410,	0,674	-13.4	-11.3	4	-5.92	-7.86	-0.954
ENST00000479115	ENSG00000173531	189.852	2.64821	2.77e-20	7.51e-19	-0.0630053	0.0109417	0.164687	chr3	49686401	49686852	4e-14	-	49686401	49686852	0	2	80,169,	0,282	-13.4	-12.4	8.4	-3.45	-4.82	-3.69
ENST00000481930	ENSG00000173531	189.852	2.64821	2.77e-20	7.51e-19	-0.0630053	0.0109417	0.164687	chr3	49684925	49685738	2.5e-20	-	49684925	49685738	0	4	30,121,36,143,	0,336,545,670	-19.6	-17	4.25	-1.37	-2.03	-1.24
ENST00000488350	ENSG00000173531	189.852	2.64821	2.77e-20	7.51e-19	-0.0630053	0.0109417	0.164687	chr3	49686387	49687457	7.9e-06	-	49686387	49687457	0	4	94,119,121,309,	0,296,559,761	-5.1	-4.77	9.6	-4.39	-6.01	-2.26
ENST00000488350	ENSG00000173531	189.852	2.64821	2.77e-20	7.51e-19	-0.0630053	0.0109417	0.164687	chr3	49685045	49686042	7.9e-06	-	49685045	49686042	0	4	40,121,36,447,	0,216,425,550	-5.1	-3.84	4.5	-4.92	-6.66	-3.34
ENST00000377698	ENSG00000137124	590.747	-2.32286	1	1	0.034834	0.0111162	0.166053	chr9	38397572	38397821	4.1e-09	+	38397572	38397821	0	1	249,	0	-8.39	-6.82	3.25	-1.85	-2.71	-2.06
ENST00000377698	ENSG00000137124	590.747	-2.32286	1	1	0.034834	0.0111162	0.166053	chr9	38395892	38396585	4.1e-09	+	38395892	38396585	0	1	693,	0	-8.39	-7.85	11.6	-1.56	-2.3	-0.504
ENST00000522353	ENSG00000255408	156.682	2.02998	1.24e-12	1.96e-11	0.0636677	0.0111463	0.166088	chr5	140801743	140803530	1.6e-09	+	140801743	140803530	0	1	1787,	0	-8.8	-7.19	6.75	-2.79	-3.94	0.356
ENST00000522353	ENSG00000255408	156.682	2.02998	1.24e-12	1.96e-11	0.0636677	0.0111463	0.166088	chr5	140801395	140801645	1.6e-09	+	140801395	140801645	0	1	250,	0	-8.8	-7.19	3.25	-1.58	-2.33	-4.84
ENST00000532566	ENSG00000255408	156.682	2.02998	1.24e-12	1.96e-11	0.0636677	0.0111463	0.166088	chr5	140802225	140803524	3.3e-08	+	140802225	140803524	0	1	1299,	0	-7.48	-6	7	-2.86	-4.05	-0.212
ENST00000532566	ENSG00000255408	156.682	2.02998	1.24e-12	1.96e-11	0.0636677	0.0111463	0.166088	chr5	140801376	140802126	3.3e-08	+	140801376	140802126	0	1	750,	0	-7.48	-6	3.25	-1.46	-2.16	-2.57
ENST00000337907	ENSG00000142599	3837.65	2.75537	2.18e-39	1.52e-37	-0.0452407	0.0112499	0.166932	chr1	8361050	8361821	1.3e-13	-	8361050	8361821	0	2	440,59,	0,712	-12.9	-11.9	22.9	-3.03	-4.28	2.19
ENST00000358855	ENSG00000198000	1639.76	0.341069	0.0393322	0.15263	-0.0411493	0.0112476	0.166932	chr9	92314332	92314879	8.1e-08	-	92314332	92314879	0	1	547,	0	-7.09	-6.65	8.5	-3.64	-5.06	2.74
ENST00000358855	ENSG00000198000	1639.76	0.341069	0.0393322	0.15263	-0.0411493	0.0112476	0.166932	chr9	92314978	92315177	8.1e-08	-	92314978	92315177	0	1	199,	0	-7.09	-5.65	6.4	-2.1	-3.03	5.53
ENST00000358855	ENSG00000198000	1639.76	0.341069	0.0393322	0.15263	-0.0411493	0.0112476	0.166932	chr9	92315623	92316022	0.00063	-	92315623	92316022	0	1	399,	0	-3.2	-2.93	13.2	-1.44	-2.14	4.48
ENST00000360868	ENSG00000198000	1639.76	0.341069	0.0393322	0.15263	-0.0411493	0.0112476	0.166932	chr9	92315642	92315992	0.00033	-	92315642	92315992	0	1	350,	0	-3.48	-3.2	11.5	-1.39	-2.07	4.04
ENST00000360868	ENSG00000198000	1639.76	0.341069	0.0393322	0.15263	-0.0411493	0.0112476	0.166932	chr9	92314993	92315194	2.7e-07	-	92314993	92315194	0	1	201,	0	-6.57	-5.18	6.6	-1.46	-2.17	4.37
ENST00000360868	ENSG00000198000	1639.76	0.341069	0.0393322	0.15263	-0.0411493	0.0112476	0.166932	chr9	92314345	92314894	2.7e-07	-	92314345	92314894	0	1	549,	0	-6.57	-6.16	8	-3.26	-4.58	2.53
ENST00000377464	ENSG00000142599	3837.65	2.75537	2.18e-39	1.52e-37	-0.0452407	0.0112499	0.166932	chr1	8361061	8361783	3.2e-14	-	8361061	8361783	0	2	429,21,	0,701	-13.5	-12.5	22.1	-3.11	-4.39	2.16
ENST00000400908	ENSG00000142599	3837.65	2.75537	2.18e-39	1.52e-37	-0.0452407	0.0112499	0.166932	chr1	8361039	8361811	1.3e-13	-	8361039	8361811	0	2	451,49,	0,723	-12.9	-12	26.6	-2.65	-3.76	2.22
ENST00000432670	ENSG00000198000	1639.76	0.341069	0.0393322	0.15263	-0.0411493	0.0112476	0.166932	chr9	92314362	92314861	1.2e-07	-	92314362	92314861	0	1	499,	0	-6.91	-6.47	7	-2.89	-4.08	2.41
ENST00000432670	ENSG00000198000	1639.76	0.341069	0.0393322	0.15263	-0.0411493	0.0112476	0.166932	chr9	92315009	92315159	1.2e-07	-	92315009	92315159	0	1	150,	0	-6.91	-5.48	7.2	-1.44	-2.14	4.21
ENST00000434228	ENSG00000198000	1639.76	0.341069	0.0393322	0.15263	-0.0411493	0.0112476	0.166932	chr9	92315013	92315164	9.3e-08	-	92315013	92315164	0	1	151,	0	-7.03	-5.59	6.2	-1.43	-2.13	4.13
ENST00000434228	ENSG00000198000	1639.76	0.341069	0.0393322	0.15263	-0.0411493	0.0112476	0.166932	chr9	92314363	92314864	9.3e-08	-	92314363	92314864	0	1	501,	0	-7.03	-6.59	7.75	-3.69	-5.13	2.67
ENST00000434228	ENSG00000198000	1639.76	0.341069	0.0393322	0.15263	-0.0411493	0.0112476	0.166932	chr9	92315612	92316013	0.0019	-	92315612	92316013	0	1	401,	0	-2.73	-2.46	11.5	-1.41	-2.1	4.49
ENST00000442668	ENSG00000198000	1639.76	0.341069	0.0393322	0.15263	-0.0411493	0.0112476	0.166932	chr9	92314334	92314883	2.4e-07	-	92314334	92314883	0	1	549,	0	-6.62	-6.21	8.25	-3.38	-4.73	2.55
ENST00000442668	ENSG00000198000	1639.76	0.341069	0.0393322	0.15263	-0.0411493	0.0112476	0.166932	chr9	92315877	92316027	0.0005	-	92315877	92316027	0	1	150,	0	-3.3	-3.02	13	-1.41	-2.09	4.12
ENST00000442668	ENSG00000198000	1639.76	0.341069	0.0393322	0.15263	-0.0411493	0.0112476	0.166932	chr9	92314981	92315181	2.4e-07	-	92314981	92315181	0	1	200,	0	-6.62	-5.22	6.4	-1.96	-2.84	5.44
ENST00000476556	ENSG00000142599	3837.65	2.75537	2.18e-39	1.52e-37	-0.0452407	0.0112499	0.166932	chr1	8361059	8361782	1.3e-14	-	8361059	8361782	0	2	431,20,	0,703	-13.9	-12.9	21.2	-3.11	-4.39	2.13
ENST00000535387	ENSG00000198000	1639.76	0.341069	0.0393322	0.15263	-0.0411493	0.0112476	0.166932	chr9	92314978	92315179	2.1e-07	-	92314978	92315179	0	1	201,	0	-6.68	-5.27	6.2	-2.08	-3	5.49
ENST00000535387	ENSG00000198000	1639.76	0.341069	0.0393322	0.15263	-0.0411493	0.0112476	0.166932	chr9	92314330	92314880	2.1e-07	-	92314330	92314880	0	1	550,	0	-6.68	-6.26	8.5	-3.54	-4.94	2.68
ENST00000536593	ENSG00000198000	1639.76	0.341069	0.0393322	0.15263	-0.0411493	0.0112476	0.166932	chr9	92314349	92314894	3e-07	-	92314349	92314894	0	1	545,	0	-6.52	-6.11	8	-3.18	-4.47	2.53
ENST00000536593	ENSG00000198000	1639.76	0.341069	0.0393322	0.15263	-0.0411493	0.0112476	0.166932	chr9	92315634	92315981	0.00078	-	92315634	92315981	0	1	347,	0	-3.11	-2.84	12.7	-1.31	-1.95	4.05
ENST00000536593	ENSG00000198000	1639.76	0.341069	0.0393322	0.15263	-0.0411493	0.0112476	0.166932	chr9	92314992	92315141	3e-07	-	92314992	92315141	0	1	149,	0	-6.52	-5.13	6.4	-1.49	-2.21	4.35
ENST00000542053	ENSG00000198000	1639.76	0.341069	0.0393322	0.15263	-0.0411493	0.0112476	0.166932	chr9	92314966	92315166	1.7e-08	-	92314966	92315166	0	1	200,	0	-7.76	-6.25	6.8	-2.26	-3.25	5.66
ENST00000542053	ENSG00000198000	1639.76	0.341069	0.0393322	0.15263	-0.0411493	0.0112476	0.166932	chr9	92314367	92314867	1.7e-08	-	92314367	92314867	0	1	500,	0	-7.76	-7.27	8.25	-3.75	-5.2	2.69
ENST00000544867	ENSG00000198000	1639.76	0.341069	0.0393322	0.15263	-0.0411493	0.0112476	0.166932	chr9	92314356	92314806	2.7e-08	-	92314356	92314806	0	1	450,	0	-7.57	-7.09	6.2	-2.93	-4.14	2.62
ENST00000544867	ENSG00000198000	1639.76	0.341069	0.0393322	0.15263	-0.0411493	0.0112476	0.166932	chr9	92315005	92315156	2.7e-08	-	92315005	92315156	0	1	151,	0	-7.57	-6.08	5.33	-1.56	-2.3	4.41
ENST00000544867	ENSG00000198000	1639.76	0.341069	0.0393322	0.15263	-0.0411493	0.0112476	0.166932	chr9	92315605	92316005	0.00028	-	92315605	92316005	0	1	400,	0	-3.56	-3.27	11.3	-1.49	-2.2	4.4
ENST00000545558	ENSG00000198000	1639.76	0.341069	0.0393322	0.15263	-0.0411493	0.0112476	0.166932	chr9	92314970	92315171	8.3e-08	-	92314970	92315171	0	1	201,	0	-7.08	-5.64	6.6	-2.3	-3.3	5.68
ENST00000545558	ENSG00000198000	1639.76	0.341069	0.0393322	0.15263	-0.0411493	0.0112476	0.166932	chr9	92314371	92314871	8.3e-08	-	92314371	92314871	0	1	500,	0	-7.08	-6.63	7.5	-3.53	-4.93	2.64
ENST00000261758	ENSG00000117899	1721.85	-0.191297	0.799917	1	-0.0438833	0.0113141	0.166971	chr15	80978720	80989630	1.6e-18	-	80978720	80989630	0	3	757,233,52,	0,3229,10858	-17.8	-16.4	56.8	-2.02	-2.93	1.11
ENST00000298552	ENSG00000165699	2809.17	1.74357	1.85e-36	1.12e-34	0.0254858	0.0113128	0.166971	chr9	132892443	132893290	3.7e-06	-	132892443	132893290	0	1	847,	0	-5.43	-5.08	8.5	-2.33	-3.34	1.33
ENST00000440111	ENSG00000165699	2809.17	1.74357	1.85e-36	1.12e-34	0.0254858	0.0113128	0.166971	chr9	132892444	132893291	6.5e-06	-	132892444	132893291	0	1	847,	0	-5.19	-4.85	8.75	-2.41	-3.45	1.52
ENST00000545250	ENSG00000165699	2809.17	1.74357	1.85e-36	1.12e-34	0.0254858	0.0113128	0.166971	chr9	132892444	132893191	1.2e-06	-	132892444	132893191	0	1	747,	0	-5.91	-5.53	8.5	-1.9	-2.77	1.17
ENST00000561312	ENSG00000117899	1721.85	-0.191297	0.799917	1	-0.0438833	0.0113141	0.166971	chr15	80979013	80989579	1.3e-17	-	80979013	80989579	0	3	464,233,1,	0,2936,10565	-16.9	-15.6	49.5	-2.86	-4.04	1.15
ENST00000619987	ENSG00000117899	1721.85	-0.191297	0.799917	1	-0.0438833	0.0113141	0.166971	chr15	80979014	80989579	6.3e-17	-	80979014	80989579	0	3	463,233,1,	0,2935,10564	-16.2	-15	50.4	-2.77	-3.92	1.22
ENST00000642627	ENSG00000165699	2809.17	1.74357	1.85e-36	1.12e-34	0.0254858	0.0113128	0.166971	chr9	132891502	132892350	2.3e-06	-	132891502	132892350	0	1	848,	0	-5.63	-5.27	16.8	-1.37	-2.04	2.12
ENST00000642627	ENSG00000165699	2809.17	1.74357	1.85e-36	1.12e-34	0.0254858	0.0113128	0.166971	chr9	132892449	132893298	2.3e-06	-	132892449	132893298	0	1	849,	0	-5.63	-5.27	7	-2.31	-3.32	1.33
ENST00000643072	ENSG00000165699	2809.17	1.74357	1.85e-36	1.12e-34	0.0254858	0.0113128	0.166971	chr9	132896247	132896647	1e-11	-	132896247	132896647	0	1	400,	0	-11	-10.2	58.8	-1.31	-1.95	0.938
ENST00000643275	ENSG00000165699	2809.17	1.74357	1.85e-36	1.12e-34	0.0254858	0.0113128	0.166971	chr9	132896590	132897215	0.0035	-	132896590	132897215	0	2	164,32,	0,593	-2.45	-2.19	7.5	-1.64	-2.41	4.87
ENST00000643625	ENSG00000165699	2809.17	1.74357	1.85e-36	1.12e-34	0.0254858	0.0113128	0.166971	chr9	132892440	132893186	4.3e-06	-	132892440	132893186	0	1	746,	0	-5.37	-5.02	8.25	-2	-2.89	1.26
ENST00000643625	ENSG00000165699	2809.17	1.74357	1.85e-36	1.12e-34	0.0254858	0.0113128	0.166971	chr9	132891546	132891944	8.7e-08	-	132891546	132891944	0	1	398,	0	-7.06	-6.61	18.3	-1.78	-2.6	2.14
ENST00000644097	ENSG00000165699	2809.17	1.74357	1.85e-36	1.12e-34	0.0254858	0.0113128	0.166971	chr9	132892447	132893295	2e-06	-	132892447	132893295	0	1	848,	0	-5.69	-5.33	7.8	-2.59	-3.68	1.65
ENST00000644097	ENSG00000165699	2809.17	1.74357	1.85e-36	1.12e-34	0.0254858	0.0113128	0.166971	chr9	132895933	132897210	1e-17	-	132895933	132897210	0	2	821,27,	0,1250	-17	-15.7	56.8	-1.31	-1.96	0.896
ENST00000644184	ENSG00000165699	2809.17	1.74357	1.85e-36	1.12e-34	0.0254858	0.0113128	0.166971	chr9	132892497	132893146	8.9e-06	-	132892497	132893146	0	1	649,	0	-5.05	-4.72	7.8	-2.1	-3.03	1.6
ENST00000644184	ENSG00000165699	2809.17	1.74357	1.85e-36	1.12e-34	0.0254858	0.0113128	0.166971	chr9	132891551	132891951	9.1e-09	-	132891551	132891951	0	1	400,	0	-8.04	-7.53	16.8	-1.73	-2.54	2.12
ENST00000644786	ENSG00000165699	2809.17	1.74357	1.85e-36	1.12e-34	0.0254858	0.0113128	0.166971	chr9	132891541	132891942	1.9e-07	-	132891541	132891942	0	1	401,	0	-6.73	-6.3	18	-1.5	-2.22	1.98
ENST00000644786	ENSG00000165699	2809.17	1.74357	1.85e-36	1.12e-34	0.0254858	0.0113128	0.166971	chr9	132892440	132893141	5.2e-06	-	132892440	132893141	0	1	701,	0	-5.28	-4.94	8.75	-1.82	-2.66	1.16
ENST00000644882	ENSG00000165699	2809.17	1.74357	1.85e-36	1.12e-34	0.0254858	0.0113128	0.166971	chr9	132892468	132893166	3.7e-06	-	132892468	132893166	0	1	698,	0	-5.43	-5.08	7.75	-1.86	-2.71	1.45
ENST00000646391	ENSG00000165699	2809.17	1.74357	1.85e-36	1.12e-34	0.0254858	0.0113128	0.166971	chr9	132896216	132896666	5e-15	-	132896216	132896666	0	1	450,	0	-14.3	-13.2	71.7	-1.37	-2.04	0.946
ENST00000646625	ENSG00000165699	2809.17	1.74357	1.85e-36	1.12e-34	0.0254858	0.0113128	0.166971	chr9	132892450	132893299	1.5e-06	-	132892450	132893299	0	1	849,	0	-5.82	-5.45	7	-2.34	-3.35	1.34
ENST00000646625	ENSG00000165699	2809.17	1.74357	1.85e-36	1.12e-34	0.0254858	0.0113128	0.166971	chr9	132895942	132897220	1.3e-15	-	132895942	132897220	0	2	812,37,	0,1241	-14.9	-13.8	56.7	-1.4	-2.09	0.875
ENST00000646625	ENSG00000165699	2809.17	1.74357	1.85e-36	1.12e-34	0.0254858	0.0113128	0.166971	chr9	132891502	132892351	1.5e-06	-	132891502	132892351	0	1	849,	0	-5.82	-5.45	16.8	-1.35	-2.01	2.11
ENST00000647534	ENSG00000165699	2809.17	1.74357	1.85e-36	1.12e-34	0.0254858	0.0113128	0.166971	chr9	132892432	132893179	3.2e-06	-	132892432	132893179	0	1	747,	0	-5.49	-5.13	7.25	-1.89	-2.75	1.25
ENST00000394037	ENSG00000172828	245.727	1.67317	3.91e-15	7.43e-14	-0.0472408	0.0115125	0.168746	chr16	66972914	66973015	1.2e-05	+	66972914	66973015	0	1	101,	0	-4.92	-3.68	1.83	-1.6	-2.36	-4.06
ENST00000543856	ENSG00000172828	245.727	1.67317	3.91e-15	7.43e-14	-0.0472408	0.0115125	0.168746	chr16	66972913	66973013	1.3e-14	+	66972913	66973013	0	1	100,	0	-13.9	-11.8	1.83	-1.6	-2.36	-4.06
ENST00000545759	ENSG00000110906	1163.47	-0.762481	0.999994	1	0.0425563	0.0116861	0.170809	chr12	109451457	109451805	5.4e-10	-	109451457	109451805	0	1	348,	0	-9.27	-8.66	12.4	-1.49	-2.21	0.07
ENST00000368686	ENSG00000160679	4405.62	0.732772	6.98e-11	9.52e-10	0.0203757	0.0117481	0.171028	chr1	153643284	153643435	8.5e-08	+	153643284	153643435	0	1	151,	0	-7.07	-6.63	2.75	-2.99	-4.22	5.32
ENST00000368686	ENSG00000160679	4405.62	0.732772	6.98e-11	9.52e-10	0.0203757	0.0117481	0.171028	chr1	153638391	153642336	4.9e-09	+	153638391	153642336	0	2	57,94,	0,3851	-8.31	-7.78	1.67	-2.19	-3.16	2.57
ENST00000368690	ENSG00000160679	4405.62	0.732772	6.98e-11	9.52e-10	0.0203757	0.0117481	0.171028	chr1	153645074	153645469	2.5e-10	+	153645074	153645469	0	1	395,	0	-9.61	-8.97	60.5	-1.43	-2.13	2.26
ENST00000368694	ENSG00000160679	4405.62	0.732772	6.98e-11	9.52e-10	0.0203757	0.0117481	0.171028	chr1	153643359	153645458	1.3e-11	+	153643359	153645458	0	2	5,395,	0,1704	-10.9	-10.1	51.8	-1.57	-2.32	2.31
ENST00000372801	ENSG00000101109	4841.05	0.348512	0.0106185	0.048656	0.0297781	0.0117797	0.171217	chr20	45075110	45075409	2.1e-08	+	45075110	45075409	0	1	299,	0	-7.68	-7.2	18	-1.36	-2.02	0.813
ENST00000372806	ENSG00000101109	4841.05	0.348512	0.0106185	0.048656	0.0297781	0.0117797	0.171217	chr20	45075065	45075415	1.6e-14	+	45075065	45075415	0	1	350,	0	-13.8	-12.8	19.6	-1.93	-2.8	1.24
ENST00000499879	ENSG00000101109	4841.05	0.348512	0.0106185	0.048656	0.0297781	0.0117797	0.171217	chr20	45075079	45075427	2e-14	+	45075079	45075427	0	1	348,	0	-13.7	-12.7	19.3	-1.49	-2.21	1.21
ENST00000428425	ENSG00000114503	1777.88	-1.67426	1	1	0.0366711	0.0119942	0.173206	chr3	196939311	196942495	9.3e-07	-	196939311	196942495	0	2	121,126,	0,3058	-6.03	-4.69	1.89	-1.31	-1.95	2.26
ENST00000357558	ENSG00000148337	1006.24	-0.275205	0.894265	1	-0.0524055	0.0120461	0.173519	chr9	128179038	128180432	1.5e-05	-	128179038	128180432	0	2	377,18,	0,1376	-4.83	-4.51	3.77	-2.14	-3.08	2.06
ENST00000428029	ENSG00000212694	163.173	-0.782935	0.999808	1	-0.0425326	0.0121602	0.173519	chr12	121799925	121802933	4e-16	-	121799925	121802933	0	4	31,102,154,55,	0,1781,2705,2953	-15.4	-14.3	13.5	-2.6	-3.7	2.68
ENST00000429892	ENSG00000212694	163.173	-0.782935	0.999808	1	-0.0425326	0.0121602	0.173519	chr12	121802654	121803484	7.9e-16	-	121802654	121803484	0	2	130,606,	0,224	-15.1	-14	23	-2.62	-3.73	2.1
ENST00000467178	ENSG00000148337	1006.24	-0.275205	0.894265	1	-0.0524055	0.0120461	0.173519	chr9	128179354	128180449	5.8e-06	-	128179354	128180449	0	2	61,35,	0,1060	-5.24	-4.9	1.86	-1.59	-2.34	2.85
ENST00000476239	ENSG00000148337	1006.24	-0.275205	0.894265	1	-0.0524055	0.0120461	0.173519	chr9	128179270	128179413	1.4e-10	-	128179270	128179413	0	1	143,	0	-9.86	-8.14	1.73	-1.98	-2.87	4.36
ENST00000536662	ENSG00000212694	163.173	-0.782935	0.999808	1	-0.0425326	0.0121602	0.173519	chr12	121802686	121802945	6.3e-13	-	121802686	121802945	0	2	120,67,	0,192	-12.2	-11.3	16.2	-2.04	-2.95	1.77
ENST00000538335	ENSG00000212694	163.173	-0.782935	0.999808	1	-0.0425326	0.0121602	0.173519	chr12	121803238	121803712	0.00052	-	121803238	121803712	0	2	11,183,	0,291	-3.28	-3	10.4	-1.95	-2.83	4.99
ENST00000538431	ENSG00000148337	1006.24	-0.275205	0.894265	1	-0.0524055	0.0120461	0.173519	chr9	128179347	128180446	1.8e-05	-	128179347	128180446	0	2	68,32,	0,1067	-4.75	-4.43	1.71	-1.59	-2.35	2.86
ENST00000541694	ENSG00000212694	163.173	-0.782935	0.999808	1	-0.0425326	0.0121602	0.173519	chr12	121802651	121802943	2.5e-13	-	121802651	121802943	0	1	292,	0	-12.6	-11.7	20.3	-2.34	-3.36	2.6
ENST00000543334	ENSG00000212694	163.173	-0.782935	0.999808	1	-0.0425326	0.0121602	0.173519	chr12	121802209	121802407	5.9e-08	-	121802209	121802407	0	1	198,	0	-7.23	-5.77	3.88	-3.86	-5.33	4.19
ENST00000545885	ENSG00000212694	163.173	-0.782935	0.999808	1	-0.0425326	0.0121602	0.173519	chr12	121802652	121802886	2.1e-07	-	121802652	121802886	0	1	234,	0	-6.67	-6.25	16.8	-2.23	-3.21	2.64
ENST00000629610	ENSG00000148337	1006.24	-0.275205	0.894265	1	-0.0524055	0.0120461	0.173519	chr9	128179349	128180448	3e-05	-	128179349	128180448	0	2	66,34,	0,1065	-4.53	-4.22	1.79	-1.41	-2.09	2.84
ENST00000325680	ENSG00000119596	3543.47	1.43569	1.66e-10	2.17e-09	-0.050255	0.0122467	0.174247	chr14	74798453	74799647	1.3e-12	+	74798453	74799647	0	1	1194,	0	-11.9	-11.1	28.5	-1.78	-2.61	0.739
ENST00000560141	ENSG00000185880	359.1	-0.246996	0.795111	1	0.0587454	0.012267	0.174247	chr15	44731458	44731907	7.6e-10	+	44731458	44731907	0	1	449,	0	-9.12	-8.52	8.71	-1.31	-1.95	-1.07
ENST00000588810	ENSG00000160953	1168.46	2.11799	3.63e-17	7.89e-16	0.05052	0.0122651	0.174247	chr19	1360220	1360606	1e-22	+	1360220	1360606	0	1	386,	0	-22	-20.4	11.4	-2.1	-3.03	1.31
ENST00000590695	ENSG00000160953	1168.46	2.11799	3.63e-17	7.89e-16	0.05052	0.0122651	0.174247	chr19	1360232	1360631	2.5e-29	+	1360232	1360631	0	1	399,	0	-28.6	-26.7	13.2	-1.89	-2.75	1.38
ENST00000591337	ENSG00000160953	1168.46	2.11799	3.63e-17	7.89e-16	0.05052	0.0122651	0.174247	chr19	1360226	1360711	1.3e-26	+	1360226	1360711	0	1	485,	0	-25.9	-24.1	18.2	-2.87	-4.05	1.44
ENST00000591627	ENSG00000160953	1168.46	2.11799	3.63e-17	7.89e-16	0.05052	0.0122651	0.174247	chr19	1376527	1376771	1.8e-05	+	1376527	1376771	0	1	244,	0	-4.75	-3.52	2.86	-2.47	-3.52	-2.24
ENST00000591806	ENSG00000160953	1168.46	2.11799	3.63e-17	7.89e-16	0.05052	0.0122651	0.174247	chr19	1360487	1360835	0.0052	+	1360487	1360835	0	1	348,	0	-2.28	-2.02	27.7	-3.2	-4.5	0.424
ENST00000591806	ENSG00000160953	1168.46	2.11799	3.63e-17	7.89e-16	0.05052	0.0122651	0.174247	chr19	1377091	1378084	0.0029	+	1377091	1378084	0	1	993,	0	-2.54	-2.28	19.8	-5.87	-7.8	-0.439
ENST00000504548	ENSG00000179886	823.187	0.552694	0.0275385	0.112366	0.0565821	0.0123416	0.174989	chr8	143598882	143599831	2.3e-06	+	143598882	143599831	0	1	949,	0	-5.64	-5.28	64.8	-4.58	-6.23	-1.78
ENST00000368320	ENSG00000132680	8807.18	2.07672	9.98e-91	4.22e-88	-0.0192347	0.012631	0.176385	chr1	155913194	155913445	1.6e-15	-	155913194	155913445	0	1	251,	0	-14.8	-13.7	20.1	-1.33	-1.98	-1.63
ENST00000368321	ENSG00000132680	8807.18	2.07672	9.98e-91	4.22e-88	-0.0192347	0.012631	0.176385	chr1	155913192	155913442	1e-15	-	155913192	155913442	0	1	250,	0	-15	-13.9	21	-1.35	-2.01	-1.63
ENST00000536668	ENSG00000275778	469.573	1.32555	8.74e-14	1.51e-12	-0.0356238	0.012632	0.176385	chr12	10882245	10882491	1e-05	-	10882245	10882491	0	1	246,	0	-5	-3.75	4.5	-1.7	-2.5	-2.22
ENST00000299173	ENSG00000166140	299.195	0.407879	0.0145357	0.0643489	-0.0379882	0.0129058	0.178615	chr15	40807638	40809131	1.5e-06	+	40807638	40809131	0	2	230,13,	0,1480	-5.81	-5.44	10.2	-1.39	-2.06	-1.55
ENST00000355341	ENSG00000166140	299.195	0.407879	0.0145357	0.0643489	-0.0379882	0.0129058	0.178615	chr15	40807187	40809132	6e-10	+	40807187	40809132	0	2	681,14,	0,1931	-9.22	-8.61	22.8	-1.65	-2.43	-0.393
ENST00000375712	ENSG00000101350	3765.43	0.758786	0.00131041	0.00750262	0.0594395	0.012906	0.178615	chr20	32333373	32333523	0.0035	+	32333373	32333523	0	1	150,	0	-2.46	-2.2	9	-1.57	-2.32	4.43
ENST00000566407	ENSG00000166140	299.195	0.407879	0.0145357	0.0643489	-0.0379882	0.0129058	0.178615	chr15	40807773	40809121	0.00017	+	40807773	40809121	0	2	95,3,	0,1345	-3.78	-3.49	7	-1.32	-1.96	-2.2
ENST00000568062	ENSG00000166140	299.195	0.407879	0.0145357	0.0643489	-0.0379882	0.0129058	0.178615	chr15	40807738	40808058	0.00011	+	40807738	40808058	0	2	130,15,	0,305	-3.95	-3.66	8.75	-1.57	-2.32	-2.18
ENST00000374389	ENSG00000133226	2608.69	0.423571	0.0349639	0.138089	-0.0495869	0.0129558	0.179057	chr1	24662792	24666909	0.024	+	24662792	24666909	0	3	12,42,95,	0,390,4022	-1.62	-1.37	5.6	-1.82	-2.66	2.58
ENST00000462710	ENSG00000133226	2608.69	0.423571	0.0349639	0.138089	-0.0495869	0.0129558	0.179057	chr1	24646027	24646819	2.5e-12	+	24646027	24646819	0	2	46,153,	0,639	-11.6	-10.8	2.4	-1.48	-2.19	1.77
ENST00000462710	ENSG00000133226	2608.69	0.423571	0.0349639	0.138089	-0.0495869	0.0129558	0.179057	chr1	24648946	24650037	1.9e-10	+	24648946	24650037	0	2	83,67,	0,1024	-9.73	-9.08	4.2	-2.43	-3.47	3.13
ENST00000600523	ENSG00000133226	2608.69	0.423571	0.0349639	0.138089	-0.0495869	0.0129558	0.179057	chr1	24646019	24647093	3.8e-09	+	24646019	24647093	0	3	54,123,15,	0,647,1059	-8.42	-7.88	2.82	-1.38	-2.05	1.75
ENST00000465160	ENSG00000187609	126.169	1.13625	0.000812417	0.00482741	-0.0837559	0.0130632	0.179994	chr9	137392742	137393089	0.00022	-	137392742	137393089	0	1	347,	0	-3.65	-3.37	28.4	-3.87	-5.35	-1.71
ENST00000564440	ENSG00000067225	35322.1	-1.79289	1	1	0.0661669	0.0135371	0.183131	chr15	72199522	72199622	1.5e-07	-	72199522	72199622	0	1	100,	0	-6.83	-6.4	1.74	-2.18	-3.13	1.7
ENST00000564440	ENSG00000067225	35322.1	-1.79289	1	1	0.0661669	0.0135371	0.183131	chr15	72199275	72199375	1.5e-07	-	72199275	72199375	0	1	100,	0	-6.83	-6.4	2.62	-2.23	-3.2	2.16
ENST00000565143	ENSG00000067225	35322.1	-1.79289	1	1	0.0661669	0.0135371	0.183131	chr15	72199231	72199379	0.00025	-	72199231	72199379	0	1	148,	0	-3.6	-3.31	2.49	-2.69	-3.82	2.22
ENST00000565143	ENSG00000067225	35322.1	-1.79289	1	1	0.0661669	0.0135371	0.183131	chr15	72199524	72199623	0.00025	-	72199524	72199623	0	1	99,	0	-3.6	-3.31	1.71	-2.1	-3.03	1.71
ENST00000569326	ENSG00000255182	388.4	2.99576	7.91e-36	4.69e-34	-0.0504217	0.0135262	0.183131	chr8	144500179	144500280	0.0028	-	144500179	144500280	0	1	101,	0	-2.55	-2.29	7.56	-1.79	-2.63	4.85
ENST00000451424	ENSG00000117242	411.706	-2.02512	1	1	-0.0469376	0.0137027	0.184733	chr1	20648399	20648949	2.8e-05	-	20648399	20648949	0	1	550,	0	-4.55	-4.24	10	-1.67	-2.45	-1.57
ENST00000451424	ENSG00000117242	411.706	-2.02512	1	1	-0.0469376	0.0137027	0.184733	chr1	20650795	20651095	4.5e-07	-	20650795	20651095	0	1	300,	0	-6.35	-4.98	5.25	-1.83	-2.67	-3.15
ENST00000368013	ENSG00000186517	6788.03	-0.960567	1	1	0.0352123	0.0140178	0.187519	chr1	161051555	161052452	0.026	-	161051555	161052452	0	3	160,78,13,	0,730,884	-1.59	-1.34	2.31	-3.2	-4.5	1.99
ENST00000368013	ENSG00000186517	6788.03	-0.960567	1	1	0.0352123	0.0140178	0.187519	chr1	161048445	161048595	1.6e-07	-	161048445	161048595	0	1	150,	0	-6.8	-6.37	1.27	-4.18	-5.74	2.23
ENST00000368015	ENSG00000186517	6788.03	-0.960567	1	1	0.0352123	0.0140178	0.187519	chr1	161048443	161048593	1.5e-05	-	161048443	161048593	0	1	150,	0	-4.82	-4.5	1.38	-3.62	-5.04	2.15
ENST00000461003	ENSG00000186517	6788.03	-0.960567	1	1	0.0352123	0.0140178	0.187519	chr1	161051532	161052351	0.00095	-	161051532	161052351	0	2	183,66,	0,753	-3.02	-2.75	2.04	-2.42	-3.46	2.02
ENST00000461003	ENSG00000186517	6788.03	-0.960567	1	1	0.0352123	0.0140178	0.187519	chr1	161048382	161048631	3.2e-08	-	161048382	161048631	0	1	249,	0	-7.5	-7.02	1.3	-5.15	-6.93	2.14
ENST00000520223	ENSG00000158669	4298.93	1.05107	7.36e-08	7.61e-07	0.0367509	0.0140294	0.187519	chr8	41598364	41598891	5.2e-07	+	41598364	41598891	0	1	527,	0	-6.28	-5.88	22.9	-2.45	-3.5	-1.18
ENST00000520258	ENSG00000158669	4298.93	1.05107	7.36e-08	7.61e-07	0.0367509	0.0140294	0.187519	chr8	41598393	41598877	8.5e-07	+	41598393	41598877	0	1	484,	0	-6.07	-5.69	21.3	-2.29	-3.28	-1.18
ENST00000588089	ENSG00000119537	145.258	-1.02018	0.999096	1	0.0758694	0.0144416	0.191229	chr18	63331646	63331793	0.0005	-	63331646	63331793	0	1	147,	0	-3.3	-3.03	9.8	-2.41	-3.44	-4.07
ENST00000577571	ENSG00000266094	5306.32	-0.78542	1	1	0.0267695	0.0146306	0.192739	chr1	206557214	206587619	5.6e-08	+	206557214	206587619	0	5	479,111,298,116,794,	0,26054,27172,27965,29611	-7.25	-6.8	25.8	-6.42	-8.45	1.58
ENST00000579436	ENSG00000266094	5306.32	-0.78542	1	1	0.0267695	0.0146306	0.192739	chr1	206584507	206587712	2.5e-49	+	206584507	206587712	0	3	177,116,887,	0,672,2318	-48.6	-46	26	-4.27	-5.85	1.72
ENST00000579942	ENSG00000266094	5306.32	-0.78542	1	1	0.0267695	0.0146306	0.192739	chr1	206584573	206584723	0.0015	+	206584573	206584723	0	1	150,	0	-2.81	-2.54	7	-1.49	-2.2	2.11
ENST00000579942	ENSG00000266094	5306.32	-0.78542	1	1	0.0267695	0.0146306	0.192739	chr1	206585269	206587644	2.4e-10	+	206585269	206587644	0	2	26,819,	0,1556	-9.62	-8.98	25.3	-1.87	-2.73	1.52
ENST00000579942	ENSG00000266094	5306.32	-0.78542	1	1	0.0267695	0.0146306	0.192739	chr1	206588189	206588538	0.0013	+	206588189	206588538	0	1	349,	0	-2.88	-2.61	10.5	-1.33	-1.98	2.4
ENST00000580449	ENSG00000266094	5306.32	-0.78542	1	1	0.0267695	0.0146306	0.192739	chr1	206584580	206587712	5e-44	+	206584580	206587712	0	2	104,887,	0,2245	-43.3	-40.9	28.1	-2.71	-3.84	1.48
ENST00000581503	ENSG00000266094	5306.32	-0.78542	1	1	0.0267695	0.0146306	0.192739	chr1	206586879	206587778	3.2e-11	+	206586879	206587778	0	1	899,	0	-10.5	-9.78	28	-1.67	-2.46	1.45
ENST00000581503	ENSG00000266094	5306.32	-0.78542	1	1	0.0267695	0.0146306	0.192739	chr1	206584486	206584836	5.4e-10	+	206584486	206584836	0	1	350,	0	-9.27	-8.66	7.61	-3.84	-5.31	3.17
ENST00000581888	ENSG00000266094	5306.32	-0.78542	1	1	0.0267695	0.0146306	0.192739	chr1	206584478	206585374	7.9e-12	+	206584478	206585374	0	2	206,195,	0,701	-11.1	-10.3	8.19	-3.17	-4.46	3.01
ENST00000581888	ENSG00000266094	5306.32	-0.78542	1	1	0.0267695	0.0146306	0.192739	chr1	206588171	206588572	7.9e-11	+	206588171	206588572	0	1	401,	0	-10.1	-9.39	8.97	-1.56	-2.3	2.27
ENST00000581888	ENSG00000266094	5306.32	-0.78542	1	1	0.0267695	0.0146306	0.192739	chr1	206586872	206587773	7.9e-11	+	206586872	206587773	0	1	901,	0	-10.1	-9.39	26	-1.55	-2.29	1.37
ENST00000605653	ENSG00000266094	5306.32	-0.78542	1	1	0.0267695	0.0146306	0.192739	chr1	206584604	206586842	0.016	+	206584604	206586842	0	2	80,17,	0,2221	-1.8	-1.55	4	-1.57	-2.32	1.84
ENST00000636182	ENSG00000266094	5306.32	-0.78542	1	1	0.0267695	0.0146306	0.192739	chr1	206583337	206587661	5.9e-09	+	206583337	206587661	0	4	42,298,116,836,	0,1049,1842,3488	-8.23	-7.71	27.1	-4.07	-5.6	1.66
ENST00000389857	ENSG00000015133	4347.19	1.91367	1.17e-21	3.41e-20	-0.0395912	0.0147431	0.193876	chr14	91309968	91314108	7.8e-09	-	91309968	91314108	0	2	18,1029,	0,3111	-8.11	-7.59	17.8	-2.96	-4.18	-0.975
ENST00000638579	ENSG00000108433	1091.09	-0.156411	0.785172	1	-0.0360636	0.0151079	0.197105	chr17	46949162	46952722	0.00011	+	46949162	46952722	0	2	185,60,	0,3500	-3.96	-2.8	6.8	-4.25	-5.83	-3.2
ENST00000251268	ENSG00000105429	1861.16	2.82788	9.67e-46	8.85e-44	-0.0389059	0.0153358	0.199022	chr19	42375535	42376936	1.2e-07	+	42375535	42376936	0	1	1401,	0	-6.91	-6.48	25.2	-4.47	-6.1	-0.415
ENST00000334370	ENSG00000105429	1861.16	2.82788	9.67e-46	8.85e-44	-0.0389059	0.0153358	0.199022	chr19	42371454	42376925	4.9e-07	+	42371454	42376925	0	2	28,1419,	0,4052	-6.31	-5.91	33.3	-4.79	-6.5	-0.553
ENST00000378073	ENSG00000105429	1861.16	2.82788	9.67e-46	8.85e-44	-0.0389059	0.0153358	0.199022	chr19	42370798	42376922	6.8e-08	+	42370798	42376922	0	2	33,1416,	0,4708	-7.17	-6.72	35.2	-4.68	-6.36	-0.75
ENST00000593647	ENSG00000105429	1861.16	2.82788	9.67e-46	8.85e-44	-0.0389059	0.0153358	0.199022	chr19	42376356	42376856	6.3e-08	+	42376356	42376856	0	1	500,	0	-7.2	-6.75	32	-1.86	-2.72	0.0243
ENST00000417314	ENSG00000163376	525.603	-0.298629	0.882337	1	0.0530132	0.0154771	0.200666	chr3	67003416	67008273	7.9e-12	+	67003416	67008273	0	2	893,352,	0,4505	-11.1	-10.4	39.5	-5.77	-7.69	2.14
ENST00000460576	ENSG00000163376	525.603	-0.298629	0.882337	1	0.0530132	0.0154771	0.200666	chr3	67008003	67008250	3.1e-05	+	67008003	67008250	0	1	247,	0	-4.51	-4.2	32	-2.27	-3.26	2.69
ENST00000469661	ENSG00000163376	525.603	-0.298629	0.882337	1	0.0530132	0.0154771	0.200666	chr3	67003591	67003828	2.2e-10	+	67003591	67003828	0	1	237,	0	-9.65	-9.01	12.5	-1.46	-2.17	3.41
ENST00000538010	ENSG00000110987	210.15	0.565389	0.0563464	0.207722	0.0672722	0.0157493	0.202039	chr12	122059695	122060445	0.0001	+	122059695	122060445	0	1	750,	0	-4	-3.7	8.8	-5.41	-7.25	-1.75
ENST00000605543	ENSG00000120008	2730.83	0.964536	1.51e-09	1.83e-08	-0.0331657	0.0158274	0.202707	chr10	120908589	120908837	6.3e-13	+	120908589	120908837	0	1	248,	0	-12.2	-11.3	17.3	-1.41	-2.1	3.26
ENST00000273691	ENSG00000145103	337.734	0.749883	0.00168396	0.00943317	0.0507928	0.0160164	0.2041	chr3	121993441	121993836	1.1e-05	-	121993441	121993836	0	1	395,	0	-4.95	-4.62	8	-3.29	-4.62	-1.56
ENST00000330574	ENSG00000185085	680.719	-0.844766	0.999317	1	0.0484834	0.0160276	0.2041	chr11	62649534	62649634	0.00022	-	62649534	62649634	0	1	100,	0	-3.65	-3.36	14.3	-1.52	-2.25	-2.69
ENST00000330574	ENSG00000185085	680.719	-0.844766	0.999317	1	0.0484834	0.0160276	0.2041	chr11	62647792	62648142	7.2e-07	-	62647792	62648142	0	1	350,	0	-6.14	-5.76	32.9	-1.91	-2.78	-2.25
ENST00000344209	ENSG00000145103	337.734	0.749883	0.00168396	0.00943317	0.0507928	0.0160164	0.2041	chr3	121993441	121993835	1.1e-05	-	121993441	121993835	0	1	394,	0	-4.97	-4.64	8	-3.31	-4.64	-1.56
ENST00000393631	ENSG00000145103	337.734	0.749883	0.00168396	0.00943317	0.0507928	0.0160164	0.2041	chr3	121993555	121993798	1.6e-05	-	121993555	121993798	0	1	243,	0	-4.79	-3.56	7	-4.53	-6.17	-3.17
ENST00000460554	ENSG00000145103	337.734	0.749883	0.00168396	0.00943317	0.0507928	0.0160164	0.2041	chr3	121993574	121993819	4.9e-05	-	121993574	121993819	0	1	245,	0	-4.31	-3.12	7.6	-3.87	-5.35	-3.11
ENST00000462014	ENSG00000145103	337.734	0.749883	0.00168396	0.00943317	0.0507928	0.0160164	0.2041	chr3	121993545	121993842	0.00025	-	121993545	121993842	0	1	297,	0	-3.61	-2.47	7.2	-5.55	-7.42	-3.41
ENST00000642615	ENSG00000145103	337.734	0.749883	0.00168396	0.00943317	0.0507928	0.0160164	0.2041	chr3	121993584	121993828	6e-05	-	121993584	121993828	0	1	244,	0	-4.22	-3.03	7.8	-4.08	-5.62	-3.52
ENST00000549525	ENSG00000111775	4966.61	-4.33347	1	1	0.0371388	0.0162065	0.205876	chr12	120440497	120440689	0.003	+	120440497	120440689	0	1	192,	0	-2.52	-2.26	3.85	-1.79	-2.63	0.891
ENST00000590523	ENSG00000261824	423.462	-0.523795	0.994999	1	0.0410148	0.0163198	0.206643	chr19	27793054	27793891	2.5e-12	-	27793054	27793891	0	2	178,360,	0,477	-11.6	-10.8	10	-2.3	-3.3	2.67
ENST00000274498	ENSG00000145819	856.19	1.82334	3.31e-19	8.36e-18	-0.0452561	0.0165888	0.208695	chr5	143223863	143224064	2.2e-06	+	143223863	143224064	0	1	201,	0	-5.65	-4.34	6	-1.4	-2.08	3.8
ENST00000486650	ENSG00000145819	856.19	1.82334	3.31e-19	8.36e-18	-0.0452561	0.0165888	0.208695	chr5	143223861	143224060	3.2e-06	+	143223861	143224060	0	1	199,	0	-5.5	-4.2	6	-1.34	-1.99	3.74
ENST00000642734	ENSG00000145819	856.19	1.82334	3.31e-19	8.36e-18	-0.0452561	0.0165888	0.208695	chr5	143223897	143224047	3.8e-05	+	143223897	143224047	0	1	150,	0	-4.42	-3.22	5	-1.39	-2.07	3.88
ENST00000538332	ENSG00000231887	424.905	1.38793	1.51e-13	2.57e-12	-0.0360936	0.0169354	0.211186	chr12	10882319	10882609	5e-11	-	10882319	10882609	0	1	290,	0	-10.3	-8.53	3.6	-2.03	-2.93	-2.2
ENST00000539853	ENSG00000231887	424.905	1.38793	1.51e-13	2.57e-12	-0.0360936	0.0169354	0.211186	chr12	10882319	10882665	0.00011	-	10882319	10882665	0	1	346,	0	-3.94	-2.78	3.4	-2.12	-3.06	-2.15
ENST00000543626	ENSG00000231887	424.905	1.38793	1.51e-13	2.57e-12	-0.0360936	0.0169354	0.211186	chr12	10882313	10882692	0.00095	-	10882313	10882692	0	1	379,	0	-3.02	-1.91	4	-2.33	-3.34	-2.16
ENST00000243112	ENSG00000123415	780.153	-0.238936	0.873058	1	-0.0388103	0.0170899	0.212374	chr12	54181518	54183696	2e-08	-	54181518	54183696	0	3	129,120,41,	0,985,2137	-7.7	-7.21	15.2	-1.75	-2.57	-1.8
ENST00000329627	ENSG00000215193	1868.02	1.00013	3.59e-07	3.43e-06	0.0431272	0.0171123	0.212374	chr22	18078022	18079938	2.3e-08	+	18078022	18079938	0	3	25,311,65,	0,273,1851	-7.64	-7.15	8.4	-1.48	-2.2	-0.743
ENST00000336767	ENSG00000113460	1417.23	-1.94171	1	1	0.0454145	0.0170994	0.212374	chr5	34924955	34925502	3.4e-08	+	34924955	34925502	0	2	20,277,	0,270	-7.47	-7	15.5	-4.3	-5.89	4.6
ENST00000399744	ENSG00000215193	1868.02	1.00013	3.59e-07	3.43e-06	0.0431272	0.0171123	0.212374	chr22	18088115	18088411	2.3e-06	+	18088115	18088411	0	1	296,	0	-5.63	-5.27	28	-2.44	-3.49	-2.35
ENST00000474897	ENSG00000215193	1868.02	1.00013	3.59e-07	3.43e-06	0.0431272	0.0171123	0.212374	chr22	18078113	18079926	2.1e-06	+	18078113	18079926	0	2	493,53,	0,1760	-5.67	-5.31	9.25	-2.25	-3.24	0.415
ENST00000505128	ENSG00000123415	780.153	-0.238936	0.873058	1	-0.0388103	0.0170899	0.212374	chr12	54181948	54182244	4.9e-07	-	54181948	54182244	0	1	296,	0	-6.31	-5.91	39.9	-1.55	-2.3	-1.38
ENST00000505662	ENSG00000123415	780.153	-0.238936	0.873058	1	-0.0388103	0.0170899	0.212374	chr12	54181925	54182318	4.3e-07	-	54181925	54182318	0	1	393,	0	-6.37	-5.97	36.9	-2.1	-3.04	-1.21
ENST00000506023	ENSG00000113460	1417.23	-1.94171	1	1	0.0454145	0.0170994	0.212374	chr5	34925245	34925345	2.3e-07	+	34925245	34925345	0	1	100,	0	-6.64	-6.23	5.38	-3.47	-4.84	6.84
ENST00000508394	ENSG00000123415	780.153	-0.238936	0.873058	1	-0.0388103	0.0170899	0.212374	chr12	54181972	54182223	7.8e-05	-	54181972	54182223	0	1	251,	0	-4.11	-3.81	36.1	-2.08	-3.01	-1.43
ENST00000509864	ENSG00000123415	780.153	-0.238936	0.873058	1	-0.0388103	0.0170899	0.212374	chr12	54182566	54183742	1.4e-05	-	54182566	54183742	0	2	57,87,	0,1089	-4.86	-4.54	2.75	-1.43	-2.12	-2.23
ENST00000515798	ENSG00000113460	1417.23	-1.94171	1	1	0.0454145	0.0170994	0.212374	chr5	34925330	34925431	7.9e-07	+	34925330	34925431	0	1	101,	0	-6.1	-5.72	11.6	-1.98	-2.88	3.58
ENST00000610387	ENSG00000215193	1868.02	1.00013	3.59e-07	3.43e-06	0.0431272	0.0171123	0.212374	chr22	18078316	18079932	3.6e-05	+	18078316	18079932	0	2	290,59,	0,1557	-4.44	-4.13	8.5	-1.31	-1.95	-0.87
ENST00000635546	ENSG00000123415	780.153	-0.238936	0.873058	1	-0.0388103	0.0170899	0.212374	chr12	54182587	54183765	6.6e-08	-	54182587	54183765	0	2	36,110,	0,1068	-7.18	-6.73	3	-1.44	-2.13	-2.18
ENST00000527788	ENSG00000060749	2286.7	0.908484	0.000273097	0.00177223	-0.0511387	0.0171748	0.212981	chr11	32933591	32933740	2e-08	+	32933591	32933740	0	1	149,	0	-7.69	-7.2	12	-1.33	-1.98	3.82
ENST00000296092	ENSG00000169981	759.531	0.595711	0.02243	0.0939283	-0.0575429	0.0172941	0.213947	chr3	44658779	44659368	2.1e-05	+	44658779	44659368	0	1	589,	0	-4.68	-4.36	25.7	-3.59	-5	2.5
ENST00000396056	ENSG00000169981	759.531	0.595711	0.02243	0.0939283	-0.0575429	0.0172941	0.213947	chr3	44658768	44659360	1.2e-05	+	44658768	44659360	0	1	592,	0	-4.93	-4.6	22.2	-4.06	-5.59	2.51
ENST00000436010	ENSG00000169855	9007.03	0.908047	1.17e-11	1.7e-10	0.0242064	0.0173485	0.213947	chr3	78631193	78635851	2.6e-05	-	78631193	78635851	0	3	108,112,79,	0,2737,4579	-4.59	-4.27	3.36	-3.81	-5.27	2.16
ENST00000436010	ENSG00000169855	9007.03	0.908047	1.17e-11	1.7e-10	0.0242064	0.0173485	0.213947	chr3	78635949	78639883	2.6e-05	-	78635949	78639883	0	2	159,140,	0,3794	-4.59	-4.27	2.23	-1.97	-2.86	2.17
ENST00000436010	ENSG00000169855	9007.03	0.908047	1.17e-11	1.7e-10	0.0242064	0.0173485	0.213947	chr3	78598884	78614695	2.6e-05	-	78598884	78614695	0	4	43,197,309,48,	0,1228,7848,15763	-4.59	-4.27	12.2	-8.31	-10.6	4.09
ENST00000436010	ENSG00000169855	9007.03	0.908047	1.17e-11	1.7e-10	0.0242064	0.0173485	0.213947	chr3	78617925	78618026	2.6e-05	-	78617925	78618026	0	1	101,	0	-4.59	-4.27	1.92	-2.84	-4.02	2.94
ENST00000464233	ENSG00000169855	9007.03	0.908047	1.17e-11	1.7e-10	0.0242064	0.0173485	0.213947	chr3	78606745	78614652	0.00015	-	78606745	78614652	0	2	296,5,	0,7902	-3.81	-3.52	13	-4.8	-6.51	4.17
ENST00000467549	ENSG00000169855	9007.03	0.908047	1.17e-11	1.7e-10	0.0242064	0.0173485	0.213947	chr3	78598910	78614674	4.3e-05	-	78598910	78614674	0	4	17,197,309,27,	0,1202,7822,15737	-4.37	-4.06	13.1	-9.68	-12.2	4.2
ENST00000467549	ENSG00000169855	9007.03	0.908047	1.17e-11	1.7e-10	0.0242064	0.0173485	0.213947	chr3	78631175	78639884	4.3e-05	-	78631175	78639884	0	4	130,108,171,141,	0,2759,4597,8568	-4.37	-4.06	3.3	-6.99	-9.13	2.52
ENST00000495273	ENSG00000169855	9007.03	0.908047	1.17e-11	1.7e-10	0.0242064	0.0173485	0.213947	chr3	78598887	78614652	0.00059	-	78598887	78614652	0	4	40,197,309,5,	0,1225,7845,15760	-3.23	-2.95	13	-9.1	-11.5	4.37
ENST00000495273	ENSG00000169855	9007.03	0.908047	1.17e-11	1.7e-10	0.0242064	0.0173485	0.213947	chr3	78631255	78635865	0.014	-	78631255	78635865	0	3	50,108,93,	0,2679,4517	-1.84	-1.58	2.9	-2.41	-3.44	2.26
ENST00000618833	ENSG00000169855	9007.03	0.908047	1.17e-11	1.7e-10	0.0242064	0.0173485	0.213947	chr3	78617934	78618035	5.5e-05	-	78617934	78618035	0	1	101,	0	-4.26	-3.96	1.67	-2.95	-4.16	3.02
ENST00000618833	ENSG00000169855	9007.03	0.908047	1.17e-11	1.7e-10	0.0242064	0.0173485	0.213947	chr3	78627512	78651737	5.5e-05	-	78627512	78651737	0	7	57,145,108,336,155,43,6,	0,3648,6422,8260,12231,18635,24219	-4.26	-3.96	2.55	-7.35	-9.54	2.31
ENST00000618833	ENSG00000169855	9007.03	0.908047	1.17e-11	1.7e-10	0.0242064	0.0173485	0.213947	chr3	78598887	78614701	5.5e-05	-	78598887	78614701	0	4	40,197,309,54,	0,1225,7845,15760	-4.26	-3.96	13	-7.96	-10.2	4.1
ENST00000618846	ENSG00000169855	9007.03	0.908047	1.17e-11	1.7e-10	0.0242064	0.0173485	0.213947	chr3	78617937	78618037	3.9e-05	-	78617937	78618037	0	1	100,	0	-4.41	-4.11	1.57	-2.79	-3.96	2.99
ENST00000618846	ENSG00000169855	9007.03	0.908047	1.17e-11	1.7e-10	0.0242064	0.0173485	0.213947	chr3	78636063	78646148	3.9e-05	-	78636063	78646148	0	3	45,155,1,	0,3680,10084	-4.41	-3.21	2.08	-1.98	-2.87	2.28
ENST00000618846	ENSG00000169855	9007.03	0.908047	1.17e-11	1.7e-10	0.0242064	0.0173485	0.213947	chr3	78627515	78635965	3.9e-05	-	78627515	78635965	0	4	54,141,112,193,	0,3645,6415,8257	-4.41	-4.11	3	-5.2	-6.99	2.48
ENST00000618846	ENSG00000169855	9007.03	0.908047	1.17e-11	1.7e-10	0.0242064	0.0173485	0.213947	chr3	78598891	78614705	3.9e-05	-	78598891	78614705	0	4	36,197,309,58,	0,1221,7841,15756	-4.41	-4.11	13.2	-8.57	-10.9	4.13
ENST00000222823	ENSG00000106100	361.957	2.23052	1.54e-27	6.29e-26	0.0435011	0.0174132	0.214068	chr7	30451342	30451593	1.6e-05	-	30451342	30451593	0	1	251,	0	-4.79	-3.56	2.5	-1.76	-2.58	-1.38
ENST00000222823	ENSG00000106100	361.957	2.23052	1.54e-27	6.29e-26	0.0435011	0.0174132	0.214068	chr7	30451892	30452992	1.6e-05	-	30451892	30452992	0	1	1100,	0	-4.79	-4.47	11.3	-5.06	-6.82	-1.53
ENST00000434755	ENSG00000106100	361.957	2.23052	1.54e-27	6.29e-26	0.0435011	0.0174132	0.214068	chr7	30451867	30453008	8.5e-06	-	30451867	30453008	0	1	1141,	0	-5.07	-4.73	12	-5.14	-6.91	-1.79
ENST00000356219	ENSG00000196498	11175	3.10252	1.47e-39	1.04e-37	-0.0484372	0.0174637	0.214231	chr12	124324564	124325313	1.1e-10	-	124324564	124325313	0	1	749,	0	-9.97	-9.31	7.5	-4.48	-6.11	2.11
ENST00000356219	ENSG00000196498	11175	3.10252	1.47e-39	1.04e-37	-0.0484372	0.0174637	0.214231	chr12	124362151	124363782	1.3e-05	-	124362151	124363782	0	2	146,104,	0,1527	-4.87	-4.54	2.61	-2.08	-3	1.87
ENST00000404121	ENSG00000196498	11175	3.10252	1.47e-39	1.04e-37	-0.0484372	0.0174637	0.214231	chr12	124324564	124325313	1e-10	-	124324564	124325313	0	1	749,	0	-9.99	-9.32	7.5	-4.51	-6.14	2.13
ENST00000404121	ENSG00000196498	11175	3.10252	1.47e-39	1.04e-37	-0.0484372	0.0174637	0.214231	chr12	124362200	124363781	2.9e-06	-	124362200	124363781	0	2	97,103,	0,1478	-5.54	-5.18	2.81	-2.26	-3.25	1.86
ENST00000404121	ENSG00000196498	11175	3.10252	1.47e-39	1.04e-37	-0.0484372	0.0174637	0.214231	chr12	124372102	124378377	2.9e-06	-	124372102	124378377	0	2	508,141,	0,6134	-5.54	-5.18	3.45	-1.39	-2.06	1.07
ENST00000404621	ENSG00000196498	11175	3.10252	1.47e-39	1.04e-37	-0.0484372	0.0174637	0.214231	chr12	124324563	124325312	4e-12	-	124324563	124325312	0	1	749,	0	-11.4	-10.6	7.82	-4.37	-5.98	2.1
ENST00000404621	ENSG00000196498	11175	3.10252	1.47e-39	1.04e-37	-0.0484372	0.0174637	0.214231	chr12	124362187	124378364	4.4e-07	-	124362187	124378364	0	4	110,121,589,128,	0,1491,9834,16049	-6.36	-5.96	3.96	-2.63	-3.74	1.11
ENST00000405201	ENSG00000196498	11175	3.10252	1.47e-39	1.04e-37	-0.0484372	0.0174637	0.214231	chr12	124355569	124378259	2.5e-06	-	124355569	124378259	0	7	2,141,172,121,589,51,23,	0,1072,6556,8109,16452,18843,22667	-5.61	-5.25	3.79	-3.56	-4.96	1.22
ENST00000405201	ENSG00000196498	11175	3.10252	1.47e-39	1.04e-37	-0.0484372	0.0174637	0.214231	chr12	124324564	124325313	3.2e-13	-	124324564	124325313	0	1	749,	0	-12.5	-11.6	7.5	-4.45	-6.07	2.11
ENST00000429285	ENSG00000196498	11175	3.10252	1.47e-39	1.04e-37	-0.0484372	0.0174637	0.214231	chr12	124356667	124378363	4.6e-07	-	124356667	124378363	0	5	139,172,121,589,127,	0,5458,7011,15354,21569	-6.34	-5.94	3.96	-3.23	-4.54	1.19
ENST00000429285	ENSG00000196498	11175	3.10252	1.47e-39	1.04e-37	-0.0484372	0.0174637	0.214231	chr12	124324697	124325346	2.5e-14	-	124324697	124325346	0	1	649,	0	-13.6	-12.6	8.83	-3.41	-4.77	2.16
ENST00000461081	ENSG00000196498	11175	3.10252	1.47e-39	1.04e-37	-0.0484372	0.0174637	0.214231	chr12	124334562	124334662	4.9e-08	-	124334562	124334662	0	1	100,	0	-7.31	-6.85	1.39	-3.23	-4.55	4.63
ENST00000493859	ENSG00000196498	11175	3.10252	1.47e-39	1.04e-37	-0.0484372	0.0174637	0.214231	chr12	124355475	124356685	4e-17	-	124355475	124356685	0	2	96,44,	0,1166	-16.4	-15.2	1.67	-2.15	-3.1	3.23
ENST00000238091	ENSG00000119185	1013.55	-1.61584	1	1	-0.031867	0.0175994	0.215043	chr2	9405831	9406028	1.1e-08	-	9405831	9406028	0	1	197,	0	-7.96	-7.46	26	-2.19	-3.16	-2.22
ENST00000355346	ENSG00000119185	1013.55	-1.61584	1	1	-0.031867	0.0175994	0.215043	chr2	9405830	9406027	7.9e-11	-	9405830	9406027	0	1	197,	0	-10.1	-9.43	25.8	-2.3	-3.3	-2.24
ENST00000360635	ENSG00000119185	1013.55	-1.61584	1	1	-0.031867	0.0175994	0.215043	chr2	9405804	9406003	2e-12	-	9405804	9406003	0	1	199,	0	-11.7	-10.8	21	-2.43	-3.48	-2.29
ENST00000483795	ENSG00000119185	1013.55	-1.61584	1	1	-0.031867	0.0175994	0.215043	chr2	9405840	9405988	1e-11	-	9405840	9405988	0	1	148,	0	-11	-10.3	28.4	-2.07	-3	-2.32
ENST00000192788	ENSG00000065060	1943.42	1.52387	6.42e-12	9.59e-11	0.0474953	0.0176459	0.215137	chr6	34858527	34859475	1.1e-08	+	34858527	34859475	0	1	948,	0	-7.94	-7.44	14.8	-1.92	-2.8	0.632
ENST00000452449	ENSG00000065060	1943.42	1.52387	6.42e-12	9.59e-11	0.0474953	0.0176459	0.215137	chr6	34859092	34859489	7.6e-08	+	34859092	34859489	0	1	397,	0	-7.12	-6.67	12.7	-2.56	-3.65	-1.5
ENST00000258436	ENSG00000135953	311.956	0.306092	0.0482461	0.181742	0.0353913	0.0176918	0.21546	chr2	102718438	102719138	6.3e-11	-	102718438	102719138	0	1	700,	0	-10.2	-9.52	19.5	-5.14	-6.92	-4.32
ENST00000437075	ENSG00000135953	311.956	0.306092	0.0482461	0.181742	0.0353913	0.0176918	0.21546	chr2	102718566	102719064	5.9e-08	-	102718566	102719064	0	1	498,	0	-7.23	-6.77	19	-4.33	-5.93	-4.98
ENST00000438943	ENSG00000135953	311.956	0.306092	0.0482461	0.181742	0.0353913	0.0176918	0.21546	chr2	102718432	102719130	1.3e-11	-	102718432	102719130	0	1	698,	0	-10.9	-10.2	18.5	-5.25	-7.06	-5.28
ENST00000436639	ENSG00000080546	396.222	0.459602	0.00713093	0.0346704	0.0362906	0.0179034	0.217022	chr6	109093929	109094078	1.1e-05	-	109093929	109094078	0	1	149,	0	-4.94	-3.7	4	-1.37	-2.04	4.2
ENST00000399138	ENSG00000091542	1668.48	-2.05089	1	1	0.0500062	0.0179455	0.217195	chr17	18184288	18184639	8.5e-09	+	18184288	18184639	0	1	351,	0	-8.07	-7.55	17.1	-1.58	-2.33	-1.68
ENST00000566208	ENSG00000261319	38.6942	0.818025	0.0355709	0.140082	-0.0908155	0.0181133	0.218884	chr16	8299328	8299674	2e-13	+	8299328	8299674	0	1	346,	0	-12.7	-10.7	6.25	-6.57	-8.63	-5.45
ENST00000284551	ENSG00000154370	1138.48	0.281283	0.0882025	0.301024	-0.045794	0.0181785	0.219165	chr1	228394415	228396998	5e-08	-	228394415	228396998	0	2	837,52,	0,2531	-7.3	-6.84	31.5	-1.49	-2.21	-0.0172
ENST00000360612	ENSG00000198355	849.875	0.455046	0.0146364	0.0647108	0.041922	0.0181649	0.219165	chr22	49962994	49963488	2.7e-06	+	49962994	49963488	0	1	494,	0	-5.57	-5.21	7.8	-2.78	-3.93	1.85
ENST00000475775	ENSG00000154370	1138.48	0.281283	0.0882025	0.301024	-0.045794	0.0181785	0.219165	chr1	228396950	228397195	1.1e-06	-	228396950	228397195	0	2	97,53,	0,192	-5.94	-5.56	1.45	-1.39	-2.06	-2.44
ENST00000413379	ENSG00000142230	2283.27	-1.71796	1	1	-0.0335032	0.0182372	0.219216	chr19	47130926	47131026	5e-05	+	47130926	47131026	0	1	100,	0	-4.3	-4	2.36	-1.44	-2.14	1.89
ENST00000205135	ENSG00000090924	486.783	2.18503	1.02e-10	1.37e-09	-0.0746266	0.0183054	0.219511	chr19	39425292	39425442	0.0043	+	39425292	39425442	0	1	150,	0	-2.37	-2.11	10.2	-3.07	-4.33	-3.58
ENST00000425673	ENSG00000090924	486.783	2.18503	1.02e-10	1.37e-09	-0.0746266	0.0183054	0.219511	chr19	39412883	39413333	2.8e-05	+	39412883	39413333	0	1	450,	0	-4.56	-4.25	28.5	-1.45	-2.15	1.8
ENST00000595920	ENSG00000090924	486.783	2.18503	1.02e-10	1.37e-09	-0.0746266	0.0183054	0.219511	chr19	39413197	39414184	6.3e-09	+	39413197	39414184	0	2	215,120,	0,867	-8.2	-7.67	11.8	-2.16	-3.11	-1.25
ENST00000312838	ENSG00000158717	310.345	1.06553	0.000180557	0.00120906	0.0561651	0.0183378	0.219731	chr16	88697138	88698552	2.6e-05	-	88697138	88698552	0	2	495,51,	0,1363	-4.58	-4.27	9.75	-1.39	-2.07	-0.0865
ENST00000537718	ENSG00000158717	310.345	1.06553	0.000180557	0.00120906	0.0561651	0.0183378	0.219731	chr16	88697140	88697584	6e-05	-	88697140	88697584	0	1	444,	0	-4.22	-3.04	9.75	-1.47	-2.18	-0.531
ENST00000541206	ENSG00000158717	310.345	1.06553	0.000180557	0.00120906	0.0561651	0.0183378	0.219731	chr16	88697127	88698539	1.4e-05	-	88697127	88698539	0	2	506,38,	0,1374	-4.85	-4.53	11.3	-1.6	-2.37	0.238
ENST00000349945	ENSG00000102908	6361.87	2.56072	3.93e-23	1.25e-21	-0.0476911	0.0186879	0.222211	chr16	69647224	69653272	3.8e-06	+	69647224	69653272	0	2	362,37,	0,6011	-5.42	-5.07	13.5	-1.41	-2.1	1.31
ENST00000349945	ENSG00000102908	6361.87	2.56072	3.93e-23	1.25e-21	-0.0476911	0.0186879	0.222211	chr16	69694014	69696589	7.1e-06	+	69694014	69696589	0	3	225,244,230,	0,1121,2345	-5.15	-4.81	13	-9.64	-12.1	4.01
ENST00000349945	ENSG00000102908	6361.87	2.56072	3.93e-23	1.25e-21	-0.0476911	0.0186879	0.222211	chr16	69691820	69692170	2.3e-07	+	69691820	69692170	0	1	350,	0	-6.64	-6.23	19.3	-2.81	-3.97	3.71
ENST00000349945	ENSG00000102908	6361.87	2.56072	3.93e-23	1.25e-21	-0.0476911	0.0186879	0.222211	chr16	69693216	69693616	8.1e-07	+	69693216	69693616	0	1	400,	0	-6.09	-5.7	14.2	-4.33	-5.92	2.66
ENST00000354436	ENSG00000102908	6361.87	2.56072	3.93e-23	1.25e-21	-0.0476911	0.0186879	0.222211	chr16	69647259	69653258	1.4e-07	+	69647259	69653258	0	2	327,23,	0,5976	-6.85	-6.42	6.43	-1.84	-2.69	1.57
ENST00000354436	ENSG00000102908	6361.87	2.56072	3.93e-23	1.25e-21	-0.0476911	0.0186879	0.222211	chr16	69694004	69696579	2.7e-10	+	69694004	69696579	0	3	235,244,220,	0,1131,2355	-9.57	-8.93	12.3	-8.74	-11.1	3.7
ENST00000354436	ENSG00000102908	6361.87	2.56072	3.93e-23	1.25e-21	-0.0476911	0.0186879	0.222211	chr16	69691857	69692158	2.7e-10	+	69691857	69692158	0	1	301,	0	-9.57	-8.93	17.3	-2.12	-3.06	3.35
ENST00000354436	ENSG00000102908	6361.87	2.56072	3.93e-23	1.25e-21	-0.0476911	0.0186879	0.222211	chr16	69693155	69693605	2.7e-10	+	69693155	69693605	0	1	450,	0	-9.57	-8.93	13.6	-5.13	-6.91	3.43
ENST00000357854	ENSG00000138757	2979.14	-1.68414	1	1	0.0364984	0.01871	0.222211	chr4	75644732	75645619	1.9e-07	-	75644732	75645619	0	1	887,	0	-6.71	-6.28	28.5	-1.52	-2.26	0.977
ENST00000359707	ENSG00000138757	2979.14	-1.68414	1	1	0.0364984	0.01871	0.222211	chr4	75644724	75645622	1e-09	-	75644724	75645622	0	1	898,	0	-9	-8.41	31.6	-1.67	-2.46	1
ENST00000393742	ENSG00000102908	6361.87	2.56072	3.93e-23	1.25e-21	-0.0476911	0.0186879	0.222211	chr16	69693164	69693614	5.1e-10	+	69693164	69693614	0	1	450,	0	-9.29	-8.68	14.6	-4.62	-6.28	2.93
ENST00000393742	ENSG00000102908	6361.87	2.56072	3.93e-23	1.25e-21	-0.0476911	0.0186879	0.222211	chr16	69694012	69696587	5.1e-10	+	69694012	69696587	0	3	227,244,228,	0,1123,2347	-9.29	-8.68	13.8	-9.6	-12.1	4.02
ENST00000393742	ENSG00000102908	6361.87	2.56072	3.93e-23	1.25e-21	-0.0476911	0.0186879	0.222211	chr16	69692765	69693015	5.1e-10	+	69692765	69693015	0	1	250,	0	-9.29	-8.68	6.37	-1.76	-2.58	1.81
ENST00000393742	ENSG00000102908	6361.87	2.56072	3.93e-23	1.25e-21	-0.0476911	0.0186879	0.222211	chr16	69691818	69692168	5e-12	+	69691818	69692168	0	1	350,	0	-11.3	-10.5	19.4	-2.86	-4.04	3.67
ENST00000395719	ENSG00000138757	2979.14	-1.68414	1	1	0.0364984	0.01871	0.222211	chr4	75644765	75645609	2.2e-09	-	75644765	75645609	0	1	844,	0	-8.65	-8.09	27.5	-1.67	-2.45	0.977
ENST00000426654	ENSG00000102908	6361.87	2.56072	3.93e-23	1.25e-21	-0.0476911	0.0186879	0.222211	chr16	69691897	69692148	8.9e-06	+	69691897	69692148	0	1	251,	0	-5.05	-4.72	19	-2.64	-3.75	2.3
ENST00000426654	ENSG00000102908	6361.87	2.56072	3.93e-23	1.25e-21	-0.0476911	0.0186879	0.222211	chr16	69694093	69696568	0.00015	+	69694093	69696568	0	3	146,244,209,	0,1042,2266	-3.83	-3.54	10.8	-9.08	-11.5	3.73
ENST00000426654	ENSG00000102908	6361.87	2.56072	3.93e-23	1.25e-21	-0.0476911	0.0186879	0.222211	chr16	69693294	69693645	0.00013	+	69693294	69693645	0	1	351,	0	-3.89	-3.6	16.8	-4.1	-5.65	2.67
ENST00000566899	ENSG00000102908	6361.87	2.56072	3.93e-23	1.25e-21	-0.0476911	0.0186879	0.222211	chr16	69691901	69692150	6.5e-08	+	69691901	69692150	0	1	249,	0	-7.19	-6.74	17.8	-2.33	-3.34	1.77
ENST00000566899	ENSG00000102908	6361.87	2.56072	3.93e-23	1.25e-21	-0.0476911	0.0186879	0.222211	chr16	69693241	69693639	1.9e-08	+	69693241	69693639	0	1	398,	0	-7.71	-7.22	17.6	-4.6	-6.25	2.63
ENST00000566899	ENSG00000102908	6361.87	2.56072	3.93e-23	1.25e-21	-0.0476911	0.0186879	0.222211	chr16	69694134	69695378	7.1e-07	+	69694134	69695378	0	2	105,243,	0,1001	-6.15	-5.76	11	-5.54	-7.4	3.77
ENST00000567239	ENSG00000102908	6361.87	2.56072	3.93e-23	1.25e-21	-0.0476911	0.0186879	0.222211	chr16	69691829	69692179	3.7e-07	+	69691829	69692179	0	1	350,	0	-6.43	-6.03	19.7	-2.42	-3.45	3.47
ENST00000567239	ENSG00000102908	6361.87	2.56072	3.93e-23	1.25e-21	-0.0476911	0.0186879	0.222211	chr16	69693174	69693623	3.7e-07	+	69693174	69693623	0	1	449,	0	-6.43	-6.03	11.8	-4.83	-6.55	2.81
ENST00000567239	ENSG00000102908	6361.87	2.56072	3.93e-23	1.25e-21	-0.0476911	0.0186879	0.222211	chr16	69694070	69696545	2e-06	+	69694070	69696545	0	3	169,244,186,	0,1065,2289	-5.7	-5.33	13.8	-7.72	-9.93	3.69
ENST00000568832	ENSG00000102908	6361.87	2.56072	3.93e-23	1.25e-21	-0.0476911	0.0186879	0.222211	chr16	69691852	69692053	5e-32	+	69691852	69692053	0	1	201,	0	-31.3	-29.3	13.4	-2.43	-3.47	4.85
ENST00000627621	ENSG00000102908	6361.87	2.56072	3.93e-23	1.25e-21	-0.0476911	0.0186879	0.222211	chr16	69694112	69696536	2.7e-06	+	69694112	69696536	0	3	127,244,177,	0,1023,2247	-5.57	-5.21	11.3	-7.26	-9.43	3.7
ENST00000627621	ENSG00000102908	6361.87	2.56072	3.93e-23	1.25e-21	-0.0476911	0.0186879	0.222211	chr16	69691872	69692171	7.6e-08	+	69691872	69692171	0	1	299,	0	-7.12	-6.67	18.8	-2.22	-3.19	3.45
ENST00000627621	ENSG00000102908	6361.87	2.56072	3.93e-23	1.25e-21	-0.0476911	0.0186879	0.222211	chr16	69693265	69693615	1.4e-07	+	69693265	69693615	0	1	350,	0	-6.86	-6.43	14.2	-4	-5.51	2.53
ENST00000546868	ENSG00000139173	554.166	0.559021	0.00437249	0.022448	-0.0427674	0.018804	0.222902	chr12	44388925	44389270	4.1e-05	+	44388925	44389270	0	1	345,	0	-4.39	-3.19	3.29	-1.64	-2.42	-2.83
ENST00000577812	ENSG00000141562	2466.68	0.609931	0.000599337	0.00364737	0.0357885	0.0191357	0.225143	chr17	82484502	82484853	5.1e-05	+	82484502	82484853	0	1	351,	0	-4.29	-3.1	5.8	-2.34	-3.35	2.73
ENST00000584445	ENSG00000141562	2466.68	0.609931	0.000599337	0.00364737	0.0357885	0.0191357	0.225143	chr17	82484461	82484809	3.9e-10	+	82484461	82484809	0	1	348,	0	-9.41	-7.74	5.6	-2.67	-3.8	3.38
ENST00000409734	ENSG00000168887	854.102	-0.878959	0.999992	1	0.0381935	0.0193845	0.226708	chr2	85611883	85611983	1.3e-08	-	85611883	85611983	0	1	100,	0	-7.87	-7.37	2.22	-1.42	-2.1	4.7
ENST00000568546	ENSG00000183751	1486.5	1.17699	5.58e-05	0.00040335	0.0568349	0.0196155	0.2272	chr16	1981045	1981741	1.2e-06	+	1981045	1981741	0	1	696,	0	-5.91	-5.53	25	-4.73	-6.43	6
ENST00000476697	ENSG00000133710	179.738	0.899776	0.000730773	0.0043849	-0.0556432	0.019646	0.227384	chr5	148089505	148091195	9.3e-07	+	148089505	148091195	0	2	116,31,	0,1659	-6.03	-4.69	2.2	-1.63	-2.4	-2.58
ENST00000533626	ENSG00000175390	2012.52	-2.50376	1	1	0.0331226	0.0196784	0.227422	chr11	8000263	8000464	1e-05	+	8000263	8000464	0	1	201,	0	-4.99	-4.66	9.83	-2.39	-3.41	4.92
ENST00000590320	ENSG00000267534	197.244	0.742934	0.00367257	0.0191621	0.0598288	0.0197118	0.22764	chr19	10223771	10224070	8.7e-06	-	10223771	10224070	0	1	299,	0	-5.06	-3.8	5	-1.69	-2.48	-0.0171
ENST00000646641	ENSG00000267534	197.244	0.742934	0.00367257	0.0191621	0.0598288	0.0197118	0.22764	chr19	10223777	10224177	1.7e-05	-	10223777	10224177	0	1	400,	0	-4.77	-3.54	5	-2.05	-2.96	0.253
ENST00000361874	ENSG00000204843	3500.8	-0.593122	0.999905	1	-0.0321884	0.0201504	0.228694	chr2	74369350	74369451	1.8e-07	-	74369350	74369451	0	1	101,	0	-6.74	-6.32	2.27	-1.71	-2.51	2.37
ENST00000361874	ENSG00000204843	3500.8	-0.593122	0.999905	1	-0.0321884	0.0201504	0.228694	chr2	74377722	74380005	1.8e-07	-	74377722	74380005	0	3	4,246,1,	0,277,2282	-6.74	-5.33	2	-1.61	-2.38	2.63
ENST00000394003	ENSG00000204843	3500.8	-0.593122	0.999905	1	-0.0321884	0.0201504	0.228694	chr2	74377725	74380007	2.6e-07	-	74377725	74380007	0	3	1,246,3,	0,274,2279	-6.59	-5.2	2.29	-3.03	-4.27	3.47
ENST00000394003	ENSG00000204843	3500.8	-0.593122	0.999905	1	-0.0321884	0.0201504	0.228694	chr2	74369338	74369488	2.6e-07	-	74369338	74369488	0	1	150,	0	-6.59	-6.18	1.85	-2.93	-4.14	2.59
ENST00000397070	ENSG00000169490	525.274	-0.837773	0.99952	1	0.0521257	0.0201066	0.228694	chr8	38991100	38991497	1.2e-08	-	38991100	38991497	0	1	397,	0	-7.91	-7.41	16.2	-1.45	-2.15	-1.45
ENST00000409438	ENSG00000204843	3500.8	-0.593122	0.999905	1	-0.0321884	0.0201504	0.228694	chr2	74369365	74369466	0.00026	-	74369365	74369466	0	1	101,	0	-3.59	-3.31	2.54	-2.28	-3.27	2.54
ENST00000409567	ENSG00000204843	3500.8	-0.593122	0.999905	1	-0.0321884	0.0201504	0.228694	chr2	74369346	74369969	0.015	-	74369346	74369969	0	2	145,5,	0,618	-1.82	-1.57	1.87	-2.77	-3.93	2.52
ENST00000434055	ENSG00000204843	3500.8	-0.593122	0.999905	1	-0.0321884	0.0201504	0.228694	chr2	74369371	74369471	1.1e-05	-	74369371	74369471	0	1	100,	0	-4.96	-4.63	1.91	-2.73	-3.87	2.44
ENST00000466110	ENSG00000204843	3500.8	-0.593122	0.999905	1	-0.0321884	0.0201504	0.228694	chr2	74369365	74369465	4e-11	-	74369365	74369465	0	1	100,	0	-10.4	-9.74	2.5	-2.29	-3.28	2.53
ENST00000580553	ENSG00000125695	1122.25	-0.248301	0.834897	1	-0.05145	0.0201217	0.228694	chr17	63703190	63703735	1.9e-06	-	63703190	63703735	0	1	545,	0	-5.73	-5.36	26.9	-1.78	-2.6	-1.21
ENST00000628224	ENSG00000204843	3500.8	-0.593122	0.999905	1	-0.0321884	0.0201504	0.228694	chr2	74369357	74369457	4.3e-05	-	74369357	74369457	0	1	100,	0	-4.37	-4.06	3.1	-1.82	-2.66	2.35
ENST00000628224	ENSG00000204843	3500.8	-0.593122	0.999905	1	-0.0321884	0.0201504	0.228694	chr2	74377724	74378148	0.0011	-	74377724	74378148	0	2	2,149,	0,275	-2.97	-1.87	2.43	-1.81	-2.65	2.69
ENST00000633691	ENSG00000204843	3500.8	-0.593122	0.999905	1	-0.0321884	0.0201504	0.228694	chr2	74369328	74369478	1.3e-08	-	74369328	74369478	0	1	150,	0	-7.89	-7.39	1.65	-3.44	-4.81	2.24
ENST00000220509	ENSG00000104142	1147.62	-0.302005	0.927057	1	-0.0387726	0.0202551	0.228878	chr15	40899627	40900976	0.00047	+	40899627	40900976	0	1	1349,	0	-3.33	-3.05	18.2	-5.97	-7.92	-1.95
ENST00000547135	ENSG00000174243	4056.85	-0.218943	0.976591	1	0.0213809	0.0202569	0.228878	chr12	48840037	48840136	4.2e-09	-	48840037	48840136	0	1	99,	0	-8.38	-7.84	4.04	-3.11	-4.38	4.6
ENST00000551468	ENSG00000174243	4056.85	-0.218943	0.976591	1	0.0213809	0.0202569	0.228878	chr12	48840059	48847314	3.9e-07	-	48840059	48847314	0	4	47,111,209,59,	0,3880,5514,7196	-6.41	-6.01	4.11	-2.16	-3.12	1.55
ENST00000552369	ENSG00000174243	4056.85	-0.218943	0.976591	1	0.0213809	0.0202569	0.228878	chr12	48840066	48852141	0.0029	-	48840066	48852141	0	4	40,111,209,58,	0,3873,5507,12017	-2.54	-2.27	2.95	-2.32	-3.33	1.96
ENST00000552512	ENSG00000174243	4056.85	-0.218943	0.976591	1	0.0213809	0.0202569	0.228878	chr12	48839876	48847306	1.1e-08	-	48839876	48847306	0	5	33,94,111,209,51,	0,136,4063,5697,7379	-7.97	-7.47	3	-2.25	-3.24	1.97
ENST00000553182	ENSG00000174243	4056.85	-0.218943	0.976591	1	0.0213809	0.0202569	0.228878	chr12	48839894	48852141	2.7e-05	-	48839894	48852141	0	5	15,94,111,209,58,	0,118,4045,5679,12189	-4.57	-4.26	4.18	-2.62	-3.72	1.95
ENST00000215906	ENSG00000128203	318.448	-0.229253	0.789208	1	0.0677092	0.0208518	0.232887	chr22	26434263	26443288	1e-07	+	26434263	26443288	0	3	238,114,192,	0,8195,8833	-7	-6.56	6.6	-5.35	-7.18	-3.47
ENST00000265340	ENSG00000069011	203.634	-1.01718	0.999942	1	0.0484922	0.0209098	0.233368	chr5	135028078	135031505	3.8e-05	-	135028078	135031505	0	2	1243,230,	0,3197	-4.42	-4.11	32.3	-1.46	-2.16	0.521
ENST00000506438	ENSG00000069011	203.634	-1.01718	0.999942	1	0.0484922	0.0209098	0.233368	chr5	135028600	135033822	7.9e-18	-	135028600	135033822	0	3	721,233,110,	0,2675,5112	-17.1	-15.8	30.7	-1.71	-2.51	0.0565
ENST00000330288	ENSG00000184785	83.2638	-2.48305	1	1	-0.0629286	0.0209928	0.23396	chrX	134991581	134992126	1.8e-06	+	134991581	134992126	0	1	545,	0	-5.74	-5.38	22.5	-1.67	-2.46	-3.79
ENST00000260408	ENSG00000137845	2262.69	-0.365097	0.97842	1	0.0359112	0.0211905	0.235659	chr15	58597191	58597542	1.5e-07	-	58597191	58597542	0	1	351,	0	-6.82	-6.39	4	-2.13	-3.08	-1.37
ENST00000396136	ENSG00000137845	2262.69	-0.365097	0.97842	1	0.0359112	0.0211905	0.235659	chr15	58597300	58597498	7.4e-07	-	58597300	58597498	0	1	198,	0	-6.13	-5.75	5.29	-1.6	-2.36	-1.85
ENST00000263381	ENSG00000011451	1814.31	2.36129	5.26e-21	1.48e-19	-0.049623	0.0215274	0.237152	chr19	15425663	15436849	2e-08	-	15425663	15436849	0	3	105,552,44,	0,1318,11142	-7.7	-7.21	13.1	-1.92	-2.79	-0.872
ENST00000452142	ENSG00000110934	851.679	-0.755584	0.999897	1	-0.0387745	0.0215372	0.237152	chr12	51299267	51302705	4.2e-07	-	51299267	51302705	0	3	21,108,20,	0,339,3418	-6.38	-5.98	6	-3.42	-4.78	4.23
ENST00000544402	ENSG00000110934	851.679	-0.755584	0.999897	1	-0.0387745	0.0215372	0.237152	chr12	51299281	51302104	0.00016	-	51299281	51302104	0	3	7,108,85,	0,325,2738	-3.8	-3.51	6.86	-3.88	-5.36	3.89
ENST00000545156	ENSG00000011451	1814.31	2.36129	5.26e-21	1.48e-19	-0.049623	0.0215274	0.237152	chr19	15425674	15428159	4.6e-07	-	15425674	15428159	0	3	94,552,50,	0,1307,2435	-6.34	-5.94	10.3	-1.89	-2.75	-0.949
ENST00000599910	ENSG00000011451	1814.31	2.36129	5.26e-21	1.48e-19	-0.049623	0.0215274	0.237152	chr19	15425686	15428169	7.1e-07	-	15425686	15428169	0	3	82,552,60,	0,1295,2423	-6.15	-5.76	13	-1.73	-2.54	-1.03
ENST00000604560	ENSG00000110934	851.679	-0.755584	0.999897	1	-0.0387745	0.0215372	0.237152	chr12	51299614	51302115	0.00012	-	51299614	51302115	0	2	100,96,	0,2405	-3.93	-3.63	5.38	-4.32	-5.91	3.93
ENST00000605039	ENSG00000110934	851.679	-0.755584	0.999897	1	-0.0387745	0.0215372	0.237152	chr12	51299234	51302155	0.00072	-	51299234	51302155	0	3	54,108,136,	0,372,2785	-3.14	-2.87	6.57	-4.96	-6.7	4.02
ENST00000615107	ENSG00000110934	851.679	-0.755584	0.999897	1	-0.0387745	0.0215372	0.237152	chr12	51299262	51302701	0.00037	-	51299262	51302701	0	4	26,108,96,16,	0,344,2757,3423	-3.43	-3.15	6.67	-4.75	-6.45	4.06
ENST00000615384	ENSG00000253953	615.211	2.30867	6.43e-26	2.41e-24	0.0429633	0.021502	0.237152	chr5	141389338	141389886	1.9e-09	+	141389338	141389886	0	1	548,	0	-8.73	-8.17	13.8	-1.45	-2.15	-2.07
ENST00000643092	ENSG00000011451	1814.31	2.36129	5.26e-21	1.48e-19	-0.049623	0.0215274	0.237152	chr19	15425678	15429694	2.6e-07	-	15425678	15429694	0	3	90,552,109,	0,1303,3907	-6.58	-6.17	12.7	-2.1	-3.03	-1.12
ENST00000369983	ENSG00000107862	4784.42	1.54299	6.85e-30	3.14e-28	0.0275415	0.0217385	0.238072	chr10	102382402	102382700	1.4e-08	+	102382402	102382700	0	1	298,	0	-7.86	-7.36	12.4	-3.53	-4.93	3.48
ENST00000410016	ENSG00000128652	59.0356	1.446	0.000240226	0.00157716	0.0817725	0.0221728	0.240925	chr2	176169188	176169536	3.2e-13	+	176169188	176169536	0	1	348,	0	-12.5	-10.5	4.5	-1.66	-2.45	-0.304
ENST00000367097	ENSG00000130338	2857.96	1.57112	2.41e-20	6.55e-19	-0.0359492	0.0222637	0.241409	chr6	158312537	158313288	2.6e-08	+	158312537	158313288	0	1	751,	0	-7.59	-7.11	44	-1.49	-2.21	-0.186
ENST00000309575	ENSG00000175040	171.418	0.260638	0.281926	0.725032	0.0875599	0.0223792	0.241888	chr3	143121922	143122271	6.9e-09	+	143121922	143122271	0	1	349,	0	-8.16	-7.64	12	-1.45	-2.16	-1.16
ENST00000234296	ENSG00000115942	1342.9	0.338263	0.106585	0.351328	0.049489	0.0227865	0.244542	chr2	200910954	200911302	4e-05	-	200910954	200911302	0	1	348,	0	-4.4	-4.09	3.27	-1.31	-1.95	-1.97
ENST00000413918	ENSG00000184047	977.119	-1.4912	1	1	-0.0271366	0.022817	0.244542	chr12	122208151	122208445	6.3e-13	-	122208151	122208445	0	1	294,	0	-12.2	-11.4	14.6	-1.48	-2.2	2.12
ENST00000464942	ENSG00000184047	977.119	-1.4912	1	1	-0.0271366	0.022817	0.244542	chr12	122208157	122208452	2.5e-14	-	122208157	122208452	0	1	295,	0	-13.6	-12.6	15.8	-1.43	-2.12	2.13
ENST00000535273	ENSG00000065600	712.996	0.116715	0.262844	0.692434	0.0347143	0.022784	0.244542	chr1	212364918	212365166	0.00056	-	212364918	212365166	0	1	248,	0	-3.25	-2.13	7.5	-1.63	-2.4	-0.654
ENST00000307017	ENSG00000170185	2125.7	-0.237904	0.871257	1	0.0369477	0.0229909	0.244876	chr4	143213657	143220450	1.6e-13	+	143213657	143220450	0	2	1286,156,	0,6637	-12.8	-11.9	24.8	-2.26	-3.25	0.804
ENST00000510377	ENSG00000170185	2125.7	-0.237904	0.871257	1	0.0369477	0.0229909	0.244876	chr4	143214032	143215029	3.1e-09	+	143214032	143215029	0	1	997,	0	-8.51	-7.96	29.1	-2.3	-3.31	1.02
ENST00000511739	ENSG00000170185	2125.7	-0.237904	0.871257	1	0.0369477	0.0229909	0.244876	chr4	143213697	143220543	1e-13	+	143213697	143220543	0	2	1246,249,	0,6597	-13	-12.1	24	-2.34	-3.35	0.722
ENST00000357266	ENSG00000096060	439.339	-1.18156	0.999995	1	0.0490786	0.0231512	0.245412	chr6	35575574	35575922	2e-09	-	35575574	35575922	0	1	348,	0	-8.69	-8.13	11	-2.54	-3.62	4.06
ENST00000536438	ENSG00000096060	439.339	-1.18156	0.999995	1	0.0490786	0.0231512	0.245412	chr6	35575578	35575928	2e-10	-	35575578	35575928	0	1	350,	0	-9.7	-9.06	11.8	-2.43	-3.47	4
ENST00000539068	ENSG00000096060	439.339	-1.18156	0.999995	1	0.0490786	0.0231512	0.245412	chr6	35575572	35575920	1.9e-09	-	35575572	35575920	0	1	348,	0	-8.72	-8.16	11.5	-2.41	-3.45	3.99
ENST00000356135	ENSG00000110721	533.419	0.250267	0.108181	0.355392	-0.0409239	0.0234365	0.24643	chr11	68053868	68054015	0.00011	-	68053868	68054015	0	1	147,	0	-3.97	-3.67	6.43	-1.8	-2.64	4.6
ENST00000210313	ENSG00000095261	656.377	-0.282848	0.951136	1	-0.0330908	0.0235109	0.246549	chr9	120817848	120820873	2.1e-10	-	120817848	120820873	0	2	315,35,	0,2990	-9.68	-9.03	7.82	-3.83	-5.31	3.89
ENST00000373904	ENSG00000095261	656.377	-0.282848	0.951136	1	-0.0330908	0.0235109	0.246549	chr9	120817894	120818143	5e-11	-	120817894	120818143	0	1	249,	0	-10.3	-9.58	10.1	-2.87	-4.05	3.88
ENST00000367142	ENSG00000069275	5812.52	-2.41062	1	1	0.0420097	0.0236639	0.247223	chr1	205718164	205718265	3e-07	-	205718164	205718265	0	1	101,	0	-6.53	-6.12	1.64	-1.99	-2.89	3.89
ENST00000249910	ENSG00000129071	1159.38	-0.167211	0.837401	1	0.0293362	0.0239288	0.24857	chr3	129436732	129437736	2.3e-07	-	129436732	129437736	0	2	576,17,	0,987	-6.64	-6.22	38.1	-1.87	-2.73	1.97
ENST00000429544	ENSG00000129071	1159.38	-0.167211	0.837401	1	0.0293362	0.0239288	0.24857	chr3	129434127	129437755	3.2e-08	-	129434127	129437755	0	3	9,848,36,	0,2333,3592	-7.49	-7.02	34.1	-2.66	-3.78	2.1
ENST00000503197	ENSG00000129071	1159.38	-0.167211	0.837401	1	0.0293362	0.0239288	0.24857	chr3	129436867	129437728	6.3e-11	-	129436867	129437728	0	2	441,9,	0,852	-10.2	-9.55	38.9	-1.8	-2.63	1.86
ENST00000507208	ENSG00000129071	1159.38	-0.167211	0.837401	1	0.0293362	0.0239288	0.24857	chr3	129436448	129437758	3.8e-07	-	129436448	129437758	0	2	860,39,	0,1271	-6.42	-6.02	41.1	-2.5	-3.56	2.23
ENST00000608477	ENSG00000273270	240.872	1.4303	6.52e-16	1.31e-14	-0.0353621	0.0240656	0.249188	chr7	128529727	128530374	2.4e-07	-	128529727	128530374	0	1	647,	0	-6.62	-6.2	14.3	-2.99	-4.21	-1.77
ENST00000317683	ENSG00000177051	1593.58	1.80393	4.85e-13	7.92e-12	-0.0530374	0.0242478	0.250571	chr19	45711562	45730855	4e-11	-	45711562	45730855	0	2	2011,7,	0,19286	-10.4	-9.73	29.6	-4.53	-6.17	-0.985
ENST00000266263	ENSG00000242114	241.883	-1.68546	1	1	0.0558046	0.0242934	0.250717	chr22	30428661	30428955	2.5e-05	+	30428661	30428955	0	1	294,	0	-4.61	-4.3	10.2	-2.46	-3.52	-1.91
ENST00000355143	ENSG00000242114	241.883	-1.68546	1	1	0.0558046	0.0242934	0.250717	chr22	30428656	30428954	6.2e-06	+	30428656	30428954	0	1	298,	0	-5.21	-4.87	11.8	-2.42	-3.45	-1.88
ENST00000407550	ENSG00000242114	241.883	-1.68546	1	1	0.0558046	0.0242934	0.250717	chr22	30428614	30428951	6.3e-17	+	30428614	30428951	0	1	337,	0	-16.2	-15	10.2	-2.8	-3.96	-2.04
ENST00000562752	ENSG00000103245	344.415	0.614761	0.00224123	0.0122268	0.0478266	0.0246751	0.252818	chr16	733936	734805	0.00068	-	733936	734805	0	2	411,69,	0,800	-3.17	-2.9	13.5	-2.46	-3.52	-1.83
ENST00000562862	ENSG00000103245	344.415	0.614761	0.00224123	0.0122268	0.0478266	0.0246751	0.252818	chr16	733749	734238	2.8e-06	-	733749	734238	0	1	489,	0	-5.56	-5.2	10.1	-5.38	-7.21	-2.74
ENST00000565341	ENSG00000103245	344.415	0.614761	0.00224123	0.0122268	0.0478266	0.0246751	0.252818	chr16	733899	734148	0.0079	-	733899	734148	0	1	249,	0	-2.1	-1.84	10	-3.35	-4.69	-2.8
ENST00000181839	ENSG00000065883	5969.25	1.05922	5.13e-10	6.49e-09	-0.0302547	0.0247505	0.253259	chr7	40088243	40092847	1.3e-12	+	40088243	40092847	0	2	88,63,	0,4541	-11.9	-11	3.4	-1.68	-2.47	5.56
ENST00000478563	ENSG00000065883	5969.25	1.05922	5.13e-10	6.49e-09	-0.0302547	0.0247505	0.253259	chr7	40088249	40093168	5.4e-08	+	40088249	40093168	0	2	82,204,	0,4715	-7.27	-6.81	11.3	-2.08	-3	3.13
ENST00000644221	ENSG00000065883	5969.25	1.05922	5.13e-10	6.49e-09	-0.0302547	0.0247505	0.253259	chr7	40088218	40092820	0.00031	+	40088218	40092820	0	2	113,36,	0,4566	-3.51	-2.38	3.14	-1.4	-2.08	3.93
ENST00000644561	ENSG00000065883	5969.25	1.05922	5.13e-10	6.49e-09	-0.0302547	0.0247505	0.253259	chr7	40088272	40093154	1.3e-14	+	40088272	40093154	0	2	59,190,	0,4692	-13.9	-12.9	11.2	-1.69	-2.48	2.94
ENST00000598519	ENSG00000197483	98.287	0.796043	0.00886311	0.04151	-0.0737326	0.0248189	0.253632	chr19	55483537	55484287	0.001	+	55483537	55484287	0	1	750,	0	-2.99	-2.72	19.6	-2.63	-3.74	-0.965
ENST00000563258	ENSG00000140939	231.875	0.756981	0.0174532	0.075431	-0.064666	0.024983	0.254096	chr16	67174854	67175403	1e-09	+	67174854	67175403	0	2	90,357,	0,192	-9	-7.37	5.17	-4.9	-6.63	-3.04
ENST00000370310	ENSG00000154511	178.084	-1.19115	0.999859	1	0.0667937	0.0253135	0.256168	chr1	92842562	92842909	5.5e-06	-	92842562	92842909	0	1	347,	0	-5.26	-3.98	3.25	-2.79	-3.95	-1.32
ENST00000613047	ENSG00000154511	178.084	-1.19115	0.999859	1	0.0667937	0.0253135	0.256168	chr1	92843007	92843907	4e-06	-	92843007	92843907	0	1	900,	0	-5.4	-4.12	4.86	-1.76	-2.58	-0.142
ENST00000613047	ENSG00000154511	178.084	-1.19115	0.999859	1	0.0667937	0.0253135	0.256168	chr1	92842608	92842909	4e-06	-	92842608	92842909	0	1	301,	0	-5.4	-4.12	3.25	-2.46	-3.51	-1.28
ENST00000613902	ENSG00000154511	178.084	-1.19115	0.999859	1	0.0667937	0.0253135	0.256168	chr1	92842603	92842900	0.0017	-	92842603	92842900	0	1	297,	0	-2.78	-1.68	3.5	-2.34	-3.36	-1.22
ENST00000358656	ENSG00000181135	1934.14	2.38244	5.37e-25	1.91e-23	-0.0407227	0.0253473	0.256344	chr8	143691691	143695187	1.5e-06	+	143691691	143695187	0	2	22,1517,	0,1979	-5.83	-5.46	43.2	-2.37	-3.4	0.721
ENST00000418203	ENSG00000181135	1934.14	2.38244	5.37e-25	1.91e-23	-0.0407227	0.0253473	0.256344	chr8	143691599	143695183	1.9e-08	+	143691599	143695183	0	2	114,1513,	0,2071	-7.71	-7.22	44.7	-3	-4.24	0.813
ENST00000442058	ENSG00000181135	1934.14	2.38244	5.37e-25	1.91e-23	-0.0407227	0.0253473	0.256344	chr8	143684527	143689208	0.0018	+	143684527	143689208	0	3	15,74,5,	0,3466,4676	-2.75	-2.48	15.2	-1.34	-1.99	3.75
ENST00000442058	ENSG00000181135	1934.14	2.38244	5.37e-25	1.91e-23	-0.0407227	0.0253473	0.256344	chr8	143690103	143691700	0.00019	+	143690103	143691700	0	3	20,160,101,	0,969,1496	-3.72	-3.43	8.6	-2.03	-2.94	2.88
ENST00000525185	ENSG00000181135	1934.14	2.38244	5.37e-25	1.91e-23	-0.0407227	0.0253473	0.256344	chr8	143690064	143693830	1.3e-34	+	143690064	143693830	0	4	59,160,117,160,	0,1008,1532,3606	-33.9	-31.8	22.9	-2.13	-3.07	1.14
ENST00000525538	ENSG00000181135	1934.14	2.38244	5.37e-25	1.91e-23	-0.0407227	0.0253473	0.256344	chr8	143684527	143691771	6.8e-10	+	143684527	143691771	0	4	15,67,127,172,	0,5529,6545,7072	-9.17	-8.57	17.8	-2.5	-3.56	1.48
ENST00000525862	ENSG00000181135	1934.14	2.38244	5.37e-25	1.91e-23	-0.0407227	0.0253473	0.256344	chr8	143690067	143692084	9.5e-08	+	143690067	143692084	0	4	56,127,114,84,	0,1005,1532,1933	-7.02	-6.58	12.3	-2.69	-3.81	1.39
ENST00000526315	ENSG00000181135	1934.14	2.38244	5.37e-25	1.91e-23	-0.0407227	0.0253473	0.256344	chr8	143691084	143693959	2e-09	+	143691084	143693959	0	3	115,114,289,	0,515,2586	-8.7	-8.14	34.1	-1.58	-2.33	0.994
ENST00000527293	ENSG00000181135	1934.14	2.38244	5.37e-25	1.91e-23	-0.0407227	0.0253473	0.256344	chr8	143684527	143687464	5e-15	+	143684527	143687464	0	2	15,84,	0,2853	-14.3	-13.3	14.8	-1.48	-2.19	4.13
ENST00000527293	ENSG00000181135	1934.14	2.38244	5.37e-25	1.91e-23	-0.0407227	0.0253473	0.256344	chr8	143691088	143693756	4e-12	+	143691088	143693756	0	3	144,114,86,	0,511,2582	-11.4	-10.6	9.5	-1.34	-1.99	1.09
ENST00000527561	ENSG00000181135	1934.14	2.38244	5.37e-25	1.91e-23	-0.0407227	0.0253473	0.256344	chr8	143684531	143712641	5e-30	+	143684531	143712641	0	4	11,1029,56,12,	0,9139,24721,28098	-29.3	-27.4	43.9	-2.95	-4.16	0.941
ENST00000528456	ENSG00000181135	1934.14	2.38244	5.37e-25	1.91e-23	-0.0407227	0.0253473	0.256344	chr8	143690071	143693772	1e-20	+	143690071	143693772	0	5	52,127,114,86,102,	0,1001,1528,2173,3599	-20	-18.5	14	-3.21	-4.51	1.52
ENST00000529833	ENSG00000181135	1934.14	2.38244	5.37e-25	1.91e-23	-0.0407227	0.0253473	0.256344	chr8	143684521	143684701	9.5e-06	+	143684521	143684701	0	2	21,78,	0,102	-5.02	-4.69	16	-1.47	-2.18	4.19
ENST00000529833	ENSG00000181135	1934.14	2.38244	5.37e-25	1.91e-23	-0.0407227	0.0253473	0.256344	chr8	143690099	143691694	5.4e-09	+	143690099	143691694	0	3	24,127,95,	0,973,1500	-8.27	-7.74	10.7	-1.57	-2.33	2.69
ENST00000530341	ENSG00000181135	1934.14	2.38244	5.37e-25	1.91e-23	-0.0407227	0.0253473	0.256344	chr8	143691158	143693711	8.7e-08	+	143691158	143693711	0	3	41,114,41,	0,441,2512	-7.06	-6.62	8.2	-1.73	-2.53	1.75
ENST00000530574	ENSG00000181135	1934.14	2.38244	5.37e-25	1.91e-23	-0.0407227	0.0253473	0.256344	chr8	143684520	143693827	2e-16	+	143684520	143693827	0	5	22,67,127,104,157,	0,5536,6552,7089,9150	-15.7	-14.6	23.8	-2.11	-3.05	1.15
ENST00000531811	ENSG00000181135	1934.14	2.38244	5.37e-25	1.91e-23	-0.0407227	0.0253473	0.256344	chr8	143684532	143693748	7.6e-05	+	143684532	143693748	0	5	10,160,114,86,78,	0,6540,7067,7712,9138	-4.12	-3.82	16.6	-3.04	-4.29	2.03
ENST00000531985	ENSG00000181135	1934.14	2.38244	5.37e-25	1.91e-23	-0.0407227	0.0253473	0.256344	chr8	143684524	143693723	2e-23	+	143684524	143693723	0	6	18,98,67,160,114,53,	0,4679,5532,6548,7075,9146	-22.7	-21	15.4	-2.61	-3.71	1.35
ENST00000532003	ENSG00000181135	1934.14	2.38244	5.37e-25	1.91e-23	-0.0407227	0.0253473	0.256344	chr8	143690058	143691288	3.2e-12	+	143690058	143691288	0	2	65,216,	0,1014	-11.5	-10.7	15.3	-2.83	-4	3.13
ENST00000532158	ENSG00000181135	1934.14	2.38244	5.37e-25	1.91e-23	-0.0407227	0.0253473	0.256344	chr8	143691675	143695160	1.5e-06	+	143691675	143695160	0	2	38,1490,	0,1995	-5.83	-5.46	52.2	-2.68	-3.8	0.713
ENST00000532205	ENSG00000181135	1934.14	2.38244	5.37e-25	1.91e-23	-0.0407227	0.0253473	0.256344	chr8	143691195	143695182	6.8e-09	+	143691195	143695182	0	3	4,114,1512,	0,404,2475	-8.17	-7.65	45.2	-3.01	-4.24	0.818
ENST00000532486	ENSG00000181135	1934.14	2.38244	5.37e-25	1.91e-23	-0.0407227	0.0253473	0.256344	chr8	143693744	143695185	7.6e-10	+	143693744	143695185	0	1	1441,	0	-9.12	-8.52	44.7	-2.09	-3.02	0.717
ENST00000532571	ENSG00000181135	1934.14	2.38244	5.37e-25	1.91e-23	-0.0407227	0.0253473	0.256344	chr8	143684529	143684627	1.3e-05	+	143684529	143684627	0	1	98,	0	-4.89	-4.56	14.6	-1.71	-2.51	4.51
ENST00000533031	ENSG00000181135	1934.14	2.38244	5.37e-25	1.91e-23	-0.0407227	0.0253473	0.256344	chr8	143691678	143695159	2.5e-05	+	143691678	143695159	0	2	35,1489,	0,1992	-4.61	-4.3	52.2	-2.73	-3.87	0.714
ENST00000533254	ENSG00000181135	1934.14	2.38244	5.37e-25	1.91e-23	-0.0407227	0.0253473	0.256344	chr8	143684530	143691294	3.8e-09	+	143684530	143691294	0	4	12,98,67,222,	0,4673,5526,6542	-8.42	-7.88	14.6	-1.93	-2.81	2.2
ENST00000534303	ENSG00000181135	1934.14	2.38244	5.37e-25	1.91e-23	-0.0407227	0.0253473	0.256344	chr8	143690060	143693839	2e-44	+	143690060	143693839	0	4	63,127,114,169,	0,1012,1539,3610	-43.7	-41.3	18.3	-1.67	-2.45	0.972
ENST00000534589	ENSG00000181135	1934.14	2.38244	5.37e-25	1.91e-23	-0.0407227	0.0253473	0.256344	chr8	143684528	143689284	3.2e-07	+	143684528	143689284	0	2	14,81,	0,4675	-6.5	-6.09	15	-1.4	-2.08	3.81
ENST00000534589	ENSG00000181135	1934.14	2.38244	5.37e-25	1.91e-23	-0.0407227	0.0253473	0.256344	chr8	143691081	143691764	7.9e-06	+	143691081	143691764	0	2	118,165,	0,518	-5.1	-4.76	12.6	-1.68	-2.47	1.49
ENST00000412368	ENSG00000161999	652.587	-1.10354	1	1	-0.0334244	0.0255319	0.257378	chr16	682316	682991	7.6e-08	-	682316	682991	0	2	558,39,	0,636	-7.12	-6.67	20.1	-1.53	-2.27	1.58
ENST00000565302	ENSG00000161999	652.587	-1.10354	1	1	-0.0334244	0.0255319	0.257378	chr16	682289	682932	5.6e-09	-	682289	682932	0	1	643,	0	-8.25	-7.73	18.3	-1.97	-2.86	1.73
ENST00000567120	ENSG00000161999	652.587	-1.10354	1	1	-0.0334244	0.0255319	0.257378	chr16	682307	683022	8.3e-08	-	682307	683022	0	2	567,70,	0,645	-7.08	-6.64	30.1	-2.24	-3.22	1.64
ENST00000568313	ENSG00000161999	652.587	-1.10354	1	1	-0.0334244	0.0255319	0.257378	chr16	682312	683011	4.1e-07	-	682312	683011	0	2	562,59,	0,640	-6.39	-5.99	23.3	-1.91	-2.78	1.61
ENST00000568689	ENSG00000161999	652.587	-1.10354	1	1	-0.0334244	0.0255319	0.257378	chr16	682297	683030	1e-08	-	682297	683030	0	2	577,73,	0,660	-8	-7.49	26.3	-2.31	-3.31	1.64
ENST00000609261	ENSG00000161999	652.587	-1.10354	1	1	-0.0334244	0.0255319	0.257378	chr16	682335	682999	3.2e-08	-	682335	682999	0	2	539,47,	0,617	-7.49	-7.02	16.9	-1.55	-2.29	1.52
ENST00000430069	ENSG00000177565	4744.07	-0.398412	0.994342	1	0.0317737	0.0256407	0.257989	chr3	177025102	177026401	1.3e-11	-	177025102	177026401	0	2	422,29,	0,1270	-10.9	-10.1	8.29	-2.87	-4.06	3.44
ENST00000457928	ENSG00000177565	4744.07	-0.398412	0.994342	1	0.0317737	0.0256407	0.257989	chr3	177025067	177026410	3.5e-10	-	177025067	177026410	0	2	457,38,	0,1305	-9.46	-8.84	8	-3.12	-4.4	3.65
ENST00000474363	ENSG00000177565	4744.07	-0.398412	0.994342	1	0.0317737	0.0256407	0.257989	chr3	177025287	177026385	6.3e-13	-	177025287	177026385	0	2	237,13,	0,1085	-12.2	-11.4	9.6	-2.95	-4.16	5.36
ENST00000527372	ENSG00000196535	2868.2	2.11678	6.94e-28	2.9e-26	0.0366364	0.025642	0.257989	chr17	29122233	29166871	3.5e-09	-	29122233	29166871	0	2	20,930,	0,43708	-8.46	-7.92	18.8	-1.83	-2.67	-0.376
ENST00000527372	ENSG00000196535	2868.2	2.11678	6.94e-28	2.9e-26	0.0366364	0.025642	0.257989	chr17	29074370	29074571	2.5e-08	-	29074370	29074571	0	1	201,	0	-7.61	-7.13	11.2	-1.43	-2.12	4.41
ENST00000529578	ENSG00000196535	2868.2	2.11678	6.94e-28	2.9e-26	0.0366364	0.025642	0.257989	chr17	29074355	29074554	2.7e-08	-	29074355	29074554	0	1	199,	0	-7.57	-7.09	15.2	-1.33	-1.98	4.56
ENST00000530254	ENSG00000196535	2868.2	2.11678	6.94e-28	2.9e-26	0.0366364	0.025642	0.257989	chr17	29074367	29074567	5.8e-09	-	29074367	29074567	0	1	200,	0	-8.24	-7.71	11	-1.41	-2.09	4.38
ENST00000531253	ENSG00000196535	2868.2	2.11678	6.94e-28	2.9e-26	0.0366364	0.025642	0.257989	chr17	29074363	29074562	1.3e-09	-	29074363	29074562	0	1	199,	0	-8.87	-8.29	11	-1.34	-1.99	4.53
ENST00000531253	ENSG00000196535	2868.2	2.11678	6.94e-28	2.9e-26	0.0366364	0.025642	0.257989	chr17	29122241	29166874	1.3e-09	-	29122241	29166874	0	2	12,933,	0,43700	-8.87	-8.29	19.5	-1.88	-2.74	-0.372
ENST00000533112	ENSG00000196535	2868.2	2.11678	6.94e-28	2.9e-26	0.0366364	0.025642	0.257989	chr17	29165956	29166853	7.1e-10	-	29165956	29166853	0	1	897,	0	-9.15	-8.55	27	-1.72	-2.53	-0.226
ENST00000533112	ENSG00000196535	2868.2	2.11678	6.94e-28	2.9e-26	0.0366364	0.025642	0.257989	chr17	29074365	29074565	5.1e-08	-	29074365	29074565	0	1	200,	0	-7.29	-6.83	10.6	-1.47	-2.18	4.43
ENST00000546105	ENSG00000196535	2868.2	2.11678	6.94e-28	2.9e-26	0.0366364	0.025642	0.257989	chr17	29082428	29087084	1.7e-07	-	29082428	29087084	0	3	10,140,149,	0,4009,4507	-6.77	-5.35	2.8	-1.51	-2.23	2.35
ENST00000628822	ENSG00000196535	2868.2	2.11678	6.94e-28	2.9e-26	0.0366364	0.025642	0.257989	chr17	29074362	29074562	7.8e-10	-	29074362	29074562	0	1	200,	0	-9.11	-8.51	11.2	-1.34	-1.99	4.53
ENST00000628822	ENSG00000196535	2868.2	2.11678	6.94e-28	2.9e-26	0.0366364	0.025642	0.257989	chr17	29122242	29166874	1.5e-09	-	29122242	29166874	0	2	11,933,	0,43699	-8.81	-8.24	19.5	-1.92	-2.79	-0.39
ENST00000631253	ENSG00000177565	4744.07	-0.398412	0.994342	1	0.0317737	0.0256407	0.257989	chr3	177025067	177026415	1.1e-10	-	177025067	177026415	0	2	457,43,	0,1305	-9.97	-9.3	8.62	-3.07	-4.33	3.66
ENST00000636864	ENSG00000177565	4744.07	-0.398412	0.994342	1	0.0317737	0.0256407	0.257989	chr3	177025028	177026376	4e-13	-	177025028	177026376	0	2	496,4,	0,1344	-12.4	-11.5	7.83	-2.86	-4.04	3.28
ENST00000263073	ENSG00000070366	3411.58	3.22611	9.99e-43	7.99e-41	-0.0426186	0.0257936	0.258672	chr17	2299014	2299859	1.8e-10	-	2299014	2299859	0	1	845,	0	-9.75	-9.1	22.2	-2.39	-3.41	1.6
ENST00000334351	ENSG00000189266	1374.25	-1.01619	0.999999	1	0.0445286	0.0258137	0.258672	chr1	23961037	23961786	1.9e-09	+	23961037	23961786	0	2	97,347,	0,402	-8.71	-8.14	6.75	-2.36	-3.37	2.67
ENST00000374468	ENSG00000189266	1374.25	-1.01619	0.999999	1	0.0445286	0.0258137	0.258672	chr1	23961096	23961784	1.3e-05	+	23961096	23961784	0	2	38,345,	0,343	-4.87	-4.55	6.78	-2.18	-3.14	3.09
ENST00000219548	ENSG00000103266	1288.55	-0.917295	0.999999	1	0.0353103	0.025983	0.258989	chr16	682406	682750	4e-12	+	682406	682750	0	1	344,	0	-11.4	-10.6	29.8	-1.82	-2.66	1.55
ENST00000300452	ENSG00000167113	499.238	0.0300987	0.444764	0.928697	-0.0398933	0.0259456	0.258989	chr9	128333722	128333922	0.00042	+	128333722	128333922	0	1	200,	0	-3.38	-3.1	7.67	-2.04	-2.95	-3.4
ENST00000369066	ENSG00000112297	1013.17	-0.115086	0.636735	1	0.0621671	0.0259993	0.258989	chr6	106521224	106521374	0.0022	+	106521224	106521374	0	1	150,	0	-2.65	-1.56	7.25	-1.72	-2.53	4.47
ENST00000461102	ENSG00000167113	499.238	0.0300987	0.444764	0.928697	-0.0398933	0.0259456	0.258989	chr9	128333670	128333919	2.3e-05	+	128333670	128333919	0	1	249,	0	-4.63	-4.32	7.5	-2.22	-3.19	-3.21
ENST00000565677	ENSG00000103266	1288.55	-0.917295	0.999999	1	0.0353103	0.025983	0.258989	chr16	682404	682746	4e-18	+	682404	682746	0	1	342,	0	-17.4	-16.1	30.1	-1.67	-2.45	1.48
ENST00000566408	ENSG00000103266	1288.55	-0.917295	0.999999	1	0.0353103	0.025983	0.258989	chr16	682266	682462	6.8e-06	+	682266	682462	0	1	196,	0	-5.17	-4.83	8.5	-2.34	-3.35	3.42
ENST00000569248	ENSG00000103266	1288.55	-0.917295	0.999999	1	0.0353103	0.025983	0.258989	chr16	682375	682717	6.3e-28	+	682375	682717	0	1	342,	0	-27.2	-25.4	18.4	-2.03	-2.94	1.76
ENST00000633556	ENSG00000112297	1013.17	-0.115086	0.636735	1	0.0621671	0.0259993	0.258989	chr6	106521190	106521440	7.9e-05	+	106521190	106521440	0	1	250,	0	-4.1	-2.92	6.6	-1.74	-2.55	4.26
ENST00000542564	ENSG00000187790	1449.91	0.77183	0.000336241	0.0021458	0.0423464	0.026123	0.259157	chr14	45136052	45137129	7.9e-10	+	45136052	45137129	0	2	487,61,	0,1016	-9.1	-8.5	12.3	-1.33	-1.97	-0.844
ENST00000556036	ENSG00000187790	1449.91	0.77183	0.000336241	0.0021458	0.0423464	0.026123	0.259157	chr14	45136037	45136528	7.9e-15	+	45136037	45136528	0	1	491,	0	-14.1	-13.1	13.5	-2.06	-2.97	-1.66
ENST00000255390	ENSG00000133028	1433.06	-0.287314	0.97962	1	-0.027981	0.0266437	0.262821	chr17	10674963	10675163	1.5e-06	-	10674963	10675163	0	1	200,	0	-5.81	-4.49	5.2	-3.35	-4.7	-3.68
ENST00000355478	ENSG00000111785	1104.06	0.718863	0.000139622	0.000949995	-0.040025	0.026727	0.26331	chr12	106814938	106825754	1.3e-15	+	106814938	106825754	0	2	366,29,	0,10787	-14.9	-13.8	25	-4.4	-6.01	-2.84
ENST00000392837	ENSG00000111785	1104.06	0.718863	0.000139622	0.000949995	-0.040025	0.026727	0.26331	chr12	106814910	106825731	2.5e-16	+	106814910	106825731	0	2	394,6,	0,10815	-15.6	-14.5	32.8	-4.48	-6.11	-2.86
ENST00000392839	ENSG00000111785	1104.06	0.718863	0.000139622	0.000949995	-0.040025	0.026727	0.26331	chr12	106814955	106815304	1.3e-15	+	106814955	106815304	0	1	349,	0	-14.9	-13.8	20	-4.1	-5.64	-2.51
ENST00000462949	ENSG00000111785	1104.06	0.718863	0.000139622	0.000949995	-0.040025	0.026727	0.26331	chr12	106814930	106825750	1e-15	+	106814930	106825750	0	2	374,25,	0,10795	-15	-13.9	26.3	-4.6	-6.26	-2.87
ENST00000470628	ENSG00000111785	1104.06	0.718863	0.000139622	0.000949995	-0.040025	0.026727	0.26331	chr12	106814960	106815258	2.9e-10	+	106814960	106815258	0	1	298,	0	-9.54	-8.91	22.5	-4.25	-5.82	-2.75
ENST00000638198	ENSG00000111785	1104.06	0.718863	0.000139622	0.000949995	-0.040025	0.026727	0.26331	chr12	106814953	106815296	1e-11	+	106814953	106815296	0	1	343,	0	-11	-10.3	14.8	-5.07	-6.83	-2.66
ENST00000346166	ENSG00000127870	1010.62	-1.51147	0.999986	1	0.0673504	0.0267587	0.263372	chr13	26214203	26214452	1e-10	-	26214203	26214452	0	1	249,	0	-10	-9.34	22.4	-3.65	-5.08	4.28
ENST00000346166	ENSG00000127870	1010.62	-1.51147	0.999986	1	0.0673504	0.0267587	0.263372	chr13	26214650	26215546	1.6e-08	-	26214650	26215546	0	1	896,	0	-7.8	-7.31	41	-6	-7.96	3.45
ENST00000381570	ENSG00000127870	1010.62	-1.51147	0.999986	1	0.0673504	0.0267587	0.263372	chr13	26214622	26215523	2.1e-07	-	26214622	26215523	0	1	901,	0	-6.67	-6.25	40	-6.43	-8.47	3.64
ENST00000381570	ENSG00000127870	1010.62	-1.51147	0.999986	1	0.0673504	0.0267587	0.263372	chr13	26214173	26214424	4.9e-08	-	26214173	26214424	0	1	251,	0	-7.31	-6.85	28	-3.76	-5.21	3.81
ENST00000381588	ENSG00000127870	1010.62	-1.51147	0.999986	1	0.0673504	0.0267587	0.263372	chr13	26214694	26215534	2.4e-09	-	26214694	26215534	0	1	840,	0	-8.62	-8.06	35	-5.43	-7.27	3.39
ENST00000381588	ENSG00000127870	1010.62	-1.51147	0.999986	1	0.0673504	0.0267587	0.263372	chr13	26214200	26214448	1e-10	-	26214200	26214448	0	1	248,	0	-10	-9.37	19.8	-3.88	-5.36	3.75
ENST00000562090	ENSG00000090863	6301.53	0.381797	0.0243772	0.100983	0.0356762	0.0271173	0.265099	chr16	74491014	74491115	0.0025	-	74491014	74491115	0	1	101,	0	-2.6	-2.34	1.66	-3	-4.24	2.46
ENST00000627032	ENSG00000090863	6301.53	0.381797	0.0243772	0.100983	0.0356762	0.0271173	0.265099	chr16	74491001	74491102	2e-05	-	74491001	74491102	0	1	101,	0	-4.7	-4.38	1.17	-1.9	-2.76	1.84
ENST00000388820	ENSG00000136378	41.9235	2.63488	3.41e-09	4.02e-08	-0.101166	0.0278383	0.268765	chr15	78766028	78766379	3.5e-05	-	78766028	78766379	0	1	351,	0	-4.46	-3.25	3	-2.77	-3.92	-2.87
ENST00000249736	ENSG00000137776	2622.68	-1.01631	1	1	-0.0286471	0.0278787	0.268892	chr15	58913583	58916969	0.0024	-	58913583	58916969	0	2	113,35,	0,3351	-2.62	-1.53	2.12	-1.72	-2.52	2.33
ENST00000432750	ENSG00000137776	2622.68	-1.01631	1	1	-0.0286471	0.0278787	0.268892	chr15	58879964	58887521	1.5e-05	-	58879964	58887521	0	4	143,161,145,296,	0,3661,7010,7261	-4.83	-4.5	8.75	-9.46	-11.9	3.08
ENST00000493062	ENSG00000137776	2622.68	-1.01631	1	1	-0.0286471	0.0278787	0.268892	chr15	58880072	58887025	0.0065	-	58880072	58887025	0	3	35,161,51,	0,3553,6902	-2.19	-1.94	6.36	-3.49	-4.88	2.57
ENST00000559261	ENSG00000137776	2622.68	-1.01631	1	1	-0.0286471	0.0278787	0.268892	chr15	58913592	58916973	0.00018	-	58913592	58916973	0	2	104,39,	0,3342	-3.74	-2.59	2.86	-1.65	-2.43	2.63
ENST00000559880	ENSG00000137776	2622.68	-1.01631	1	1	-0.0286471	0.0278787	0.268892	chr15	58913562	58916944	0.00041	-	58913562	58916944	0	2	134,10,	0,3372	-3.39	-3.11	1.9	-1.45	-2.15	1.82
ENST00000560494	ENSG00000137776	2622.68	-1.01631	1	1	-0.0286471	0.0278787	0.268892	chr15	58880060	58887007	1.6e-18	-	58880060	58887007	0	3	47,161,33,	0,3565,6914	-17.8	-16.5	6.25	-2.44	-3.48	2.25
ENST00000628684	ENSG00000137776	2622.68	-1.01631	1	1	-0.0286471	0.0278787	0.268892	chr15	58913559	58916947	0.00034	-	58913559	58916947	0	2	137,13,	0,3375	-3.47	-3.18	1.9	-1.49	-2.21	1.87
ENST00000260641	ENSG00000138071	3315.23	-1.84407	1	1	0.0363215	0.0280788	0.270155	chr2	65268728	65268828	2.7e-05	+	65268728	65268828	0	1	100,	0	-4.57	-4.26	2.38	-2.02	-2.93	2.6
ENST00000370267	ENSG00000117505	1509.56	-0.978422	1	1	0.0296625	0.0281449	0.270624	chr1	93346557	93346807	1.8e-07	+	93346557	93346807	0	1	250,	0	-6.75	-6.33	15.2	-1.48	-2.19	-2.41
ENST00000299565	ENSG00000169684	2181.38	0.0877625	0.397343	0.886582	0.0640538	0.0285295	0.272477	chr15	78589886	78590432	2.6e-07	+	78589886	78590432	0	1	546,	0	-6.59	-6.17	10.3	-1.99	-2.89	0.852
ENST00000394802	ENSG00000169684	2181.38	0.0877625	0.397343	0.886582	0.0640538	0.0285295	0.272477	chr15	78589905	78593133	7.1e-06	+	78589905	78593133	0	2	193,42,	0,3186	-5.15	-4.81	7	-1.44	-2.14	0.798
ENST00000246337	ENSG00000126088	658.189	-1.96997	1	1	0.0422797	0.0287582	0.273957	chr1	45013698	45013916	3.4e-08	+	45013698	45013916	0	2	93,8,	0,210	-7.47	-5.99	5.2	-3.17	-4.47	6.89
ENST00000356083	ENSG00000196739	178.97	3.07186	1.39e-15	2.73e-14	-0.0852019	0.0289784	0.274917	chr9	114168063	114168613	6e-05	+	114168063	114168613	0	1	550,	0	-4.22	-3.03	3.6	-1.82	-2.66	-1.1
ENST00000451716	ENSG00000196739	178.97	3.07186	1.39e-15	2.73e-14	-0.0852019	0.0289784	0.274917	chr9	114168109	114168653	5e-13	+	114168109	114168653	0	1	544,	0	-12.3	-10.4	4.25	-1.73	-2.53	-0.933
ENST00000319041	ENSG00000142669	283.82	-3.69147	1	1	-0.0488566	0.0292046	0.275803	chr1	26280970	26281210	6.9e-08	+	26280970	26281210	0	1	240,	0	-7.16	-6.71	2.1	-2.17	-3.12	2.32
ENST00000335515	ENSG00000124593	980.312	-2.81347	1	1	0.0363193	0.0292828	0.276295	chr6	41786822	41787367	9.8e-06	+	41786822	41787367	0	1	545,	0	-5.01	-3.76	4	-5.09	-6.85	-2.61
ENST00000456057	ENSG00000124593	980.312	-2.81347	1	1	0.0363193	0.0292828	0.276295	chr6	41787491	41787792	7.8e-06	+	41787491	41787792	0	1	301,	0	-5.11	-4.77	3.25	-1.46	-2.16	-1.92
ENST00000456057	ENSG00000124593	980.312	-2.81347	1	1	0.0363193	0.0292828	0.276295	chr6	41786742	41787342	7.8e-06	+	41786742	41787342	0	1	600,	0	-5.11	-3.85	3.25	-5.19	-6.99	-2.55
ENST00000487182	ENSG00000124593	980.312	-2.81347	1	1	0.0363193	0.0292828	0.276295	chr6	41787006	41787356	4.6e-06	+	41787006	41787356	0	1	350,	0	-5.34	-4.06	3.25	-3.97	-5.47	-3.1
ENST00000389737	ENSG00000155275	1128.96	2.27106	7.19e-29	3.12e-27	0.0353608	0.0294599	0.27763	chr4	8471105	8476226	1.8e-06	+	8471105	8476226	0	2	95,455,	0,4666	-5.75	-4.43	4.5	-1.57	-2.31	-2.34
ENST00000511366	ENSG00000155275	1128.96	2.27106	7.19e-29	3.12e-27	0.0353608	0.0294599	0.27763	chr4	8475889	8476237	1.9e-06	+	8475889	8476237	0	1	348,	0	-5.71	-4.4	5	-1.33	-1.98	-2.49
ENST00000511366	ENSG00000155275	1128.96	2.27106	7.19e-29	3.12e-27	0.0353608	0.0294599	0.27763	chr4	8478264	8478364	4.8e-05	+	8478264	8478364	0	1	100,	0	-4.32	-3.12	1.5	-434	-434	0.652
ENST00000532477	ENSG00000155275	1128.96	2.27106	7.19e-29	3.12e-27	0.0353608	0.0294599	0.27763	chr4	8471106	8476262	2.2e-07	+	8471106	8476262	0	2	94,491,	0,4665	-6.65	-5.25	5	-1.39	-2.07	-2.44
ENST00000449934	ENSG00000204520	990.297	1.86031	3.87e-17	8.39e-16	0.0378139	0.0296816	0.279047	chr6	31410616	31411237	3.3e-07	+	31410616	31411237	0	2	181,166,	0,455	-6.48	-6.08	28.2	-3.25	-4.57	2.91
ENST00000616296	ENSG00000204520	990.297	1.86031	3.87e-17	8.39e-16	0.0378139	0.0296816	0.279047	chr6	31410622	31411290	2.1e-05	+	31410622	31411290	0	2	175,219,	0,449	-4.68	-4.36	28.8	-3.08	-4.34	2.9
ENST00000565134	ENSG00000095906	688.896	-0.167366	0.764352	1	0.0419868	0.0297083	0.279129	chr16	1787711	1787965	0.00039	+	1787711	1787965	0	2	120,25,	0,229	-3.41	-3.13	2.7	-2.47	-3.52	5.53
ENST00000565987	ENSG00000095906	688.896	-0.167366	0.764352	1	0.0419868	0.0297083	0.279129	chr16	1787770	1787980	2.5e-11	+	1787770	1787980	0	2	61,40,	0,170	-10.6	-8.85	2.64	-2	-2.9	4.87
ENST00000567700	ENSG00000095906	688.896	-0.167366	0.764352	1	0.0419868	0.0297083	0.279129	chr16	1787678	1787988	1e-19	+	1787678	1787988	0	2	153,48,	0,262	-19	-16.4	2.73	-2.72	-3.86	5.44
ENST00000568706	ENSG00000095906	688.896	-0.167366	0.764352	1	0.0419868	0.0297083	0.279129	chr16	1786623	1787994	1.6e-38	+	1786623	1787994	0	3	32,155,54,	0,1053,1317	-37.8	-34.4	3.67	-1.96	-2.85	5.14
ENST00000568834	ENSG00000095906	688.896	-0.167366	0.764352	1	0.0419868	0.0297083	0.279129	chr16	1786626	1787953	5e-11	+	1786626	1787953	0	3	29,155,13,	0,1050,1314	-10.3	-8.5	3.57	-1.72	-2.52	5.08
ENST00000337004	ENSG00000156471	11234.8	-1.26696	1	1	0.0267063	0.0299697	0.280086	chr8	96333467	96333961	2e-24	+	96333467	96333961	0	1	494,	0	-23.7	-22	18.2	-1.61	-2.38	1.46
ENST00000350490	ENSG00000072518	714.673	0.861271	1.9e-05	0.000146882	-0.038899	0.0299396	0.280086	chr11	63908956	63909350	2e-11	+	63908956	63909350	0	1	394,	0	-10.7	-9.93	40.8	-2.02	-2.93	2.12
ENST00000361128	ENSG00000072518	714.673	0.861271	1.9e-05	0.000146882	-0.038899	0.0299396	0.280086	chr11	63908938	63909333	2e-12	+	63908938	63909333	0	1	395,	0	-11.7	-10.9	49.2	-1.44	-2.13	1.73
ENST00000377810	ENSG00000072518	714.673	0.861271	1.9e-05	0.000146882	-0.038899	0.0299396	0.280086	chr11	63908937	63909384	7.9e-14	+	63908937	63909384	0	1	447,	0	-13.1	-12.2	50	-2.49	-3.56	2.39
ENST00000402010	ENSG00000072518	714.673	0.861271	1.9e-05	0.000146882	-0.038899	0.0299396	0.280086	chr11	63908928	63909377	1.6e-14	+	63908928	63909377	0	1	449,	0	-13.8	-12.8	46.8	-2.43	-3.47	2.26
ENST00000408948	ENSG00000072518	714.673	0.861271	1.9e-05	0.000146882	-0.038899	0.0299396	0.280086	chr11	63908959	63909206	4e-11	+	63908959	63909206	0	1	247,	0	-10.4	-9.74	34.8	-1.47	-2.18	2
ENST00000425897	ENSG00000072518	714.673	0.861271	1.9e-05	0.000146882	-0.038899	0.0299396	0.280086	chr11	63908936	63909237	5e-39	+	63908936	63909237	0	1	301,	0	-38.3	-36.1	34.2	-2.08	-3	2.38
ENST00000502399	ENSG00000072518	714.673	0.861271	1.9e-05	0.000146882	-0.038899	0.0299396	0.280086	chr11	63908926	63909374	1e-13	+	63908926	63909374	0	1	448,	0	-13	-12.1	44.5	-2.86	-4.04	2.4
ENST00000508192	ENSG00000072518	714.673	0.861271	1.9e-05	0.000146882	-0.038899	0.0299396	0.280086	chr11	63908988	63909335	1.1e-08	+	63908988	63909335	0	1	347,	0	-7.94	-7.43	48.2	-1.46	-2.16	1.83
ENST00000509502	ENSG00000072518	714.673	0.861271	1.9e-05	0.000146882	-0.038899	0.0299396	0.280086	chr11	63908953	63909349	1.9e-10	+	63908953	63909349	0	1	396,	0	-9.71	-9.06	41.8	-1.63	-2.41	1.8
ENST00000513765	ENSG00000072518	714.673	0.861271	1.9e-05	0.000146882	-0.038899	0.0299396	0.280086	chr11	63908947	63909344	7.9e-12	+	63908947	63909344	0	1	397,	0	-11.1	-10.4	51.3	-1.55	-2.29	1.71
ENST00000517309	ENSG00000156471	11234.8	-1.26696	1	1	0.0267063	0.0299697	0.280086	chr8	96333460	96334009	4e-10	+	96333460	96334009	0	1	549,	0	-9.4	-8.78	17	-2.14	-3.08	1.58
ENST00000517982	ENSG00000156471	11234.8	-1.26696	1	1	0.0267063	0.0299697	0.280086	chr8	96331093	96333892	1e-66	+	96331093	96333892	0	2	2,436,	0,2363	-66	-63.1	17.6	-1.51	-2.23	1.28
ENST00000248139	ENSG00000197562	519.13	1.68373	4.36e-21	1.23e-19	0.0343577	0.0302649	0.281964	chr16	627522	628173	4.9e-08	+	627522	628173	0	1	651,	0	-7.31	-6.85	43.8	-2.39	-3.42	-0.786
ENST00000527076	ENSG00000090581	303.982	-0.241687	0.861179	1	-0.0412808	0.0302807	0.281964	chr16	1362859	1363050	0.0003	+	1362859	1363050	0	2	47,54,	0,137	-3.53	-2.39	2.22	-2.01	-2.92	5.89
ENST00000535977	ENSG00000197562	519.13	1.68373	4.36e-21	1.23e-19	0.0343577	0.0302649	0.281964	chr16	627492	628185	3.6e-05	+	627492	628185	0	1	693,	0	-4.44	-4.13	41.8	-2.17	-3.13	-0.79
ENST00000538492	ENSG00000197562	519.13	1.68373	4.36e-21	1.23e-19	0.0343577	0.0302649	0.281964	chr16	627542	628185	6.9e-05	+	627542	628185	0	1	643,	0	-4.16	-3.86	41.8	-2.13	-3.07	-0.74
ENST00000539661	ENSG00000197562	519.13	1.68373	4.36e-21	1.23e-19	0.0343577	0.0302649	0.281964	chr16	627499	628188	1.8e-05	+	627499	628188	0	1	689,	0	-4.74	-4.42	43.5	-2.3	-3.31	-0.987
ENST00000561781	ENSG00000197562	519.13	1.68373	4.36e-21	1.23e-19	0.0343577	0.0302649	0.281964	chr16	628724	629222	1.7e-06	+	628724	629222	0	1	498,	0	-5.77	-5.4	30.5	-1.34	-2	-0.41
ENST00000561781	ENSG00000197562	519.13	1.68373	4.36e-21	1.23e-19	0.0343577	0.0302649	0.281964	chr16	627480	628476	4.8e-06	+	627480	628476	0	1	996,	0	-5.32	-4.98	47.6	-3.56	-4.96	-0.833
ENST00000564703	ENSG00000197562	519.13	1.68373	4.36e-21	1.23e-19	0.0343577	0.0302649	0.281964	chr16	625436	626069	4.3e-09	+	625436	626069	0	2	73,171,	0,462	-8.37	-6.8	4.75	-1.6	-2.36	-1.42
ENST00000291386	ENSG00000160075	1155.09	-1.13397	1	1	0.027873	0.0306122	0.284369	chr1	1544942	1564862	0.02	-	1544942	1564862	0	2	60,90,	0,19830	-1.7	-1.45	3.45	-1.39	-2.06	2.5
ENST00000378725	ENSG00000160075	1155.09	-1.13397	1	1	0.027873	0.0306122	0.284369	chr1	1544970	1574539	1e-13	-	1544970	1574539	0	3	32,144,62,	0,19802,29507	-13	-12	2.91	-2.13	-3.07	2.98
ENST00000337304	ENSG00000128272	3380.48	-1.86847	1	1	0.0493035	0.0309764	0.285718	chr22	39521845	39522191	0.00026	+	39521845	39522191	0	1	346,	0	-3.59	-3.3	3.44	-1.79	-2.62	1.36
ENST00000337304	ENSG00000128272	3380.48	-1.86847	1	1	0.0493035	0.0309764	0.285718	chr22	39522337	39522535	0.00026	+	39522337	39522535	0	1	198,	0	-3.59	-3.3	2.36	-2.38	-3.4	2.5
ENST00000396680	ENSG00000128272	3380.48	-1.86847	1	1	0.0493035	0.0309764	0.285718	chr22	39521853	39522196	5.1e-06	+	39521853	39522196	0	1	343,	0	-5.29	-4.95	2.9	-2.17	-3.13	1.52
ENST00000396680	ENSG00000128272	3380.48	-1.86847	1	1	0.0493035	0.0309764	0.285718	chr22	39522342	39522538	5.1e-06	+	39522342	39522538	0	1	196,	0	-5.29	-4.95	2.36	-2.61	-3.71	2.63
ENST00000369681	ENSG00000065615	516.882	-0.512496	0.99987	1	-0.0281597	0.0311564	0.28616	chr6	83964240	83964440	1.7e-08	+	83964240	83964440	0	1	200,	0	-7.76	-6.25	4.2	-1.4	-2.09	-2.73
ENST00000393337	ENSG00000197857	604.041	0.925341	0.0101172	0.0466361	-0.0691623	0.0310861	0.28616	chr19	12272954	12273801	4.7e-06	-	12272954	12273801	0	1	847,	0	-5.33	-4.98	15.8	-6.34	-8.35	1.67
ENST00000397742	ENSG00000197857	604.041	0.925341	0.0101172	0.0466361	-0.0691623	0.0310861	0.28616	chr19	12272961	12273801	4e-07	-	12272961	12273801	0	1	840,	0	-6.4	-6	16.5	-6.25	-8.25	1.63
ENST00000356729	ENSG00000058668	15490.8	2.22039	6.21e-30	2.85e-28	0.0332056	0.0312649	0.286518	chr1	203727462	203733255	4.4e-06	+	203727462	203733255	0	2	109,33,	0,5760	-5.36	-5.02	2.22	-2.47	-3.53	4.83
ENST00000262518	ENSG00000080603	7678.19	3.09576	8.21e-34	4.45e-32	-0.0497448	0.031377	0.287058	chr16	30736306	30737325	0.00044	+	30736306	30737325	0	3	88,84,277,	0,234,742	-3.36	-3.08	10.8	-2.63	-3.74	-1.75
ENST00000262518	ENSG00000080603	7678.19	3.09576	8.21e-34	4.45e-32	-0.0497448	0.031377	0.287058	chr16	30723820	30723970	0.0019	+	30723820	30723970	0	1	150,	0	-2.71	-2.45	7.6	-1.51	-2.24	-0.945
ENST00000262518	ENSG00000080603	7678.19	3.09576	8.21e-34	4.45e-32	-0.0497448	0.031377	0.287058	chr16	30737872	30739716	3.6e-08	+	30737872	30739716	0	1	1844,	0	-7.44	-6.97	53.5	-1.94	-2.82	-0.558
ENST00000395059	ENSG00000080603	7678.19	3.09576	8.21e-34	4.45e-32	-0.0497448	0.031377	0.287058	chr16	30737089	30737340	0.00047	+	30737089	30737340	0	1	251,	0	-3.33	-3.06	11.9	-1.38	-2.05	-1.91
ENST00000395059	ENSG00000080603	7678.19	3.09576	8.21e-34	4.45e-32	-0.0497448	0.031377	0.287058	chr16	30738037	30739583	6.2e-07	+	30738037	30739583	0	1	1546,	0	-6.21	-5.81	40.4	-1.4	-2.09	-0.541
ENST00000483083	ENSG00000080603	7678.19	3.09576	8.21e-34	4.45e-32	-0.0497448	0.031377	0.287058	chr16	30723817	30723967	0.0019	+	30723817	30723967	0	1	150,	0	-2.71	-2.44	7.4	-1.42	-2.11	-0.905
ENST00000353265	ENSG00000178184	56.2603	-1.15834	0.998707	1	0.0717196	0.0314367	0.287108	chr18	80159512	80159909	1.9e-06	-	80159512	80159909	0	1	397,	0	-5.71	-4.39	3	-1.37	-2.03	-1.84
ENST00000353265	ENSG00000178184	56.2603	-1.15834	0.998707	1	0.0717196	0.0314367	0.287108	chr18	80160007	80160355	1.9e-06	-	80160007	80160355	0	1	348,	0	-5.71	-4.39	5.25	-1.57	-2.32	-0.42
ENST00000545523	ENSG00000249471	1151.13	1.8893	2.4e-09	2.87e-08	0.0639505	0.0314762	0.287108	chr19	58456243	58457132	2.1e-10	+	58456243	58457132	0	1	889,	0	-9.68	-9.03	66.8	-1.39	-2.06	-1.01
ENST00000377066	ENSG00000135048	580.994	1.56691	0.000121505	0.000835698	0.0782154	0.0322275	0.290904	chr9	71745248	71745398	0.0027	-	71745248	71745398	0	1	150,	0	-2.57	-1.48	5.6	-1.6	-2.37	-2.75
ENST00000542935	ENSG00000135048	580.994	1.56691	0.000121505	0.000835698	0.0782154	0.0322275	0.290904	chr9	71745247	71745397	0.00011	-	71745247	71745397	0	1	150,	0	-3.96	-2.79	5.8	-1.62	-2.39	-2.72
ENST00000264832	ENSG00000090339	3954.72	-0.4994	0.970811	1	-0.0507918	0.032462	0.291673	chr19	10285136	10285778	1e-16	+	10285136	10285778	0	1	642,	0	-16	-14.9	28	-2.22	-3.19	1.29
ENST00000423829	ENSG00000090339	3954.72	-0.4994	0.970811	1	-0.0507918	0.032462	0.291673	chr19	10285134	10285583	2.5e-45	+	10285134	10285583	0	1	449,	0	-44.6	-42.2	28	-2.53	-3.61	1.46
ENST00000329673	ENSG00000183580	740.262	1.7619	9.53e-08	9.74e-07	-0.0642703	0.0324856	0.291687	chr5	15936528	15937271	4.4e-10	+	15936528	15937271	0	1	743,	0	-9.36	-8.74	37.7	-9.56	-12	3.1
ENST00000427159	ENSG00000108592	4778.47	-0.529093	0.996687	1	0.0338802	0.032501	0.291687	chr17	63819531	63819927	3.2e-11	-	63819531	63819927	0	1	396,	0	-10.5	-9.83	16.1	-2.01	-2.91	1.84
ENST00000504595	ENSG00000183580	740.262	1.7619	9.53e-08	9.74e-07	-0.0642703	0.0324856	0.291687	chr5	15928074	15937312	5.1e-10	+	15928074	15937312	0	2	427,863,	0,8375	-9.29	-8.68	37.5	-5.04	-6.79	1.25
ENST00000510662	ENSG00000183580	740.262	1.7619	9.53e-08	9.74e-07	-0.0642703	0.0324856	0.291687	chr5	15936535	15937219	1.6e-39	+	15936535	15937219	0	1	684,	0	-38.8	-36.6	39.5	-8.88	-11.3	3.06
ENST00000220562	ENSG00000012232	1810.63	0.606931	3.58e-05	0.000265727	0.0344985	0.033104	0.292067	chr8	28717401	28718200	4e-11	+	28717401	28718200	0	1	799,	0	-10.4	-9.71	18.4	-2.49	-3.55	-1.5
ENST00000344034	ENSG00000115241	4518.36	-1.53025	1	1	0.0361672	0.033009	0.292067	chr2	27381291	27381735	4e-13	-	27381291	27381735	0	1	444,	0	-12.4	-11.6	10.5	-1.94	-2.82	1.56
ENST00000472077	ENSG00000115241	4518.36	-1.53025	1	1	0.0361672	0.033009	0.292067	chr2	27381243	27381738	9.8e-10	-	27381243	27381738	0	1	495,	0	-9.01	-8.42	11.4	-2.15	-3.1	1.56
ENST00000523149	ENSG00000012232	1810.63	0.606931	3.58e-05	0.000265727	0.0344985	0.033104	0.292067	chr8	28717719	28718165	7.4e-08	+	28717719	28718165	0	1	446,	0	-7.13	-6.68	24	-2.58	-3.67	-1.74
ENST00000562626	ENSG00000179335	2792.21	0.503397	0.000175684	0.00117873	0.0339266	0.0330602	0.292067	chr15	74629040	74629184	0.00054	+	74629040	74629184	0	1	144,	0	-3.27	-2.99	9	-2.49	-3.55	6
ENST00000564353	ENSG00000179335	2792.21	0.503397	0.000175684	0.00117873	0.0339266	0.0330602	0.292067	chr15	74605158	74605658	1.9e-05	+	74605158	74605658	0	1	500,	0	-4.72	-4.4	10.2	-1.43	-2.13	3.88
ENST00000601116	ENSG00000268027	268.318	-1.5924	1	1	-0.0489482	0.0327674	0.292067	chr19	41550196	41550705	3.2e-41	+	41550196	41550705	0	1	509,	0	-40.5	-38.2	7.71	-3.71	-5.15	2.23
ENST00000258187	ENSG00000103034	321.628	0.458579	0.104832	0.346553	-0.0623122	0.0332502	0.292202	chr16	58512635	58512735	1.4e-07	+	58512635	58512735	0	1	100,	0	-6.85	-5.43	3.29	-1.43	-2.12	4.63
ENST00000372351	ENSG00000130713	3276.73	1.5407	3.37e-19	8.5e-18	0.0296499	0.0332323	0.292202	chr9	130703720	130704018	5e-14	+	130703720	130704018	0	1	298,	0	-13.3	-12.4	47.6	-1.62	-2.39	4.95
ENST00000372352	ENSG00000130713	3276.73	1.5407	3.37e-19	8.5e-18	0.0296499	0.0332323	0.292202	chr9	130703735	130703981	7.1e-09	+	130703735	130703981	0	1	246,	0	-8.15	-7.63	44.9	-1.88	-2.75	4.95
ENST00000372358	ENSG00000130713	3276.73	1.5407	3.37e-19	8.5e-18	0.0296499	0.0332323	0.292202	chr9	130703716	130704016	6.3e-14	+	130703716	130704016	0	1	300,	0	-13.2	-12.3	50.4	-1.74	-2.56	5.09
ENST00000394282	ENSG00000103034	321.628	0.458579	0.104832	0.346553	-0.0623122	0.0332502	0.292202	chr16	58512625	58512775	8.3e-08	+	58512625	58512775	0	1	150,	0	-7.08	-5.64	2.6	-1.47	-2.18	3.4
ENST00000421602	ENSG00000103034	321.628	0.458579	0.104832	0.346553	-0.0623122	0.0332502	0.292202	chr16	58512617	58512767	1.8e-07	+	58512617	58512767	0	1	150,	0	-6.75	-5.34	2.5	-1.4	-2.08	3.33
ENST00000430138	ENSG00000130713	3276.73	1.5407	3.37e-19	8.5e-18	0.0296499	0.0332323	0.292202	chr9	130703718	130704017	5e-14	+	130703718	130704017	0	1	299,	0	-13.3	-12.3	50.9	-1.75	-2.57	5.06
ENST00000467138	ENSG00000130713	3276.73	1.5407	3.37e-19	8.5e-18	0.0296499	0.0332323	0.292202	chr9	130703724	130703972	1.3e-12	+	130703724	130703972	0	1	248,	0	-11.9	-11.1	53.7	-2.02	-2.92	4.91
ENST00000546165	ENSG00000130713	3276.73	1.5407	3.37e-19	8.5e-18	0.0296499	0.0332323	0.292202	chr9	130703720	130704014	2.5e-14	+	130703720	130704014	0	1	294,	0	-13.6	-12.6	46.9	-1.6	-2.35	4.94
ENST00000563209	ENSG00000103034	321.628	0.458579	0.104832	0.346553	-0.0623122	0.0332502	0.292202	chr16	58510960	58512160	3.2e-07	+	58510960	58512160	0	1	1200,	0	-6.5	-5.11	7.25	-1.36	-2.02	-0.363
ENST00000563799	ENSG00000103034	321.628	0.458579	0.104832	0.346553	-0.0623122	0.0332502	0.292202	chr16	58512619	58512768	7.1e-06	+	58512619	58512768	0	1	149,	0	-5.15	-3.89	2.5	-1.39	-2.06	3.25
ENST00000565981	ENSG00000103034	321.628	0.458579	0.104832	0.346553	-0.0623122	0.0332502	0.292202	chr16	58512629	58512728	6.9e-08	+	58512629	58512728	0	1	99,	0	-7.16	-5.71	2.8	-1.45	-2.15	4.72
ENST00000566192	ENSG00000103034	321.628	0.458579	0.104832	0.346553	-0.0623122	0.0332502	0.292202	chr16	58512629	58512729	5.6e-07	+	58512629	58512729	0	1	100,	0	-6.25	-4.89	2.8	-1.45	-2.15	4.72
ENST00000566265	ENSG00000103034	321.628	0.458579	0.104832	0.346553	-0.0623122	0.0332502	0.292202	chr16	58512619	58512769	1e-09	+	58512619	58512769	0	1	150,	0	-8.98	-7.35	2.88	-1.38	-2.04	3.17
ENST00000570248	ENSG00000103034	321.628	0.458579	0.104832	0.346553	-0.0623122	0.0332502	0.292202	chr16	58512631	58512730	9.5e-07	+	58512631	58512730	0	1	99,	0	-6.02	-4.68	2.88	-1.39	-2.06	4.63
ENST00000455697	ENSG00000139174	296.498	-0.156572	0.724327	1	0.0491354	0.0333315	0.292587	chr12	42460211	42460361	1.2e-06	-	42460211	42460361	0	1	150,	0	-5.91	-4.58	3.5	-1.74	-2.55	-3.99
ENST00000548696	ENSG00000139174	296.498	-0.156572	0.724327	1	0.0491354	0.0333315	0.292587	chr12	42460195	42460395	1.4e-05	-	42460195	42460395	0	1	200,	0	-4.84	-3.6	4	-1.73	-2.53	-3.49
ENST00000639566	ENSG00000139174	296.498	-0.156572	0.724327	1	0.0491354	0.0333315	0.292587	chr12	42460211	42460312	2.8e-06	-	42460211	42460312	0	1	101,	0	-5.56	-4.26	2.6	-1.56	-2.31	-3.95
ENST00000639958	ENSG00000139174	296.498	-0.156572	0.724327	1	0.0491354	0.0333315	0.292587	chr12	42460211	42460360	1.1e-05	-	42460211	42460360	0	1	149,	0	-4.95	-3.71	3.5	-1.59	-2.35	-3.4
ENST00000640132	ENSG00000139174	296.498	-0.156572	0.724327	1	0.0491354	0.0333315	0.292587	chr12	42460211	42460361	4.1e-07	-	42460211	42460361	0	1	150,	0	-6.39	-5.01	2.6	-1.65	-2.43	-3.36
ENST00000302516	ENSG00000189091	10319.4	0.329539	0.0300671	0.121196	0.0288018	0.033443	0.292587	chr16	70571736	70572086	1.6e-19	+	70571736	70572086	0	1	350,	0	-18.8	-17.4	25.1	-1.32	-1.96	2.17
ENST00000310512	ENSG00000146834	1351.61	-1.06004	0.999932	1	-0.0471212	0.0333863	0.292587	chr7	100430474	100430922	0.015	+	100430474	100430922	0	1	448,	0	-1.83	-1.57	15.6	-2.92	-4.12	-1.91
ENST00000311916	ENSG00000107815	1691.69	0.149358	0.24179	0.655461	0.0377513	0.0334571	0.292587	chr10	100987634	100988677	6.3e-06	+	100987634	100988677	0	1	1043,	0	-5.2	-4.86	32.5	-4.88	-6.62	2.16
ENST00000330173	ENSG00000171827	502.394	0.280086	0.166425	0.499392	0.056378	0.0334855	0.292587	chr19	37484681	37485228	4.8e-10	+	37484681	37485228	0	1	547,	0	-9.32	-8.7	26.5	-3.19	-4.49	4.7
ENST00000330173	ENSG00000171827	502.394	0.280086	0.166425	0.499392	0.056378	0.0334855	0.292587	chr19	37484086	37484384	1.7e-07	+	37484086	37484384	0	1	298,	0	-6.77	-6.35	8.4	-1.82	-2.66	4.3
ENST00000358849	ENSG00000197150	1035.36	1.54338	2.8e-09	3.34e-08	-0.0459168	0.0335421	0.292587	chr7	151045888	151046636	0.0015	+	151045888	151046636	0	1	748,	0	-2.81	-1.71	3.5	-8.63	-11	-3.95
ENST00000370228	ENSG00000107815	1691.69	0.149358	0.24179	0.655461	0.0377513	0.0334571	0.292587	chr10	100987634	100988675	3.1e-06	+	100987634	100988675	0	1	1041,	0	-5.51	-5.16	32.5	-4.84	-6.56	2.14
ENST00000372977	ENSG00000137413	690.148	0.160669	0.119276	0.383598	0.0281134	0.033572	0.292587	chr6	42078189	42078788	9.5e-08	+	42078189	42078788	0	1	599,	0	-7.02	-5.59	8.5	-1.51	-2.24	0.0265
ENST00000378026	ENSG00000136026	222.83	-2.29271	1	1	0.0399553	0.0335749	0.292587	chr12	106240170	106240271	3.3e-08	-	106240170	106240271	0	1	101,	0	-7.48	-6	2.67	-1.39	-2.06	-3.13
ENST00000378026	ENSG00000136026	222.83	-2.29271	1	1	0.0399553	0.0335749	0.292587	chr12	106239023	106240071	3.3e-08	-	106239023	106240071	0	1	1048,	0	-7.48	-7	29.1	-1.73	-2.54	-1
ENST00000473656	ENSG00000107815	1691.69	0.149358	0.24179	0.655461	0.0377513	0.0334571	0.292587	chr10	100987599	100989829	4.7e-05	+	100987599	100989829	0	2	14,186,	0,2044	-4.33	-4.03	7.57	-2.96	-4.18	4.58
ENST00000479201	ENSG00000146834	1351.61	-1.06004	0.999932	1	-0.0471212	0.0333863	0.292587	chr7	100429423	100431482	1.6e-17	+	100429423	100431482	0	2	90,453,	0,1606	-16.8	-15.5	11.3	-2.27	-3.26	-0.851
ENST00000494547	ENSG00000137413	690.148	0.160669	0.119276	0.383598	0.0281134	0.033572	0.292587	chr6	42078185	42078774	9.8e-10	+	42078185	42078774	0	1	589,	0	-9.01	-7.38	8.25	-1.34	-2	0.117
ENST00000542328	ENSG00000197150	1035.36	1.54338	2.8e-09	3.34e-08	-0.0459168	0.0335421	0.292587	chr7	151045894	151046838	0.00087	+	151045894	151046838	0	1	944,	0	-3.06	-1.95	4.12	-8.89	-11.3	-3.17
ENST00000565990	ENSG00000189091	10319.4	0.329539	0.0300671	0.121196	0.0288018	0.033443	0.292587	chr16	70571767	70572058	6.3e-17	+	70571767	70572058	0	1	291,	0	-16.2	-15	20.8	-1.52	-2.25	2.29
ENST00000586475	ENSG00000171827	502.394	0.280086	0.166425	0.499392	0.056378	0.0334855	0.292587	chr19	37484129	37484378	0.00036	+	37484129	37484378	0	1	249,	0	-3.44	-3.16	7.5	-1.83	-2.68	4.33
ENST00000586475	ENSG00000171827	502.394	0.280086	0.166425	0.499392	0.056378	0.0334855	0.292587	chr19	37484674	37485221	3.9e-08	+	37484674	37485221	0	1	547,	0	-7.41	-6.94	21.5	-3.01	-4.25	4.64
ENST00000588644	ENSG00000171827	502.394	0.280086	0.166425	0.499392	0.056378	0.0334855	0.292587	chr19	37484719	37485211	2.4e-07	+	37484719	37485211	0	1	492,	0	-6.62	-6.21	24.2	-2.85	-4.03	4.48
ENST00000588644	ENSG00000171827	502.394	0.280086	0.166425	0.499392	0.056378	0.0334855	0.292587	chr19	37484130	37484376	0.00093	+	37484130	37484376	0	1	246,	0	-3.03	-2.76	7.5	-1.8	-2.63	4.32
ENST00000643860	ENSG00000107815	1691.69	0.149358	0.24179	0.655461	0.0377513	0.0334571	0.292587	chr10	100987604	100988696	1.5e-07	+	100987604	100988696	0	1	1092,	0	-6.83	-6.4	32.7	-5.01	-6.77	2.15
ENST00000646226	ENSG00000107815	1691.69	0.149358	0.24179	0.655461	0.0377513	0.0334571	0.292587	chr10	100987603	100989827	2e-08	+	100987603	100989827	0	2	10,184,	0,2040	-7.7	-7.21	7.57	-2.97	-4.19	4.46
ENST00000223369	ENSG00000106636	2664.8	-0.897041	0.999999	1	-0.0353248	0.0336522	0.292836	chr7	44212995	44213396	4.1e-09	+	44212995	44213396	0	1	401,	0	-8.39	-7.85	8.88	-1.65	-2.43	1.93
ENST00000223369	ENSG00000106636	2664.8	-0.897041	0.999999	1	-0.0353248	0.0336522	0.292836	chr7	44212247	44212398	2.8e-05	+	44212247	44212398	0	1	151,	0	-4.56	-4.24	2.92	-1.75	-2.57	2.62
ENST00000345080	ENSG00000187772	2683.67	-1.02658	0.99998	1	0.0514763	0.0336702	0.292836	chr6	105026441	105078770	2.5e-09	+	105026441	105078770	0	2	41,357,	0,51972	-8.6	-8.05	7.5	-5.23	-7.03	3.76
ENST00000421621	ENSG00000106636	2664.8	-0.897041	0.999999	1	-0.0353248	0.0336522	0.292836	chr7	44213011	44213356	6.3e-11	+	44213011	44213356	0	1	345,	0	-10.2	-9.49	9.44	-1.76	-2.58	2.07
ENST00000421621	ENSG00000106636	2664.8	-0.897041	0.999999	1	-0.0353248	0.0336522	0.292836	chr7	44212272	44212421	5.8e-05	+	44212272	44212421	0	1	149,	0	-4.24	-3.94	2.43	-1.73	-2.54	2.36
ENST00000635857	ENSG00000187772	2683.67	-1.02658	0.99998	1	0.0514763	0.0336702	0.292836	chr6	105026478	105078602	1.3e-15	+	105026478	105078602	0	2	4,189,	0,51935	-14.9	-13.8	5.17	-3.53	-4.93	6.12
ENST00000637759	ENSG00000187772	2683.67	-1.02658	0.99998	1	0.0514763	0.0336702	0.292836	chr6	105078440	105078740	1.7e-10	+	105078440	105078740	0	1	300,	0	-9.77	-9.12	6.36	-4.79	-6.5	3.36
ENST00000313219	ENSG00000147457	912.623	-0.344008	0.93834	1	0.0381693	0.0339642	0.294337	chr8	23246337	23246734	5.2e-07	+	23246337	23246734	0	1	397,	0	-6.28	-5.88	19	-2.32	-3.33	-3.12
ENST00000397677	ENSG00000147457	912.623	-0.344008	0.93834	1	0.0381693	0.0339642	0.294337	chr8	23246392	23246738	1.1e-06	+	23246392	23246738	0	1	346,	0	-5.97	-5.6	13.7	-2.37	-3.39	-2.8
ENST00000519414	ENSG00000147457	912.623	-0.344008	0.93834	1	0.0381693	0.0339642	0.294337	chr8	23246732	23249236	5e-05	+	23246732	23249236	0	2	262,27,	0,2477	-4.3	-3.11	6	-1.75	-2.56	-2.56
ENST00000519529	ENSG00000147457	912.623	-0.344008	0.93834	1	0.0381693	0.0339642	0.294337	chr8	23246756	23255256	0.00017	+	23246756	23255256	0	2	238,10,	0,8490	-3.78	-2.62	7.6	-1.38	-2.06	-2.36
ENST00000519984	ENSG00000147457	912.623	-0.344008	0.93834	1	0.0381693	0.0339642	0.294337	chr8	23246753	23248031	1.3e-05	+	23246753	23248031	0	2	241,45,	0,1233	-4.89	-3.65	7.8	-1.41	-2.09	-2.45
ENST00000319136	ENSG00000100342	75.2683	-0.832094	0.997273	1	0.0577072	0.0340244	0.294539	chr22	36265471	36265722	0.0003	+	36265471	36265722	0	1	251,	0	-3.52	-2.38	4.4	-1.35	-2.01	-0.718
ENST00000397279	ENSG00000100342	75.2683	-0.832094	0.997273	1	0.0577072	0.0340244	0.294539	chr22	36265471	36265716	4.4e-07	+	36265471	36265716	0	1	245,	0	-6.36	-4.98	5.25	-1.46	-2.17	-1.3
ENST00000467334	ENSG00000090263	416.086	-3.06834	1	1	-0.0374114	0.0343126	0.296371	chr7	141006455	141010530	5.4e-07	-	141006455	141010530	0	2	80,112,	0,3963	-6.27	-4.91	3	-1.33	-1.97	4.67
ENST00000252744	ENSG00000130449	1142.58	1.56936	3.56e-23	1.13e-21	-0.0275445	0.0346032	0.297705	chr5	61543493	61544287	3.2e-12	+	61543493	61544287	0	1	794,	0	-11.5	-10.7	39.2	-2.05	-2.97	1.27
ENST00000302418	ENSG00000170759	4483.73	-1.36809	1	1	0.0291722	0.0346576	0.297705	chr10	32018114	32021044	2.8e-08	-	32018114	32021044	0	5	42,72,61,102,23,	0,201,387,1743,2907	-7.56	-7.08	4.58	-4.25	-5.82	4.62
ENST00000397701	ENSG00000182362	447.271	1.56561	7.37e-15	1.38e-13	-0.0375574	0.0347143	0.298028	chr21	46286386	46286940	5.8e-05	+	46286386	46286940	0	2	29,71,	0,483	-4.24	-3.94	4.29	-1.39	-2.06	1.49
ENST00000604430	ENSG00000198106	321.998	3.56389	3.93e-43	3.21e-41	-0.0519191	0.0347373	0.298061	chr16	29364754	29364854	0.00032	+	29364754	29364854	0	1	100,	0	-3.49	-2.35	2.4	-1.78	-2.6	-3.37
ENST00000438720	ENSG00000166685	1104.77	1.01433	3.09e-08	3.32e-07	-0.0337003	0.034924	0.298843	chr17	73207565	73208455	1.1e-09	+	73207565	73208455	0	1	890,	0	-8.94	-8.36	37.8	-1.44	-2.14	0.903
ENST00000438720	ENSG00000166685	1104.77	1.01433	3.09e-08	3.32e-07	-0.0337003	0.034924	0.298843	chr17	73200732	73201164	2.8e-07	+	73200732	73201164	0	2	44,56,	0,376	-6.55	-6.14	10	-1.45	-2.16	5.17
ENST00000582512	ENSG00000166685	1104.77	1.01433	3.09e-08	3.32e-07	-0.0337003	0.034924	0.298843	chr17	73208327	73208420	1.5e-05	+	73208327	73208420	0	1	93,	0	-4.81	-4.49	3.5	-1.43	-2.13	3.97
ENST00000377069	ENSG00000089094	2428.07	1.32124	8.26e-11	1.12e-09	0.0344775	0.0351535	0.300032	chr12	121494586	121509985	6e-06	-	121494586	121509985	0	2	79,419,	0,14980	-5.22	-4.88	8.44	-1.46	-2.17	-1.31
ENST00000377069	ENSG00000089094	2428.07	1.32124	8.26e-11	1.12e-09	0.0344775	0.0351535	0.300032	chr12	121441184	121442805	4.1e-05	-	121441184	121442805	0	2	49,649,	0,972	-4.39	-4.08	3	-1.45	-2.15	-0.464
ENST00000530083	ENSG00000255284	58.6953	-0.298163	0.813357	1	-0.0608561	0.0352077	0.300032	chr11	783702	784180	1e-20	+	783702	784180	0	1	478,	0	-20	-17.3	8.5	-1.5	-2.23	-1.57
ENST00000536437	ENSG00000089094	2428.07	1.32124	8.26e-11	1.12e-09	0.0344775	0.0351535	0.300032	chr12	121494628	121509925	0.00049	-	121494628	121509925	0	2	37,359,	0,14938	-3.31	-3.04	7.22	-1.41	-2.1	-1.36
ENST00000538046	ENSG00000089094	2428.07	1.32124	8.26e-11	1.12e-09	0.0344775	0.0351535	0.300032	chr12	121494628	121509970	3.3e-06	-	121494628	121509970	0	2	37,404,	0,14938	-5.48	-5.12	7.11	-1.47	-2.17	-1.2
ENST00000538503	ENSG00000089094	2428.07	1.32124	8.26e-11	1.12e-09	0.0344775	0.0351535	0.300032	chr12	121453336	121509970	1.3e-05	-	121453336	121509970	0	3	8,87,404,	0,41242,56230	-4.88	-4.55	6.75	-1.79	-2.63	-1.5
ENST00000543025	ENSG00000089094	2428.07	1.32124	8.26e-11	1.12e-09	0.0344775	0.0351535	0.300032	chr12	121494644	121509892	4.1e-06	-	121494644	121509892	0	2	21,326,	0,14922	-5.39	-5.04	6.64	-1.75	-2.56	-1.57
ENST00000611216	ENSG00000089094	2428.07	1.32124	8.26e-11	1.12e-09	0.0344775	0.0351535	0.300032	chr12	121453340	121509974	5e-12	-	121453340	121509974	0	3	4,87,408,	0,41238,56226	-11.3	-10.5	6.67	-1.58	-2.34	-1.36
ENST00000463088	ENSG00000124596	397.573	-2.03511	1	1	-0.0381457	0.0353796	0.300765	chr6	41067060	41067256	5.1e-05	-	41067060	41067256	0	1	196,	0	-4.29	-3.98	2	-1.33	-1.98	-2.22
ENST00000479950	ENSG00000124596	397.573	-2.03511	1	1	-0.0381457	0.0353796	0.300765	chr6	41067063	41067262	1.5e-06	-	41067063	41067262	0	1	199,	0	-5.82	-5.45	2.14	-1.42	-2.1	-2.19
ENST00000628419	ENSG00000124596	397.573	-2.03511	1	1	-0.0381457	0.0353796	0.300765	chr6	41067039	41067238	0.0038	-	41067039	41067238	0	1	199,	0	-2.42	-1.34	2.45	-1.39	-2.07	-2.21
ENST00000296702	ENSG00000113649	4987.21	0.492597	0.00585319	0.0291918	-0.0351992	0.0354493	0.301194	chr5	146510475	146510971	1.4e-10	+	146510475	146510971	0	1	496,	0	-9.84	-9.19	21.5	-1.36	-2.02	1.05
ENST00000338910	ENSG00000121390	4754.99	1.30285	2.51e-11	3.54e-10	0.0327629	0.0355093	0.30154	chr13	19703285	19730279	2e-08	-	19703285	19730279	0	4	75,170,58,41,	0,2376,6256,26953	-7.69	-6.19	4.2	-2.33	-3.34	4.23
ENST00000338910	ENSG00000121390	4754.99	1.30285	2.51e-11	3.54e-10	0.0327629	0.0355093	0.30154	chr13	19782720	19782868	2e-08	-	19782720	19782868	0	1	148,	0	-7.69	-6.19	7.2	-1.45	-2.15	4.85
ENST00000471658	ENSG00000121390	4754.99	1.30285	2.51e-11	3.54e-10	0.0327629	0.0355093	0.30154	chr13	19782716	19782867	9.1e-07	-	19782716	19782867	0	1	151,	0	-6.04	-4.7	7.6	-1.42	-2.11	4.87
ENST00000229022	ENSG00000111424	3164.89	-0.349028	0.974499	1	0.0404857	0.0355418	0.301572	chr12	47844023	47844720	1.9e-09	-	47844023	47844720	0	1	697,	0	-8.71	-8.14	33.3	-1.46	-2.17	1.01
ENST00000395324	ENSG00000111424	3164.89	-0.349028	0.974499	1	0.0404857	0.0355418	0.301572	chr12	47844016	47844711	5.6e-09	-	47844016	47844711	0	1	695,	0	-8.25	-7.72	27.6	-1.5	-2.22	1.06
ENST00000549336	ENSG00000111424	3164.89	-0.349028	0.974499	1	0.0404857	0.0355418	0.301572	chr12	47844032	47844732	3.9e-09	-	47844032	47844732	0	1	700,	0	-8.41	-7.87	28.4	-1.4	-2.08	1.04
ENST00000550325	ENSG00000111424	3164.89	-0.349028	0.974499	1	0.0404857	0.0355418	0.301572	chr12	47844018	47844714	1e-10	-	47844018	47844714	0	1	696,	0	-10	-9.33	28.5	-1.55	-2.29	1.09
ENST00000333219	ENSG00000153487	443.676	-0.588956	0.999986	1	0.0262446	0.035798	0.302348	chr13	110714072	110720060	1.3e-14	+	110714072	110720060	0	2	213,832,	0,5156	-13.9	-12.9	48.4	-2.23	-3.2	1.34
ENST00000338450	ENSG00000153487	443.676	-0.588956	0.999986	1	0.0262446	0.035798	0.302348	chr13	110719333	110720026	4e-13	+	110719333	110720026	0	1	693,	0	-12.4	-11.5	36.8	-1.39	-2.07	1.21
ENST00000375774	ENSG00000153487	443.676	-0.588956	0.999986	1	0.0262446	0.035798	0.302348	chr13	110719339	110719983	9.8e-10	+	110719339	110719983	0	1	644,	0	-9.01	-8.42	47.3	-1.63	-2.41	1.23
ENST00000375775	ENSG00000153487	443.676	-0.588956	0.999986	1	0.0262446	0.035798	0.302348	chr13	110719345	110719980	1.7e-09	+	110719345	110719980	0	1	635,	0	-8.76	-8.19	47.3	-1.4	-2.09	1.22
ENST00000319121	ENSG00000178502	2245.77	1.74816	2.33e-14	4.22e-13	0.0417945	0.0360452	0.303073	chr17	41853643	41853942	6.5e-07	-	41853643	41853942	0	1	299,	0	-6.19	-5.8	50.8	-1.84	-2.69	1.89
ENST00000319121	ENSG00000178502	2245.77	1.74816	2.33e-14	4.22e-13	0.0417945	0.0360452	0.303073	chr17	41854239	41854786	8.5e-09	-	41854239	41854786	0	1	547,	0	-8.07	-7.56	53.5	-4.2	-5.76	1.95
ENST00000430547	ENSG00000093000	4085.8	-0.301168	0.955437	1	0.0400992	0.0365078	0.305841	chr22	45171662	45178314	0.0087	+	45171662	45178314	0	2	21,77,	0,6575	-2.06	-1.8	7.86	-1.65	-2.44	3.08
ENST00000434760	ENSG00000093000	4085.8	-0.301168	0.955437	1	0.0400992	0.0365078	0.305841	chr22	45171652	45176006	1.7e-06	+	45171652	45176006	0	2	31,113,	0,4241	-5.76	-5.4	5.25	-1.71	-2.51	3.92
ENST00000497960	ENSG00000093000	4085.8	-0.301168	0.955437	1	0.0400992	0.0365078	0.305841	chr22	45164242	45171763	0.00091	+	45164242	45171763	0	3	54,79,164,	0,3925,7357	-3.04	-2.77	4	-2	-2.9	2.98
ENST00000371421	ENSG00000197070	462.91	0.537481	0.000583688	0.00356226	0.0327605	0.0367293	0.306896	chr9	137612961	137615259	4.3e-10	+	137612961	137615259	0	7	45,51,155,183,177,442,186,	0,498,653,1070,1337,1597,2112	-9.37	-8.75	17.5	-5.11	-6.88	-1.43
ENST00000419386	ENSG00000197070	462.91	0.537481	0.000583688	0.00356226	0.0327605	0.0367293	0.306896	chr9	137612957	137614685	4e-15	+	137612957	137614685	0	6	49,51,155,75,177,127,	0,502,657,1182,1341,1601	-14.4	-13.4	18.2	-2.05	-2.96	-1.33
ENST00000461627	ENSG00000197070	462.91	0.537481	0.000583688	0.00356226	0.0327605	0.0367293	0.306896	chr9	137612951	137613741	5e-15	+	137612951	137613741	0	2	559,127,	0,663	-14.3	-13.3	26.9	-1.71	-2.51	-1.78
ENST00000466367	ENSG00000197070	462.91	0.537481	0.000583688	0.00356226	0.0327605	0.0367293	0.306896	chr9	137612932	137614211	4e-24	+	137612932	137614211	0	3	74,51,597,	0,527,682	-23.4	-21.7	15.2	-1.98	-2.88	-1.32
ENST00000471125	ENSG00000197070	462.91	0.537481	0.000583688	0.00356226	0.0327605	0.0367293	0.306896	chr9	137612941	137614366	1.3e-27	+	137612941	137614366	0	4	65,155,183,68,	0,673,1090,1357	-26.9	-25	14.8	-1.65	-2.43	-1.67
ENST00000475658	ENSG00000197070	462.91	0.537481	0.000583688	0.00356226	0.0327605	0.0367293	0.306896	chr9	137614343	137615218	7.6e-07	+	137614343	137615218	0	3	132,340,145,	0,215,730	-6.12	-5.73	16.2	-2.82	-3.99	-1.27
ENST00000491911	ENSG00000197070	462.91	0.537481	0.000583688	0.00356226	0.0327605	0.0367293	0.306896	chr9	137611649	137615260	5.4e-09	+	137611649	137615260	0	5	1357,51,600,177,702,	0,1810,1965,2649,2909	-8.27	-7.74	15.8	-4.78	-6.48	-0.849
ENST00000495220	ENSG00000197070	462.91	0.537481	0.000583688	0.00356226	0.0327605	0.0367293	0.306896	chr9	137612949	137614403	5e-19	+	137612949	137614403	0	5	57,98,155,183,105,	0,463,665,1082,1349	-18.3	-17	18.2	-1.39	-2.07	-1.25
ENST00000497877	ENSG00000197070	462.91	0.537481	0.000583688	0.00356226	0.0327605	0.0367293	0.306896	chr9	137612549	137614590	2e-24	+	137612549	137614590	0	7	24,111,51,155,183,177,32,	0,346,910,1065,1482,1749,2009	-23.7	-22	17.5	-2.18	-3.14	-1.61
ENST00000600406	ENSG00000087074	1800.84	0.249654	0.180275	0.529943	-0.0473011	0.0368602	0.307169	chr19	48874416	48874860	1.7e-08	+	48874416	48874860	0	1	444,	0	-7.78	-7.28	18.8	-2.71	-3.84	0.524
ENST00000258148	ENSG00000135679	9045.98	0.106265	0.257152	0.682138	0.0363762	0.036912	0.307436	chr12	68839429	68839721	5e-18	+	68839429	68839721	0	1	292,	0	-17.3	-16	47.9	-4.65	-6.33	4.14
ENST00000258149	ENSG00000135679	9045.98	0.106265	0.257152	0.682138	0.0363762	0.036912	0.307436	chr12	68841548	68842647	1.3e-15	+	68841548	68842647	0	1	1099,	0	-14.9	-13.8	46.3	-2.99	-4.22	1.25
ENST00000258149	ENSG00000135679	9045.98	0.106265	0.257152	0.682138	0.0363762	0.036912	0.307436	chr12	68836677	68839851	1e-14	+	68836677	68839851	0	2	72,578,	0,2596	-14	-13	41.6	-2.74	-3.89	2.98
ENST00000311420	ENSG00000135679	9045.98	0.106265	0.257152	0.682138	0.0363762	0.036912	0.307436	chr12	68839471	68839570	0.00041	+	68839471	68839570	0	1	99,	0	-3.39	-3.11	40.3	-2.18	-3.14	3.63
ENST00000348801	ENSG00000135679	9045.98	0.106265	0.257152	0.682138	0.0363762	0.036912	0.307436	chr12	68839350	68839799	1.3e-14	+	68839350	68839799	0	1	449,	0	-13.9	-12.9	41.1	-2.19	-3.15	2.71
ENST00000360430	ENSG00000135679	9045.98	0.106265	0.257152	0.682138	0.0363762	0.036912	0.307436	chr12	68839354	68839750	9.5e-09	+	68839354	68839750	0	1	396,	0	-8.02	-7.51	41.6	-3.56	-4.96	3.31
ENST00000393410	ENSG00000135679	9045.98	0.106265	0.257152	0.682138	0.0363762	0.036912	0.307436	chr12	68839409	68839752	1.9e-05	+	68839409	68839752	0	1	343,	0	-4.72	-4.4	39.4	-5.79	-7.71	4.27
ENST00000393417	ENSG00000135679	9045.98	0.106265	0.257152	0.682138	0.0363762	0.036912	0.307436	chr12	68839459	68839559	0.00013	+	68839459	68839559	0	1	100,	0	-3.89	-3.6	40.7	-2.09	-3.01	3.15
ENST00000478070	ENSG00000135679	9045.98	0.106265	0.257152	0.682138	0.0363762	0.036912	0.307436	chr12	68839404	68839750	5.8e-06	+	68839404	68839750	0	1	346,	0	-5.24	-4.9	41.5	-5.67	-7.56	4.14
ENST00000481186	ENSG00000135679	9045.98	0.106265	0.257152	0.682138	0.0363762	0.036912	0.307436	chr12	68839368	68839753	2.9e-09	+	68839368	68839753	0	1	385,	0	-8.54	-7.99	42.5	-3.83	-5.3	3.37
ENST00000496959	ENSG00000135679	9045.98	0.106265	0.257152	0.682138	0.0363762	0.036912	0.307436	chr12	68839350	68839799	2e-15	+	68839350	68839799	0	1	449,	0	-14.7	-13.6	41.1	-2.23	-3.21	2.71
ENST00000536089	ENSG00000135679	9045.98	0.106265	0.257152	0.682138	0.0363762	0.036912	0.307436	chr12	68839405	68839751	2.5e-06	+	68839405	68839751	0	1	346,	0	-5.6	-5.24	40.1	-5.75	-7.65	4.21
ENST00000537182	ENSG00000135679	9045.98	0.106265	0.257152	0.682138	0.0363762	0.036912	0.307436	chr12	68839415	68839753	7.9e-11	+	68839415	68839753	0	1	338,	0	-10.1	-9.45	40.4	-5.27	-7.07	4.22
ENST00000539479	ENSG00000135679	9045.98	0.106265	0.257152	0.682138	0.0363762	0.036912	0.307436	chr12	68839421	68839571	2.6e-06	+	68839421	68839571	0	1	150,	0	-5.58	-5.22	40.3	-2.7	-3.83	3.44
ENST00000540352	ENSG00000135679	9045.98	0.106265	0.257152	0.682138	0.0363762	0.036912	0.307436	chr12	68839361	68839752	4e-16	+	68839361	68839752	0	1	391,	0	-15.4	-14.3	39.4	-3.86	-5.34	3.39
ENST00000542502	ENSG00000135679	9045.98	0.106265	0.257152	0.682138	0.0363762	0.036912	0.307436	chr12	68839358	68839751	2.5e-15	+	68839358	68839751	0	1	393,	0	-14.6	-13.5	40.1	-3.73	-5.18	3.33
ENST00000219782	ENSG00000103495	2381.97	-2.05813	1	1	-0.0312152	0.0371175	0.308383	chr16	29807378	29808280	0.00011	+	29807378	29808280	0	2	450,51,	0,851	-3.96	-3.66	3.78	-1.66	-2.44	1.05
ENST00000322945	ENSG00000103495	2381.97	-2.05813	1	1	-0.0312152	0.0371175	0.308383	chr16	29807364	29808263	0.00087	+	29807364	29808263	0	2	464,34,	0,865	-3.06	-2.79	3.79	-1.65	-2.43	1.15
ENST00000322945	ENSG00000103495	2381.97	-2.05813	1	1	-0.0312152	0.0371175	0.308383	chr16	29806735	29806884	0.0037	+	29806735	29806884	0	1	149,	0	-2.43	-2.17	4.67	-1.84	-2.69	2.1
ENST00000567444	ENSG00000103495	2381.97	-2.05813	1	1	-0.0312152	0.0371175	0.308383	chr16	29807633	29808230	3.4e-06	+	29807633	29808230	0	2	195,1,	0,596	-5.47	-5.12	4.02	-1.58	-2.34	1.5
ENST00000314262	ENSG00000087269	2895.65	0.191503	0.129484	0.40935	0.0355916	0.0374009	0.309856	chr4	2956741	2963219	1.3e-05	-	2956741	2963219	0	3	70,135,95,	0,864,6383	-4.87	-4.54	3.09	-2.37	-3.39	3.02
ENST00000398071	ENSG00000087269	2895.65	0.191503	0.129484	0.40935	0.0355916	0.0374009	0.309856	chr4	2956757	2963184	0.00019	-	2956757	2963184	0	3	54,135,60,	0,848,6367	-3.71	-3.43	3.64	-1.31	-1.95	2.11
ENST00000502735	ENSG00000087269	2895.65	0.191503	0.129484	0.40935	0.0355916	0.0374009	0.309856	chr4	2956682	2956782	1.8e-05	-	2956682	2956782	0	1	100,	0	-4.74	-3.51	1.78	-3.13	-4.41	6.76
ENST00000605778	ENSG00000271122	946.07	1.63147	2.28e-35	1.33e-33	-0.0244417	0.0375077	0.310248	chr7	35696863	35698113	9.5e-08	+	35696863	35698113	0	1	1250,	0	-7.02	-6.57	13.5	-2.35	-3.37	1.06
ENST00000326775	ENSG00000196652	2309.7	0.343349	0.0772727	0.269966	0.040862	0.0378581	0.31155	chr7	99531297	99531845	0.00044	+	99531297	99531845	0	1	548,	0	-3.36	-3.08	13.8	-3.26	-4.58	1.62
ENST00000394170	ENSG00000196652	2309.7	0.343349	0.0772727	0.269966	0.040862	0.0378581	0.31155	chr7	99531275	99531925	0.00019	+	99531275	99531925	0	1	650,	0	-3.72	-3.44	19.4	-3.3	-4.63	1.69
ENST00000394170	ENSG00000196652	2309.7	0.343349	0.0772727	0.269966	0.040862	0.0378581	0.31155	chr7	99532273	99532674	2.1e-05	+	99532273	99532674	0	1	401,	0	-4.68	-4.36	24.8	-1.91	-2.78	2.71
ENST00000451158	ENSG00000196652	2309.7	0.343349	0.0772727	0.269966	0.040862	0.0378581	0.31155	chr7	99531543	99531790	0.0038	+	99531543	99531790	0	1	247,	0	-2.42	-2.16	14.5	-2.58	-3.67	1.82
ENST00000454175	ENSG00000196652	2309.7	0.343349	0.0772727	0.269966	0.040862	0.0378581	0.31155	chr7	99506448	99519877	3.2e-08	+	99506448	99519877	0	3	10,139,51,	0,6004,13378	-7.49	-6.01	2.14	-1.87	-2.72	2.57
ENST00000454175	ENSG00000196652	2309.7	0.343349	0.0772727	0.269966	0.040862	0.0378581	0.31155	chr7	99531115	99532808	3.2e-08	+	99531115	99532808	0	1	1693,	0	-7.49	-7.02	28	-3.5	-4.89	1.29
ENST00000301011	ENSG00000158545	1795.02	0.838966	0.000432639	0.00271245	-0.043003	0.0380337	0.312613	chr16	88631219	88631717	0.014	+	88631219	88631717	0	1	498,	0	-1.84	-1.59	25.8	-2.21	-3.18	1.93
ENST00000565583	ENSG00000158545	1795.02	0.838966	0.000432639	0.00271245	-0.043003	0.0380337	0.312613	chr16	88628802	88631736	1.3e-06	+	88628802	88631736	0	4	52,97,239,243,	0,1682,2298,2691	-5.87	-5.5	16.8	-1.52	-2.25	1.29
ENST00000566496	ENSG00000158545	1795.02	0.838966	0.000432639	0.00271245	-0.043003	0.0380337	0.312613	chr16	88628785	88631784	1.3e-14	+	88628785	88631784	0	3	69,97,684,	0,1699,2315	-13.9	-12.9	15.1	-2.5	-3.57	1.61
ENST00000266304	ENSG00000167074	116.495	-0.180674	0.714103	1	0.0587532	0.038525	0.315324	chr22	41397478	41397679	2.7e-06	+	41397478	41397679	0	1	201,	0	-5.57	-5.21	8.2	-1.74	-2.56	-1.18
ENST00000266304	ENSG00000167074	116.495	-0.180674	0.714103	1	0.0587532	0.038525	0.315324	chr22	41395831	41396231	1.2e-06	+	41395831	41396231	0	1	400,	0	-5.93	-4.6	3.67	-4.2	-5.76	-3.61
ENST00000406644	ENSG00000167074	116.495	-0.180674	0.714103	1	0.0587532	0.038525	0.315324	chr22	41397479	41397680	1.8e-06	+	41397479	41397680	0	1	201,	0	-5.75	-5.38	8	-1.73	-2.53	-1.17
ENST00000406644	ENSG00000167074	116.495	-0.180674	0.714103	1	0.0587532	0.038525	0.315324	chr22	41395835	41396235	2e-05	+	41395835	41396235	0	1	400,	0	-4.69	-3.47	3.75	-4.58	-6.23	-4.29
ENST00000321949	ENSG00000105662	218.338	2.4669	3.65e-18	8.55e-17	-0.0584392	0.0385779	0.315472	chr19	18775769	18777413	0.00015	+	18775769	18777413	0	2	52,243,	0,1401	-3.81	-3.52	7.4	-2.15	-3.09	-2.39
ENST00000338797	ENSG00000105662	218.338	2.4669	3.65e-18	8.55e-17	-0.0584392	0.0385779	0.315472	chr19	18775750	18777449	9.8e-05	+	18775750	18777449	0	2	71,279,	0,1420	-4.01	-3.71	8.75	-2.38	-3.41	-2.26
ENST00000594658	ENSG00000105662	218.338	2.4669	3.65e-18	8.55e-17	-0.0584392	0.0385779	0.315472	chr19	18775758	18777456	0.00035	+	18775758	18777456	0	2	63,286,	0,1412	-3.45	-3.17	7	-2.58	-3.67	-2.25
ENST00000601916	ENSG00000105662	218.338	2.4669	3.65e-18	8.55e-17	-0.0584392	0.0385779	0.315472	chr19	18775746	18777443	0.001	+	18775746	18777443	0	2	75,273,	0,1424	-2.98	-2.71	8.75	-2.28	-3.27	-2.23
ENST00000318934	ENSG00000089847	124.431	2.03396	2.58e-08	2.8e-07	-0.0703321	0.0389582	0.31667	chr19	4216932	4217229	3.9e-06	+	4216932	4217229	0	1	297,	0	-5.41	-4.13	5	-2.21	-3.18	-0.791
ENST00000369393	ENSG00000112159	23459.9	2.21464	6.15e-44	5.14e-42	0.028696	0.0388055	0.31667	chr6	89692566	89692816	8.1e-06	-	89692566	89692816	0	1	250,	0	-5.09	-4.76	11	-2.82	-3.99	-3.53
ENST00000597689	ENSG00000089847	124.431	2.03396	2.58e-08	2.8e-07	-0.0703321	0.0389582	0.31667	chr19	4216924	4217222	0.0018	+	4216924	4217222	0	1	298,	0	-2.75	-1.65	5.75	-2.29	-3.28	-0.839
ENST00000600132	ENSG00000089847	124.431	2.03396	2.58e-08	2.8e-07	-0.0703321	0.0389582	0.31667	chr19	4216921	4217220	0.0039	+	4216921	4217220	0	1	299,	0	-2.41	-1.33	6	-2.24	-3.22	-0.807
ENST00000629399	ENSG00000112159	23459.9	2.21464	6.15e-44	5.14e-42	0.028696	0.0388055	0.31667	chr6	89692595	89692796	3.9e-05	-	89692595	89692796	0	1	201,	0	-4.41	-4.1	8.75	-2.93	-4.14	-3.54
ENST00000450554	ENSG00000063244	3590.16	-0.262033	0.839648	1	-0.0441497	0.039023	0.316745	chr19	55654244	55654839	3.2e-11	+	55654244	55654839	0	1	595,	0	-10.5	-9.82	63.1	-1.77	-2.59	1.81
ENST00000587196	ENSG00000063244	3590.16	-0.262033	0.839648	1	-0.0441497	0.039023	0.316745	chr19	55659287	55660559	8.7e-09	+	55659287	55660559	0	3	58,45,44,	0,889,1228	-8.06	-7.54	2.21	-2.54	-3.62	1.6
ENST00000588850	ENSG00000063244	3590.16	-0.262033	0.839648	1	-0.0441497	0.039023	0.316745	chr19	55659235	55660557	2.5e-12	+	55659235	55660557	0	3	110,45,42,	0,941,1280	-11.6	-10.8	1.77	-2.8	-3.97	1.79
ENST00000532090	ENSG00000254470	816.679	0.456371	0.0450915	0.171543	0.0458951	0.0391486	0.31727	chr11	65777727	65779910	5.1e-09	-	65777727	65779910	0	1	2183,	0	-8.29	-7.76	48.6	-5.83	-7.76	-1.17
ENST00000536674	ENSG00000076382	5228.66	0.839945	4.57e-06	3.83e-05	0.0313063	0.03914	0.31727	chr17	28592616	28593003	5.6e-06	-	28592616	28593003	0	1	387,	0	-5.25	-4.91	7.14	-1.32	-1.96	-1.2
ENST00000404739	ENSG00000076685	1842.33	-0.0537268	0.585805	1	-0.0425303	0.0392906	0.318091	chr10	103089599	103089748	0.00047	-	103089599	103089748	0	1	149,	0	-3.33	-3.05	2.9	-2.18	-3.14	4.16
ENST00000254351	ENSG00000115884	3583.9	-1.81512	1	1	0.0365136	0.0398601	0.320377	chr2	20203834	20204085	0.0069	-	20203834	20204085	0	1	251,	0	-2.16	-1.9	3.22	-2.16	-3.12	0.665
ENST00000381150	ENSG00000115884	3583.9	-1.81512	1	1	0.0365136	0.0398601	0.320377	chr2	20224958	20225333	0.00032	-	20224958	20225333	0	2	128,72,	0,303	-3.49	-3.21	13.8	-1.72	-2.52	1.63
ENST00000381150	ENSG00000115884	3583.9	-1.81512	1	1	0.0365136	0.0398601	0.320377	chr2	20203832	20204132	0.00013	-	20203832	20204132	0	1	300,	0	-3.88	-3.59	2.89	-2.13	-3.07	0.73
ENST00000403076	ENSG00000115884	3583.9	-1.81512	1	1	0.0365136	0.0398601	0.320377	chr2	20201632	20201928	3.3e-07	-	20201632	20201928	0	1	296,	0	-6.48	-6.07	24.5	-1.54	-2.28	0.657
ENST00000374897	ENSG00000204267	2469.85	0.323077	0.0440532	0.168393	0.0303631	0.0412478	0.326169	chr6	32837816	32838680	2e-11	-	32837816	32838680	0	2	421,28,	0,836	-10.7	-9.98	14.9	-1.49	-2.21	-0.82
ENST00000374899	ENSG00000204267	2469.85	0.323077	0.0440532	0.168393	0.0303631	0.0412478	0.326169	chr6	32837862	32838677	6.3e-12	-	32837862	32838677	0	2	375,25,	0,790	-11.2	-10.4	15.9	-1.78	-2.6	-1.29
ENST00000620123	ENSG00000204267	2469.85	0.323077	0.0440532	0.168393	0.0303631	0.0412478	0.326169	chr6	32837856	32838670	2e-11	-	32837856	32838670	0	2	381,18,	0,796	-10.7	-9.93	17.3	-1.52	-2.25	-1.21
ENST00000332884	ENSG00000155016	189.411	-0.0827471	0.574479	1	0.084378	0.0416457	0.327608	chr4	107945253	107945453	0.00012	+	107945253	107945453	0	1	200,	0	-3.92	-2.76	3.25	-3	-4.23	-3.86
ENST00000508453	ENSG00000155016	189.411	-0.0827471	0.574479	1	0.084378	0.0416457	0.327608	chr4	107945274	107945474	5e-05	+	107945274	107945474	0	1	200,	0	-4.3	-3.11	3	-2.75	-3.89	-3.69
ENST00000341375	ENSG00000175048	1482.1	1.71175	1.12e-19	2.92e-18	0.036774	0.0417861	0.327902	chr6	157672946	157673343	5e-06	+	157672946	157673343	0	1	397,	0	-5.3	-4.96	32.8	-1.77	-2.59	-1.67
ENST00000359775	ENSG00000175048	1482.1	1.71175	1.12e-19	2.92e-18	0.036774	0.0417861	0.327902	chr6	157647309	157673858	1.6e-12	+	157647309	157673858	0	3	59,103,1135,	0,6215,25414	-11.8	-11	33.9	-4.86	-6.59	-2.28
ENST00000359775	ENSG00000175048	1482.1	1.71175	1.12e-19	2.92e-18	0.036774	0.0417861	0.327902	chr6	157381232	157592989	8.7e-09	+	157381232	157592989	0	3	1034,161,2,	0,161352,211755	-8.06	-7.55	24.5	-1.86	-2.71	-1.11
ENST00000359775	ENSG00000175048	1482.1	1.71175	1.12e-19	2.92e-18	0.036774	0.0417861	0.327902	chr6	157676599	157676800	2.2e-06	+	157676599	157676800	0	1	201,	0	-5.66	-5.3	9.75	-2.51	-3.58	-5.19
ENST00000414563	ENSG00000175048	1482.1	1.71175	1.12e-19	2.92e-18	0.036774	0.0417861	0.327902	chr6	157647304	157673846	0.001	+	157647304	157673846	0	3	64,103,1078,	0,6220,25464	-3	-2.73	31.6	-4.57	-6.22	-2.24
ENST00000422910	ENSG00000175048	1482.1	1.71175	1.12e-19	2.92e-18	0.036774	0.0417861	0.327902	chr6	157647332	157673529	1e-37	+	157647332	157673529	0	3	36,103,806,	0,6192,25391	-37	-34.8	31	-4.6	-6.25	-2.48
ENST00000517432	ENSG00000175048	1482.1	1.71175	1.12e-19	2.92e-18	0.036774	0.0417861	0.327902	chr6	157647332	157673529	6.3e-35	+	157647332	157673529	0	3	36,103,761,	0,6192,25436	-34.2	-32.1	26.2	-4.34	-5.94	-2.46
ENST00000523706	ENSG00000175048	1482.1	1.71175	1.12e-19	2.92e-18	0.036774	0.0417861	0.327902	chr6	157653541	157673887	6.3e-15	+	157653541	157673887	0	2	86,1164,	0,19182	-14.2	-13.2	27.7	-5.24	-7.04	-2.24
ENST00000344930	ENSG00000196247	1214.57	0.0828167	0.365585	0.849068	-0.0455227	0.0422273	0.328953	chr7	64708190	64708290	1.6e-06	+	64708190	64708290	0	1	100,	0	-5.8	-5.43	11.6	-2.38	-3.41	4.82
ENST00000344930	ENSG00000196247	1214.57	0.0828167	0.365585	0.849068	-0.0455227	0.0422273	0.328953	chr7	64709234	64709534	1.6e-09	+	64709234	64709534	0	1	300,	0	-8.8	-8.23	17.1	-3.67	-5.1	3.78
ENST00000395391	ENSG00000196247	1214.57	0.0828167	0.365585	0.849068	-0.0455227	0.0422273	0.328953	chr7	64708075	64708376	0.00072	+	64708075	64708376	0	1	301,	0	-3.14	-2.87	11.8	-3.24	-4.56	4.76
ENST00000395391	ENSG00000196247	1214.57	0.0828167	0.365585	0.849068	-0.0455227	0.0422273	0.328953	chr7	64709174	64709575	5e-11	+	64709174	64709575	0	1	401,	0	-10.3	-9.65	20.3	-3.8	-5.26	3.74
ENST00000423627	ENSG00000196247	1214.57	0.0828167	0.365585	0.849068	-0.0455227	0.0422273	0.328953	chr7	64708148	64708248	3.4e-07	+	64708148	64708248	0	1	100,	0	-6.47	-6.06	11	-2.32	-3.32	4.77
ENST00000423627	ENSG00000196247	1214.57	0.0828167	0.365585	0.849068	-0.0455227	0.0422273	0.328953	chr7	64709242	64709542	3.3e-10	+	64709242	64709542	0	1	300,	0	-9.48	-8.85	21.7	-3.67	-5.1	3.78
ENST00000613690	ENSG00000196247	1214.57	0.0828167	0.365585	0.849068	-0.0455227	0.0422273	0.328953	chr7	64709236	64709536	2.5e-12	+	64709236	64709536	0	1	300,	0	-11.6	-10.8	16.8	-3.72	-5.16	3.79
ENST00000613690	ENSG00000196247	1214.57	0.0828167	0.365585	0.849068	-0.0455227	0.0422273	0.328953	chr7	64708188	64708289	5.4e-09	+	64708188	64708289	0	1	101,	0	-8.27	-7.74	11.6	-2.31	-3.32	4.7
ENST00000620827	ENSG00000196247	1214.57	0.0828167	0.365585	0.849068	-0.0455227	0.0422273	0.328953	chr7	64708191	64708291	1e-08	+	64708191	64708291	0	1	100,	0	-8	-7.49	11	-2.25	-3.24	4.66
ENST00000620827	ENSG00000196247	1214.57	0.0828167	0.365585	0.849068	-0.0455227	0.0422273	0.328953	chr7	64709238	64709538	4e-12	+	64709238	64709538	0	1	300,	0	-11.4	-10.6	19.9	-3.47	-4.85	3.63
ENST00000329665	ENSG00000182318	596.313	1.52005	8.21e-22	2.42e-20	0.0278744	0.0425182	0.329552	chr19	58339295	58339794	1.6e-08	+	58339295	58339794	0	1	499,	0	-7.8	-7.3	21	-1.52	-2.24	-1.8
ENST00000434748	ENSG00000112787	1110.03	2.10997	6.57e-12	9.79e-11	-0.0537216	0.0424692	0.329552	chr12	132583149	132583945	0.00011	+	132583149	132583945	0	1	796,	0	-3.96	-3.66	8.57	-3.1	-4.37	-1.01
ENST00000292566	ENSG00000160993	175.786	-0.0289987	0.527636	0.988127	0.0739937	0.0425811	0.329584	chr7	102456922	102459670	4.1e-05	-	102456922	102459670	0	2	1059,67,	0,2681	-4.39	-4.08	14.8	-8.29	-10.6	-3.24
ENST00000490528	ENSG00000160993	175.786	-0.0289987	0.527636	0.988127	0.0739937	0.0425811	0.329584	chr7	102456930	102459666	3.8e-05	-	102456930	102459666	0	2	1051,63,	0,2673	-4.42	-4.12	14.3	-9.01	-11.4	-3.35
ENST00000418601	ENSG00000100226	7249.79	2.51298	1.77e-31	8.75e-30	-0.0376821	0.0429308	0.330725	chr22	38716040	38716795	5.6e-05	+	38716040	38716795	0	2	47,144,	0,611	-4.25	-3.95	4.44	-1.56	-2.31	2.93
ENST00000587730	ENSG00000123136	4196.53	-0.237005	0.880361	1	0.0385298	0.0429645	0.330725	chr19	14410095	14410929	6.2e-05	-	14410095	14410929	0	1	834,	0	-4.21	-3.9	4.6	-11.1	-13.7	4.87
ENST00000587730	ENSG00000123136	4196.53	-0.237005	0.880361	1	0.0385298	0.0429645	0.330725	chr19	14409147	14409803	6.2e-05	-	14409147	14409803	0	3	37,343,62,	0,155,594	-4.21	-3.9	7.17	-5.71	-7.6	2.81
ENST00000590556	ENSG00000123136	4196.53	-0.237005	0.880361	1	0.0385298	0.0429645	0.330725	chr19	14410742	14411078	1.6e-28	-	14410742	14411078	0	1	336,	0	-27.8	-24.8	5.67	-2.75	-3.9	1.69
ENST00000308511	ENSG00000158941	2114.14	0.0922667	0.245931	0.662852	0.0237884	0.0433821	0.332932	chr8	22614178	22614402	4.9e-06	+	22614178	22614402	0	2	136,13,	0,211	-5.31	-4.97	11.4	-3.91	-5.41	5.25
ENST00000520536	ENSG00000158941	2114.14	0.0922667	0.245931	0.662852	0.0237884	0.0433821	0.332932	chr8	22619299	22619681	0.0032	+	22619299	22619681	0	2	56,44,	0,338	-2.5	-2.23	2	-2.95	-4.16	2.82
ENST00000520536	ENSG00000158941	2114.14	0.0922667	0.245931	0.662852	0.0237884	0.0433821	0.332932	chr8	22619778	22620569	0.0032	+	22619778	22620569	0	1	791,	0	-2.5	-2.23	8	-11.8	-14.5	5.18
ENST00000521020	ENSG00000158941	2114.14	0.0922667	0.245931	0.662852	0.0237884	0.0433821	0.332932	chr8	22613978	22614432	0.0028	+	22613978	22614432	0	2	336,43,	0,411	-2.56	-2.29	47.8	-5.96	-7.9	5.02
ENST00000369541	ENSG00000116752	336.824	-2.80463	1	1	0.0463932	0.0434888	0.333421	chr1	114568055	114568206	1.4e-09	-	114568055	114568206	0	1	151,	0	-8.85	-8.28	10.7	-2.71	-3.85	3.25
ENST00000485021	ENSG00000116752	336.824	-2.80463	1	1	0.0463932	0.0434888	0.333421	chr1	114568031	114568230	1.2e-06	-	114568031	114568230	0	1	199,	0	-5.92	-5.54	10.6	-1.42	-2.1	2.44
ENST00000522938	ENSG00000276418	562.51	-1.915	1	1	-0.0357319	0.0442802	0.336517	chr8	79918908	79958263	3.8e-07	-	79918908	79958263	0	2	240,7,	0,39348	-6.42	-6.02	16.6	-2.14	-3.08	2.23
ENST00000362057	ENSG00000095397	2113.48	2.98526	1.83e-39	1.29e-37	-0.0470393	0.0443369	0.336704	chr9	114504870	114504970	0.0015	-	114504870	114504970	0	1	100,	0	-2.82	-1.72	4.25	-1.33	-1.98	-2.36
ENST00000362057	ENSG00000095397	2113.48	2.98526	1.83e-39	1.29e-37	-0.0470393	0.0443369	0.336704	chr9	114466308	114478766	0.0015	-	114466308	114478766	0	2	84,214,	0,12244	-2.82	-1.72	3.4	-1.37	-2.04	0.632
ENST00000362057	ENSG00000095397	2113.48	2.98526	1.83e-39	1.29e-37	-0.0470393	0.0443369	0.336704	chr9	114504276	114504722	0.0015	-	114504276	114504722	0	1	446,	0	-2.82	-2.55	3.75	-3.85	-5.32	-4.04
ENST00000391855	ENSG00000152904	438.314	-0.859029	0.999997	1	0.0322895	0.0444382	0.337062	chr1	235328667	235342023	4.9e-07	+	235328667	235342023	0	3	111,71,13,	0,13040,13343	-6.31	-5.92	5.75	-1.94	-2.82	3.03
ENST00000482013	ENSG00000152904	438.314	-0.859029	0.999997	1	0.0322895	0.0444382	0.337062	chr1	235328713	235329796	0.0014	+	235328713	235329796	0	2	65,76,	0,1007	-2.85	-2.58	5.88	-1.61	-2.37	2.56
ENST00000489692	ENSG00000152904	438.314	-0.859029	0.999997	1	0.0322895	0.0444382	0.337062	chr1	235328681	235329429	3.2e-24	+	235328681	235329429	0	2	97,317,	0,431	-23.5	-21.8	6.86	-1.66	-2.44	2.43
ENST00000477822	ENSG00000112029	768.629	-1.29363	1	1	0.0349028	0.0447405	0.338369	chr6	152973098	152973197	6.3e-10	-	152973098	152973197	0	1	99,	0	-9.2	-7.55	3.1	-1.42	-2.11	4.55
ENST00000324096	ENSG00000130479	544.796	0.0939244	0.367821	0.851769	-0.0511378	0.0448972	0.33863	chr19	17726521	17728058	2.5e-12	+	17726521	17728058	0	1	1537,	0	-11.6	-10.7	36	-6.01	-7.97	-1.55
ENST00000544059	ENSG00000130479	544.796	0.0939244	0.367821	0.851769	-0.0511378	0.0448972	0.33863	chr19	17726126	17728076	1.6e-06	+	17726126	17728076	0	1	1950,	0	-5.8	-5.43	34.9	-5.09	-6.86	-1.4
ENST00000594212	ENSG00000130479	544.796	0.0939244	0.367821	0.851769	-0.0511378	0.0448972	0.33863	chr19	17726198	17726543	1.6e-11	+	17726198	17726543	0	1	345,	0	-10.8	-10.1	15.9	-1.38	-2.05	-0.892
ENST00000361188	ENSG00000198901	2513.57	-0.0924909	0.659308	1	0.0401313	0.0450802	0.339133	chr15	90970495	90976698	1.7e-05	-	90970495	90976698	0	4	19,111,147,23,	0,3640,4089,6180	-4.77	-4.45	6.67	-4.77	-6.47	4.2
ENST00000361188	ENSG00000198901	2513.57	-0.0924909	0.659308	1	0.0401313	0.0450802	0.339133	chr15	90981765	90984051	1.7e-05	-	90981765	90984051	0	2	216,34,	0,2252	-4.77	-3.54	5.25	-3.59	-5.01	6.19
ENST00000416651	ENSG00000196290	475.327	-0.901728	1	1	0.0317877	0.045064	0.339133	chr2	200891962	200892253	2e-12	+	200891962	200892253	0	1	291,	0	-11.7	-10.9	11.6	-1.39	-2.06	-0.919
ENST00000555455	ENSG00000198901	2513.57	-0.0924909	0.659308	1	0.0401313	0.0450802	0.339133	chr15	90970483	90976679	6.3e-18	-	90970483	90976679	0	4	31,111,147,4,	0,3652,4101,6192	-17.2	-15.9	5.43	-4.48	-6.11	4.04
ENST00000559326	ENSG00000198901	2513.57	-0.0924909	0.659308	1	0.0401313	0.0450802	0.339133	chr15	90974200	90976720	3.2e-11	-	90974200	90976720	0	3	46,147,45,	0,384,2475	-10.5	-9.75	5	-3.34	-4.68	3.67
ENST00000380044	ENSG00000115204	1043.52	-1.4475	1	1	-0.0372174	0.0451205	0.339272	chr2	27309684	27309829	2.3e-06	-	27309684	27309829	0	1	145,	0	-5.63	-5.27	3.81	-1.62	-2.39	2.56
ENST00000402310	ENSG00000115204	1043.52	-1.4475	1	1	-0.0372174	0.0451205	0.339272	chr2	27309682	27309825	1e-06	-	27309682	27309825	0	1	143,	0	-5.98	-5.6	4.05	-1.41	-2.09	2.17
ENST00000620797	ENSG00000115204	1043.52	-1.4475	1	1	-0.0372174	0.0451205	0.339272	chr2	27309683	27309827	4.8e-05	-	27309683	27309827	0	1	144,	0	-4.32	-4.02	3.81	-1.54	-2.27	2.55
ENST00000587806	ENSG00000130165	616.648	-2.59996	1	1	0.0409967	0.0451673	0.339308	chr19	11553192	11553535	2.5e-06	-	11553192	11553535	0	1	343,	0	-5.6	-5.24	6.32	-1.91	-2.78	1.65
ENST00000392746	ENSG00000143390	1491.09	-1.13001	1	1	0.0316721	0.0453556	0.339863	chr1	151342686	151342834	0.0022	-	151342686	151342834	0	1	148,	0	-2.65	-2.39	4.86	-1.74	-2.56	-1.79
ENST00000433510	ENSG00000272763	265.642	0.65646	0.00139786	0.00794881	-0.0358394	0.0452915	0.339863	chr17	48636020	48646730	6.8e-06	-	48636020	48646730	0	2	753,126,	0,10584	-5.17	-4.84	15.2	-1.7	-2.5	-0.344
ENST00000452671	ENSG00000143390	1491.09	-1.13001	1	1	0.0316721	0.0453556	0.339863	chr1	151342548	151342843	4e-05	-	151342548	151342843	0	1	295,	0	-4.4	-4.09	5	-2.45	-3.5	-1.77
ENST00000262467	ENSG00000091592	7668.23	3.00348	4.33e-41	3.24e-39	-0.0372211	0.0460881	0.342397	chr17	5558927	5559028	4.7e-05	-	5558927	5559028	0	1	101,	0	-4.33	-4.03	8.8	-2.05	-2.97	-2.93
ENST00000360270	ENSG00000147065	3330.92	-2.75645	1	1	0.0308134	0.0461058	0.342397	chrX	65739050	65739151	0.0036	+	65739050	65739151	0	1	101,	0	-2.44	-2.18	2.06	-1.8	-2.64	1.82
ENST00000389501	ENSG00000135632	1389.84	0.578128	0.000103984	0.000722441	0.0240403	0.046939	0.345928	chr2	73225840	73226240	0.00011	+	73225840	73226240	0	1	400,	0	-3.96	-3.66	25.4	-2.58	-3.67	2.15
ENST00000261844	ENSG00000047346	996.182	0.657404	3.15e-05	0.000235188	-0.0312455	0.047337	0.346691	chr15	52608684	52609032	2.2e-08	-	52608684	52609032	0	1	348,	0	-7.66	-7.18	26.5	-1.46	-2.16	1.15
ENST00000399202	ENSG00000047346	996.182	0.657404	3.15e-05	0.000235188	-0.0312455	0.047337	0.346691	chr15	52608683	52609034	1.1e-07	-	52608683	52609034	0	1	351,	0	-6.96	-6.52	26.5	-1.55	-2.29	1.17
ENST00000534964	ENSG00000047346	996.182	0.657404	3.15e-05	0.000235188	-0.0312455	0.047337	0.346691	chr15	52608699	52609000	4.8e-09	-	52608699	52609000	0	1	301,	0	-8.32	-7.79	21	-1.4	-2.09	1.39
ENST00000546305	ENSG00000047346	996.182	0.657404	3.15e-05	0.000235188	-0.0312455	0.047337	0.346691	chr15	52608680	52609030	2.7e-08	-	52608680	52609030	0	1	350,	0	-7.57	-7.09	27.8	-1.41	-2.1	1.13
ENST00000310771	ENSG00000272752	4980.67	2.6831	2.49e-40	1.82e-38	-0.03162	0.0474834	0.346868	chr7	100359372	100367582	0.00026	+	100359372	100367582	0	2	165,234,	0,7976	-3.58	-3.3	10.5	-6.02	-7.98	3.02
ENST00000444874	ENSG00000272752	4980.67	2.6831	2.49e-40	1.82e-38	-0.03162	0.0474834	0.346868	chr7	100359003	100367614	8.3e-07	+	100359003	100367614	0	3	76,201,266,	0,333,8345	-6.08	-5.69	11.6	-5.86	-7.79	2.98
ENST00000374825	ENSG00000204256	10488.4	0.408845	0.114533	0.371835	-0.0597602	0.0475789	0.34723	chr6	32971846	32972496	0.00052	+	32971846	32972496	0	1	650,	0	-3.28	-3	8.17	-2.15	-3.1	-1.82
ENST00000374825	ENSG00000204256	10488.4	0.408845	0.114533	0.371835	-0.0597602	0.0475789	0.34723	chr6	32980605	32981056	2.1e-07	+	32980605	32981056	0	1	451,	0	-6.68	-6.26	59	-1.62	-2.38	2.18
ENST00000374825	ENSG00000204256	10488.4	0.408845	0.114533	0.371835	-0.0597602	0.0475789	0.34723	chr6	32978291	32979931	0.014	+	32978291	32979931	0	2	97,104,	0,1536	-1.85	-1.6	1.63	-1.69	-2.49	1.44
ENST00000374831	ENSG00000204256	10488.4	0.408845	0.114533	0.371835	-0.0597602	0.0475789	0.34723	chr6	32980612	32981059	9.1e-08	+	32980612	32981059	0	1	447,	0	-7.04	-6.6	76.5	-1.87	-2.73	2.2
ENST00000374831	ENSG00000204256	10488.4	0.408845	0.114533	0.371835	-0.0597602	0.0475789	0.34723	chr6	32978253	32979940	0.0033	+	32978253	32979940	0	2	135,113,	0,1574	-2.48	-2.22	1.75	-1.76	-2.58	1.33
ENST00000374831	ENSG00000204256	10488.4	0.408845	0.114533	0.371835	-0.0597602	0.0475789	0.34723	chr6	32971829	32972474	0.00049	+	32971829	32972474	0	1	645,	0	-3.31	-3.03	8.88	-2.39	-3.42	-1.85
ENST00000395287	ENSG00000204256	10488.4	0.408845	0.114533	0.371835	-0.0597602	0.0475789	0.34723	chr6	32980347	32981109	5.4e-07	+	32980347	32981109	0	2	117,528,	0,234	-6.27	-5.87	76.5	-1.99	-2.88	2.16
ENST00000395287	ENSG00000204256	10488.4	0.408845	0.114533	0.371835	-0.0597602	0.0475789	0.34723	chr6	32978309	32979160	0.00011	+	32978309	32979160	0	2	79,71,	0,780	-3.97	-3.67	1.92	-2.13	-3.06	1.42
ENST00000449025	ENSG00000204256	10488.4	0.408845	0.114533	0.371835	-0.0597602	0.0475789	0.34723	chr6	32980350	32981110	2.1e-06	+	32980350	32981110	0	2	114,529,	0,231	-5.68	-5.32	75.8	-2	-2.9	2.18
ENST00000449025	ENSG00000204256	10488.4	0.408845	0.114533	0.371835	-0.0597602	0.0475789	0.34723	chr6	32978307	32979945	2.1e-06	+	32978307	32979945	0	2	81,118,	0,1520	-5.68	-5.32	1.78	-2.19	-3.16	1.58
ENST00000449085	ENSG00000204256	10488.4	0.408845	0.114533	0.371835	-0.0597602	0.0475789	0.34723	chr6	32978307	32979945	2.1e-06	+	32978307	32979945	0	2	81,118,	0,1520	-5.68	-5.32	1.78	-2.19	-3.16	1.58
ENST00000449085	ENSG00000204256	10488.4	0.408845	0.114533	0.371835	-0.0597602	0.0475789	0.34723	chr6	32980350	32981110	2.1e-06	+	32980350	32981110	0	2	114,529,	0,231	-5.68	-5.32	75.8	-2	-2.9	2.18
ENST00000469132	ENSG00000204256	10488.4	0.408845	0.114533	0.371835	-0.0597602	0.0475789	0.34723	chr6	32980379	32981089	0.0017	+	32980379	32981089	0	2	85,508,	0,202	-2.77	-2.5	41.2	-1.95	-2.84	2.37
ENST00000482914	ENSG00000204256	10488.4	0.408845	0.114533	0.371835	-0.0597602	0.0475789	0.34723	chr6	32978244	32979933	0.014	+	32978244	32979933	0	2	144,106,	0,1583	-1.86	-1.6	1.67	-1.61	-2.37	1.28
ENST00000482914	ENSG00000204256	10488.4	0.408845	0.114533	0.371835	-0.0597602	0.0475789	0.34723	chr6	32980607	32981057	1.7e-06	+	32980607	32981057	0	1	450,	0	-5.78	-5.41	80.9	-1.75	-2.57	2.23
ENST00000482914	ENSG00000204256	10488.4	0.408845	0.114533	0.371835	-0.0597602	0.0475789	0.34723	chr6	32971847	32972496	0.00065	+	32971847	32972496	0	1	649,	0	-3.19	-2.91	8.17	-2.19	-3.15	-1.87
ENST00000495733	ENSG00000204256	10488.4	0.408845	0.114533	0.371835	-0.0597602	0.0475789	0.34723	chr6	32971869	32972461	8.3e-05	+	32971869	32972461	0	1	592,	0	-4.08	-3.78	9.14	-2.63	-3.75	-1.94
ENST00000607833	ENSG00000204256	10488.4	0.408845	0.114533	0.371835	-0.0597602	0.0475789	0.34723	chr6	32972664	32974497	3.4e-05	+	32972664	32974497	0	2	263,36,	0,1797	-4.47	-4.16	3.46	-2.36	-3.38	-2.1
ENST00000607833	ENSG00000204256	10488.4	0.408845	0.114533	0.371835	-0.0597602	0.0475789	0.34723	chr6	32972315	32972466	0.00076	+	32972315	32972466	0	1	151,	0	-3.12	-2.85	3.39	-1.41	-2.09	-2.02
ENST00000522518	ENSG00000183665	1748.67	0.640676	0.000220325	0.00145487	-0.03393	0.047798	0.34745	chr8	124452547	124452741	4e-13	+	124452547	124452741	0	1	194,	0	-12.4	-11.5	36.6	-1.43	-2.12	-0.564
ENST00000378119	ENSG00000112308	2850.58	-0.147258	0.704281	1	0.0481202	0.047961	0.347584	chr6	24720337	24720836	4e-13	-	24720337	24720836	0	1	499,	0	-12.4	-11.5	28.3	-1.82	-2.66	2.03
ENST00000360521	ENSG00000170525	4359.92	1.20812	7.34e-09	8.41e-08	0.0387052	0.0480548	0.347941	chr10	6226328	6234028	1e-09	+	6226328	6234028	0	3	37,23,1134,	0,1867,6566	-9	-8.42	32.7	-1.41	-2.09	0.534
ENST00000379775	ENSG00000170525	4359.92	1.20812	7.34e-09	8.41e-08	0.0387052	0.0480548	0.347941	chr10	6226313	6234038	1.3e-09	+	6226313	6234038	0	2	52,1144,	0,6581	-8.9	-8.32	34.7	-2.12	-3.06	0.668
ENST00000379789	ENSG00000170525	4359.92	1.20812	7.34e-09	8.41e-08	0.0387052	0.0480548	0.347941	chr10	6226330	6233998	6.5e-10	+	6226330	6233998	0	2	35,1104,	0,6564	-9.19	-8.58	36.2	-1.65	-2.43	0.608
ENST00000441549	ENSG00000140992	2229.68	1.11783	6.19e-11	8.49e-10	0.0275028	0.0491249	0.352261	chr16	2597722	2597920	7.9e-30	+	2597722	2597920	0	1	198,	0	-29.1	-27.2	10.6	-1.56	-2.3	3.2
ENST00000626572	ENSG00000224699	61.3356	-0.253721	0.694803	1	0.0843016	0.0495683	0.353494	chr1	110347264	110347712	7.2e-07	+	110347264	110347712	0	1	448,	0	-6.14	-5.75	10.7	-1.31	-1.95	-1.16
ENST00000267811	ENSG00000140262	2229.08	0.54741	0.00239843	0.0129912	0.0320033	0.0496851	0.353842	chr15	56918723	56918824	7.2e-05	+	56918723	56918824	0	1	101,	0	-4.14	-2.95	1.8	-1.58	-2.33	5.33
ENST00000438423	ENSG00000140262	2229.08	0.54741	0.00239843	0.0129912	0.0320033	0.0496851	0.353842	chr15	56918722	56918822	0.00033	+	56918722	56918822	0	1	100,	0	-3.48	-2.34	1.8	-1.58	-2.33	5.33
ENST00000647234	ENSG00000103197	3314.67	2.02289	2.73e-32	1.4e-30	-0.0300966	0.0497753	0.354323	chr16	2053838	2054237	8.5e-05	+	2053838	2054237	0	1	399,	0	-4.07	-2.9	5.25	-6.31	-8.32	2.37
ENST00000370334	ENSG00000149658	1281.63	0.405764	0.00182397	0.0101477	0.0233299	0.0500423	0.355466	chr20	63196615	63215577	1.8e-06	-	63196615	63215577	0	3	119,80,1,	0,17248,18961	-5.74	-5.38	3.5	-2.52	-3.59	3.41
ENST00000301280	ENSG00000167670	4545.13	1.28838	5.24e-07	4.91e-06	0.0419494	0.0507309	0.357968	chr19	4408997	4409745	2e-15	+	4408997	4409745	0	1	748,	0	-14.7	-13.6	38.5	-1.58	-2.33	0.597
ENST00000332127	ENSG00000058673	16133.5	0.773527	0.000797533	0.00474638	0.0398039	0.0507774	0.358031	chr1	203796402	203802653	1.3e-07	+	203796402	203802653	0	3	94,54,2,	0,5172,6249	-6.87	-6.43	3.69	-1.54	-2.28	2.66
ENST00000332127	ENSG00000058673	16133.5	0.773527	0.000797533	0.00474638	0.0398039	0.0507774	0.358031	chr1	203847319	203847569	1.4e-05	+	203847319	203847569	0	1	250,	0	-4.84	-4.52	3.52	-1.48	-2.19	2.28
ENST00000332127	ENSG00000058673	16133.5	0.773527	0.000797533	0.00474638	0.0398039	0.0507774	0.358031	chr1	203853577	203853876	7.9e-17	+	203853577	203853876	0	1	299,	0	-16.1	-14.9	11.8	-1.33	-1.98	0.774
ENST00000367210	ENSG00000058673	16133.5	0.773527	0.000797533	0.00474638	0.0398039	0.0507774	0.358031	chr1	203847208	203847557	3.6e-07	+	203847208	203847557	0	1	349,	0	-6.44	-6.03	3.21	-1.52	-2.26	1.84
ENST00000367212	ENSG00000058673	16133.5	0.773527	0.000797533	0.00474638	0.0398039	0.0507774	0.358031	chr1	203847324	203847571	5.4e-06	+	203847324	203847571	0	1	247,	0	-5.27	-4.93	3.73	-1.58	-2.33	2.39
ENST00000367212	ENSG00000058673	16133.5	0.773527	0.000797533	0.00474638	0.0398039	0.0507774	0.358031	chr1	203796412	203802967	1.6e-11	+	203796412	203802967	0	3	84,54,11,	0,5162,6544	-10.8	-10.1	4.97	-1.61	-2.37	3.04
ENST00000367214	ENSG00000058673	16133.5	0.773527	0.000797533	0.00474638	0.0398039	0.0507774	0.358031	chr1	203796414	203796563	3.8e-05	+	203796414	203796563	0	1	149,	0	-4.42	-4.11	5.77	-1.78	-2.61	3.62
ENST00000495527	ENSG00000058673	16133.5	0.773527	0.000797533	0.00474638	0.0398039	0.0507774	0.358031	chr1	203799740	203799890	1e-05	+	203799740	203799890	0	1	150,	0	-4.98	-4.65	6.83	-1.81	-2.65	4.58
ENST00000638800	ENSG00000058673	16133.5	0.773527	0.000797533	0.00474638	0.0398039	0.0507774	0.358031	chr1	203847186	203847536	4.3e-05	+	203847186	203847536	0	1	350,	0	-4.37	-4.07	4.4	-1.3	-1.94	2.12
ENST00000639812	ENSG00000058673	16133.5	0.773527	0.000797533	0.00474638	0.0398039	0.0507774	0.358031	chr1	203798464	203798665	1.3e-08	+	203798464	203798665	0	1	201,	0	-7.89	-7.39	17.9	-1.85	-2.7	2.12
ENST00000639812	ENSG00000058673	16133.5	0.773527	0.000797533	0.00474638	0.0398039	0.0507774	0.358031	chr1	203840373	203847532	1.5e-06	+	203840373	203847532	0	2	1,349,	0,6810	-5.81	-5.44	3.73	-1.31	-1.95	2.13
ENST00000639812	ENSG00000058673	16133.5	0.773527	0.000797533	0.00474638	0.0398039	0.0507774	0.358031	chr1	203797117	203797767	4e-18	+	203797117	203797767	0	1	650,	0	-17.4	-16.1	28.9	-1.98	-2.87	1.61
ENST00000639812	ENSG00000058673	16133.5	0.773527	0.000797533	0.00474638	0.0398039	0.0507774	0.358031	chr1	203800260	203800461	4.3e-05	+	203800260	203800461	0	1	201,	0	-4.37	-4.07	12.9	-1.5	-2.22	2.63
ENST00000640465	ENSG00000058673	16133.5	0.773527	0.000797533	0.00474638	0.0398039	0.0507774	0.358031	chr1	203847317	203847566	1e-05	+	203847317	203847566	0	1	249,	0	-4.98	-4.65	3.21	-1.36	-2.03	2.07
ENST00000319888	ENSG00000101574	494.592	0.562059	0.000361101	0.00228909	0.0313153	0.0509056	0.358288	chr18	2567570	2571262	5.2e-06	-	2567570	2571262	0	2	84,114,	0,3578	-5.28	-4.01	4.25	-1.35	-2.01	4.07
ENST00000439174	ENSG00000120063	2780.27	-0.649383	0.997105	1	0.0402561	0.0508804	0.358288	chr17	65014293	65014791	7.9e-16	-	65014293	65014791	0	1	498,	0	-15.1	-14	26.6	-2.04	-2.95	1.63
ENST00000541118	ENSG00000120063	2780.27	-0.649383	0.997105	1	0.0402561	0.0508804	0.358288	chr17	65014320	65014756	6.3e-12	-	65014320	65014756	0	1	436,	0	-11.2	-10.4	31.4	-2.41	-3.45	1.34
ENST00000611267	ENSG00000167562	530.18	1.36517	2.65e-14	4.77e-13	-0.0323569	0.0510279	0.358503	chr19	52555505	52556168	4e-08	+	52555505	52556168	0	2	22,473,	0,190	-7.4	-6.94	10.2	-1.34	-2	2.51
ENST00000333256	ENSG00000184281	564.939	-0.482297	0.838363	1	0.0838747	0.0514725	0.359365	chr11	2402327	2403826	2e-14	+	2402327	2403826	0	2	123,1216,	0,283	-13.7	-12.7	13.6	-2.63	-3.74	-0.949
ENST00000380996	ENSG00000184281	564.939	-0.482297	0.838363	1	0.0838747	0.0514725	0.359365	chr11	2400786	2403828	4e-15	+	2400786	2403828	0	4	12,157,42,984,	0,1507,1824,2058	-14.4	-13.4	13.6	-2.09	-3.01	-1.06
ENST00000467308	ENSG00000184281	564.939	-0.482297	0.838363	1	0.0838747	0.0514725	0.359365	chr11	2403145	2403831	0.0012	+	2403145	2403831	0	2	4,315,	0,371	-2.93	-2.66	11.2	-2.29	-3.28	-3.65
ENST00000292530	ENSG00000160961	585.836	1.45361	1.11e-11	1.62e-10	-0.0348419	0.0516939	0.359403	chr19	14718429	14718728	1.5e-06	+	14718429	14718728	0	1	299,	0	-5.81	-5.45	8.67	-2.69	-3.82	2.98
ENST00000367694	ENSG00000135870	7790	1.66407	1.13e-23	3.69e-22	0.0284656	0.0518822	0.359403	chr1	173938807	173943458	0.00081	-	173938807	173943458	0	3	67,116,17,	0,2457,4634	-3.09	-1.97	2.43	-1.36	-2.02	2.17
ENST00000374085	ENSG00000244005	853.468	0.376092	0.00788532	0.0377961	0.0245641	0.0515498	0.359403	chr20	35669047	35669348	2.5e-06	-	35669047	35669348	0	1	301,	0	-5.61	-4.31	6.6	-1.55	-2.29	-1.51
ENST00000374092	ENSG00000244005	853.468	0.376092	0.00788532	0.0377961	0.0245641	0.0515498	0.359403	chr20	35669041	35669338	1.8e-06	-	35669041	35669338	0	1	297,	0	-5.75	-4.44	6.4	-1.33	-1.98	-1.1
ENST00000578492	ENSG00000215769	2039.04	2.9291	2.2e-95	1.05e-92	-0.0261923	0.0515037	0.359403	chr17	64750595	64751877	0.00091	-	64750595	64751877	0	2	128,71,	0,1211	-3.04	-2.77	8.83	-2.21	-3.18	-3.21
ENST00000598161	ENSG00000160961	585.836	1.45361	1.11e-11	1.62e-10	-0.0348419	0.0516939	0.359403	chr19	14718421	14718767	7.6e-07	+	14718421	14718767	0	1	346,	0	-6.12	-5.73	9.2	-2.73	-3.87	2.93
ENST00000625275	ENSG00000104679	369.715	-0.717114	0.990071	1	0.0494744	0.0518535	0.359403	chr8	23289895	23290468	6.2e-08	+	23289895	23290468	0	2	30,417,	0,156	-7.21	-6.75	19.9	-1.38	-2.05	2.11
ENST00000325418	ENSG00000177602	821.675	0.978126	1.85e-05	0.000143129	0.037914	0.0523618	0.360243	chr17	3725799	3726399	6.9e-07	+	3725799	3726399	0	1	600,	0	-6.16	-5.78	26.2	-1.36	-2.03	1.54
ENST00000340553	ENSG00000170802	2958.7	0.0208668	0.463947	0.945012	0.0393496	0.05326	0.363501	chr2	48375077	48375574	1e-19	+	48375077	48375574	0	1	497,	0	-19	-17.5	70	-2.17	-3.12	1.96
ENST00000340911	ENSG00000175787	238.68	0.643878	0.000165172	0.00111191	-0.0308452	0.0532401	0.363501	chr9	94300807	94301255	4.1e-07	+	94300807	94301255	0	1	448,	0	-6.39	-5.99	13	-3.52	-4.92	-1.39
ENST00000376896	ENSG00000198963	2334.21	-0.331149	0.931962	1	0.0412633	0.0533446	0.363501	chr9	74497662	74630359	7.4e-07	+	74497662	74630359	0	2	321,78,	0,132619	-6.13	-5.75	8.08	-2	-2.9	2.22
ENST00000395395	ENSG00000175787	238.68	0.643878	0.000165172	0.00111191	-0.0308452	0.0532401	0.363501	chr9	94300808	94301256	1.3e-07	+	94300808	94301256	0	1	448,	0	-6.9	-6.46	13	-3.53	-4.93	-1.4
ENST00000573584	ENSG00000108559	2450.04	-0.0669284	0.612358	1	0.0364148	0.0532279	0.363501	chr17	5419912	5420061	1.5e-05	-	5419912	5420061	0	1	149,	0	-4.83	-3.6	4.75	-1.85	-2.7	1.83
ENST00000573584	ENSG00000108559	2450.04	-0.0669284	0.612358	1	0.0364148	0.0532279	0.363501	chr17	5419616	5419715	1.5e-05	-	5419616	5419715	0	1	99,	0	-4.83	-4.51	2.75	-1.47	-2.17	3.87
ENST00000616844	ENSG00000170802	2958.7	0.0208668	0.463947	0.945012	0.0393496	0.05326	0.363501	chr2	48375174	48375516	1.2e-06	+	48375174	48375516	0	1	342,	0	-5.93	-5.55	72	-1.93	-2.81	1.88
ENST00000400198	ENSG00000134884	3543.57	0.826812	0.000808772	0.00480742	-0.0426495	0.0536067	0.364409	chr13	106568013	106568114	3.2e-10	-	106568013	106568114	0	1	101,	0	-9.49	-8.86	2.5	-1.59	-2.35	5.54
ENST00000267064	ENSG00000139613	4092.06	0.803402	3.29e-05	0.00024564	-0.0337001	0.054347	0.365922	chr12	56163493	56163743	0.00039	-	56163493	56163743	0	1	250,	0	-3.41	-3.13	3.62	-2.63	-3.74	3.19
ENST00000267064	ENSG00000139613	4092.06	0.803402	3.29e-05	0.00024564	-0.0337001	0.054347	0.365922	chr12	56165660	56169653	5.2e-05	-	56165660	56169653	0	3	39,135,125,	0,2399,3868	-4.28	-3.98	2.54	-1.33	-1.97	1.55
ENST00000267064	ENSG00000139613	4092.06	0.803402	3.29e-05	0.00024564	-0.0337001	0.054347	0.365922	chr12	56165411	56165561	5.2e-05	-	56165411	56165561	0	1	150,	0	-4.28	-3.09	2.4	-1.62	-2.38	5.61
ENST00000347471	ENSG00000139613	4092.06	0.803402	3.29e-05	0.00024564	-0.0337001	0.054347	0.365922	chr12	56165644	56169638	1.8e-05	-	56165644	56169638	0	3	55,135,110,	0,2415,3884	-4.74	-4.42	2.47	-2.22	-3.19	1.66
ENST00000347471	ENSG00000139613	4092.06	0.803402	3.29e-05	0.00024564	-0.0337001	0.054347	0.365922	chr12	56163528	56164661	1.8e-05	-	56163528	56164661	0	2	237,14,	0,1119	-4.74	-4.42	3.38	-2.95	-4.16	3.58
ENST00000394023	ENSG00000139613	4092.06	0.803402	3.29e-05	0.00024564	-0.0337001	0.054347	0.365922	chr12	56163528	56164314	7.1e-06	-	56163528	56164314	0	2	237,12,	0,774	-5.15	-4.81	3.38	-2.73	-3.87	3.61
ENST00000394023	ENSG00000139613	4092.06	0.803402	3.29e-05	0.00024564	-0.0337001	0.054347	0.365922	chr12	56165625	56169668	7.1e-06	-	56165625	56169668	0	3	74,135,140,	0,2434,3903	-5.15	-4.81	2.47	-1.52	-2.25	1.48
ENST00000394023	ENSG00000139613	4092.06	0.803402	3.29e-05	0.00024564	-0.0337001	0.054347	0.365922	chr12	56165427	56165527	7.1e-06	-	56165427	56165527	0	1	100,	0	-5.15	-3.88	1.71	-1.35	-2	4.58
ENST00000550164	ENSG00000139613	4092.06	0.803402	3.29e-05	0.00024564	-0.0337001	0.054347	0.365922	chr12	56163525	56164311	3.2e-05	-	56163525	56164311	0	2	240,9,	0,777	-4.5	-4.19	3.89	-2.36	-3.39	3.51
ENST00000550164	ENSG00000139613	4092.06	0.803402	3.29e-05	0.00024564	-0.0337001	0.054347	0.365922	chr12	56165392	56165541	2.6e-05	-	56165392	56165541	0	1	149,	0	-4.59	-4.27	2.67	-1.65	-2.42	4.63
ENST00000550164	ENSG00000139613	4092.06	0.803402	3.29e-05	0.00024564	-0.0337001	0.054347	0.365922	chr12	56165639	56169632	2.6e-05	-	56165639	56169632	0	3	60,135,104,	0,2420,3889	-4.59	-4.27	2.68	-1.92	-2.79	1.61
ENST00000552674	ENSG00000139613	4092.06	0.803402	3.29e-05	0.00024564	-0.0337001	0.054347	0.365922	chr12	56165409	56165559	7.6e-06	-	56165409	56165559	0	1	150,	0	-5.12	-3.86	2.23	-1.48	-2.2	5.5
ENST00000552674	ENSG00000139613	4092.06	0.803402	3.29e-05	0.00024564	-0.0337001	0.054347	0.365922	chr12	56163493	56164674	7.6e-06	-	56163493	56164674	0	2	272,27,	0,1154	-5.12	-4.79	3.62	-3.79	-5.25	4.02
ENST00000552674	ENSG00000139613	4092.06	0.803402	3.29e-05	0.00024564	-0.0337001	0.054347	0.365922	chr12	56165657	56169651	7.6e-06	-	56165657	56169651	0	3	42,135,123,	0,2402,3871	-5.12	-4.79	2.55	-1.32	-1.97	1.57
ENST00000313093	ENSG00000180448	642.847	0.992061	0.000427808	0.00268315	0.0542864	0.0544538	0.365938	chr19	1085783	1086628	7.9e-26	+	1085783	1086628	0	1	845,	0	-25.1	-23.4	26	-1.35	-2	-0.843
ENST00000586866	ENSG00000180448	642.847	0.992061	0.000427808	0.00268315	0.0542864	0.0544538	0.365938	chr19	1085783	1086628	5e-27	+	1085783	1086628	0	1	845,	0	-26.3	-24.5	26	-1.33	-1.98	-0.838
ENST00000587602	ENSG00000180448	642.847	0.992061	0.000427808	0.00268315	0.0542864	0.0544538	0.365938	chr19	1085783	1086628	1e-25	+	1085783	1086628	0	1	845,	0	-25	-23.2	26	-1.35	-2	-0.843
ENST00000591169	ENSG00000180448	642.847	0.992061	0.000427808	0.00268315	0.0542864	0.0544538	0.365938	chr19	1085788	1086579	2e-13	+	1085788	1086579	0	1	791,	0	-12.7	-11.8	25.3	-1.41	-2.09	-0.903
ENST00000440172	ENSG00000122778	2135.6	2.29196	5.07e-49	5.37e-47	-0.0307365	0.0547446	0.366175	chr7	138837270	138837770	2.2e-06	-	138837270	138837770	0	1	500,	0	-5.66	-5.29	16.2	-1.71	-2.51	-0.381
ENST00000440172	ENSG00000122778	2135.6	2.29196	5.07e-49	5.37e-47	-0.0307365	0.0547446	0.366175	chr7	138917128	138917278	6.3e-05	-	138917128	138917278	0	1	150,	0	-4.2	-3.02	4.75	-2.28	-3.27	-1.84
ENST00000265636	ENSG00000110075	3565.27	0.201318	0.0955862	0.321071	0.0293609	0.0551425	0.367588	chr11	68609912	68613255	3e-06	+	68609912	68613255	0	2	111,190,	0,3153	-5.53	-5.18	4.43	-3.27	-4.6	4.36
ENST00000265637	ENSG00000110075	3565.27	0.201318	0.0955862	0.321071	0.0293609	0.0551425	0.367588	chr11	68603489	68613242	2.6e-06	+	68603489	68613242	0	3	3,120,177,	0,6414,9576	-5.59	-5.23	4.18	-3.86	-5.34	4.41
ENST00000393800	ENSG00000110075	3565.27	0.201318	0.0955862	0.321071	0.0293609	0.0551425	0.367588	chr11	68603484	68613237	3.9e-07	+	68603484	68613237	0	3	8,120,172,	0,6419,9581	-6.41	-6	5	-3.72	-5.17	3.74
ENST00000393801	ENSG00000110075	3565.27	0.201318	0.0955862	0.321071	0.0293609	0.0551425	0.367588	chr11	68609903	68613244	3.5e-07	+	68609903	68613244	0	2	120,179,	0,3162	-6.46	-6.06	4.6	-3.57	-4.97	4.37
ENST00000524845	ENSG00000110075	3565.27	0.201318	0.0955862	0.321071	0.0293609	0.0551425	0.367588	chr11	68603465	68613068	2e-09	+	68603465	68613068	0	3	27,120,3,	0,6438,9600	-8.7	-7.1	2.83	-1.48	-2.2	3.36
ENST00000524904	ENSG00000110075	3565.27	0.201318	0.0955862	0.321071	0.0293609	0.0551425	0.367588	chr11	68603474	68613228	6.2e-07	+	68603474	68613228	0	3	18,120,163,	0,6429,9591	-6.21	-5.82	4.5	-3.24	-4.56	3.77
ENST00000525152	ENSG00000110075	3565.27	0.201318	0.0955862	0.321071	0.0293609	0.0551425	0.367588	chr11	68610016	68613253	1.7e-09	+	68610016	68613253	0	2	7,188,	0,3049	-8.78	-8.21	4.43	-2.36	-3.38	4.07
ENST00000526307	ENSG00000110075	3565.27	0.201318	0.0955862	0.321071	0.0293609	0.0551425	0.367588	chr11	68603463	68613248	3.9e-10	+	68603463	68613248	0	4	29,18,120,183,	0,6147,6440,9602	-9.41	-8.79	4.14	-3.76	-5.21	3.84
ENST00000527403	ENSG00000110075	3565.27	0.201318	0.0955862	0.321071	0.0293609	0.0551425	0.367588	chr11	68603475	68613227	7.4e-07	+	68603475	68613227	0	3	17,120,162,	0,6428,9590	-6.13	-5.75	4.5	-3.25	-4.56	3.77
ENST00000529710	ENSG00000110075	3565.27	0.201318	0.0955862	0.321071	0.0293609	0.0551425	0.367588	chr11	68603487	68614656	7.4e-05	+	68603487	68614656	0	3	5,120,25,	0,6416,11144	-4.13	-2.95	3	-1.7	-2.5	3.51
ENST00000530734	ENSG00000110075	3565.27	0.201318	0.0955862	0.321071	0.0293609	0.0551425	0.367588	chr11	68613058	68613250	6.2e-09	+	68613058	68613250	0	1	192,	0	-8.21	-7.69	4.3	-2.08	-3	3.75
ENST00000534190	ENSG00000110075	3565.27	0.201318	0.0955862	0.321071	0.0293609	0.0551425	0.367588	chr11	68603455	68613255	2.1e-06	+	68603455	68613255	0	3	37,120,190,	0,6448,9610	-5.68	-5.31	4.43	-3.07	-4.33	3.26
ENST00000534534	ENSG00000110075	3565.27	0.201318	0.0955862	0.321071	0.0293609	0.0551425	0.367588	chr11	68603488	68613239	7.2e-07	+	68603488	68613239	0	3	4,120,174,	0,6415,9577	-6.14	-5.75	4.4	-4	-5.52	4.46
ENST00000371964	ENSG00000148291	205.792	-1.96134	0.999998	1	0.0662071	0.0552391	0.36762	chr9	133360016	133360400	0.0014	+	133360016	133360400	0	2	113,136,	0,248	-2.84	-1.74	6.25	-2.04	-2.95	5.29
ENST00000582322	ENSG00000170677	180.589	0.516477	0.0072222	0.0350197	-0.0387793	0.0553052	0.36762	chr18	70325283	70326274	1.9e-08	+	70325283	70326274	0	1	991,	0	-7.73	-7.24	13	-1.4	-2.08	1.54
ENST00000304895	ENSG00000169919	1437.1	-0.27419	0.895361	1	-0.0344931	0.0554147	0.368135	chr7	65960783	65960984	6.3e-08	-	65960783	65960984	0	1	201,	0	-7.2	-6.74	2.33	-2.36	-3.38	2.04
ENST00000421103	ENSG00000169919	1437.1	-0.27419	0.895361	1	-0.0344931	0.0554147	0.368135	chr7	65960799	65960999	2.3e-06	-	65960799	65960999	0	1	200,	0	-5.63	-5.27	2.17	-2.83	-4	2.22
ENST00000430730	ENSG00000169919	1437.1	-0.27419	0.895361	1	-0.0344931	0.0554147	0.368135	chr7	65960795	65960991	8.5e-07	-	65960795	65960991	0	1	196,	0	-6.07	-5.68	2.11	-2.8	-3.97	2.22
ENST00000447929	ENSG00000169919	1437.1	-0.27419	0.895361	1	-0.0344931	0.0554147	0.368135	chr7	65960796	65960995	3.5e-06	-	65960796	65960995	0	1	199,	0	-5.45	-5.1	2.14	-2.79	-3.95	2.18
ENST00000466883	ENSG00000169919	1437.1	-0.27419	0.895361	1	-0.0344931	0.0554147	0.368135	chr7	65960785	65960983	8.5e-10	-	65960785	65960983	0	1	198,	0	-9.07	-8.47	2.33	-2.19	-3.15	2.15
ENST00000526142	ENSG00000185101	599.743	2.23009	2.29e-17	5.07e-16	-0.0439574	0.0569083	0.373297	chr11	418031	418378	5.1e-08	-	418031	418378	0	1	347,	0	-7.29	-6.83	20.9	-1.58	-2.33	-1.29
ENST00000532094	ENSG00000185101	599.743	2.23009	2.29e-17	5.07e-16	-0.0439574	0.0569083	0.373297	chr11	417987	418437	8.3e-07	-	417987	418437	0	1	450,	0	-6.08	-5.69	19.1	-2.1	-3.03	-1.34
ENST00000534161	ENSG00000185101	599.743	2.23009	2.29e-17	5.07e-16	-0.0439574	0.0569083	0.373297	chr11	418032	418425	1.9e-08	-	418032	418425	0	1	393,	0	-7.71	-7.22	20.9	-1.8	-2.64	-1.32
ENST00000282516	ENSG00000164190	2367.82	0.314978	0.0355038	0.139866	-0.0329239	0.0573598	0.375576	chr5	36985077	36986127	1e-15	+	36985077	36986127	0	1	1050,	0	-15	-13.9	26.8	-2.36	-3.37	1.35
ENST00000282516	ENSG00000164190	2367.82	0.314978	0.0355038	0.139866	-0.0329239	0.0573598	0.375576	chr5	36876858	36877158	6.3e-07	+	36876858	36877158	0	1	300,	0	-6.2	-4.85	3	-5.07	-6.82	6.68
ENST00000448238	ENSG00000164190	2367.82	0.314978	0.0355038	0.139866	-0.0329239	0.0573598	0.375576	chr5	36876988	36953678	1.1e-06	+	36876988	36953678	0	2	190,61,	0,76629	-5.94	-5.57	4.5	-4.81	-6.53	6.86
ENST00000448238	ENSG00000164190	2367.82	0.314978	0.0355038	0.139866	-0.0329239	0.0573598	0.375576	chr5	36985106	36986154	5e-15	+	36985106	36986154	0	1	1048,	0	-14.3	-13.2	18.8	-2.58	-3.67	1.45
ENST00000504430	ENSG00000164190	2367.82	0.314978	0.0355038	0.139866	-0.0329239	0.0573598	0.375576	chr5	36985090	36986077	1.6e-11	+	36985090	36986077	0	1	987,	0	-10.8	-10	26.4	-2.16	-3.11	1.32
ENST00000545614	ENSG00000257065	214.383	0.520385	0.00904721	0.0422705	0.0371805	0.0575271	0.376407	chr6	143823726	143823917	2.3e-08	+	143823726	143823917	0	1	191,	0	-7.63	-7.15	9.5	-1.34	-1.99	1.2
ENST00000371666	ENSG00000131724	654.385	-0.967595	0.999985	1	-0.0363853	0.0578097	0.377782	chrX	118791848	118792248	6.6e-10	+	118791848	118792248	0	1	400,	0	-9.18	-8.58	21.2	-1.35	-2.01	-2.29
ENST00000261708	ENSG00000108651	3023.41	-0.0999634	0.748239	1	0.0245758	0.0578346	0.377787	chr17	31863293	31863494	1e-10	-	31863293	31863494	0	1	201,	0	-9.98	-9.31	8.33	-3.05	-4.3	5.93
ENST00000579459	ENSG00000108651	3023.41	-0.0999634	0.748239	1	0.0245758	0.0578346	0.377787	chr17	31863309	31863492	1.1e-08	-	31863309	31863492	0	1	183,	0	-7.94	-7.43	8.67	-3.19	-4.49	6.43
ENST00000581012	ENSG00000108651	3023.41	-0.0999634	0.748239	1	0.0245758	0.0578346	0.377787	chr17	31863313	31863501	1.3e-06	-	31863313	31863501	0	1	188,	0	-5.87	-5.5	8	-3.29	-4.62	6.29
ENST00000302763	ENSG00000044115	1983.36	-0.171335	0.820312	1	0.0291662	0.0579813	0.378113	chr5	138824642	138824741	0.00091	+	138824642	138824741	0	1	99,	0	-3.04	-1.93	2.14	-1.86	-2.72	3.77
ENST00000521724	ENSG00000044115	1983.36	-0.171335	0.820312	1	0.0291662	0.0579813	0.378113	chr5	138934013	138934213	1.7e-05	+	138934013	138934213	0	1	200,	0	-4.78	-4.45	4.4	-1.34	-2	1.79
ENST00000216727	ENSG00000100836	553.167	-0.979105	1	1	-0.0303296	0.0580967	0.378391	chr14	23321532	23322186	1.6e-05	+	23321532	23322186	0	2	288,6,	0,648	-4.8	-4.48	9.5	-1.43	-2.12	3.06
ENST00000397276	ENSG00000100836	553.167	-0.979105	1	1	-0.0303296	0.0580967	0.378391	chr14	23321505	23322212	1.1e-06	+	23321505	23322212	0	2	315,32,	0,675	-5.97	-5.59	9.5	-1.36	-2.02	2.98
ENST00000397276	ENSG00000100836	553.167	-0.979105	1	1	-0.0303296	0.0580967	0.378391	chr14	23325421	23325570	1.1e-05	+	23325421	23325570	0	1	149,	0	-4.97	-4.64	10.6	-1.45	-2.16	5.59
ENST00000556821	ENSG00000100836	553.167	-0.979105	1	1	-0.0303296	0.0580967	0.378391	chr14	23321591	23321884	1.9e-05	+	23321591	23321884	0	1	293,	0	-4.71	-4.39	3.64	-2.3	-3.3	5.76
ENST00000222139	ENSG00000187266	257.424	0.0783119	0.390339	0.879123	0.0456135	0.0582395	0.379121	chr19	11377893	11378582	1.6e-16	-	11377893	11378582	0	1	689,	0	-15.8	-14.7	30.3	-5.22	-7.02	-0.87
ENST00000586890	ENSG00000187266	257.424	0.0783119	0.390339	0.879123	0.0456135	0.0582395	0.379121	chr19	11377973	11378524	5.2e-10	-	11377973	11378524	0	1	551,	0	-9.28	-8.67	29.2	-3.43	-4.8	-0.54
ENST00000588681	ENSG00000187266	257.424	0.0783119	0.390339	0.879123	0.0456135	0.0582395	0.379121	chr19	11377960	11378507	2.1e-08	-	11377960	11378507	0	1	547,	0	-7.67	-7.19	28.7	-434	-434	-0.381
ENST00000588859	ENSG00000187266	257.424	0.0783119	0.390339	0.879123	0.0456135	0.0582395	0.379121	chr19	11377964	11378507	1.1e-09	-	11377964	11378507	0	1	543,	0	-8.97	-8.39	28.7	-2.29	-3.28	-0.388
ENST00000591958	ENSG00000187266	257.424	0.0783119	0.390339	0.879123	0.0456135	0.0582395	0.379121	chr19	11377964	11378509	1.1e-09	-	11377964	11378509	0	1	545,	0	-8.95	-8.36	29	-2.28	-3.27	-0.397
ENST00000592375	ENSG00000187266	257.424	0.0783119	0.390339	0.879123	0.0456135	0.0582395	0.379121	chr19	11377971	11378519	3.3e-07	-	11377971	11378519	0	1	548,	0	-6.48	-6.07	31.5	-2.62	-3.73	-0.373
ENST00000389609	ENSG00000181982	86.7689	-0.0890858	0.620504	1	-0.0557539	0.0586109	0.379593	chr4	24808292	24808639	4.3e-06	-	24808292	24808639	0	1	347,	0	-5.37	-4.09	2.88	-3.72	-5.16	-2.66
ENST00000504487	ENSG00000181982	86.7689	-0.0890858	0.620504	1	-0.0557539	0.0586109	0.379593	chr4	24808298	24808646	0.00083	-	24808298	24808646	0	1	348,	0	-3.08	-1.97	3	-3.74	-5.19	-2.71
ENST00000527256	ENSG00000134575	495.763	0.0362077	0.432592	0.91807	0.0342213	0.0586977	0.379593	chr11	47239922	47240123	0.00019	-	47239922	47240123	0	1	201,	0	-3.73	-2.58	2.6	-1.83	-2.67	-2.46
ENST00000531004	ENSG00000134575	495.763	0.0362077	0.432592	0.91807	0.0342213	0.0586977	0.379593	chr11	47239933	47240176	0.0018	-	47239933	47240176	0	1	243,	0	-2.74	-1.64	2.4	-1.97	-2.86	-2.89
ENST00000635206	ENSG00000181982	86.7689	-0.0890858	0.620504	1	-0.0557539	0.0586109	0.379593	chr4	24808303	24808649	5.9e-05	-	24808303	24808649	0	1	346,	0	-4.23	-3.05	3	-3.61	-5.02	-2.63
ENST00000584605	ENSG00000266728	175.518	1.15358	1.6e-06	1.43e-05	-0.0389991	0.0590287	0.380811	chr17	27623502	27638328	7.6e-08	+	27623502	27638328	0	2	166,66,	0,14760	-7.12	-6.67	9.8	-2.16	-3.12	-3.79
ENST00000564559	ENSG00000135720	2582.86	0.794252	1.48e-05	0.000116648	-0.0297048	0.0591912	0.38123	chr16	66723694	66724674	0.00021	-	66723694	66724674	0	2	128,13,	0,967	-3.68	-3.39	12.8	-2.02	-2.93	1.94
ENST00000567499	ENSG00000135720	2582.86	0.794252	1.48e-05	0.000116648	-0.0297048	0.0591912	0.38123	chr16	66723700	66725905	4.3e-07	-	66723700	66725905	0	2	122,78,	0,2127	-6.37	-5.97	8.6	-2.99	-4.22	2.65
ENST00000381352	ENSG00000123094	1168.14	-0.966248	0.999992	1	0.0404436	0.0597561	0.383185	chr12	26055416	26067636	7.9e-12	+	26055416	26067636	0	3	30,890,68,	0,9081,12152	-11.1	-10.3	33.8	-2.67	-3.79	2.03
ENST00000541490	ENSG00000123094	1168.14	-0.966248	0.999992	1	0.0404436	0.0597561	0.383185	chr12	26064500	26069003	4e-11	+	26064500	26069003	0	3	887,145,307,	0,3068,4196	-10.4	-9.66	44	-1.32	-1.97	1.53
ENST00000542865	ENSG00000123094	1168.14	-0.966248	0.999992	1	0.0404436	0.0597561	0.383185	chr12	26055445	26067615	2.5e-11	+	26055445	26067615	0	3	1,890,47,	0,9052,12123	-10.6	-9.86	46.5	-2.55	-3.64	2.05
ENST00000236342	ENSG00000117682	593.151	-0.192156	0.846821	1	-0.0308705	0.0599174	0.383573	chr1	26468955	26469149	3.1e-07	+	26468955	26469149	0	1	194,	0	-6.51	-6.1	19.5	-1.75	-2.57	2.6
ENST00000310758	ENSG00000155849	6747.96	1.51888	2.92e-12	4.48e-11	-0.0360018	0.0599234	0.383573	chr7	36855005	36870413	2e-12	-	36855005	36870413	0	3	746,78,21,	0,6653,15387	-11.7	-10.8	14.4	-2.29	-3.29	1.98
ENST00000360009	ENSG00000117682	593.151	-0.192156	0.846821	1	-0.0308705	0.0599174	0.383573	chr1	26468947	26469148	1e-11	+	26468947	26469148	0	1	201,	0	-11	-10.3	20	-1.4	-2.08	2.26
ENST00000396045	ENSG00000155849	6747.96	1.51888	2.92e-12	4.48e-11	-0.0360018	0.0599234	0.383573	chr7	36855053	36870408	3.7e-10	-	36855053	36870408	0	3	698,78,16,	0,6605,15339	-9.43	-8.8	14.5	-2.08	-3	1.95
ENST00000434391	ENSG00000117682	593.151	-0.192156	0.846821	1	-0.0308705	0.0599174	0.383573	chr1	26468952	26469152	5e-11	+	26468952	26469152	0	1	200,	0	-10.3	-9.59	16.4	-1.81	-2.65	2.69
ENST00000442504	ENSG00000155849	6747.96	1.51888	2.92e-12	4.48e-11	-0.0360018	0.0599234	0.383573	chr7	36855389	36870445	7.9e-27	-	36855389	36870445	0	3	362,78,53,	0,6269,15003	-26.1	-24.3	13.5	-3.01	-4.25	2.2
ENST00000448602	ENSG00000155849	6747.96	1.51888	2.92e-12	4.48e-11	-0.0360018	0.0599234	0.383573	chr7	36855599	36870411	5.5e-09	-	36855599	36870411	0	3	152,78,19,	0,6059,14793	-8.26	-7.73	11.3	-1.59	-2.34	2.28
ENST00000487843	ENSG00000155849	6747.96	1.51888	2.92e-12	4.48e-11	-0.0360018	0.0599234	0.383573	chr7	36855544	36861736	1.4e-05	-	36855544	36861736	0	2	207,78,	0,6114	-4.84	-4.52	16.1	-1.73	-2.53	2.21
ENST00000497024	ENSG00000155849	6747.96	1.51888	2.92e-12	4.48e-11	-0.0360018	0.0599234	0.383573	chr7	36855415	36861761	2.5e-27	-	36855415	36861761	0	2	336,103,	0,6243	-26.6	-24.8	15.7	-1.8	-2.63	2.18
ENST00000392552	ENSG00000163328	881.369	0.666568	0.0354226	0.139579	0.0573306	0.060218	0.384672	chr2	174472965	174473265	5.4e-06	-	174472965	174473265	0	1	300,	0	-5.27	-4.92	10.2	-2.25	-3.23	-0.443
ENST00000614352	ENSG00000163328	881.369	0.666568	0.0354226	0.139579	0.0573306	0.060218	0.384672	chr2	174472974	174473274	6.3e-06	-	174472974	174473274	0	1	300,	0	-5.2	-4.86	10.2	-2.61	-3.72	-0.62
ENST00000340934	ENSG00000162819	1503.48	-1.20986	1	1	0.0354964	0.0612485	0.387924	chr1	222712651	222712801	8.5e-09	+	222712651	222712801	0	1	150,	0	-8.07	-6.53	4.14	-1.31	-1.95	2.28
ENST00000496267	ENSG00000162819	1503.48	-1.20986	1	1	0.0354964	0.0612485	0.387924	chr1	222712656	222712803	3e-07	+	222712656	222712803	0	1	147,	0	-6.52	-5.13	3.86	-1.33	-1.98	2.26
ENST00000612948	ENSG00000162819	1503.48	-1.20986	1	1	0.0354964	0.0612485	0.387924	chr1	222712651	222712802	5.6e-05	+	222712651	222712802	0	1	151,	0	-4.25	-3.06	4.14	-1.31	-1.95	2.28
ENST00000376514	ENSG00000167615	12461.6	4.24399	1.09e-81	3.49e-79	-0.0338255	0.0613457	0.388188	chr19	54460949	54461100	4.5e-09	+	54460949	54461100	0	1	151,	0	-8.35	-7.81	5.8	-2.01	-2.91	-2.5
ENST00000610347	ENSG00000167615	12461.6	4.24399	1.09e-81	3.49e-79	-0.0338255	0.0613457	0.388188	chr19	54460916	54461117	1.2e-05	+	54460916	54461117	0	1	201,	0	-4.93	-4.6	7.4	-1.92	-2.8	-2.67
ENST00000248248	ENSG00000103111	856.934	0.0704432	0.314143	0.776523	-0.027588	0.0622073	0.391291	chr16	77193451	77194858	1.6e-08	+	77193451	77194858	0	2	326,524,	0,883	-7.8	-7.3	26.5	-1.49	-2.21	-0.306
ENST00000439557	ENSG00000103111	856.934	0.0704432	0.314143	0.776523	-0.027588	0.0622073	0.391291	chr16	77194402	77194794	7.4e-08	+	77194402	77194794	0	1	392,	0	-7.13	-6.68	29.3	-1.52	-2.24	-0.515
ENST00000545553	ENSG00000103111	856.934	0.0704432	0.314143	0.776523	-0.027588	0.0622073	0.391291	chr16	77194422	77194815	8.3e-09	+	77194422	77194815	0	1	393,	0	-8.08	-7.56	37	-1.72	-2.52	-0.632
ENST00000566455	ENSG00000103111	856.934	0.0704432	0.314143	0.776523	-0.027588	0.0622073	0.391291	chr16	77194411	77194807	3.6e-09	+	77194411	77194807	0	1	396,	0	-8.44	-7.89	33.2	-1.42	-2.11	-0.198
ENST00000435070	ENSG00000111605	5585.89	-0.101083	0.697306	1	-0.031431	0.062333	0.391419	chr12	69262484	69269683	3.3e-09	+	69262484	69269683	0	2	78,172,	0,7027	-8.48	-7.93	5.69	-1.87	-2.73	2.7
ENST00000627431	ENSG00000226419	878.914	1.84119	1.85e-38	1.24e-36	-0.0266788	0.0623514	0.391419	chr1	112956920	112960539	2.2e-10	+	112956920	112960539	0	2	36,63,	0,3556	-9.65	-9.01	22.2	-1.51	-2.24	-2.96
ENST00000078527	ENSG00000060642	294.173	-0.279187	0.806143	1	0.0568217	0.0625333	0.392245	chr1	26795231	26797905	2.8e-05	+	26795231	26797905	0	2	3,343,	0,2331	-4.56	-3.34	4.6	-1.32	-1.97	1.16
ENST00000374145	ENSG00000060642	294.173	-0.279187	0.806143	1	0.0568217	0.0625333	0.392245	chr1	26795078	26797900	5.8e-05	+	26795078	26797900	0	2	156,338,	0,2484	-4.24	-3.05	4.25	-2.05	-2.96	1.31
ENST00000374423	ENSG00000204186	2643.13	-0.274297	0.914145	1	0.0315157	0.0628697	0.393566	chr2	206307237	206308137	4.8e-09	+	206307237	206308137	0	1	900,	0	-8.32	-7.78	18.8	-3.17	-4.47	1.18
ENST00000611847	ENSG00000204186	2643.13	-0.274297	0.914145	1	0.0315157	0.0628697	0.393566	chr2	206307231	206308131	1.2e-09	+	206307231	206308131	0	1	900,	0	-8.92	-8.34	19.3	-3.07	-4.33	1.2
ENST00000611847	ENSG00000204186	2643.13	-0.274297	0.914145	1	0.0315157	0.0628697	0.393566	chr2	206309928	206310279	0.00085	+	206309928	206310279	0	1	351,	0	-3.07	-2.8	7.14	-1.36	-2.03	2.59
ENST00000380172	ENSG00000099810	1691.34	0.490028	0.00689946	0.0336693	0.0347499	0.0629107	0.393664	chr9	21862101	21862500	3.2e-11	+	21862101	21862500	0	1	399,	0	-10.5	-8.68	5.25	-4.23	-5.8	-3.57
ENST00000460874	ENSG00000099810	1691.34	0.490028	0.00689946	0.0336693	0.0347499	0.0629107	0.393664	chr9	21862072	21862271	1e-07	+	21862072	21862271	0	1	199,	0	-6.98	-5.55	5.25	-1.81	-2.65	-3.08
ENST00000644715	ENSG00000099810	1691.34	0.490028	0.00689946	0.0336693	0.0347499	0.0629107	0.393664	chr9	21862103	21862501	6.8e-07	+	21862103	21862501	0	1	398,	0	-6.17	-4.81	5.25	-4.22	-5.79	-3.58
ENST00000593124	ENSG00000105401	5942.69	-0.322143	0.948579	1	-0.0345958	0.0633612	0.394587	chr19	10395988	10403510	1.6e-21	-	10395988	10403510	0	2	215,133,	0,7389	-20.8	-19.2	4.5	-1.6	-2.36	0.989
ENST00000578264	ENSG00000169718	3359.72	1.11999	6.83e-10	8.52e-09	0.0282574	0.0634354	0.394734	chr17	82061270	82061514	7.4e-07	-	82061270	82061514	0	1	244,	0	-6.13	-5.74	12.9	-1.53	-2.26	2.54
ENST00000578428	ENSG00000169718	3359.72	1.11999	6.83e-10	8.52e-09	0.0282574	0.0634354	0.394734	chr17	82060008	82060205	3e-07	-	82060008	82060205	0	1	197,	0	-6.52	-6.11	4	-2.28	-3.27	2.45
ENST00000578846	ENSG00000169718	3359.72	1.11999	6.83e-10	8.52e-09	0.0282574	0.0634354	0.394734	chr17	82061282	82061579	1.9e-08	-	82061282	82061579	0	1	297,	0	-7.71	-7.22	12.3	-2.69	-3.82	2.68
ENST00000578846	ENSG00000169718	3359.72	1.11999	6.83e-10	8.52e-09	0.0282574	0.0634354	0.394734	chr17	82060044	82060144	0.0011	-	82060044	82060144	0	1	100,	0	-2.96	-2.69	2.08	-1.41	-2.1	2.26
ENST00000372520	ENSG00000168612	331.618	0.710944	0.000356522	0.0022609	0.0359377	0.0636243	0.395186	chr20	45883398	45884187	1.8e-06	+	45883398	45884187	0	1	789,	0	-5.74	-5.38	16	-3.79	-5.25	-2.16
ENST00000372523	ENSG00000168612	331.618	0.710944	0.000356522	0.0022609	0.0359377	0.0636243	0.395186	chr20	45883387	45884179	3.8e-08	+	45883387	45884179	0	1	792,	0	-7.42	-6.95	15	-3.58	-4.99	-2.11
ENST00000367075	ENSG00000092820	3845.87	-1.56769	1	1	0.0265816	0.0637086	0.395333	chr6	158766795	158766896	0.00026	-	158766795	158766896	0	1	101,	0	-3.59	-3.31	15.2	-1.95	-2.83	2.63
ENST00000392177	ENSG00000092820	3845.87	-1.56769	1	1	0.0265816	0.0637086	0.395333	chr6	158766735	158767034	6.3e-10	-	158766735	158767034	0	1	299,	0	-9.2	-8.59	21.3	-2.01	-2.91	2.39
ENST00000392177	ENSG00000092820	3845.87	-1.56769	1	1	0.0265816	0.0637086	0.395333	chr6	158783570	158785328	7.6e-06	-	158783570	158785328	0	3	96,84,20,	0,1073,1738	-5.12	-4.78	12.2	-3.47	-4.84	5.16
ENST00000476189	ENSG00000092820	3845.87	-1.56769	1	1	0.0265816	0.0637086	0.395333	chr6	158783628	158785331	0.0027	-	158783628	158785331	0	3	38,84,23,	0,1015,1680	-2.57	-2.3	9.24	-4.08	-5.62	5.61
ENST00000397786	ENSG00000108510	8334.5	1.14745	7e-06	5.72e-05	0.0413907	0.0640411	0.396608	chr17	61982341	61983089	1.6e-07	-	61982341	61983089	0	1	748,	0	-6.79	-6.37	34.7	-1.36	-2.02	0.889
ENST00000564111	ENSG00000048471	2121.05	1.99709	4.33e-38	2.86e-36	-0.025577	0.0641775	0.396824	chr16	12048609	12052036	1e-16	+	12048609	12052036	0	2	11,190,	0,3237	-16	-14.8	4.18	-1.49	-2.2	-1.97
ENST00000566228	ENSG00000048471	2121.05	1.99709	4.33e-38	2.86e-36	-0.025577	0.0641775	0.396824	chr16	12051876	12052076	5.9e-07	+	12051876	12052076	0	1	200,	0	-6.23	-5.84	4.25	-2.91	-4.1	-2.87
ENST00000268206	ENSG00000140598	1246.4	-0.143967	0.773301	1	-0.0299435	0.0642415	0.396905	chr15	82151493	82152040	1.3e-11	-	82151493	82152040	0	1	547,	0	-10.9	-10.2	14.2	-1.75	-2.57	5.42
ENST00000359445	ENSG00000140598	1246.4	-0.143967	0.773301	1	-0.0299435	0.0642415	0.396905	chr15	82151495	82152041	2e-11	-	82151495	82152041	0	1	546,	0	-10.7	-9.98	13.5	-1.71	-2.51	5.37
ENST00000336812	ENSG00000109606	10381.3	0.691896	1.58e-06	1.41e-05	0.023127	0.0646011	0.398497	chr4	24529731	24532975	8.9e-05	-	24529731	24532975	0	2	39,112,	0,3132	-4.05	-3.75	2.33	-1.57	-2.32	2.66
ENST00000336812	ENSG00000109606	10381.3	0.691896	1.58e-06	1.41e-05	0.023127	0.0646011	0.398497	chr4	24527873	24528024	8.9e-05	-	24527873	24528024	0	1	151,	0	-4.05	-3.75	6.17	-2.34	-3.35	4.28
ENST00000359003	ENSG00000198646	885.75	0.976775	4.37e-05	0.000320587	-0.0428269	0.0645579	0.398497	chr20	34740512	34740762	1.9e-08	-	34740512	34740762	0	1	250,	0	-7.72	-7.23	19.1	-1.99	-2.89	-1.54
ENST00000359003	ENSG00000198646	885.75	0.976775	4.37e-05	0.000320587	-0.0428269	0.0645579	0.398497	chr20	34749792	34750241	3.1e-06	-	34749792	34750241	0	1	449,	0	-5.51	-5.16	15.8	-2.62	-3.73	-1.77
ENST00000374796	ENSG00000198646	885.75	0.976775	4.37e-05	0.000320587	-0.0428269	0.0645579	0.398497	chr20	34749736	34750234	4.2e-07	-	34749736	34750234	0	1	498,	0	-6.38	-5.98	11.4	-2.54	-3.62	-1.66
ENST00000374796	ENSG00000198646	885.75	0.976775	4.37e-05	0.000320587	-0.0428269	0.0645579	0.398497	chr20	34740511	34740810	4.4e-09	-	34740511	34740810	0	1	299,	0	-8.36	-7.83	19.9	-2.27	-3.26	-1.57
ENST00000504279	ENSG00000109606	10381.3	0.691896	1.58e-06	1.41e-05	0.023127	0.0646011	0.398497	chr4	24529698	24529842	4.9e-06	-	24529698	24529842	0	1	144,	0	-5.31	-4.04	1.86	-2.4	-3.43	5.74
ENST00000504279	ENSG00000109606	10381.3	0.691896	1.58e-06	1.41e-05	0.023127	0.0646011	0.398497	chr4	24527854	24527997	4.9e-06	-	24527854	24527997	0	1	143,	0	-5.31	-4.97	5.33	-1.99	-2.88	4.18
ENST00000508032	ENSG00000109606	10381.3	0.691896	1.58e-06	1.41e-05	0.023127	0.0646011	0.398497	chr4	24529728	24532971	2e-07	-	24529728	24532971	0	2	42,108,	0,3135	-6.7	-6.28	2.33	-1.49	-2.22	2.62
ENST00000508032	ENSG00000109606	10381.3	0.691896	1.58e-06	1.41e-05	0.023127	0.0646011	0.398497	chr4	24527821	24528021	2e-07	-	24527821	24528021	0	1	200,	0	-6.7	-6.28	5.92	-2.04	-2.95	4.23
ENST00000508368	ENSG00000109606	10381.3	0.691896	1.58e-06	1.41e-05	0.023127	0.0646011	0.398497	chr4	24527851	24528036	1.4e-09	-	24527851	24528036	0	1	185,	0	-8.84	-8.26	6.5	-1.64	-2.42	4.04
ENST00000510645	ENSG00000109606	10381.3	0.691896	1.58e-06	1.41e-05	0.023127	0.0646011	0.398497	chr4	24529716	24532904	7.9e-11	-	24529716	24532904	0	2	54,41,	0,3147	-10.1	-9.39	2.4	-1.58	-2.33	3.66
ENST00000512903	ENSG00000109606	10381.3	0.691896	1.58e-06	1.41e-05	0.023127	0.0646011	0.398497	chr4	24529725	24532967	1e-10	-	24529725	24532967	0	2	45,104,	0,3138	-10	-9.33	3.12	-1.43	-2.13	2.66
ENST00000512903	ENSG00000109606	10381.3	0.691896	1.58e-06	1.41e-05	0.023127	0.0646011	0.398497	chr4	24527821	24528019	2e-18	-	24527821	24528019	0	1	198,	0	-17.7	-16.4	5.83	-2.08	-3.01	4.18
ENST00000513036	ENSG00000109606	10381.3	0.691896	1.58e-06	1.41e-05	0.023127	0.0646011	0.398497	chr4	24527875	24528026	7.8e-06	-	24527875	24528026	0	1	151,	0	-5.11	-4.77	6.36	-2.42	-3.45	4.25
ENST00000612493	ENSG00000198646	885.75	0.976775	4.37e-05	0.000320587	-0.0428269	0.0645579	0.398497	chr20	34749728	34750227	1e-07	-	34749728	34750227	0	1	499,	0	-6.99	-6.55	12	-2.99	-4.23	-1.68
ENST00000616167	ENSG00000198646	885.75	0.976775	4.37e-05	0.000320587	-0.0428269	0.0645579	0.398497	chr20	34749790	34750187	3.1e-06	-	34749790	34750187	0	1	397,	0	-5.51	-5.15	16.2	-2.14	-3.08	-1.58
ENST00000611910	ENSG00000275066	2402.52	1.38898	3.96e-21	1.12e-19	-0.0240565	0.0649306	0.399898	chr17	37553513	37554005	9.8e-10	-	37553513	37554005	0	1	492,	0	-9.01	-8.43	9	-2.4	-3.43	1.76
ENST00000619541	ENSG00000275066	2402.52	1.38898	3.96e-21	1.12e-19	-0.0240565	0.0649306	0.399898	chr17	37553218	37553967	4.6e-08	-	37553218	37553967	0	1	749,	0	-7.34	-6.88	17	-2.23	-3.2	1.41
ENST00000621136	ENSG00000275066	2402.52	1.38898	3.96e-21	1.12e-19	-0.0240565	0.0649306	0.399898	chr17	37553198	37553997	3.9e-08	-	37553198	37553997	0	1	799,	0	-7.41	-6.94	13.9	-2.72	-3.86	1.51
ENST00000622045	ENSG00000275066	2402.52	1.38898	3.96e-21	1.12e-19	-0.0240565	0.0649306	0.399898	chr17	37553188	37553981	6.2e-09	-	37553188	37553981	0	1	793,	0	-8.21	-7.68	13.5	-2.55	-3.64	1.46
ENST00000226225	ENSG00000109079	399.658	-0.127272	0.805896	1	0.0347287	0.0652546	0.399993	chr17	28344475	28344972	2.3e-08	+	28344475	28344972	0	1	497,	0	-7.64	-7.16	17.6	-1.77	-2.59	-0.977
ENST00000312046	ENSG00000164830	2843.53	-0.249016	0.882178	1	0.0322191	0.0650535	0.399993	chr8	106706498	106707142	1e-15	+	106706498	106707142	0	1	644,	0	-15	-13.9	57.4	-2.32	-3.32	1.25
ENST00000344519	ENSG00000160229	232.259	1.07841	0.00385626	0.0200168	-0.0649728	0.0651842	0.399993	chr19	20805926	20806076	4.9e-05	+	20805926	20806076	0	1	150,	0	-4.31	-4.01	19.7	-1.45	-2.14	1.86
ENST00000435082	ENSG00000164830	2843.53	-0.249016	0.882178	1	0.0322191	0.0650535	0.399993	chr8	106657716	106658063	2.1e-05	+	106657716	106658063	0	1	347,	0	-4.68	-3.45	9.75	-6.19	-8.19	4.39
ENST00000438229	ENSG00000164830	2843.53	-0.249016	0.882178	1	0.0322191	0.0650535	0.399993	chr8	106706536	106706982	4e-31	+	106706536	106706982	0	1	446,	0	-30.4	-28.5	23.4	-2.64	-3.75	1.81
ENST00000442977	ENSG00000164830	2843.53	-0.249016	0.882178	1	0.0322191	0.0650535	0.399993	chr8	106706502	106707144	6.3e-21	+	106706502	106707144	0	1	642,	0	-20.2	-18.7	56	-2.27	-3.26	1.29
ENST00000497705	ENSG00000164830	2843.53	-0.249016	0.882178	1	0.0322191	0.0650535	0.399993	chr8	106706515	106707152	6.3e-14	+	106706515	106707152	0	1	637,	0	-13.2	-12.2	58.8	-1.99	-2.89	1.23
ENST00000517566	ENSG00000164830	2843.53	-0.249016	0.882178	1	0.0322191	0.0650535	0.399993	chr8	106706471	106710640	1.3e-19	+	106706471	106710640	0	2	674,19,	0,4150	-18.9	-17.5	72.4	-1.7	-2.5	1.25
ENST00000519415	ENSG00000164830	2843.53	-0.249016	0.882178	1	0.0322191	0.0650535	0.399993	chr8	106706479	106710649	3.2e-15	+	106706479	106710649	0	2	666,28,	0,4142	-14.5	-13.4	51.9	-2.28	-3.27	1.24
ENST00000531443	ENSG00000164830	2843.53	-0.249016	0.882178	1	0.0322191	0.0650535	0.399993	chr8	106706532	106707133	3.2e-18	+	106706532	106707133	0	1	601,	0	-17.5	-16.2	57.5	-1.81	-2.64	1.2
ENST00000544907	ENSG00000109079	399.658	-0.127272	0.805896	1	0.0347287	0.0652546	0.399993	chr17	28344621	28344866	0.00015	+	28344621	28344866	0	1	245,	0	-3.83	-3.54	16	-2.53	-3.6	-1.93
ENST00000571133	ENSG00000171490	3364.15	-2.33924	1	1	-0.0308345	0.0649838	0.399993	chr16	11837387	11838086	1e-11	-	11837387	11838086	0	1	699,	0	-11	-10.2	15.5	-2.64	-3.76	1.9
ENST00000337975	ENSG00000183655	1069.28	2.05336	2.1e-28	8.95e-27	0.0393689	0.0655748	0.401033	chr15	85760607	85760855	5.4e-09	-	85760607	85760855	0	1	248,	0	-8.27	-7.74	36	-2.25	-3.23	4.63
ENST00000536947	ENSG00000183655	1069.28	2.05336	2.1e-28	8.95e-27	0.0393689	0.0655748	0.401033	chr15	85759878	85761027	3.9e-07	-	85759878	85761027	0	1	1149,	0	-6.41	-6.01	23.6	-2.55	-3.64	3.1
ENST00000559131	ENSG00000183655	1069.28	2.05336	2.1e-28	8.95e-27	0.0393689	0.0655748	0.401033	chr15	85760666	85794819	4.5e-08	-	85760666	85794819	0	2	345,54,	0,34099	-7.35	-6.89	34.8	-3.21	-4.52	6.2
ENST00000518979	ENSG00000105483	462.353	0.786405	0.000237681	0.00156224	-0.0393488	0.0656226	0.401155	chr19	48211185	48211634	0.00091	-	48211185	48211634	0	1	449,	0	-3.04	-1.93	6.5	-1.35	-2.01	1.95
ENST00000263092	ENSG00000127804	1570.98	0.489563	0.000162268	0.00109343	0.0268112	0.0658136	0.401387	chr17	2419650	2420545	1.6e-17	-	2419650	2420545	0	1	895,	0	-16.8	-15.6	60.6	-2.51	-3.58	2.22
ENST00000571669	ENSG00000127804	1570.98	0.489563	0.000162268	0.00109343	0.0268112	0.0658136	0.401387	chr17	2419579	2420572	5e-14	-	2419579	2420572	0	1	993,	0	-13.3	-12.3	57.3	-2.92	-4.12	2.29
ENST00000576556	ENSG00000127804	1570.98	0.489563	0.000162268	0.00109343	0.0268112	0.0658136	0.401387	chr17	2419936	2420485	5e-13	-	2419936	2420485	0	1	549,	0	-12.3	-11.4	49.7	-1.65	-2.43	1.7
ENST00000352303	ENSG00000185627	1718.62	-1.40055	1	1	0.0237913	0.0660286	0.402058	chr11	252608	252805	2.9e-10	+	252608	252805	0	1	197,	0	-9.54	-8.91	5.57	-1.98	-2.87	2.67
ENST00000382671	ENSG00000185627	1718.62	-1.40055	1	1	0.0237913	0.0660286	0.402058	chr11	252583	252832	6.3e-11	+	252583	252832	0	1	249,	0	-10.2	-9.56	4.45	-2.7	-3.83	2.95
ENST00000431206	ENSG00000185627	1718.62	-1.40055	1	1	0.0237913	0.0660286	0.402058	chr11	252583	252832	7.8e-08	+	252583	252832	0	1	249,	0	-7.11	-6.67	4.45	-2.41	-3.44	2.77
ENST00000525665	ENSG00000185627	1718.62	-1.40055	1	1	0.0237913	0.0660286	0.402058	chr11	252570	252818	2.4e-09	+	252570	252818	0	1	248,	0	-8.62	-8.07	5.4	-2.07	-2.98	2.68
ENST00000526783	ENSG00000185627	1718.62	-1.40055	1	1	0.0237913	0.0660286	0.402058	chr11	252578	252827	4e-17	+	252578	252827	0	1	249,	0	-16.4	-15.2	5.18	-1.78	-2.6	2.51
ENST00000527982	ENSG00000185627	1718.62	-1.40055	1	1	0.0237913	0.0660286	0.402058	chr11	252582	252833	5.6e-08	+	252582	252833	0	1	251,	0	-7.25	-6.79	4.45	-2.59	-3.69	2.89
ENST00000532025	ENSG00000185627	1718.62	-1.40055	1	1	0.0237913	0.0660286	0.402058	chr11	252565	252798	1.1e-07	+	252565	252798	0	1	233,	0	-6.96	-6.52	4.5	-2.2	-3.16	2.89
ENST00000532097	ENSG00000185627	1718.62	-1.40055	1	1	0.0237913	0.0660286	0.402058	chr11	252557	252807	2.6e-10	+	252557	252807	0	1	250,	0	-9.59	-8.95	5.57	-2.12	-3.06	2.59
ENST00000621534	ENSG00000185627	1718.62	-1.40055	1	1	0.0237913	0.0660286	0.402058	chr11	252590	252837	3.2e-13	+	252590	252837	0	1	247,	0	-12.5	-11.6	4.69	-2.08	-3	2.71
ENST00000276585	ENSG00000147586	480.32	-2.34886	1	1	-0.0327626	0.0663659	0.402706	chr8	79918916	79919117	5.2e-10	-	79918916	79919117	0	1	201,	0	-9.28	-8.67	12.6	-1.36	-2.02	2.34
ENST00000317269	ENSG00000135392	1548.84	-0.258931	0.987042	1	0.0171749	0.0664035	0.402777	chr12	55827619	55828713	1.6e-15	-	55827619	55828713	0	1	1094,	0	-14.8	-13.7	38.6	-1.71	-2.52	0.781
ENST00000344293	ENSG00000165632	710.741	0.585015	0.00720279	0.0349334	-0.036837	0.0667196	0.404067	chr10	7964795	7965641	5e-12	+	7964795	7965641	0	1	846,	0	-11.3	-10.5	15.2	-5.45	-7.3	3.45
ENST00000344293	ENSG00000165632	710.741	0.585015	0.00720279	0.0349334	-0.036837	0.0667196	0.404067	chr10	7964000	7964697	5e-12	+	7964000	7964697	0	1	697,	0	-11.3	-10.5	17.2	-5.65	-7.54	3.02
ENST00000312210	ENSG00000143409	345.975	0.867855	1.26e-07	1.27e-06	0.0293816	0.0668281	0.404122	chr1	150997148	150997655	0.0014	-	150997148	150997655	0	2	219,32,	0,475	-2.86	-1.76	2.75	-1.33	-1.98	-2.26
ENST00000312210	ENSG00000143409	345.975	0.867855	1.26e-07	1.27e-06	0.0293816	0.0668281	0.404122	chr1	151006456	151006657	5.6e-05	-	151006456	151006657	0	1	201,	0	-4.25	-3.06	7.5	-2.29	-3.28	-3.77
ENST00000361936	ENSG00000143409	345.975	0.867855	1.26e-07	1.27e-06	0.0293816	0.0668281	0.404122	chr1	151006469	151006668	8.9e-05	-	151006469	151006668	0	1	199,	0	-4.05	-2.88	7	-2.14	-3.08	-3.5
ENST00000470877	ENSG00000143409	345.975	0.867855	1.26e-07	1.27e-06	0.0293816	0.0668281	0.404122	chr1	151006474	151006623	0.0011	-	151006474	151006623	0	1	149,	0	-2.97	-1.86	7	-2.47	-3.53	-4.51
ENST00000537827	ENSG00000256152	49.2118	3.32094	1.79e-12	2.8e-11	0.0925381	0.0667971	0.404122	chr12	122865431	122867021	6.3e-70	+	122865431	122867021	0	2	66,321,	0,1269	-69.2	-66.3	13	-3.28	-4.6	2.74
ENST00000398316	ENSG00000102531	2956.19	0.713573	5.04e-05	0.000366224	0.0306782	0.0669672	0.404783	chr13	49207108	49207357	3.2e-13	+	49207108	49207357	0	1	249,	0	-12.5	-11.6	44.6	-3.2	-4.5	4.85
ENST00000484074	ENSG00000102531	2956.19	0.713573	5.04e-05	0.000366224	0.0306782	0.0669672	0.404783	chr13	49207164	49207264	2.5e-11	+	49207164	49207264	0	1	100,	0	-10.6	-9.92	37.4	-1.57	-2.32	3.35
ENST00000551251	ENSG00000135119	1224.7	0.313191	0.0184803	0.0793989	0.023738	0.0675949	0.407473	chr12	116852403	116852847	1.4e-08	+	116852403	116852847	0	1	444,	0	-7.86	-7.36	8.11	-1.52	-2.25	1.58
ENST00000333751	ENSG00000213859	132.183	0.393084	0.041904	0.161403	-0.0386469	0.0679088	0.407766	chr17	7353403	7353603	2e-05	+	7353403	7353603	0	1	200,	0	-4.7	-4.38	25.5	-2.45	-3.51	-1.47
ENST00000576980	ENSG00000213859	132.183	0.393084	0.041904	0.161403	-0.0386469	0.0679088	0.407766	chr17	7353413	7353611	0.0002	+	7353413	7353611	0	1	198,	0	-3.7	-3.41	20.9	-2.54	-3.63	-1.71
ENST00000591818	ENSG00000079805	6447.37	1.22382	2.51e-15	4.83e-14	-0.0237526	0.0677738	0.407766	chr19	10833145	10833390	6.5e-07	+	10833145	10833390	0	1	245,	0	-6.19	-5.8	23.6	-2.45	-3.5	3.68
ENST00000525815	ENSG00000110660	2038.44	-0.868269	1	1	0.0238154	0.0684538	0.40943	chr11	107792426	107792576	4.2e-08	-	107792426	107792576	0	1	150,	0	-7.38	-6.92	22.9	-1.63	-2.41	2.37
ENST00000448629	ENSG00000224870	593.801	0.0860439	0.342732	0.819388	0.0331673	0.0688276	0.409966	chr1	1399620	1401087	6.3e-11	+	1399620	1401087	0	3	69,146,483,	0,537,984	-10.2	-9.5	43.7	-2.46	-3.52	-1.45
ENST00000329608	ENSG00000184371	50.5362	-0.159875	0.708228	1	0.0488328	0.0698085	0.412229	chr1	109928911	109929457	2.2e-06	+	109928911	109929457	0	1	546,	0	-5.66	-4.35	4.75	-1.91	-2.79	0.345
ENST00000341690	ENSG00000103168	2401.42	2.64172	1.46e-41	1.11e-39	-0.0331741	0.0699623	0.412669	chr16	84178298	84179983	4e-14	-	84178298	84179983	0	2	1553,38,	0,1647	-13.4	-12.5	86.6	-1.68	-2.47	1.06
ENST00000564208	ENSG00000103168	2401.42	2.64172	1.46e-41	1.11e-39	-0.0331741	0.0699623	0.412669	chr16	84178298	84179976	1.6e-13	-	84178298	84179976	0	2	1553,31,	0,1647	-12.8	-11.9	68	-1.68	-2.47	1.03
ENST00000564774	ENSG00000103168	2401.42	2.64172	1.46e-41	1.11e-39	-0.0331741	0.0699623	0.412669	chr16	84178302	84179848	1.3e-14	-	84178302	84179848	0	1	1546,	0	-13.9	-12.9	72.4	-1.6	-2.36	0.977
ENST00000567759	ENSG00000103168	2401.42	2.64172	1.46e-41	1.11e-39	-0.0331741	0.0699623	0.412669	chr16	84178301	84179987	1.3e-16	-	84178301	84179987	0	2	1550,42,	0,1644	-15.9	-14.8	72.8	-1.73	-2.53	1.02
ENST00000570270	ENSG00000103168	2401.42	2.64172	1.46e-41	1.11e-39	-0.0331741	0.0699623	0.412669	chr16	84181596	84181828	9.1e-05	-	84181596	84181828	0	2	67,83,	0,149	-4.04	-3.74	3.67	-1.35	-2.01	3.15
ENST00000312561	ENSG00000174718	2026.27	-0.697111	0.999253	1	-0.0404954	0.0700973	0.412998	chr12	31982036	31982436	0.00066	+	31982036	31982436	0	1	400,	0	-3.18	-2.9	28.7	-2.99	-4.22	5
ENST00000381054	ENSG00000174718	2026.27	-0.697111	0.999253	1	-0.0404954	0.0700973	0.412998	chr12	31982088	31982435	0.00012	+	31982088	31982435	0	1	347,	0	-3.92	-3.62	28.7	-3.19	-4.48	5.15
ENST00000357464	ENSG00000121274	703.693	-0.901511	1	1	-0.0264683	0.0711809	0.416711	chr16	50229274	50229475	7.9e-15	+	50229274	50229475	0	1	201,	0	-14.1	-13	26.7	-2.72	-3.85	3.71
ENST00000421952	ENSG00000181418	806.202	-0.640488	0.998621	1	-0.0322945	0.0711286	0.416711	chr12	48996797	48998247	2.3e-06	-	48996797	48998247	0	1	1450,	0	-5.64	-5.28	66.6	-1.83	-2.67	0.524
ENST00000436909	ENSG00000121274	703.693	-0.901511	1	1	-0.0264683	0.0711809	0.416711	chr16	50229189	50229539	1e-13	+	50229189	50229539	0	1	350,	0	-13	-12.1	30.6	-2.69	-3.82	3.82
ENST00000561678	ENSG00000121274	703.693	-0.901511	1	1	-0.0264683	0.0711809	0.416711	chr16	50229167	50229563	7.9e-12	+	50229167	50229563	0	1	396,	0	-11.1	-10.4	39.2	-1.99	-2.89	3.55
ENST00000238855	ENSG00000119844	2579.33	0.137259	0.238735	0.649485	0.0369627	0.0716718	0.417396	chr2	64552472	64553364	7.9e-12	+	64552472	64553364	0	1	892,	0	-11.1	-10.3	47.4	-6.38	-8.4	2.51
ENST00000238855	ENSG00000119844	2579.33	0.137259	0.238735	0.649485	0.0369627	0.0716718	0.417396	chr2	64524403	64552374	7.9e-12	+	64524403	64552374	0	2	209,932,	0,27039	-11.1	-10.3	14.3	-3.45	-4.82	1.77
ENST00000238856	ENSG00000119844	2579.33	0.137259	0.238735	0.649485	0.0369627	0.0716718	0.417396	chr2	64552081	64553379	1.3e-11	+	64552081	64553379	0	1	1298,	0	-10.9	-10.2	46.6	-2.43	-3.48	1.37
ENST00000238856	ENSG00000119844	2579.33	0.137259	0.238735	0.649485	0.0369627	0.0716718	0.417396	chr2	64524404	64551983	1.3e-11	+	64524404	64551983	0	2	208,541,	0,27038	-10.9	-10.2	14.1	-2.69	-3.82	2.2
ENST00000292524	ENSG00000160959	2738.57	1.16808	1.06e-08	1.19e-07	0.0335982	0.0715285	0.417396	chr8	144519679	144522739	3.6e-05	+	144519679	144522739	0	3	375,585,1829,	0,558,1231	-4.44	-4.13	32.7	-10.1	-12.7	-1.51
ENST00000359486	ENSG00000100207	5003	1.05925	5.01e-09	5.81e-08	-0.0299554	0.0713799	0.417396	chr22	42211562	42212409	2.2e-06	-	42211562	42212409	0	1	847,	0	-5.65	-5.29	17.2	-1.33	-1.98	1.3
ENST00000409183	ENSG00000119844	2579.33	0.137259	0.238735	0.649485	0.0369627	0.0716718	0.417396	chr2	64552610	64553350	4e-17	+	64552610	64553350	0	1	740,	0	-16.4	-15.2	42	-4.69	-6.37	2.29
ENST00000409933	ENSG00000119844	2579.33	0.137259	0.238735	0.649485	0.0369627	0.0716718	0.417396	chr2	64552066	64553348	2.2e-08	+	64552066	64553348	0	1	1282,	0	-7.65	-7.16	43.2	-2.96	-4.18	1.46
ENST00000487769	ENSG00000119844	2579.33	0.137259	0.238735	0.649485	0.0369627	0.0716718	0.417396	chr2	64552974	64553173	0.016	+	64552974	64553173	0	1	199,	0	-1.8	-1.54	27	-2.32	-3.33	2.41
ENST00000498706	ENSG00000119844	2579.33	0.137259	0.238735	0.649485	0.0369627	0.0716718	0.417396	chr2	64524576	64553395	2e-10	+	64524576	64553395	0	2	36,1953,	0,26866	-9.69	-9.04	53.5	-3.95	-5.46	1.39
ENST00000525766	ENSG00000160959	2738.57	1.16808	1.06e-08	1.19e-07	0.0335982	0.0715285	0.417396	chr8	144519637	144520387	3.2e-37	+	144519637	144520387	0	2	417,150,	0,600	-36.5	-34.3	11.8	-2.95	-4.17	-1.47
ENST00000528528	ENSG00000160959	2738.57	1.16808	1.06e-08	1.19e-07	0.0335982	0.0715285	0.417396	chr8	144522630	144524446	6.3e-25	+	144522630	144524446	0	3	703,470,186,	0,1005,1630	-24.2	-22.5	18.3	-1.38	-2.06	-0.257
ENST00000357717	ENSG00000152457	1629.58	1.06391	5.48e-15	1.03e-13	0.0228279	0.0717595	0.417457	chr10	14908561	14908958	1.9e-10	-	14908561	14908958	0	1	397,	0	-9.73	-9.08	22.1	-1.49	-2.21	2.6
ENST00000378242	ENSG00000152457	1629.58	1.06391	5.48e-15	1.03e-13	0.0228279	0.0717595	0.417457	chr10	14908286	14908981	1.1e-07	-	14908286	14908981	0	1	695,	0	-6.95	-6.52	31	-1.34	-2	3.08
ENST00000378255	ENSG00000152457	1629.58	1.06391	5.48e-15	1.03e-13	0.0228279	0.0717595	0.417457	chr10	14908515	14908959	2.7e-06	-	14908515	14908959	0	1	444,	0	-5.57	-5.21	21.4	-1.39	-2.07	2.6
ENST00000378258	ENSG00000152457	1629.58	1.06391	5.48e-15	1.03e-13	0.0228279	0.0717595	0.417457	chr10	14908564	14908959	2.5e-12	-	14908564	14908959	0	1	395,	0	-11.6	-10.8	21.4	-1.47	-2.18	2.6
ENST00000378278	ENSG00000152457	1629.58	1.06391	5.48e-15	1.03e-13	0.0228279	0.0717595	0.417457	chr10	14908562	14908955	3.2e-11	-	14908562	14908955	0	1	393,	0	-10.5	-9.74	22	-1.51	-2.23	2.6
ENST00000394765	ENSG00000167671	733.309	-1.39563	1	1	0.0318439	0.0717197	0.417457	chr19	4446399	4446895	1.9e-05	-	4446399	4446895	0	3	14,220,60,	0,100,436	-4.73	-4.41	4.33	-4.65	-6.32	6.52
ENST00000394765	ENSG00000167671	733.309	-1.39563	1	1	0.0318439	0.0717197	0.417457	chr19	4446118	4446302	1.9e-05	-	4446118	4446302	0	2	79,20,	0,164	-4.73	-4.41	1.54	-2.14	-3.08	4.78
ENST00000396817	ENSG00000152457	1629.58	1.06391	5.48e-15	1.03e-13	0.0228279	0.0717595	0.417457	chr10	14908515	14908960	3e-06	-	14908515	14908960	0	1	445,	0	-5.53	-5.18	20.3	-1.42	-2.1	2.6
ENST00000590466	ENSG00000167671	733.309	-1.39563	1	1	0.0318439	0.0717197	0.417457	chr19	4445467	4445563	8.1e-10	-	4445467	4445563	0	1	96,	0	-9.09	-7.45	3.67	-1.42	-2.11	4.41
ENST00000590466	ENSG00000167671	733.309	-1.39563	1	1	0.0318439	0.0717197	0.417457	chr19	4446128	4446620	8.1e-10	-	4446128	4446620	0	2	69,121,	0,371	-9.09	-8.49	3	-4.08	-5.62	6.86
ENST00000591919	ENSG00000167671	733.309	-1.39563	1	1	0.0318439	0.0717197	0.417457	chr19	4446620	4446719	0.0019	-	4446620	4446719	0	1	99,	0	-2.72	-2.42	5	-3.32	-4.66	6.13
ENST00000593024	ENSG00000167671	733.309	-1.39563	1	1	0.0318439	0.0717197	0.417457	chr19	4448386	4448870	3.2e-29	-	4448386	4448870	0	1	484,	0	-28.5	-26.6	34	-2.28	-3.27	2.23
ENST00000345057	ENSG00000102871	286.579	0.670468	0.00120762	0.00696187	0.0379258	0.0720407	0.41875	chr16	67154426	67154772	1e-05	-	67154426	67154772	0	1	346,	0	-5	-4.67	14.5	-2.77	-3.92	-2.15
ENST00000486556	ENSG00000102871	286.579	0.670468	0.00120762	0.00696187	0.0379258	0.0720407	0.41875	chr16	67154396	67154744	9.8e-07	-	67154396	67154744	0	1	348,	0	-6.01	-5.63	15.8	-2.82	-3.99	-2.15
ENST00000454659	ENSG00000143294	2219.58	-0.350564	0.970581	1	-0.0338364	0.0726726	0.420865	chr1	156794680	156800722	1.5e-07	+	156794680	156800722	0	3	128,66,349,	0,2595,5693	-6.83	-6.4	12.2	-2.75	-3.89	2.7
ENST00000491853	ENSG00000143294	2219.58	-0.350564	0.970581	1	-0.0338364	0.0726726	0.420865	chr1	156786633	156791743	2e-45	+	156786633	156791743	0	2	541,47,	0,5063	-44.7	-42.3	31.1	-1.65	-2.44	1.45
ENST00000569710	ENSG00000259826	44.7267	-0.810753	0.973185	1	-0.0670594	0.0726979	0.420865	chr7	39949307	39949507	6.3e-15	-	39949307	39949507	0	1	200,	0	-14.2	-12.1	3	-1.83	-2.68	4.43
ENST00000588169	ENSG00000087157	2019.44	1.64457	1.34e-39	9.55e-38	0.0186042	0.0728042	0.421009	chr17	78403648	78414888	1e-13	+	78403648	78414888	0	2	441,10,	0,11230	-13	-12.1	13.1	-1.93	-2.81	-2.08
ENST00000588281	ENSG00000087157	2019.44	1.64457	1.34e-39	9.55e-38	0.0186042	0.0728042	0.421009	chr17	78403632	78414915	1e-10	+	78403632	78414915	0	2	457,37,	0,11246	-9.98	-9.31	15.8	-2	-2.9	-2.13
ENST00000589425	ENSG00000087157	2019.44	1.64457	1.34e-39	9.55e-38	0.0186042	0.0728042	0.421009	chr17	78403665	78414904	2.1e-10	+	78403665	78414904	0	2	424,26,	0,11213	-9.67	-9.03	20.2	-2.16	-3.11	-2.29
ENST00000589426	ENSG00000087157	2019.44	1.64457	1.34e-39	9.55e-38	0.0186042	0.0728042	0.421009	chr17	78403648	78415007	5.1e-10	+	78403648	78415007	0	2	441,56,	0,11303	-9.29	-8.68	12.2	-1.93	-2.81	-2.05
ENST00000589689	ENSG00000087157	2019.44	1.64457	1.34e-39	9.55e-38	0.0186042	0.0728042	0.421009	chr17	78403723	78403918	2.5e-15	+	78403723	78403918	0	1	195,	0	-14.6	-13.6	11.4	-2.78	-3.94	-3.49
ENST00000591996	ENSG00000087157	2019.44	1.64457	1.34e-39	9.55e-38	0.0186042	0.0728042	0.421009	chr17	78403641	78414924	1.3e-12	+	78403641	78414924	0	2	448,46,	0,11237	-11.9	-11	15.1	-1.83	-2.67	-1.97
ENST00000518287	ENSG00000140396	7342.95	0.840368	9.72e-09	1.1e-07	0.0251135	0.0728855	0.421167	chr8	70112967	70113217	1.3e-06	-	70112967	70113217	0	1	250,	0	-5.9	-5.52	36.8	-1.41	-2.09	1.81
ENST00000545279	ENSG00000113658	1832.07	0.549346	0.000955509	0.00562592	0.030532	0.0731507	0.42192	chr5	136179051	136179301	1.3e-09	+	136179051	136179301	0	1	250,	0	-8.9	-8.32	7.67	-1.5	-2.23	0.76
ENST00000545620	ENSG00000113658	1832.07	0.549346	0.000955509	0.00562592	0.030532	0.0731507	0.42192	chr5	136179040	136179291	7.6e-08	+	136179040	136179291	0	1	251,	0	-7.12	-6.67	7.75	-1.54	-2.27	0.717
ENST00000291565	ENSG00000160209	1142.33	0.185355	0.265773	0.69755	0.0452905	0.0731867	0.421971	chr21	43761510	43762108	1.1e-08	+	43761510	43762108	0	1	598,	0	-7.94	-7.43	13.1	-5.86	-7.79	-1.39
ENST00000327574	ENSG00000160209	1142.33	0.185355	0.265773	0.69755	0.0452905	0.0731867	0.421971	chr21	43738314	43738662	1.6e-05	+	43738314	43738662	0	1	348,	0	-4.8	-4.48	12.3	-1.39	-2.07	1.24
ENST00000398081	ENSG00000160209	1142.33	0.185355	0.265773	0.69755	0.0452905	0.0731867	0.421971	chr21	43738322	43738665	6.8e-06	+	43738322	43738665	0	1	343,	0	-5.17	-4.83	11.8	-1.37	-2.04	1.23
ENST00000467908	ENSG00000160209	1142.33	0.185355	0.265773	0.69755	0.0452905	0.0731867	0.421971	chr21	43761407	43762107	6e-09	+	43761407	43762107	0	1	700,	0	-8.22	-7.69	11.5	-6.49	-8.55	-1.31
ENST00000468090	ENSG00000160209	1142.33	0.185355	0.265773	0.69755	0.0452905	0.0731867	0.421971	chr21	43761406	43762107	9.8e-09	+	43761406	43762107	0	1	701,	0	-8.01	-7.5	11.5	-5.81	-7.73	-1.21
ENST00000368323	ENSG00000143622	620.149	0.0530177	0.386862	0.874975	-0.0287895	0.0735158	0.423088	chr1	155900303	155900453	4.4e-08	-	155900303	155900453	0	1	150,	0	-7.36	-6.89	19.5	-2.89	-4.08	5.93
ENST00000283195	ENSG00000153201	6144.99	-0.856711	1	1	0.0258277	0.0735703	0.423186	chr2	108764250	108764400	3.2e-05	+	108764250	108764400	0	1	150,	0	-4.49	-3.28	2.27	-3.17	-4.46	3.38
ENST00000283195	ENSG00000153201	6144.99	-0.856711	1	1	0.0258277	0.0735703	0.423186	chr2	108763403	108763902	3.2e-05	+	108763403	108763902	0	1	499,	0	-4.49	-4.17	16.1	-3.07	-4.33	3.85
ENST00000283195	ENSG00000153201	6144.99	-0.856711	1	1	0.0258277	0.0735703	0.423186	chr2	108764997	108765995	1.3e-05	+	108764997	108765995	0	1	998,	0	-4.9	-4.57	10.8	-2.99	-4.22	1.29
ENST00000401088	ENSG00000055070	1374.49	-2.02479	1	1	-0.0301359	0.0735935	0.423186	chr1	16367281	16395503	7.9e-20	+	16367281	16395503	0	4	27,50,255,466,	0,24093,25946,27756	-19.1	-17.7	28.3	-2.67	-3.79	1.89
ENST00000401089	ENSG00000055070	1374.49	-2.02479	1	1	-0.0301359	0.0735935	0.423186	chr1	16367274	16395498	1e-19	+	16367274	16395498	0	3	34,255,461,	0,25953,27763	-19	-17.6	27	-2.87	-4.06	1.89
ENST00000471507	ENSG00000055070	1374.49	-2.02479	1	1	-0.0301359	0.0735935	0.423186	chr1	16367285	16395406	6.3e-45	+	16367285	16395406	0	4	23,50,252,369,	0,24089,25945,27752	-44.2	-41.8	28.1	-2.13	-3.07	1.6
ENST00000472351	ENSG00000055070	1374.49	-2.02479	1	1	-0.0301359	0.0735935	0.423186	chr1	16393340	16395390	3.2e-13	+	16393340	16395390	0	2	142,353,	0,1697	-12.5	-11.6	32.3	-2.65	-3.77	2.12
ENST00000472461	ENSG00000055070	1374.49	-2.02479	1	1	-0.0301359	0.0735935	0.423186	chr1	16393321	16395273	1.3e-39	+	16393321	16395273	0	2	161,236,	0,1716	-38.9	-36.6	25.2	-2.45	-3.51	2.36
ENST00000475554	ENSG00000055070	1374.49	-2.02479	1	1	-0.0301359	0.0735935	0.423186	chr1	16393277	16395172	2e-06	+	16393277	16395172	0	2	205,135,	0,1760	-5.69	-5.33	8.82	-3.02	-4.26	2.19
ENST00000476423	ENSG00000055070	1374.49	-2.02479	1	1	-0.0301359	0.0735935	0.423186	chr1	16393243	16393385	5.5e-06	+	16393243	16393385	0	1	142,	0	-5.26	-4.92	5	-1.33	-1.97	2.35
ENST00000486763	ENSG00000055070	1374.49	-2.02479	1	1	-0.0301359	0.0735935	0.423186	chr1	16395038	16395139	0.026	+	16395038	16395139	0	1	101,	0	-1.58	-1.33	6	-1.63	-2.41	2.01
ENST00000492354	ENSG00000055070	1374.49	-2.02479	1	1	-0.0301359	0.0735935	0.423186	chr1	16393235	16395481	1.3e-18	+	16393235	16395481	0	2	247,444,	0,1802	-17.9	-16.6	32.7	-3.37	-4.72	2.27
ENST00000547630	ENSG00000111412	850.748	-1.12283	1	1	0.0296356	0.0737679	0.423659	chr12	116717412	116717853	1e-11	-	116717412	116717853	0	1	441,	0	-11	-10.3	43.3	-1.35	-2.01	1.19
ENST00000245812	ENSG00000125652	152.382	-3.92103	1	1	0.0466074	0.0738334	0.423823	chr19	6375004	6375152	0.00056	+	6375004	6375152	0	1	148,	0	-3.25	-2.13	6.5	-1.31	-1.95	-1.65
ENST00000354926	ENSG00000146963	3145.42	-0.312218	0.980409	1	-0.0219264	0.0744115	0.425512	chr7	139360107	139360207	2.6e-05	+	139360107	139360207	0	1	100,	0	-4.59	-4.28	2.64	-1.51	-2.24	3.93
ENST00000456182	ENSG00000146963	3145.42	-0.312218	0.980409	1	-0.0219264	0.0744115	0.425512	chr7	139360108	139360207	5.1e-06	+	139360108	139360207	0	1	99,	0	-5.29	-4.94	2.64	-1.48	-2.19	3.9
ENST00000561903	ENSG00000197774	859.691	2.43463	4.24e-21	1.2e-19	-0.0401735	0.0744284	0.425512	chr16	1779315	1780362	1.9e-08	+	1779315	1780362	0	1	1047,	0	-7.73	-7.24	42	-1.7	-2.5	-0.364
ENST00000564182	ENSG00000197774	859.691	2.43463	4.24e-21	1.2e-19	-0.0401735	0.0744284	0.425512	chr16	1776141	1776962	1.7e-07	+	1776141	1776962	0	2	198,102,	0,719	-6.77	-5.36	8	-1.42	-2.1	-1.85
ENST00000570069	ENSG00000197774	859.691	2.43463	4.24e-21	1.2e-19	-0.0401735	0.0744284	0.425512	chr16	1779335	1780428	4.9e-10	+	1779335	1780428	0	1	1093,	0	-9.31	-8.7	34.8	-2	-2.9	-0.494
ENST00000215739	ENSG00000099949	2747.75	2.397	6.7e-46	6.23e-44	-0.0308092	0.0748382	0.425857	chr22	20997298	20998044	4.8e-07	+	20997298	20998044	0	1	746,	0	-6.32	-5.92	20.5	-6.42	-8.46	-2.41
ENST00000333503	ENSG00000184207	301.85	-0.0668887	0.639065	1	0.0299262	0.0747404	0.425857	chr16	2213285	2213930	4e-06	-	2213285	2213930	0	1	645,	0	-5.4	-5.05	15.4	-2	-2.9	0.223
ENST00000415817	ENSG00000099949	2747.75	2.397	6.7e-46	6.23e-44	-0.0308092	0.0748382	0.425857	chr22	20997288	20998032	1.5e-05	+	20997288	20998032	0	1	744,	0	-4.81	-4.49	22	-5.86	-7.79	-2.27
ENST00000452988	ENSG00000099949	2747.75	2.397	6.7e-46	6.23e-44	-0.0308092	0.0748382	0.425857	chr22	20996753	20997541	0.00081	+	20996753	20997541	0	3	48,81,310,	0,132,478	-3.09	-2.82	10	-1.71	-2.51	-1
ENST00000463909	ENSG00000099949	2747.75	2.397	6.7e-46	6.23e-44	-0.0308092	0.0748382	0.425857	chr22	20997254	20998045	6.5e-07	+	20997254	20998045	0	1	791,	0	-6.19	-5.8	20.7	-5.81	-7.73	-2.26
ENST00000495142	ENSG00000099949	2747.75	2.397	6.7e-46	6.23e-44	-0.0308092	0.0748382	0.425857	chr22	20996957	20998022	9.3e-08	+	20996957	20998022	0	2	9,791,	0,274	-7.03	-6.58	22.2	-5.69	-7.59	-2.14
ENST00000498649	ENSG00000099949	2747.75	2.397	6.7e-46	6.23e-44	-0.0308092	0.0748382	0.425857	chr22	20997470	20997769	1.3e-07	+	20997470	20997769	0	1	299,	0	-6.87	-6.44	17.7	-3.82	-5.29	-2.48
ENST00000642151	ENSG00000099949	2747.75	2.397	6.7e-46	6.23e-44	-0.0308092	0.0748382	0.425857	chr22	20997321	20997966	2.5e-11	+	20997321	20997966	0	1	645,	0	-10.6	-9.9	23	-5.49	-7.35	-2.37
ENST00000643578	ENSG00000099949	2747.75	2.397	6.7e-46	6.23e-44	-0.0308092	0.0748382	0.425857	chr22	20997330	20997876	8.7e-07	+	20997330	20997876	0	1	546,	0	-6.06	-5.67	21.4	-5.29	-7.1	-2.3
ENST00000643710	ENSG00000099949	2747.75	2.397	6.7e-46	6.23e-44	-0.0308092	0.0748382	0.425857	chr22	20997294	20998033	6.3e-06	+	20997294	20998033	0	1	739,	0	-5.2	-4.86	19.6	-6.47	-8.51	-2.42
ENST00000646124	ENSG00000099949	2747.75	2.397	6.7e-46	6.23e-44	-0.0308092	0.0748382	0.425857	chr22	20997239	20998037	2.1e-06	+	20997239	20998037	0	1	798,	0	-5.68	-5.32	20.2	-6.6	-8.67	-2.3
ENST00000646506	ENSG00000099949	2747.75	2.397	6.7e-46	6.23e-44	-0.0308092	0.0748382	0.425857	chr22	20997333	20997878	3.8e-07	+	20997333	20997878	0	1	545,	0	-6.42	-6.02	21.8	-5.07	-6.83	-2.27
ENST00000497856	ENSG00000129625	544.302	-2.63288	1	1	0.0303872	0.075123	0.425952	chr5	112892517	112902425	0.0011	-	112892517	112902425	0	2	300,46,	0,9862	-2.96	-2.69	12.5	-6.93	-9.05	4.58
ENST00000616428	ENSG00000274828	105.606	0.551962	0.0692065	0.246232	-0.0663601	0.0756771	0.426672	chr18	79677533	79677879	4.4e-06	-	79677533	79677879	0	1	346,	0	-5.36	-4.08	5.5	-2.27	-3.27	-0.913
ENST00000254321	ENSG00000196757	1752.12	1.03004	2.89e-08	3.12e-07	-0.0307114	0.0759867	0.427612	chr19	11949023	11949173	0.00032	+	11949023	11949173	0	1	150,	0	-3.49	-3.21	18.7	-1.87	-2.73	4.61
ENST00000482090	ENSG00000196757	1752.12	1.03004	2.89e-08	3.12e-07	-0.0307114	0.0759867	0.427612	chr19	11949043	11949192	6.6e-05	+	11949043	11949192	0	1	149,	0	-4.18	-3.88	21.2	-1.31	-1.95	3.93
ENST00000563200	ENSG00000149923	1313.72	-1.92021	1	1	0.0235682	0.0759639	0.427612	chr16	30076056	30081259	3.3e-06	+	30076056	30081259	0	3	38,161,1,	0,258,5202	-5.48	-5.13	8.71	-1.58	-2.34	2.48
ENST00000622593	ENSG00000196757	1752.12	1.03004	2.89e-08	3.12e-07	-0.0307114	0.0759867	0.427612	chr19	11949052	11949151	6.6e-05	+	11949052	11949151	0	1	99,	0	-4.18	-3.88	22.5	-1.38	-2.05	4.01
ENST00000636308	ENSG00000265479	828.334	2.73052	1.11e-38	7.54e-37	-0.0398947	0.0767916	0.43006	chr7	76980690	76981241	5e-11	+	76980690	76981241	0	1	551,	0	-10.3	-9.61	8.71	-1.36	-2.02	-0.391
ENST00000263437	ENSG00000022556	1393.87	0.630842	0.000116612	0.000803981	-0.0254742	0.0771581	0.431638	chr19	54982377	54983576	1e-13	+	54982377	54983576	0	1	1199,	0	-13	-12.1	29.6	-2.27	-3.26	-0.998
ENST00000339757	ENSG00000022556	1393.87	0.630842	0.000116612	0.000803981	-0.0254742	0.0771581	0.431638	chr19	54982250	54983590	3.2e-14	+	54982250	54983590	0	1	1340,	0	-13.5	-12.6	35	-3.36	-4.7	-1.63
ENST00000391721	ENSG00000022556	1393.87	0.630842	0.000116612	0.000803981	-0.0254742	0.0771581	0.431638	chr19	54982249	54983588	7.9e-14	+	54982249	54983588	0	1	1339,	0	-13.1	-12.1	35.4	-3.69	-5.12	-1.65
ENST00000427260	ENSG00000022556	1393.87	0.630842	0.000116612	0.000803981	-0.0254742	0.0771581	0.431638	chr19	54982249	54983584	1.6e-15	+	54982249	54983584	0	1	1335,	0	-14.8	-13.7	31	-3.41	-4.77	-1.51
ENST00000448584	ENSG00000022556	1393.87	0.630842	0.000116612	0.000803981	-0.0254742	0.0771581	0.431638	chr19	54982251	54983591	6.3e-14	+	54982251	54983591	0	1	1340,	0	-13.2	-12.3	35	-3.21	-4.52	-1.57
ENST00000537859	ENSG00000022556	1393.87	0.630842	0.000116612	0.000803981	-0.0254742	0.0771581	0.431638	chr19	54982363	54983598	1.3e-13	+	54982363	54983598	0	1	1235,	0	-12.9	-12	31.6	-2.25	-3.23	-0.975
ENST00000540597	ENSG00000022556	1393.87	0.630842	0.000116612	0.000803981	-0.0254742	0.0771581	0.431638	chr19	54982387	54983585	3.2e-14	+	54982387	54983585	0	1	1198,	0	-13.5	-12.5	26.7	-2.14	-3.09	-0.975
ENST00000543010	ENSG00000022556	1393.87	0.630842	0.000116612	0.000803981	-0.0254742	0.0771581	0.431638	chr19	54982250	54983592	7.9e-14	+	54982250	54983592	0	1	1342,	0	-13.1	-12.2	35	-3.33	-4.68	-1.61
ENST00000320785	ENSG00000129250	1282.77	0.0219967	0.448834	0.93101	0.0253468	0.0778099	0.43297	chr17	5022413	5023521	1e-11	+	5022413	5023521	0	2	296,54,	0,1054	-11	-10.3	5.14	-1.36	-2.03	1.92
ENST00000396334	ENSG00000172936	197.152	-0.163743	0.701484	1	-0.058563	0.0778954	0.433291	chr3	38141222	38141822	8.3e-08	+	38141222	38141822	0	1	600,	0	-7.08	-6.63	5.5	-1.35	-2.01	-1.33
ENST00000416282	ENSG00000172936	197.152	-0.163743	0.701484	1	-0.058563	0.0778954	0.433291	chr3	38141235	38141831	6.9e-08	+	38141235	38141831	0	1	596,	0	-7.16	-6.71	5.25	-1.38	-2.05	-1.4
ENST00000417037	ENSG00000172936	197.152	-0.163743	0.701484	1	-0.058563	0.0778954	0.433291	chr3	38141237	38141831	1.6e-07	+	38141237	38141831	0	1	594,	0	-6.8	-6.37	5.25	-1.39	-2.06	-1.4
ENST00000424893	ENSG00000172936	197.152	-0.163743	0.701484	1	-0.058563	0.0778954	0.433291	chr3	38141217	38141611	2e-06	+	38141217	38141611	0	1	394,	0	-5.69	-4.38	4.4	-1.6	-2.37	-1.65
ENST00000484513	ENSG00000172936	197.152	-0.163743	0.701484	1	-0.058563	0.0778954	0.433291	chr3	38141238	38141832	4.8e-09	+	38141238	38141832	0	1	594,	0	-8.32	-6.76	5.25	-1.34	-2	-1.38
ENST00000495303	ENSG00000172936	197.152	-0.163743	0.701484	1	-0.058563	0.0778954	0.433291	chr3	38141252	38141594	6.6e-08	+	38141252	38141594	0	1	342,	0	-7.18	-5.73	4.86	-1.73	-2.54	-1.97
ENST00000355765	ENSG00000185246	2004.74	0.703548	0.00027511	0.00178428	-0.0339303	0.0779918	0.433365	chr14	45095267	45095416	7.8e-06	+	45095267	45095416	0	1	149,	0	-5.11	-3.85	3.4	-3.03	-4.28	5.92
ENST00000368463	ENSG00000163346	2249.15	-1.06704	1	1	-0.0294812	0.0779724	0.433365	chr1	154945768	154946510	4e-12	-	154945768	154946510	0	1	742,	0	-11.4	-10.6	13.6	-2.48	-3.54	0.877
ENST00000368465	ENSG00000163346	2249.15	-1.06704	1	1	-0.0294812	0.0779724	0.433365	chr1	154945776	154946526	6.3e-13	-	154945776	154946526	0	1	750,	0	-12.2	-11.3	10.9	-2.27	-3.26	0.78
ENST00000477626	ENSG00000185246	2004.74	0.703548	0.00027511	0.00178428	-0.0339303	0.0779918	0.433365	chr14	45084216	45095435	6.8e-08	+	45084216	45095435	0	2	33,215,	0,11004	-7.17	-5.72	3.83	-3.77	-5.23	6.02
ENST00000553605	ENSG00000185246	2004.74	0.703548	0.00027511	0.00178428	-0.0339303	0.0779918	0.433365	chr14	45095271	45095417	4.5e-06	+	45095271	45095417	0	1	146,	0	-5.35	-4.07	3.6	-3.19	-4.49	6
ENST00000554429	ENSG00000185246	2004.74	0.703548	0.00027511	0.00178428	-0.0339303	0.0779918	0.433365	chr14	45095337	45095437	0.00038	+	45095337	45095437	0	1	100,	0	-3.42	-2.29	3.67	-1.87	-2.72	5.12
ENST00000554439	ENSG00000185246	2004.74	0.703548	0.00027511	0.00178428	-0.0339303	0.0779918	0.433365	chr14	45095319	45095420	0.00017	+	45095319	45095420	0	1	101,	0	-3.78	-2.63	3.6	-1.91	-2.78	5.06
ENST00000556782	ENSG00000185246	2004.74	0.703548	0.00027511	0.00178428	-0.0339303	0.0779918	0.433365	chr14	45084216	45095436	7.4e-05	+	45084216	45095436	0	2	33,216,	0,11004	-4.13	-2.95	3.83	-3.77	-5.23	6.02
ENST00000367435	ENSG00000134371	2896.29	0.490742	0.00942749	0.043787	-0.0410015	0.0783109	0.434674	chr1	193142047	193212093	3.6e-09	+	193142047	193212093	0	6	19,99,79,65,58,29,	0,5819,8256,10332,61747,70017	-8.44	-6.86	2.43	-6.48	-8.54	4.73
ENST00000367435	ENSG00000134371	2896.29	0.490742	0.00942749	0.043787	-0.0410015	0.0783109	0.434674	chr1	193233095	193249768	3.6e-09	+	193233095	193249768	0	3	59,101,39,	0,3160,16634	-8.44	-6.86	6.5	-3.49	-4.87	5.23
ENST00000477868	ENSG00000134371	2896.29	0.490742	0.00942749	0.043787	-0.0410015	0.0783109	0.434674	chr1	193233120	193250739	1.3e-07	+	193233120	193250739	0	3	34,142,64,	0,16609,17555	-6.89	-5.47	5.25	-2.81	-3.97	2.36
ENST00000635846	ENSG00000134371	2896.29	0.490742	0.00942749	0.043787	-0.0410015	0.0783109	0.434674	chr1	193233057	193249830	1.7e-08	+	193233057	193249830	0	3	97,101,101,	0,3198,16672	-7.77	-6.27	7	-4.05	-5.57	4.19
ENST00000635846	ENSG00000134371	2896.29	0.490742	0.00942749	0.043787	-0.0410015	0.0783109	0.434674	chr1	193142014	193212393	1.7e-08	+	193142014	193212393	0	4	52,58,36,4,	0,61780,70050,70375	-7.77	-6.27	2.33	-4.18	-5.74	6.76
ENST00000643006	ENSG00000134371	2896.29	0.490742	0.00942749	0.043787	-0.0410015	0.0783109	0.434674	chr1	193233060	193249833	7.9e-11	+	193233060	193249833	0	3	94,101,104,	0,3195,16669	-10.1	-8.33	6.25	-4.42	-6.04	4.39
ENST00000643006	ENSG00000134371	2896.29	0.490742	0.00942749	0.043787	-0.0410015	0.0783109	0.434674	chr1	193142029	193152414	7.9e-11	+	193142029	193152414	0	4	37,99,79,35,	0,5837,8274,10350	-10.1	-8.33	2.43	-6.71	-8.79	7.03
ENST00000531338	ENSG00000151498	1172.61	1.30456	1.75e-06	1.55e-05	0.0460787	0.0784801	0.435459	chr11	134262321	134262965	3.2e-06	+	134262321	134262965	0	1	644,	0	-5.49	-5.14	22.2	-2.18	-3.14	-1.59
ENST00000533387	ENSG00000151498	1172.61	1.30456	1.75e-06	1.55e-05	0.0460787	0.0784801	0.435459	chr11	134260927	134261787	8.9e-07	+	134260927	134261787	0	3	252,98,50,	0,347,810	-6.05	-5.67	8.2	-1.56	-2.3	-1.35
ENST00000392834	ENSG00000172269	782.856	-0.083519	0.665995	1	0.0289781	0.078791	0.435654	chr11	119101583	119101829	3.7e-09	-	119101583	119101829	0	1	246,	0	-8.43	-7.89	4.4	-1.4	-2.08	5.05
ENST00000409993	ENSG00000172269	782.856	-0.083519	0.665995	1	0.0289781	0.078791	0.435654	chr11	119101520	119107190	0.00027	-	119101520	119107190	0	3	257,245,44,	0,583,5626	-3.57	-3.28	4.67	-2.18	-3.13	5.74
ENST00000414373	ENSG00000172269	782.856	-0.083519	0.665995	1	0.0289781	0.078791	0.435654	chr11	119101561	119101810	1.9e-07	-	119101561	119101810	0	1	249,	0	-6.72	-6.3	4.17	-1.48	-2.19	5.11
ENST00000445653	ENSG00000172269	782.856	-0.083519	0.665995	1	0.0289781	0.078791	0.435654	chr11	119101540	119101832	1e-53	-	119101540	119101832	0	1	292,	0	-53	-50.3	3.6	-1.76	-2.59	5.21
ENST00000472016	ENSG00000172269	782.856	-0.083519	0.665995	1	0.0289781	0.078791	0.435654	chr11	119101568	119101806	1.9e-06	-	119101568	119101806	0	1	238,	0	-5.73	-5.36	4.17	-1.66	-2.45	5.14
ENST00000481084	ENSG00000172269	782.856	-0.083519	0.665995	1	0.0289781	0.078791	0.435654	chr11	119101194	119101893	5.6e-10	-	119101194	119101893	0	1	699,	0	-9.25	-8.64	11.1	-2	-2.89	2.68
ENST00000520713	ENSG00000186106	1445.91	0.60786	0.0434763	0.166477	0.0533873	0.0787688	0.435654	chr8	100550674	100551265	1.7e-05	-	100550674	100551265	0	1	591,	0	-4.78	-4.46	14.8	-3.04	-4.28	2.26
ENST00000524319	ENSG00000186106	1445.91	0.60786	0.0434763	0.166477	0.0533873	0.0787688	0.435654	chr8	100550677	100551227	1.8e-06	-	100550677	100551227	0	1	550,	0	-5.75	-5.38	13	-2.85	-4.03	2.87
ENST00000639704	ENSG00000172269	782.856	-0.083519	0.665995	1	0.0289781	0.078791	0.435654	chr11	119101541	119101837	1e-12	-	119101541	119101837	0	1	296,	0	-12	-11.2	3.6	-1.78	-2.61	5.19
ENST00000640747	ENSG00000172269	782.856	-0.083519	0.665995	1	0.0289781	0.078791	0.435654	chr11	119101561	119101807	9.8e-08	-	119101561	119101807	0	1	246,	0	-7.01	-6.57	4	-1.48	-2.2	5.08
ENST00000470520	ENSG00000169972	199.313	0.419212	0.0975213	0.326546	0.0488456	0.0789119	0.435676	chr1	1308706	1310932	3.5e-05	+	1308706	1310932	0	6	14,188,150,146,55,24,	0,379,747,999,1927,2202	-4.45	-4.14	8.8	-1.54	-2.28	2.97
ENST00000472235	ENSG00000142945	2690.91	-0.229422	0.866521	1	0.032772	0.0795731	0.438255	chr1	44762567	44766879	1e-11	+	44762567	44766879	0	2	91,54,	0,4258	-11	-10.2	17.3	-3.72	-5.16	4.22
ENST00000522452	ENSG00000264668	274.877	1.07222	0.000958591	0.00564212	-0.0541988	0.0797704	0.438637	chr8	143274759	143276353	7.9e-17	+	143274759	143276353	0	2	43,457,	0,1137	-16.1	-14.9	10.7	-3.12	-4.4	-1.17
ENST00000264444	ENSG00000059728	1039.66	0.127658	0.227914	0.628388	0.0317537	0.0802743	0.439478	chr2	69937304	69938356	1e-13	+	69937304	69938356	0	2	90,260,	0,792	-13	-12.1	74.7	-5.13	-6.9	3.61
ENST00000341516	ENSG00000139990	2505.14	1.08103	2.52e-13	4.22e-12	-0.0293367	0.0803014	0.439478	chr14	69053906	69055494	1.4e-09	-	69053906	69055494	0	1	1588,	0	-8.85	-8.27	48	-1.88	-2.74	1.24
ENST00000389997	ENSG00000139990	2505.14	1.08103	2.52e-13	4.22e-12	-0.0293367	0.0803014	0.439478	chr14	69152783	69152983	7.9e-18	-	69152783	69152983	0	1	200,	0	-17.1	-15.8	2.78	-1.78	-2.61	3.04
ENST00000409442	ENSG00000059728	1039.66	0.127658	0.227914	0.628388	0.0317537	0.0802743	0.439478	chr2	69937391	69938192	3.5e-08	+	69937391	69938192	0	2	3,96,	0,705	-7.46	-6.99	60.1	-2.92	-4.12	4.02
ENST00000540449	ENSG00000059728	1039.66	0.127658	0.227914	0.628388	0.0317537	0.0802743	0.439478	chr2	69937254	69938505	5.2e-09	+	69937254	69938505	0	2	140,409,	0,842	-8.28	-7.75	76	-6.41	-8.45	3.88
ENST00000540449	ENSG00000059728	1039.66	0.127658	0.227914	0.628388	0.0317537	0.0802743	0.439478	chr2	69939749	69939899	0.00014	+	69939749	69939899	0	1	150,	0	-3.85	-3.55	15.2	-3.92	-5.42	5.83
ENST00000540449	ENSG00000059728	1039.66	0.127658	0.227914	0.628388	0.0317537	0.0802743	0.439478	chr2	69940347	69940497	9.8e-05	+	69940347	69940497	0	1	150,	0	-4.01	-3.72	11.8	-3.36	-4.71	3.68
ENST00000553943	ENSG00000139990	2505.14	1.08103	2.52e-13	4.22e-12	-0.0293367	0.0803014	0.439478	chr14	69152855	69152954	0.00051	-	69152855	69152954	0	1	99,	0	-3.29	-3.01	2.6	-1.93	-2.81	4.96
ENST00000554215	ENSG00000139990	2505.14	1.08103	2.52e-13	4.22e-12	-0.0293367	0.0803014	0.439478	chr14	69053884	69055073	2.6e-10	-	69053884	69055073	0	1	1189,	0	-9.59	-8.96	51.5	-2.65	-3.76	1.1
ENST00000557386	ENSG00000139990	2505.14	1.08103	2.52e-13	4.22e-12	-0.0293367	0.0803014	0.439478	chr14	69053923	69054620	7.9e-11	-	69053923	69054620	0	1	697,	0	-10.1	-9.46	41.9	-1.39	-2.07	0.42
ENST00000393818	ENSG00000068120	1189.67	0.0695004	0.29904	0.75239	-0.0203903	0.0810924	0.442258	chr17	42565979	42566177	3.8e-06	+	42565979	42566177	0	1	198,	0	-5.42	-5.07	4	-1.58	-2.34	2.24
ENST00000393818	ENSG00000068120	1189.67	0.0695004	0.29904	0.75239	-0.0203903	0.0810924	0.442258	chr17	42562264	42562855	1.1e-07	+	42562264	42562855	0	1	591,	0	-6.96	-6.52	6.22	-1.47	-2.19	1.62
ENST00000587157	ENSG00000068120	1189.67	0.0695004	0.29904	0.75239	-0.0203903	0.0810924	0.442258	chr17	42562379	42562472	0.00028	+	42562379	42562472	0	1	93,	0	-3.56	-3.27	8.43	-1.32	-1.97	2.86
ENST00000587858	ENSG00000068120	1189.67	0.0695004	0.29904	0.75239	-0.0203903	0.0810924	0.442258	chr17	42562321	42562777	0.00051	+	42562321	42562777	0	2	166,166,	0,290	-3.29	-3.01	4	-1.65	-2.43	1.57
ENST00000358350	ENSG00000075539	4452.49	0.857815	3.46e-06	2.95e-05	0.0279119	0.0814793	0.443439	chr4	48498956	48499654	2e-13	-	48498956	48499654	0	1	698,	0	-12.7	-11.7	33.8	-1.85	-2.7	-0.427
ENST00000503238	ENSG00000075539	4452.49	0.857815	3.46e-06	2.95e-05	0.0279119	0.0814793	0.443439	chr4	48498953	48499651	4e-15	-	48498953	48499651	0	1	698,	0	-14.4	-13.3	31.3	-1.7	-2.5	-0.421
ENST00000503339	ENSG00000075539	4452.49	0.857815	3.46e-06	2.95e-05	0.0279119	0.0814793	0.443439	chr4	48498958	48499656	6.3e-17	-	48498958	48499656	0	1	698,	0	-16.2	-15	33	-1.75	-2.56	-0.429
ENST00000265350	ENSG00000124641	306.864	-0.317591	0.872712	1	0.0425167	0.0825155	0.445562	chr6	41906746	41907144	4e-06	-	41906746	41907144	0	1	398,	0	-5.4	-5.06	8.5	-2.54	-3.62	-3.47
ENST00000344450	ENSG00000112679	4372.01	0.676369	0.000281146	0.00181929	0.0383546	0.0825426	0.445562	chr6	348187	350860	3.6e-05	+	348187	350860	0	3	87,73,39,	0,581,2634	-4.44	-4.13	1.74	-2.76	-3.91	1.73
ENST00000369085	ENSG00000151929	1918.19	0.250845	0.0916585	0.310467	-0.0293465	0.0824523	0.445562	chr10	119676533	119677374	4.8e-06	+	119676533	119677374	0	1	841,	0	-5.32	-4.98	7.29	-3.65	-5.07	1.77
ENST00000369889	ENSG00000166272	477.056	-0.373506	0.93079	1	0.0414797	0.0826871	0.445562	chr10	102812754	102813794	1.4e-07	+	102812754	102813794	0	1	1040,	0	-6.86	-6.43	12.6	-3.06	-4.31	-0.67
ENST00000419235	ENSG00000112679	4372.01	0.676369	0.000281146	0.00181929	0.0383546	0.0825426	0.445562	chr6	349354	349655	6.3e-13	+	349354	349655	0	1	301,	0	-12.2	-11.3	7.75	-2.04	-2.95	2.74
ENST00000427587	ENSG00000118894	273.112	-0.662447	0.999078	1	0.0316875	0.0823334	0.445562	chr16	5084651	5085200	5.1e-05	-	5084651	5085200	0	1	549,	0	-4.29	-3.99	12.8	-1.54	-2.28	-0.573
ENST00000448841	ENSG00000166272	477.056	-0.373506	0.93079	1	0.0414797	0.0826871	0.445562	chr10	102812753	102813800	3.2e-07	+	102812753	102813800	0	1	1047,	0	-6.49	-6.09	12.6	-2.88	-4.07	-0.637
ENST00000458008	ENSG00000118894	273.112	-0.662447	0.999078	1	0.0316875	0.0823334	0.445562	chr16	5084648	5085536	0.00089	-	5084648	5085536	0	1	888,	0	-3.05	-2.78	11.2	-1.87	-2.73	-0.523
ENST00000467535	ENSG00000124641	306.864	-0.317591	0.872712	1	0.0425167	0.0825155	0.445562	chr6	41906875	41907073	1.2e-08	-	41906875	41907073	0	1	198,	0	-7.93	-7.42	7	-2	-2.9	-4.61
ENST00000482361	ENSG00000124641	306.864	-0.317591	0.872712	1	0.0425167	0.0825155	0.445562	chr6	41906738	41907133	1.8e-05	-	41906738	41907133	0	1	395,	0	-4.75	-4.43	8	-2.49	-3.55	-3.13
ENST00000528053	ENSG00000186318	78.1856	0.446394	0.0747484	0.262503	-0.054395	0.0824673	0.445562	chr11	117315810	117315960	1.3e-08	-	117315810	117315960	0	1	150,	0	-7.89	-6.37	5	-1.31	-1.96	-1.81
ENST00000603726	ENSG00000112679	4372.01	0.676369	0.000281146	0.00181929	0.0383546	0.0825426	0.445562	chr6	348231	350852	9.3e-06	+	348231	350852	0	3	43,73,31,	0,537,2590	-5.03	-4.7	1.71	-1.68	-2.47	1.57
ENST00000604914	ENSG00000112679	4372.01	0.676369	0.000281146	0.00181929	0.0383546	0.0825426	0.445562	chr6	348170	348908	1.3e-28	+	348170	348908	0	2	104,140,	0,598	-27.9	-26	1.61	-1.82	-2.66	1.4
ENST00000604971	ENSG00000112679	4372.01	0.676369	0.000281146	0.00181929	0.0383546	0.0825426	0.445562	chr6	325216	345905	1.6e-07	+	325216	345905	0	2	942,52,	0,20637	-6.8	-6.37	7.11	-6.83	-8.93	1.4
ENST00000604971	ENSG00000112679	4372.01	0.676369	0.000281146	0.00181929	0.0383546	0.0825426	0.445562	chr6	349416	349665	1.5e-10	+	349416	349665	0	1	249,	0	-9.81	-9.15	7.17	-1.93	-2.8	2.76
ENST00000359866	ENSG00000130311	552.525	-1.8935	1	1	-0.027537	0.0832542	0.446915	chr19	17309580	17319771	5.4e-08	+	17309580	17319771	0	5	77,81,52,62,226,	0,4442,4757,6353,9965	-7.27	-6.81	3.84	-1.54	-2.28	1.34
ENST00000359866	ENSG00000130311	552.525	-1.8935	1	1	-0.027537	0.0832542	0.446915	chr19	17319919	17320815	5.4e-08	+	17319919	17320815	0	1	896,	0	-7.27	-6.81	10.2	-8.45	-10.8	-3.2
ENST00000617588	ENSG00000276744	34.8464	-1.31081	0.999382	1	0.0662162	0.0834453	0.447004	chr15	75453110	75453947	5e-19	-	75453110	75453947	0	1	837,	0	-18.3	-15.8	7.75	-8.06	-10.3	2.62
ENST00000355703	ENSG00000197136	3652.66	2.51904	2.42e-49	2.62e-47	-0.0285474	0.0835504	0.44708	chr11	65618015	65619820	6.3e-12	+	65618015	65619820	0	3	1052,124,67,	0,1521,1738	-11.2	-10.4	46.2	-3.81	-5.28	-1.3
ENST00000610704	ENSG00000170265	1543.7	0.140925	0.150499	0.460687	0.024006	0.0840511	0.448378	chr7	149224163	149224958	4.5e-08	+	149224163	149224958	0	1	795,	0	-7.35	-6.89	61.5	-1.38	-2.05	1.25
ENST00000406780	ENSG00000114439	4854.15	-0.0462021	0.576981	1	0.0384759	0.0841653	0.448544	chr3	107798700	107805610	4.1e-05	+	107798700	107805610	0	3	20,187,241,	0,2394,6669	-4.39	-4.08	8.4	-8.14	-10.4	3.7
ENST00000159111	ENSG00000127663	3183.68	1.85682	6.55e-13	1.06e-11	0.0395737	0.084842	0.449223	chr19	5151347	5151748	8.7e-09	+	5151347	5151748	0	1	401,	0	-8.06	-7.55	10.8	-1.78	-2.6	-0.162
ENST00000536461	ENSG00000127663	3183.68	1.85682	6.55e-13	1.06e-11	0.0395737	0.084842	0.449223	chr19	5151362	5151761	5.4e-06	+	5151362	5151761	0	1	399,	0	-5.27	-4.93	9.17	-2.12	-3.05	-0.324
ENST00000589104	ENSG00000127663	3183.68	1.85682	6.55e-13	1.06e-11	0.0395737	0.084842	0.449223	chr19	5150444	5151775	1.2e-07	+	5150444	5151775	0	2	6,441,	0,890	-6.93	-6.49	10	-2.21	-3.17	-0.2
ENST00000611640	ENSG00000127663	3183.68	1.85682	6.55e-13	1.06e-11	0.0395737	0.084842	0.449223	chr19	5151363	5151760	1.9e-06	+	5151363	5151760	0	1	397,	0	-5.73	-5.37	9.17	-2.2	-3.16	-0.379
ENST00000530167	ENSG00000188486	1509.94	-1.20957	1	1	0.0369713	0.0850202	0.44929	chr11	119093951	119094538	1.9e-05	-	119093951	119094538	0	1	587,	0	-4.73	-4.41	39.7	-2.66	-3.77	-1.53
ENST00000581208	ENSG00000136451	1759.37	-0.0357315	0.577265	1	0.0333712	0.0852574	0.44929	chr17	57983022	57983368	1.3e-14	-	57983022	57983368	0	1	346,	0	-13.9	-12.9	53.2	-1.36	-2.02	2.29
ENST00000589664	ENSG00000183077	1272.49	-0.574503	0.99653	1	-0.0299465	0.0851875	0.44929	chr17	78207028	78207217	1.5e-08	+	78207028	78207217	0	1	189,	0	-7.83	-7.33	4.26	-1.48	-2.2	1.28
ENST00000359735	ENSG00000197008	456.228	-0.339344	0.961869	1	-0.0387138	0.0854612	0.449887	chr7	64831498	64832144	0.00018	+	64831498	64832144	0	1	646,	0	-3.75	-3.46	23.4	-1.73	-2.54	5.14
ENST00000430838	ENSG00000197008	456.228	-0.339344	0.961869	1	-0.0387138	0.0854612	0.449887	chr7	64831515	64832154	0.00013	+	64831515	64832154	0	1	639,	0	-3.89	-3.59	20	-1.74	-2.56	5.16
ENST00000437743	ENSG00000197008	456.228	-0.339344	0.961869	1	-0.0387138	0.0854612	0.449887	chr7	64831535	64832130	9.5e-05	+	64831535	64832130	0	1	595,	0	-4.02	-3.73	25.4	-1.79	-2.63	5.11
ENST00000262554	ENSG00000090054	880.712	0.0276648	0.418032	0.905286	-0.0206169	0.0856091	0.450082	chr9	92032297	92032497	2.1e-08	-	92032297	92032497	0	1	200,	0	-7.67	-7.18	7	-2.14	-3.09	4.17
ENST00000644140	ENSG00000090054	880.712	0.0276648	0.418032	0.905286	-0.0206169	0.0856091	0.450082	chr9	92032318	92032468	1.7e-08	-	92032318	92032468	0	1	150,	0	-7.78	-7.29	5.8	-2.02	-2.92	3.96
ENST00000646534	ENSG00000090054	880.712	0.0276648	0.418032	0.905286	-0.0206169	0.0856091	0.450082	chr9	92032288	92032487	2.3e-08	-	92032288	92032487	0	1	199,	0	-7.63	-6.14	7.8	-1.76	-2.58	3.04
ENST00000398604	ENSG00000253767	427.723	2.04757	4e-16	8.13e-15	0.0387366	0.0856992	0.450101	chr5	141394496	141394794	0.0019	+	141394496	141394794	0	1	298,	0	-2.73	-2.46	6.2	-1.35	-2.01	-0.952
ENST00000378024	ENSG00000124942	32571.6	0.377892	0.0407836	0.157655	0.0368996	0.0864541	0.451682	chr11	62518852	62519053	0.00035	-	62518852	62519053	0	1	201,	0	-3.46	-3.18	8.84	-2.11	-3.04	2.65
ENST00000378024	ENSG00000124942	32571.6	0.377892	0.0407836	0.157655	0.0368996	0.0864541	0.451682	chr11	62528894	62529145	0.00054	-	62528894	62529145	0	1	251,	0	-3.27	-2.99	9	-3.11	-4.38	2.94
ENST00000378024	ENSG00000124942	32571.6	0.377892	0.0407836	0.157655	0.0368996	0.0864541	0.451682	chr11	62523149	62523449	3.1e-05	-	62523149	62523449	0	1	300,	0	-4.51	-4.2	7.43	-2.19	-3.15	1.36
ENST00000378024	ENSG00000124942	32571.6	0.377892	0.0407836	0.157655	0.0368996	0.0864541	0.451682	chr11	62533491	62535069	1e-06	-	62533491	62535069	0	2	583,67,	0,1511	-6	-5.62	39.2	-3.18	-4.48	1.65
ENST00000378024	ENSG00000124942	32571.6	0.377892	0.0407836	0.157655	0.0368996	0.0864541	0.451682	chr11	62520601	62520951	3.5e-06	-	62520601	62520951	0	1	350,	0	-5.46	-5.1	15.7	-1.44	-2.14	1.71
ENST00000378024	ENSG00000124942	32571.6	0.377892	0.0407836	0.157655	0.0368996	0.0864541	0.451682	chr11	62517903	62518653	5.2e-08	-	62517903	62518653	0	1	750,	0	-7.28	-6.82	17.9	-4.1	-5.64	1.63
ENST00000378024	ENSG00000124942	32571.6	0.377892	0.0407836	0.157655	0.0368996	0.0864541	0.451682	chr11	62526196	62526547	1e-05	-	62526196	62526547	0	1	351,	0	-4.98	-4.65	17.8	-2.29	-3.29	1.54
ENST00000300651	ENSG00000125686	2337.58	0.268407	0.0361649	0.141981	0.026582	0.0868123	0.451696	chr17	39409297	39410446	1.3e-10	-	39409297	39410446	0	1	1149,	0	-9.88	-9.22	9.5	-1.45	-2.15	1.64
ENST00000408936	ENSG00000136848	906.409	0.83539	4.11e-05	0.000302216	0.039357	0.0866946	0.451696	chr9	121782487	121782787	0.00044	+	121782487	121782787	0	1	300,	0	-3.36	-2.23	7	-3.03	-4.27	-4.81
ENST00000577831	ENSG00000125686	2337.58	0.268407	0.0361649	0.141981	0.026582	0.0868123	0.451696	chr17	39409257	39410454	1.5e-09	-	39409257	39410454	0	1	1197,	0	-8.81	-8.24	10.5	-2.1	-3.03	1.91
ENST00000300917	ENSG00000167447	956.039	-0.89217	0.999998	1	0.0269706	0.0873073	0.452914	chr17	59210355	59210455	3.5e-06	+	59210355	59210455	0	1	100,	0	-5.45	-5.1	8.7	-3.41	-4.77	6.46
ENST00000543872	ENSG00000167447	956.039	-0.89217	0.999998	1	0.0269706	0.0873073	0.452914	chr17	59210730	59211576	4.2e-05	+	59210730	59211576	0	1	846,	0	-4.38	-4.08	18.2	-2.34	-3.36	2.08
ENST00000543872	ENSG00000167447	956.039	-0.89217	0.999998	1	0.0269706	0.0873073	0.452914	chr17	59210333	59210533	2.1e-06	+	59210333	59210533	0	1	200,	0	-5.68	-5.31	6.17	-4.59	-6.24	6.52
ENST00000374518	ENSG00000165733	4041.25	0.043216	0.392963	0.881975	0.0216957	0.0874829	0.453043	chr10	42785590	42790360	2e-08	+	42785590	42790360	0	3	82,80,38,	0,1577,4732	-7.69	-6.19	4.4	-3.07	-4.33	4.39
ENST00000374518	ENSG00000165733	4041.25	0.043216	0.392963	0.881975	0.0216957	0.0874829	0.453043	chr10	42802162	42817386	2e-08	+	42802162	42817386	0	3	56,74,69,	0,14436,15155	-7.69	-6.19	3.25	-3.46	-4.83	6.22
ENST00000374518	ENSG00000165733	4041.25	0.043216	0.392963	0.881975	0.0216957	0.0874829	0.453043	chr10	42823743	42830912	2e-08	+	42823743	42830912	0	3	41,162,47,	0,6517,7122	-7.69	-7.21	3.71	-5.93	-7.87	5.72
ENST00000295924	ENSG00000163659	1754.49	0.466856	0.002654	0.0142493	0.0233797	0.0876746	0.453108	chr3	156674786	156678588	1.7e-10	+	156674786	156678588	0	2	10,932,	0,2870	-9.76	-9.11	19.5	-4.33	-5.92	1.77
ENST00000461166	ENSG00000163659	1754.49	0.466856	0.002654	0.0142493	0.0233797	0.0876746	0.453108	chr3	156677706	156678603	2.6e-10	+	156677706	156678603	0	1	897,	0	-9.58	-8.94	18.9	-3.85	-5.33	1.69
ENST00000473702	ENSG00000163659	1754.49	0.466856	0.002654	0.0142493	0.0233797	0.0876746	0.453108	chr3	156677741	156678577	5e-11	+	156677741	156678577	0	1	836,	0	-10.3	-9.65	22	-3.22	-4.52	1.66
ENST00000481853	ENSG00000163659	1754.49	0.466856	0.002654	0.0142493	0.0233797	0.0876746	0.453108	chr3	156677724	156678569	7.9e-11	+	156677724	156678569	0	1	845,	0	-10.1	-9.39	15.9	-3.17	-4.46	1.62
ENST00000486483	ENSG00000163659	1754.49	0.466856	0.002654	0.0142493	0.0233797	0.0876746	0.453108	chr3	156677729	156678580	4.7e-10	+	156677729	156678580	0	1	851,	0	-9.33	-8.72	25	-3.33	-4.67	1.71
ENST00000542783	ENSG00000163659	1754.49	0.466856	0.002654	0.0142493	0.0233797	0.0876746	0.453108	chr3	156677724	156678571	2e-11	+	156677724	156678571	0	1	847,	0	-10.7	-10	15.9	-3.06	-4.32	1.62
ENST00000590628	ENSG00000267575	342.278	-0.253871	0.839113	1	-0.0395931	0.0881728	0.454056	chr19	27793592	27806090	7.9e-11	+	27793592	27806090	0	2	58,486,	0,12012	-10.1	-9.45	18.6	-1.76	-2.58	-1.31
ENST00000337659	ENSG00000112739	3985.55	0.659559	2.53e-08	2.75e-07	-0.0182675	0.0886772	0.455184	chr6	4031566	4032212	7.9e-12	+	4031566	4032212	0	1	646,	0	-11.1	-10.3	18	-5	-6.75	2.25
ENST00000480058	ENSG00000112739	3985.55	0.659559	2.53e-08	2.75e-07	-0.0182675	0.0886772	0.455184	chr6	4021366	4032206	6.3e-13	+	4021366	4032206	0	2	100,648,	0,10192	-12.2	-11.3	17.2	-5.08	-6.84	2.48
ENST00000360458	ENSG00000123562	1775.44	-0.324794	0.943088	1	-0.036919	0.0887703	0.455363	chrX	103676480	103676777	3.8e-09	-	103676480	103676777	0	1	297,	0	-8.42	-7.88	34.6	-2.89	-4.08	4.38
ENST00000422154	ENSG00000123562	1775.44	-0.324794	0.943088	1	-0.036919	0.0887703	0.455363	chrX	103676490	103676739	1.7e-07	-	103676490	103676739	0	1	249,	0	-6.77	-6.34	28.6	-2.41	-3.45	4.36
ENST00000423833	ENSG00000123562	1775.44	-0.324794	0.943088	1	-0.036919	0.0887703	0.455363	chrX	103676494	103676782	8.5e-06	-	103676494	103676782	0	1	288,	0	-5.07	-4.74	29.8	-2.67	-3.79	4.17
ENST00000433176	ENSG00000123562	1775.44	-0.324794	0.943088	1	-0.036919	0.0887703	0.455363	chrX	103676481	103676777	2.5e-09	-	103676481	103676777	0	1	296,	0	-8.61	-8.05	34.6	-2.89	-4.08	4.38
ENST00000441076	ENSG00000123562	1775.44	-0.324794	0.943088	1	-0.036919	0.0887703	0.455363	chrX	103676492	103676739	1e-07	-	103676492	103676739	0	1	247,	0	-6.98	-6.54	28.6	-2.32	-3.33	4.08
ENST00000451301	ENSG00000123562	1775.44	-0.324794	0.943088	1	-0.036919	0.0887703	0.455363	chrX	103676488	103676785	8.1e-08	-	103676488	103676785	0	1	297,	0	-7.09	-6.65	23.5	-2.59	-3.69	4.18
ENST00000307546	ENSG00000081026	3261.09	1.97751	7.91e-33	4.15e-31	0.0316243	0.0900615	0.459123	chr1	113683231	113684278	5.5e-06	+	113683231	113684278	0	1	1047,	0	-5.26	-4.92	16.1	-6.65	-8.73	2.17
ENST00000369615	ENSG00000081026	3261.09	1.97751	7.91e-33	4.15e-31	0.0316243	0.0900615	0.459123	chr1	113683240	113684334	1.4e-05	+	113683240	113684334	0	1	1094,	0	-4.86	-4.54	17.1	-6.65	-8.73	2.12
ENST00000301838	ENSG00000168040	371.145	-0.920185	0.999995	1	0.0310257	0.0905362	0.460198	chr11	70206245	70207092	7.9e-05	+	70206245	70207092	0	1	847,	0	-4.1	-3.8	23.3	-2.34	-3.36	-0.509
ENST00000344022	ENSG00000101417	82.6767	-0.221333	0.749145	1	0.0493309	0.0904713	0.460198	chr20	33707367	33707714	5e-06	-	33707367	33707714	0	1	347,	0	-5.3	-4.03	5.25	-4.04	-5.57	-4.27
ENST00000409299	ENSG00000101417	82.6767	-0.221333	0.749145	1	0.0493309	0.0904713	0.460198	chr20	33707389	33707689	9.1e-10	-	33707389	33707689	0	1	300,	0	-9.04	-7.41	5	-4.01	-5.53	-4.36
ENST00000637748	ENSG00000181090	3041.84	1.30453	6.71e-28	2.8e-26	-0.0194939	0.0908859	0.460878	chr9	137835395	137835788	2.4e-06	+	137835395	137835788	0	1	393,	0	-5.62	-4.31	3.75	-1.69	-2.49	-0.873
ENST00000380285	ENSG00000028528	2762.46	0.883651	1.73e-05	0.000134789	-0.0309973	0.0913175	0.461268	chr15	64142736	64143384	2.3e-06	+	64142736	64143384	0	1	648,	0	-5.63	-5.27	9.57	-1.36	-2.02	-0.687
ENST00000447926	ENSG00000104524	585.466	0.0148189	0.475315	0.95194	0.0334119	0.0913679	0.461268	chr8	143605628	143606610	0.00087	-	143605628	143606610	0	3	254,93,144,	0,433,838	-3.06	-1.95	4.33	-1.63	-2.4	-1.25
ENST00000339276	ENSG00000175793	387.43	-1.22922	0.999999	1	0.0379451	0.0915985	0.461434	chr1	26863186	26864408	1.3e-08	+	26863186	26864408	0	1	1222,	0	-7.89	-7.39	41.6	-9.21	-11.6	1.65
ENST00000501403	ENSG00000146094	448.171	2.82435	5.83e-19	1.44e-17	-0.0512547	0.0914959	0.461434	chr5	177503832	177504473	0.00019	-	177503832	177504473	0	1	641,	0	-3.71	-3.42	6.75	-7.34	-9.53	-3.57
ENST00000230771	ENSG00000112855	1089.23	0.376936	0.00726934	0.0352183	0.0237509	0.0917391	0.461501	chr5	140698677	140699220	2.5e-08	+	140698677	140699220	0	1	543,	0	-7.6	-7.12	14.2	-1.78	-2.6	-1.96
ENST00000503873	ENSG00000112855	1089.23	0.376936	0.00726934	0.0352183	0.0237509	0.0917391	0.461501	chr5	140698678	140699219	3.8e-08	+	140698678	140699219	0	1	541,	0	-7.42	-6.95	14.2	-1.78	-2.61	-1.95
ENST00000642231	ENSG00000112855	1089.23	0.376936	0.00726934	0.0352183	0.0237509	0.0917391	0.461501	chr5	140698663	140699206	1.4e-08	+	140698663	140699206	0	1	543,	0	-7.85	-7.35	15	-1.95	-2.83	-1.83
ENST00000642752	ENSG00000112855	1089.23	0.376936	0.00726934	0.0352183	0.0237509	0.0917391	0.461501	chr5	140698680	140699230	1.5e-08	+	140698680	140699230	0	1	550,	0	-7.81	-7.31	13.3	-1.68	-2.47	-1.95
ENST00000643996	ENSG00000112855	1089.23	0.376936	0.00726934	0.0352183	0.0237509	0.0917391	0.461501	chr5	140698687	140699184	7.9e-12	+	140698687	140699184	0	1	497,	0	-11.1	-10.3	15.8	-1.66	-2.44	-1.94
ENST00000645065	ENSG00000112855	1089.23	0.376936	0.00726934	0.0352183	0.0237509	0.0917391	0.461501	chr5	140698679	140699222	2.5e-08	+	140698679	140699222	0	1	543,	0	-7.6	-7.12	14.7	-1.64	-2.41	-1.93
ENST00000645749	ENSG00000112855	1089.23	0.376936	0.00726934	0.0352183	0.0237509	0.0917391	0.461501	chr5	140698686	140699185	6.3e-14	+	140698686	140699185	0	1	499,	0	-13.2	-12.2	15.8	-1.65	-2.43	-1.93
ENST00000647484	ENSG00000112855	1089.23	0.376936	0.00726934	0.0352183	0.0237509	0.0917391	0.461501	chr5	140698659	140699201	1.4e-08	+	140698659	140699201	0	1	542,	0	-7.85	-7.35	16.3	-1.98	-2.87	-1.76
ENST00000590480	ENSG00000130159	615.456	-1.25894	1	1	-0.0274721	0.0920407	0.462721	chr19	11513925	11514168	1.4e-06	-	11513925	11514168	0	1	243,	0	-5.85	-5.48	3.73	-1.42	-2.11	-1.55
ENST00000500902	ENSG00000247081	233.327	0.694264	0.0309121	0.123945	0.0593139	0.0922779	0.463466	chr8	103165905	103166253	8.1e-08	-	103165905	103166253	0	1	348,	0	-7.09	-5.65	6.75	-3.61	-5.02	4.32
ENST00000521102	ENSG00000247081	233.327	0.694264	0.0309121	0.123945	0.0593139	0.0922779	0.463466	chr8	103165916	103166247	7.4e-08	-	103165916	103166247	0	1	331,	0	-7.13	-5.68	7.25	-3.47	-4.85	4.25
ENST00000373064	ENSG00000148339	1827.47	0.756627	0.000503629	0.00310913	0.0550528	0.0924267	0.463777	chr9	128107954	128108402	2e-08	+	128107954	128108402	0	1	448,	0	-7.7	-7.21	13	-4.62	-6.29	3.97
ENST00000373066	ENSG00000148339	1827.47	0.756627	0.000503629	0.00310913	0.0550528	0.0924267	0.463777	chr9	128107957	128108403	7.8e-09	+	128107957	128108403	0	1	446,	0	-8.11	-7.59	14	-4.76	-6.45	3.98
ENST00000373068	ENSG00000148339	1827.47	0.756627	0.000503629	0.00310913	0.0550528	0.0924267	0.463777	chr9	128107951	128108399	1.5e-08	+	128107951	128108399	0	1	448,	0	-7.83	-7.33	13.5	-4.63	-6.3	3.93
ENST00000373069	ENSG00000148339	1827.47	0.756627	0.000503629	0.00310913	0.0550528	0.0924267	0.463777	chr9	128107954	128108401	8.5e-09	+	128107954	128108401	0	1	447,	0	-8.07	-7.56	13	-4.72	-6.41	3.99
ENST00000432073	ENSG00000148339	1827.47	0.756627	0.000503629	0.00310913	0.0550528	0.0924267	0.463777	chr9	128107952	128108400	9.8e-09	+	128107952	128108400	0	1	448,	0	-8.01	-7.5	13.2	-4.6	-6.26	4.02
ENST00000595242	ENSG00000126461	1317.54	1.08322	9.74e-06	7.81e-05	-0.0394233	0.0925774	0.463777	chr19	49645061	49646619	2.5e-41	+	49645061	49646619	0	4	73,58,99,94,	0,292,1046,1464	-40.6	-38.3	10.5	-1.32	-1.97	-0.73
ENST00000598359	ENSG00000126461	1317.54	1.08322	9.74e-06	7.81e-05	-0.0394233	0.0925774	0.463777	chr19	49645067	49650998	4.9e-09	+	49645067	49650998	0	6	67,58,95,101,116,131,	0,286,1040,1458,1647,5800	-8.31	-7.77	27.5	-2.08	-3.01	-1.06
ENST00000613834	ENSG00000185052	103.266	-1.12996	0.999473	1	0.0708506	0.092451	0.463777	chr20	19721351	19721502	2.3e-05	+	19721351	19721502	0	1	151,	0	-4.64	-3.42	2.5	-1.91	-2.78	-2.43
ENST00000424190	ENSG00000068001	276.712	-0.941778	0.999993	1	0.0372202	0.093306	0.466082	chr3	50320236	50320837	3.5e-05	-	50320236	50320837	0	2	299,1,	0,600	-4.45	-4.14	9.6	-2.3	-3.31	-2.71
ENST00000428028	ENSG00000068001	276.712	-0.941778	0.999993	1	0.0372202	0.093306	0.466082	chr3	50320306	50321577	3.4e-07	-	50320306	50321577	0	2	229,10,	0,1261	-6.47	-6.07	10.2	-1.61	-2.38	-0.789
ENST00000442581	ENSG00000068001	276.712	-0.941778	0.999993	1	0.0372202	0.093306	0.466082	chr3	50320032	50320476	0.0004	-	50320032	50320476	0	1	444,	0	-3.4	-3.12	16.8	-3.63	-5.06	-2.55
ENST00000447092	ENSG00000068001	276.712	-0.941778	0.999993	1	0.0372202	0.093306	0.466082	chr3	50319618	50320558	1.6e-07	-	50319618	50320558	0	1	940,	0	-6.8	-6.37	18.2	-3.41	-4.77	-1.22
ENST00000447092	ENSG00000068001	276.712	-0.941778	0.999993	1	0.0372202	0.093306	0.466082	chr3	50318036	50318185	1.6e-07	-	50318036	50318185	0	1	149,	0	-6.8	-5.38	2.6	-2.42	-3.45	-3.8
ENST00000458018	ENSG00000068001	276.712	-0.941778	0.999993	1	0.0372202	0.093306	0.466082	chr3	50320225	50320524	1e-06	-	50320225	50320524	0	1	299,	0	-5.99	-5.61	12.5	-2.85	-4.03	-3.73
ENST00000481597	ENSG00000068001	276.712	-0.941778	0.999993	1	0.0372202	0.093306	0.466082	chr3	50319648	50322692	3.5e-06	-	50319648	50322692	0	2	887,40,	0,3004	-5.46	-5.11	16.8	-3.66	-5.09	-1.12
ENST00000389017	ENSG00000196544	347.247	-1.07801	0.999989	1	0.0391875	0.093491	0.466433	chr17	8188926	8190115	1.5e-06	-	8188926	8190115	0	1	1189,	0	-5.83	-5.46	22.2	-2.07	-3	-0.974
ENST00000263253	ENSG00000100393	5411.12	1.88256	5.55e-16	1.12e-14	-0.0367299	0.0940125	0.467668	chr22	41092534	41092884	1e-05	+	41092534	41092884	0	1	350,	0	-4.98	-4.65	13	-2.78	-3.94	-2.3
ENST00000328747	ENSG00000146757	856.758	-1.0835	0.999042	1	0.0534764	0.0942705	0.467765	chr7	65399791	65400039	8.1e-06	+	65399791	65400039	0	1	248,	0	-5.09	-4.76	25	-2.36	-3.37	1.87
ENST00000328747	ENSG00000146757	856.758	-1.0835	0.999042	1	0.0534764	0.0942705	0.467765	chr7	65398409	65398755	2.6e-06	+	65398409	65398755	0	1	346,	0	-5.59	-5.23	19.1	-7.11	-9.26	4.34
ENST00000357512	ENSG00000146757	856.758	-1.0835	0.999042	1	0.0534764	0.0942705	0.467765	chr7	65399796	65400044	9.3e-06	+	65399796	65400044	0	1	248,	0	-5.03	-4.7	26.6	-2.26	-3.25	1.86
ENST00000357512	ENSG00000146757	856.758	-1.0835	0.999042	1	0.0534764	0.0942705	0.467765	chr7	65398408	65398706	4.4e-06	+	65398408	65398706	0	1	298,	0	-5.36	-5.02	18.1	-6.9	-9.01	4.63
ENST00000361871	ENSG00000198736	122.831	-1.62102	0.999999	1	0.0496329	0.0942563	0.467765	chr16	1938650	1939044	1.3e-08	-	1938650	1939044	0	1	394,	0	-7.89	-7.39	26	-1.32	-1.96	0.111
ENST00000431504	ENSG00000146757	856.758	-1.0835	0.999042	1	0.0534764	0.0942705	0.467765	chr7	65398428	65398728	3.2e-06	+	65398428	65398728	0	1	300,	0	-5.49	-5.14	14.8	-6.04	-8.01	4.46
ENST00000431504	ENSG00000146757	856.758	-1.0835	0.999042	1	0.0534764	0.0942705	0.467765	chr7	65399826	65400026	3.4e-07	+	65399826	65400026	0	1	200,	0	-6.47	-6.06	23	-1.4	-2.08	0.932
ENST00000450302	ENSG00000146757	856.758	-1.0835	0.999042	1	0.0534764	0.0942705	0.467765	chr7	65398420	65398716	2.1e-06	+	65398420	65398716	0	1	296,	0	-5.67	-5.31	15.5	-6.26	-8.26	4.48
ENST00000450302	ENSG00000146757	856.758	-1.0835	0.999042	1	0.0534764	0.0942705	0.467765	chr7	65399799	65400046	1.7e-05	+	65399799	65400046	0	1	247,	0	-4.77	-4.44	27.4	-2.18	-3.14	1.73
ENST00000622125	ENSG00000198736	122.831	-1.62102	0.999999	1	0.0496329	0.0942563	0.467765	chr16	1938671	1939061	1.7e-10	-	1938671	1939061	0	1	390,	0	-9.78	-9.13	29	-1.33	-1.98	0.141
ENST00000343537	ENSG00000143514	3469.81	0.0980893	0.278683	0.719954	-0.0250257	0.0943709	0.467813	chr1	223796009	223796456	1.5e-08	-	223796009	223796456	0	1	447,	0	-7.83	-7.33	20.3	-2.79	-3.95	3.06
ENST00000391878	ENSG00000143514	3469.81	0.0980893	0.278683	0.719954	-0.0250257	0.0943709	0.467813	chr1	223796025	223796425	4.7e-05	-	223796025	223796425	0	1	400,	0	-4.33	-4.02	16	-3.2	-4.5	3.18
ENST00000494100	ENSG00000143514	3469.81	0.0980893	0.278683	0.719954	-0.0250257	0.0943709	0.467813	chr1	223795930	223804295	1.7e-07	-	223795930	223804295	0	2	193,88,	0,8277	-6.78	-6.35	6.46	-1.92	-2.8	3.06
ENST00000498843	ENSG00000143514	3469.81	0.0980893	0.278683	0.719954	-0.0250257	0.0943709	0.467813	chr1	223796012	223796460	1.4e-06	-	223796012	223796460	0	1	448,	0	-5.86	-5.48	17.5	-2.98	-4.21	3.12
ENST00000409150	ENSG00000189362	251.091	0.643295	0.00212047	0.0116217	0.0374246	0.0947479	0.468361	chr2	190508966	190509216	4.5e-06	-	190508966	190509216	0	1	250,	0	-5.35	-4.07	3.75	-3.76	-5.21	-4.34
ENST00000426391	ENSG00000197608	2312.39	1.5005	4.49e-07	4.23e-06	-0.0437051	0.0959314	0.471806	chr19	52065258	52065408	0.0012	-	52065258	52065408	0	1	150,	0	-2.91	-2.09	14.2	-1.36	-2.03	3.65
ENST00000426391	ENSG00000197608	2312.39	1.5005	4.49e-07	4.23e-06	-0.0437051	0.0959314	0.471806	chr19	52066250	52066598	0.0003	-	52066250	52066598	0	1	348,	0	-3.53	-2.39	10.2	-1.81	-2.65	1.13
ENST00000594295	ENSG00000197608	2312.39	1.5005	4.49e-07	4.23e-06	-0.0437051	0.0959314	0.471806	chr19	52067192	52067540	9.3e-06	-	52067192	52067540	0	1	348,	0	-5.03	-4.7	23	-2.16	-3.12	0.513
ENST00000594295	ENSG00000197608	2312.39	1.5005	4.49e-07	4.23e-06	-0.0437051	0.0959314	0.471806	chr19	52065159	52066697	7.2e-06	-	52065159	52066697	0	1	1538,	0	-5.14	-4.8	17.7	-8.43	-10.7	1.68
ENST00000602390	ENSG00000269897	1454.73	-0.945765	0.999979	1	0.0351932	0.0960046	0.471869	chr10	22328619	22329542	2.5e-14	+	22328619	22329542	0	3	79,81,330,	0,428,593	-13.6	-12.6	8.62	-2.25	-3.23	1.26
ENST00000326965	ENSG00000164691	73.7644	-0.318988	0.871466	1	0.0443001	0.0966825	0.473598	chr6	159036748	159036947	0.00012	-	159036748	159036947	0	1	199,	0	-3.92	-2.76	4.25	-1.74	-2.56	-4.49
ENST00000326965	ENSG00000164691	73.7644	-0.318988	0.871466	1	0.0443001	0.0966825	0.473598	chr6	159035955	159036253	1.3e-08	-	159035955	159036253	0	1	298,	0	-7.87	-7.37	14	-2.32	-3.33	-3.55
ENST00000367066	ENSG00000164691	73.7644	-0.318988	0.871466	1	0.0443001	0.0966825	0.473598	chr6	159035962	159036262	1.6e-07	-	159035962	159036262	0	1	300,	0	-6.8	-6.37	13.8	-1.63	-2.41	-2.62
ENST00000367066	ENSG00000164691	73.7644	-0.318988	0.871466	1	0.0443001	0.0966825	0.473598	chr6	159036759	159036909	0.00023	-	159036759	159036909	0	1	150,	0	-3.64	-2.49	4.75	-1.36	-2.02	-4.17
ENST00000496023	ENSG00000164916	3185.75	1.97939	3.51e-11	4.89e-10	0.0449631	0.09672	0.473598	chr7	4759144	4759485	4.1e-09	+	4759144	4759485	0	2	73,175,	0,166	-8.39	-7.86	2.56	-1.95	-2.84	-1.35
ENST00000642909	ENSG00000164691	73.7644	-0.318988	0.871466	1	0.0443001	0.0966825	0.473598	chr6	159036759	159036908	0.0012	-	159036759	159036908	0	1	149,	0	-2.93	-1.83	4.75	-1.36	-2.02	-4.17
ENST00000642909	ENSG00000164691	73.7644	-0.318988	0.871466	1	0.0443001	0.0966825	0.473598	chr6	159035972	159036268	4e-07	-	159035972	159036268	0	1	296,	0	-6.4	-6	13	-1.59	-2.35	-2.6
ENST00000336086	ENSG00000106608	1336.08	0.683796	9.01e-06	7.26e-05	-0.0224574	0.0972144	0.474556	chr7	43878294	43881944	2e-20	-	43878294	43881944	0	3	966,39,38,	0,3364,3612	-19.7	-18.2	20.6	-2.05	-2.97	-1.06
ENST00000453200	ENSG00000106608	1336.08	0.683796	9.01e-06	7.26e-05	-0.0224574	0.0972144	0.474556	chr7	43876114	43879158	9.1e-10	-	43876114	43879158	0	1	3044,	0	-9.04	-8.45	46.9	-2.16	-3.11	-0.124
ENST00000497914	ENSG00000106608	1336.08	0.683796	9.01e-06	7.26e-05	-0.0224574	0.0972144	0.474556	chr7	43876141	43879213	5e-11	-	43876141	43879213	0	1	3072,	0	-10.3	-9.61	55.2	-4.27	-5.85	-0.361
ENST00000349703	ENSG00000035928	1616.1	-0.986215	1	1	0.0299782	0.0985299	0.476852	chr4	39291643	39295703	0.00066	-	39291643	39295703	0	2	209,90,	0,3970	-3.18	-2.06	4.25	-1.34	-1.99	4.67
ENST00000346473	ENSG00000175197	405.639	-0.96168	0.999913	1	-0.0369426	0.0988377	0.477521	chr12	57516687	57516974	6e-05	-	57516687	57516974	0	1	287,	0	-4.22	-3.92	20.4	-6.42	-8.46	3.67
ENST00000551116	ENSG00000175197	405.639	-0.96168	0.999913	1	-0.0369426	0.0988377	0.477521	chr12	57516685	57516977	0.0013	-	57516685	57516977	0	1	292,	0	-2.87	-2.6	20.4	-6.36	-8.38	3.72
ENST00000255152	ENSG00000132801	263.517	0.741229	0.000457026	0.00285125	0.0360062	0.0989773	0.477616	chr20	45876745	45876993	6.2e-09	+	45876745	45876993	0	1	248,	0	-8.21	-7.68	16	-2.25	-3.23	4.16
ENST00000255152	ENSG00000132801	263.517	0.741229	0.000457026	0.00285125	0.0360062	0.0989773	0.477616	chr20	45877686	45878231	2.3e-07	+	45877686	45878231	0	1	545,	0	-6.64	-6.22	19.3	-2.66	-3.77	4.48
ENST00000307435	ENSG00000171847	137.681	-0.789527	0.999381	1	0.0339257	0.0992889	0.478676	chr12	8221508	8221808	9.1e-06	-	8221508	8221808	0	1	300,	0	-5.04	-4.7	29.2	-1.46	-2.17	-1.79
ENST00000538603	ENSG00000171847	137.681	-0.789527	0.999381	1	0.0339257	0.0992889	0.478676	chr12	8221508	8221805	1.8e-06	-	8221508	8221805	0	1	297,	0	-5.74	-5.37	29	-1.4	-2.08	-1.78
ENST00000262803	ENSG00000005007	3482.14	1.42221	1.75e-27	7.08e-26	0.0187136	0.0996029	0.479746	chr19	18866886	18866987	0.0018	+	18866886	18866987	0	1	101,	0	-2.75	-2.48	8.88	-1.53	-2.27	-2.91
ENST00000596842	ENSG00000005007	3482.14	1.42221	1.75e-27	7.08e-26	0.0187136	0.0996029	0.479746	chr19	18866887	18866987	0.001	+	18866887	18866987	0	1	100,	0	-2.99	-2.73	5.86	-2.01	-2.91	-3.28
ENST00000599848	ENSG00000005007	3482.14	1.42221	1.75e-27	7.08e-26	0.0187136	0.0996029	0.479746	chr19	18866888	18866988	0.0011	+	18866888	18866988	0	1	100,	0	-2.96	-2.69	5.71	-1.99	-2.88	-3.27
ENST00000600689	ENSG00000005007	3482.14	1.42221	1.75e-27	7.08e-26	0.0187136	0.0996029	0.479746	chr19	18866885	18866986	0.017	+	18866885	18866986	0	1	101,	0	-1.78	-1.52	9.25	-1.43	-2.12	-3.13
ENST00000252336	ENSG00000130052	282.52	0.870861	0.000288434	0.00186434	0.0419968	0.100342	0.482116	chrX	68717328	68718023	2.5e-06	+	68717328	68718023	0	1	695,	0	-5.61	-4.31	4.5	-3.29	-4.62	-1.82
ENST00000374597	ENSG00000130052	282.52	0.870861	0.000288434	0.00186434	0.0419968	0.100342	0.482116	chrX	68717363	68718010	3.1e-06	+	68717363	68718010	0	1	647,	0	-5.51	-4.22	4.25	-3.21	-4.52	-1.86
ENST00000374599	ENSG00000130052	282.52	0.870861	0.000288434	0.00186434	0.0419968	0.100342	0.482116	chrX	68717348	68718047	3.8e-06	+	68717348	68718047	0	1	699,	0	-5.42	-4.13	4.5	-3.62	-5.04	-1.92
ENST00000523864	ENSG00000130052	282.52	0.870861	0.000288434	0.00186434	0.0419968	0.100342	0.482116	chrX	68717328	68718024	2e-06	+	68717328	68718024	0	1	696,	0	-5.69	-4.38	4.5	-3.29	-4.62	-1.82
ENST00000220592	ENSG00000123908	7811.01	1.6143	2.3e-20	6.28e-19	-0.0305752	0.100461	0.482242	chr8	140530491	140532552	1.6e-13	-	140530491	140532552	0	2	1661,137,	0,1924	-12.8	-11.9	32.1	-1.67	-2.46	1.37
ENST00000374525	ENSG00000241978	10782.2	0.0236762	0.464392	0.94513	0.0434853	0.100572	0.482535	chr9	110168432	110169229	1.1e-07	+	110168432	110169229	0	1	797,	0	-6.95	-6.51	30.7	-3.62	-5.04	1.82
ENST00000434623	ENSG00000241978	10782.2	0.0236762	0.464392	0.94513	0.0434853	0.100572	0.482535	chr9	110168458	110168909	2e-13	+	110168458	110168909	0	1	451,	0	-12.7	-11.8	32.7	-1.63	-2.4	1.49
ENST00000237536	ENSG00000149639	300.99	2.86262	6.55e-29	2.85e-27	0.046476	0.100783	0.482587	chr20	36793333	36793932	5e-14	-	36793333	36793932	0	1	599,	0	-13.3	-11.3	5.8	-4.43	-6.05	-0.193
ENST00000237536	ENSG00000149639	300.99	2.86262	6.55e-29	2.85e-27	0.046476	0.100783	0.482587	chr20	36815337	36816136	5e-14	-	36815337	36816136	0	1	799,	0	-13.3	-11.3	8.75	-9.23	-11.7	-3.75
ENST00000237536	ENSG00000149639	300.99	2.86262	6.55e-29	2.85e-27	0.046476	0.100783	0.482587	chr20	36784227	36785026	5e-14	-	36784227	36785026	0	1	799,	0	-13.3	-12.4	9.4	-9.63	-12.1	-3.66
ENST00000279034	ENSG00000149639	300.99	2.86262	6.55e-29	2.85e-27	0.046476	0.100783	0.482587	chr20	36815572	36816215	6.5e-05	-	36815572	36816215	0	1	643,	0	-4.19	-3	7	-6.03	-7.99	-1.82
ENST00000302798	ENSG00000157654	10642.1	0.019894	0.470174	0.947827	0.0432798	0.101282	0.482926	chr9	110136802	110169214	1e-06	+	110136802	110169214	0	3	1737,179,816,	0,19516,31596	-5.99	-5.61	28.7	-1.96	-2.85	1.56
ENST00000374530	ENSG00000157654	10642.1	0.019894	0.470174	0.947827	0.0432798	0.101282	0.482926	chr9	110136806	110169231	2.1e-08	+	110136806	110169231	0	4	1733,179,39,833,	0,19512,25287,31592	-7.68	-7.2	29.7	-1.87	-2.73	1.53
ENST00000587604	ENSG00000130816	11880.5	1.053	1.45e-07	1.45e-06	0.029354	0.101927	0.484517	chr19	10140714	10141189	4e-13	-	10140714	10141189	0	2	195,85,	0,390	-12.4	-11.5	2	-1.79	-2.63	2.13
ENST00000242786	ENSG00000123146	3325.07	1.03625	7.54e-06	6.14e-05	0.0401468	0.1022	0.484659	chr19	14408322	14408572	1.2e-06	+	14408322	14408572	0	1	250,	0	-5.92	-5.54	17.9	-2.25	-3.24	2.21
ENST00000357355	ENSG00000123146	3325.07	1.03625	7.54e-06	6.14e-05	0.0401468	0.1022	0.484659	chr19	14408330	14408577	9.8e-07	+	14408330	14408577	0	1	247,	0	-6.01	-5.63	17	-2.09	-3.02	2.16
ENST00000562767	ENSG00000260007	173.171	0.678995	0.00115666	0.00670134	-0.0324944	0.102698	0.4854	chr15	68193521	68193771	3.3e-10	-	68193521	68193771	0	1	250,	0	-9.48	-7.8	4	-2.26	-3.24	-2.43
ENST00000637054	ENSG00000260007	173.171	0.678995	0.00115666	0.00670134	-0.0324944	0.102698	0.4854	chr15	68193545	68193696	5.9e-05	-	68193545	68193696	0	1	151,	0	-4.23	-3.04	4.2	-1.58	-2.33	-2.47
ENST00000637888	ENSG00000260007	173.171	0.678995	0.00115666	0.00670134	-0.0324944	0.102698	0.4854	chr15	68193511	68193711	0.0015	-	68193511	68193711	0	1	200,	0	-2.83	-1.73	4	-1.62	-2.39	-2.15
ENST00000638026	ENSG00000260007	173.171	0.678995	0.00115666	0.00670134	-0.0324944	0.102698	0.4854	chr15	68205783	68206233	0.00049	-	68205783	68206233	0	1	450,	0	-3.31	-3.03	29	-3.21	-4.51	-1.48
ENST00000343304	ENSG00000132128	1224.35	-0.273563	0.86278	1	-0.0345868	0.103495	0.487247	chr1	46285551	46285951	2.3e-10	-	46285551	46285951	0	1	400,	0	-9.64	-9	8.83	-2.23	-3.2	-1.7
ENST00000359208	ENSG00000067334	1633.55	-1.98134	1	1	-0.0379028	0.103541	0.487247	chr1	93876648	93877299	0.0047	-	93876648	93877299	0	1	651,	0	-2.33	-2.07	68.3	-3.26	-4.58	1.78
ENST00000436063	ENSG00000067334	1633.55	-1.98134	1	1	-0.0379028	0.103541	0.487247	chr1	93876442	93877392	7.9e-13	-	93876442	93877392	0	1	950,	0	-12.1	-11.3	43.9	-5.71	-7.61	2.09
ENST00000436063	ENSG00000067334	1633.55	-1.98134	1	1	-0.0379028	0.103541	0.487247	chr1	93877641	93879106	7.9e-13	-	93877641	93879106	0	2	221,30,	0,1435	-12.1	-11.3	6.5	-2.74	-3.89	3.52
ENST00000436063	ENSG00000067334	1633.55	-1.98134	1	1	-0.0379028	0.103541	0.487247	chr1	93870767	93873129	7.9e-13	-	93870767	93873129	0	3	25,165,11,	0,1304,2351	-12.1	-10.2	5.25	-4.78	-6.48	5.93
ENST00000460191	ENSG00000067334	1633.55	-1.98134	1	1	-0.0379028	0.103541	0.487247	chr1	93876547	93877343	3.9e-06	-	93876547	93877343	0	1	796,	0	-5.41	-5.06	45.6	-4.6	-6.25	1.88
ENST00000460191	ENSG00000067334	1633.55	-1.98134	1	1	-0.0379028	0.103541	0.487247	chr1	93877690	93877841	1.3e-05	-	93877690	93877841	0	1	151,	0	-4.9	-4.57	5.2	-2.01	-2.91	4.14
ENST00000472710	ENSG00000132128	1224.35	-0.273563	0.86278	1	-0.0345868	0.103495	0.487247	chr1	46285553	46285950	3.5e-08	-	46285553	46285950	0	1	397,	0	-7.46	-6.99	6.78	-2.38	-3.4	-1.81
ENST00000498402	ENSG00000132128	1224.35	-0.273563	0.86278	1	-0.0345868	0.103495	0.487247	chr1	46285527	46286119	3.9e-10	-	46285527	46286119	0	1	592,	0	-9.41	-8.79	11	-1.68	-2.47	-1.79
ENST00000615587	ENSG00000132128	1224.35	-0.273563	0.86278	1	-0.0345868	0.103495	0.487247	chr1	46285550	46285950	3.2e-08	-	46285550	46285950	0	1	400,	0	-7.49	-7.02	8.67	-2.22	-3.19	-1.75
ENST00000617190	ENSG00000132128	1224.35	-0.273563	0.86278	1	-0.0345868	0.103495	0.487247	chr1	46285550	46285949	9.8e-09	-	46285550	46285949	0	1	399,	0	-8.01	-7.5	8.67	-2.28	-3.28	-1.73
ENST00000617760	ENSG00000132128	1224.35	-0.273563	0.86278	1	-0.0345868	0.103495	0.487247	chr1	46285474	46285965	2e-10	-	46285474	46285965	0	1	491,	0	-9.69	-9.04	11.7	-2.3	-3.3	-1.98
ENST00000340381	ENSG00000188807	683.625	1.19252	3.84e-09	4.5e-08	-0.0321935	0.103679	0.487293	chr1	9613060	9613508	2.3e-08	+	9613060	9613508	0	1	448,	0	-7.64	-7.16	13	-2.52	-3.59	-0.935
ENST00000416541	ENSG00000188807	683.625	1.19252	3.84e-09	4.5e-08	-0.0321935	0.103679	0.487293	chr1	9613074	9613525	7.8e-08	+	9613074	9613525	0	1	451,	0	-7.11	-6.66	11.7	-2.09	-3.02	-0.145
ENST00000434538	ENSG00000155229	2765.74	0.33135	0.0114202	0.0519263	0.0225852	0.103952	0.488055	chr10	97458520	97458717	0.00051	-	97458520	97458717	0	1	197,	0	-3.29	-3.01	8.6	-2.41	-3.45	4.06
ENST00000438925	ENSG00000155229	2765.74	0.33135	0.0114202	0.0519263	0.0225852	0.103952	0.488055	chr10	97458573	97458674	7.9e-11	-	97458573	97458674	0	1	101,	0	-10.1	-9.4	5.83	-1.96	-2.85	3.6
ENST00000469086	ENSG00000100242	1219.1	-0.244932	0.843763	1	0.0340644	0.104091	0.488337	chr22	38740585	38742385	0.00087	-	38740585	38742385	0	3	465,78,85,	0,908,1715	-3.06	-2.79	27.5	-1.87	-2.73	-0.698
ENST00000280560	ENSG00000150967	485.202	1.7696	1.29e-15	2.55e-14	0.0336456	0.104433	0.48943	chr12	122959887	122960284	0.00044	-	122959887	122960284	0	1	397,	0	-3.36	-2.23	4	-1.99	-2.89	-1.23
ENST00000344275	ENSG00000150967	485.202	1.7696	1.29e-15	2.55e-14	0.0336456	0.104433	0.48943	chr12	122959897	122966310	0.00019	-	122959897	122966310	0	2	425,24,	0,6389	-3.72	-2.57	4.25	-1.67	-2.45	-0.404
ENST00000346530	ENSG00000150967	485.202	1.7696	1.29e-15	2.55e-14	0.0336456	0.104433	0.48943	chr12	122959894	122966309	0.00062	-	122959894	122966309	0	2	428,23,	0,6392	-3.21	-2.09	3.6	-1.76	-2.58	-1.01
ENST00000442833	ENSG00000150967	485.202	1.7696	1.29e-15	2.55e-14	0.0336456	0.104433	0.48943	chr12	122959898	122966311	0.00011	-	122959898	122966311	0	2	424,25,	0,6388	-3.97	-2.8	5	-1.54	-2.28	-0.324
ENST00000537276	ENSG00000150967	485.202	1.7696	1.29e-15	2.55e-14	0.0336456	0.104433	0.48943	chr12	122959889	122966302	0.00013	-	122959889	122966302	0	2	433,16,	0,6397	-3.87	-2.71	3.8	-1.7	-2.5	-0.985
ENST00000538895	ENSG00000150967	485.202	1.7696	1.29e-15	2.55e-14	0.0336456	0.104433	0.48943	chr12	122959912	122960260	7.9e-12	-	122959912	122960260	0	1	348,	0	-11.1	-9.29	4.75	-2.07	-2.99	-0.938
ENST00000540285	ENSG00000150967	485.202	1.7696	1.29e-15	2.55e-14	0.0336456	0.104433	0.48943	chr12	122959889	122960288	0.00044	-	122959889	122960288	0	1	399,	0	-3.36	-2.23	3.8	-2.03	-2.93	-1.25
ENST00000542678	ENSG00000150967	485.202	1.7696	1.29e-15	2.55e-14	0.0336456	0.104433	0.48943	chr12	122959899	122978922	0.00013	-	122959899	122978922	0	2	423,25,	0,18998	-3.87	-2.71	5	-1.57	-2.32	-0.339
ENST00000520052	ENSG00000154188	1683.26	-0.243126	0.912178	1	0.030928	0.105073	0.49091	chr8	107251560	107251954	5.2e-05	-	107251560	107251954	0	1	394,	0	-4.28	-3.97	20	-2.03	-2.93	2.13
ENST00000520734	ENSG00000154188	1683.26	-0.243126	0.912178	1	0.030928	0.105073	0.49091	chr8	107251560	107251955	5.2e-05	-	107251560	107251955	0	1	395,	0	-4.28	-3.98	18.8	-2.05	-2.97	2.11
ENST00000346562	ENSG00000151322	716.717	-0.106791	0.617059	1	0.0560878	0.105288	0.491229	chr14	33799828	33800528	6.3e-09	+	33799828	33800528	0	1	700,	0	-8.2	-7.68	10.2	-7.67	-9.88	-2.9
ENST00000346562	ENSG00000151322	716.717	-0.106791	0.617059	1	0.0560878	0.105288	0.491229	chr14	33800827	33801178	6.3e-09	+	33800827	33801178	0	1	351,	0	-8.2	-7.68	10.7	-3.8	-5.26	-0.484
ENST00000346562	ENSG00000151322	716.717	-0.106791	0.617059	1	0.0560878	0.105288	0.491229	chr14	33800627	33800728	6.3e-09	+	33800627	33800728	0	1	101,	0	-8.2	-6.65	3.5	-434	-434	-2.72
ENST00000356141	ENSG00000151322	716.717	-0.106791	0.617059	1	0.0560878	0.105288	0.491229	chr14	33799781	33800274	3.2e-25	+	33799781	33800274	0	1	493,	0	-24.5	-22.8	10	-7.1	-9.24	-3
ENST00000356141	ENSG00000151322	716.717	-0.106791	0.617059	1	0.0560878	0.105288	0.491229	chr14	33800813	33801109	3.2e-25	+	33800813	33801109	0	1	296,	0	-24.5	-21.7	7.8	-2.69	-3.82	-0.385
ENST00000357798	ENSG00000151322	716.717	-0.106791	0.617059	1	0.0560878	0.105288	0.491229	chr14	33799826	33800517	1e-19	+	33799826	33800517	0	1	691,	0	-19	-17.6	11.6	-7.88	-10.1	-2.91
ENST00000357798	ENSG00000151322	716.717	-0.106791	0.617059	1	0.0560878	0.105288	0.491229	chr14	33800812	33801109	1e-19	+	33800812	33801109	0	1	297,	0	-19	-16.5	7.6	-2.66	-3.78	-0.374
ENST00000548645	ENSG00000151322	716.717	-0.106791	0.617059	1	0.0560878	0.105288	0.491229	chr14	33800633	33800733	2.5e-13	+	33800633	33800733	0	1	100,	0	-12.6	-10.6	4	-434	-434	-2.89
ENST00000548645	ENSG00000151322	716.717	-0.106791	0.617059	1	0.0560878	0.105288	0.491229	chr14	33799790	33800534	2.5e-13	+	33799790	33800534	0	1	744,	0	-12.6	-11.7	11.1	-8.22	-10.5	-3.44
ENST00000548645	ENSG00000151322	716.717	-0.106791	0.617059	1	0.0560878	0.105288	0.491229	chr14	33800831	33801179	2.5e-13	+	33800831	33801179	0	1	348,	0	-12.6	-11.7	10.5	-3.86	-5.34	-0.508
ENST00000551492	ENSG00000151322	716.717	-0.106791	0.617059	1	0.0560878	0.105288	0.491229	chr14	33800663	33801109	4e-18	+	33800663	33801109	0	1	446,	0	-17.4	-15	7.6	-3.28	-4.6	0.983
ENST00000551492	ENSG00000151322	716.717	-0.106791	0.617059	1	0.0560878	0.105288	0.491229	chr14	33799824	33800516	4e-18	+	33799824	33800516	0	1	692,	0	-17.4	-16.1	11.8	-8.04	-10.3	-2.9
ENST00000551634	ENSG00000151322	716.717	-0.106791	0.617059	1	0.0560878	0.105288	0.491229	chr14	33800806	33801103	1e-16	+	33800806	33801103	0	1	297,	0	-16	-13.7	6.4	-3.38	-4.73	-0.825
ENST00000551634	ENSG00000151322	716.717	-0.106791	0.617059	1	0.0560878	0.105288	0.491229	chr14	33799768	33800510	1e-16	+	33799768	33800510	0	1	742,	0	-16	-14.8	11.3	-8.22	-10.5	-2.79
ENST00000313807	ENSG00000179523	219.773	-0.712036	0.971861	1	0.0496045	0.105867	0.493054	chr15	44535268	44536380	7.9e-23	-	44535268	44536380	0	2	206,338,	0,774	-22.1	-20.5	41.5	-3.63	-5.05	5.39
ENST00000560750	ENSG00000179523	219.773	-0.712036	0.971861	1	0.0496045	0.105867	0.493054	chr15	44535326	44536392	2.5e-08	-	44535326	44536392	0	2	148,350,	0,716	-7.61	-7.13	36.5	-3.19	-4.48	5.49
ENST00000229812	ENSG00000112079	2675.27	1.35066	8.17e-17	1.73e-15	0.024895	0.106937	0.495452	chr6	36495480	36496724	9.3e-10	-	36495480	36496724	0	2	434,14,	0,1230	-9.03	-8.44	15.3	-2.18	-3.13	2.25
ENST00000288670	ENSG00000157827	1570.92	1.53524	3.06e-12	4.69e-11	0.0300071	0.106756	0.495452	chr2	152647842	152648042	1e-10	+	152647842	152648042	0	1	200,	0	-10	-9.34	16.8	-2.57	-3.66	4.67
ENST00000295566	ENSG00000163374	3923.03	0.112643	0.317789	0.78284	-0.0335086	0.106843	0.495452	chr1	155660337	155660585	7.2e-07	-	155660337	155660585	0	1	248,	0	-6.14	-5.76	8.43	-3.08	-4.34	6.03
ENST00000295566	ENSG00000163374	3923.03	0.112643	0.317789	0.78284	-0.0335086	0.106843	0.495452	chr1	155660683	155661325	7.2e-07	-	155660683	155661325	0	2	230,19,	0,623	-6.14	-5.76	6.25	-2.66	-3.78	2.78
ENST00000295566	ENSG00000163374	3923.03	0.112643	0.317789	0.78284	-0.0335086	0.106843	0.495452	chr1	155659643	155659991	5e-17	-	155659643	155659991	0	1	348,	0	-16.3	-15.1	24.4	-1.42	-2.1	2.45
ENST00000311573	ENSG00000163374	3923.03	0.112643	0.317789	0.78284	-0.0335086	0.106843	0.495452	chr1	155660339	155660588	7.4e-06	-	155660339	155660588	0	1	249,	0	-5.13	-4.79	11	-2.9	-4.1	6.03
ENST00000311573	ENSG00000163374	3923.03	0.112643	0.317789	0.78284	-0.0335086	0.106843	0.495452	chr1	155660686	155661328	7.4e-06	-	155660686	155661328	0	2	227,22,	0,620	-5.13	-4.79	6.42	-2.36	-3.39	2.71
ENST00000311573	ENSG00000163374	3923.03	0.112643	0.317789	0.78284	-0.0335086	0.106843	0.495452	chr1	155659644	155659992	4e-16	-	155659644	155659992	0	1	348,	0	-15.4	-14.3	22.7	-1.45	-2.15	2.45
ENST00000347088	ENSG00000163374	3923.03	0.112643	0.317789	0.78284	-0.0335086	0.106843	0.495452	chr1	155660335	155660584	3.9e-07	-	155660335	155660584	0	1	249,	0	-6.41	-6.01	8.43	-3.19	-4.48	6.11
ENST00000347088	ENSG00000163374	3923.03	0.112643	0.317789	0.78284	-0.0335086	0.106843	0.495452	chr1	155659643	155659990	7.9e-16	-	155659643	155659990	0	1	347,	0	-15.1	-14	23.7	-1.47	-2.18	2.47
ENST00000347088	ENSG00000163374	3923.03	0.112643	0.317789	0.78284	-0.0335086	0.106843	0.495452	chr1	155660682	155661323	3.9e-07	-	155660682	155661323	0	2	231,17,	0,624	-6.41	-6.01	6.25	-2.72	-3.86	2.82
ENST00000354691	ENSG00000163374	3923.03	0.112643	0.317789	0.78284	-0.0335086	0.106843	0.495452	chr1	155660344	155660595	1.1e-05	-	155660344	155660595	0	1	251,	0	-4.95	-4.62	10.6	-3.15	-4.43	6.1
ENST00000354691	ENSG00000163374	3923.03	0.112643	0.317789	0.78284	-0.0335086	0.106843	0.495452	chr1	155660694	155660894	1.1e-05	-	155660694	155660894	0	1	200,	0	-4.95	-4.62	7.39	-1.79	-2.63	2.54
ENST00000354691	ENSG00000163374	3923.03	0.112643	0.317789	0.78284	-0.0335086	0.106843	0.495452	chr1	155659645	155659995	4e-18	-	155659645	155659995	0	1	350,	0	-17.4	-16.1	22.1	-1.38	-2.05	2.44
ENST00000355499	ENSG00000163374	3923.03	0.112643	0.317789	0.78284	-0.0335086	0.106843	0.495452	chr1	155659642	155659988	3.2e-17	-	155659642	155659988	0	1	346,	0	-16.5	-15.3	24.9	-1.34	-1.99	2.44
[truncated: 7,550 more rows]

## Sheet: 0H v 8H m6A diff & SND1 stats
		SND1
			IP vs INPUT diffs			Time course diffs			m6A Diffs
Transcript.stable.ID	Gene	Mean.Expression	log2FoldChange	pvalue	FDR	log2FoldChange	pvalue	FDR	chr	chromStart	chromEnd	score	strand	thickStart	thickEnd	itemRgb	blockCount	blockSizes	blockStarts	lg.p	lg.fdr	fold_enrchment	diff.lg.fdr	diff.lg.p	diff.log2.fc
ENST00000535011	ENSG00000128595	1368.84	-0.968421	0.999995	1	0.0583765	3.58e-07	0.000169429	chr7	128769106	128769354	4e-18	+	128769106	128769354	0	1	248,	0	-17.4	-16.1	13.2	-1.34	-3.09	-2.64
ENST00000310074	ENSG00000173011	487.274	0.443927	0.0459693	0.174335	0.0629022	0.000170423	0.0126803	chr4	7043640	7056352	3.1e-10	+	7043640	7056352	0	2	209,2291,	0,10421	-9.51	-8.82	19.3	-2.21	-4.52	-0.865
ENST00000515646	ENSG00000173011	487.274	0.443927	0.0459693	0.174335	0.0629022	0.000170423	0.0126803	chr4	7054112	7056294	1e-13	+	7054112	7056294	0	1	2182,	0	-13	-12	19.8	-1.57	-3.52	-0.75
ENST00000618772	ENSG00000162775	10089.5	2.36415	8.65e-30	3.95e-28	-0.0486452	0.000182791	0.0133368	chr1	110339471	110342256	2e-19	+	110339471	110342256	0	1	2785,	0	-18.7	-17.3	49.8	-1.33	-3.06	0.365
ENST00000586972	ENSG00000108773	1985.46	2.01048	1.14e-19	2.97e-18	-0.0533145	0.000243284	0.0166724	chr17	42113484	42113674	1.3e-06	-	42113484	42113674	0	1	190,	0	-5.9	-5.48	9.5	-1.79	-3.86	-3.65
ENST00000358654	ENSG00000258555	1727.66	0.677843	7.92e-06	6.43e-05	-0.0358458	0.000296187	0.019203	chr22	24321348	24322392	1.8e-08	+	24321348	24322392	0	1	1044,	0	-7.74	-7.19	42.6	-2.17	-4.44	0.648
ENST00000355826	ENSG00000197530	507.27	0.552246	0.0359597	0.141337	-0.0780838	0.000358223	0.0212776	chr1	1628039	1629180	9.3e-08	+	1628039	1629180	0	4	140,127,234,48,	0,233,449,1093	-7.03	-6.55	21.2	-1.9	-4.05	-1.52
ENST00000378712	ENSG00000197530	507.27	0.552246	0.0359597	0.141337	-0.0780838	0.000358223	0.0212776	chr1	1628051	1629192	1.1e-08	+	1628051	1629192	0	4	128,127,234,60,	0,221,437,1081	-7.95	-7.39	19.3	-1.47	-3.34	-1.54
ENST00000489635	ENSG00000197530	507.27	0.552246	0.0359597	0.141337	-0.0780838	0.000358223	0.0212776	chr1	1628036	1629176	9.3e-08	+	1628036	1629176	0	4	143,127,234,44,	0,236,452,1096	-7.03	-6.54	21.5	-1.63	-3.61	-1.47
ENST00000507229	ENSG00000197530	507.27	0.552246	0.0359597	0.141337	-0.0780838	0.000358223	0.0212776	chr1	1627825	1629163	1.3e-16	+	1627825	1629163	0	4	4,161,450,31,	0,193,447,1307	-15.9	-14.7	19	-1.43	-3.25	-1.45
ENST00000511502	ENSG00000197530	507.27	0.552246	0.0359597	0.141337	-0.0780838	0.000358223	0.0212776	chr1	1628032	1629177	2.6e-07	+	1628032	1629177	0	3	367,234,45,	0,456,1100	-6.58	-6.12	21.5	-1.72	-3.76	-1.5
ENST00000520777	ENSG00000197530	507.27	0.552246	0.0359597	0.141337	-0.0780838	0.000358223	0.0212776	chr1	1628041	1629179	7.9e-08	+	1628041	1629179	0	4	138,127,234,47,	0,231,447,1091	-7.1	-6.6	21.2	-1.67	-3.67	-1.43
ENST00000407236	ENSG00000186951	587.79	0.748326	0.00141382	0.00803158	0.0568307	0.00144534	0.0507314	chr22	46235159	46235660	3.2e-07	+	46235159	46235660	0	1	501,	0	-6.49	-6.04	17	-1.36	-3.11	-2.09
ENST00000314328	ENSG00000100014	2029.28	0.378527	0.00421013	0.0216826	-0.0311211	0.00209214	0.0638469	chr22	24321341	24322385	1.1e-09	+	24321341	24322385	0	1	1044,	0	-8.97	-8.33	48.7	-2.01	-4.22	0.577
ENST00000421374	ENSG00000100014	2029.28	0.378527	0.00421013	0.0216826	-0.0311211	0.00209214	0.0638469	chr22	24321422	24322311	1.9e-07	+	24321422	24322311	0	1	889,	0	-6.72	-6.26	31.9	-1.76	-3.81	0.57
ENST00000437398	ENSG00000100014	2029.28	0.378527	0.00421013	0.0216826	-0.0311211	0.00209214	0.0638469	chr22	24321324	24322371	4.2e-10	+	24321324	24322371	0	1	1047,	0	-9.38	-8.7	35.2	-1.7	-3.72	0.612
ENST00000541492	ENSG00000100014	2029.28	0.378527	0.00421013	0.0216826	-0.0311211	0.00209214	0.0638469	chr22	24321438	24322332	8.7e-10	+	24321438	24322332	0	1	894,	0	-9.06	-8.41	41.4	-2.65	-5.15	0.595
ENST00000358077	ENSG00000196730	967.074	1.15495	2.94e-05	0.000220764	0.0663683	0.00254756	0.0709547	chr9	87706183	87707333	1.6e-13	+	87706183	87707333	0	1	1150,	0	-12.8	-11.8	63	-1.39	-3.19	-0.85
ENST00000469640	ENSG00000196730	967.074	1.15495	2.94e-05	0.000220764	0.0663683	0.00254756	0.0709547	chr9	87706183	87707333	4e-13	+	87706183	87707333	0	1	1150,	0	-12.4	-11.5	65.8	-1.37	-3.13	-0.844
ENST00000472284	ENSG00000196730	967.074	1.15495	2.94e-05	0.000220764	0.0663683	0.00254756	0.0709547	chr9	87706197	87707339	6.3e-13	+	87706197	87707339	0	1	1142,	0	-12.2	-11.3	71	-1.5	-3.39	-0.853
ENST00000489291	ENSG00000196730	967.074	1.15495	2.94e-05	0.000220764	0.0663683	0.00254756	0.0709547	chr9	87706186	87707332	7.9e-15	+	87706186	87707332	0	1	1146,	0	-14.1	-13	65.8	-1.38	-3.16	-0.84
ENST00000491893	ENSG00000196730	967.074	1.15495	2.94e-05	0.000220764	0.0663683	0.00254756	0.0709547	chr9	87706185	87707332	5e-15	+	87706185	87707332	0	1	1147,	0	-14.3	-13.2	65.8	-1.38	-3.16	-0.837
ENST00000619086	ENSG00000276900	211.175	0.497928	0.0605147	0.220366	-0.0714658	0.00263834	0.0729629	chr12	31730209	31730906	0.00087	+	31730209	31730906	0	1	697,	0	-3.06	-2.74	13.2	-1.5	-3.39	0.259
ENST00000424155	ENSG00000166557	1764.16	-0.355818	0.962036	1	-0.0418811	0.00282599	0.0767931	chr15	79412173	79413720	2.5e-12	+	79412173	79413720	0	1	1547,	0	-11.6	-10.8	36.3	-1.43	-3.26	-2.05
ENST00000612941	ENSG00000242265	1104	-1.51767	1	1	0.0645354	0.00599914	0.11978	chr7	94665697	94667395	2.9e-07	+	94665697	94667395	0	1	1698,	0	-6.54	-6.09	16	-2.58	-5.04	-2.09
ENST00000615790	ENSG00000242265	1104	-1.51767	1	1	0.0645354	0.00599914	0.11978	chr7	94665795	94667395	3e-07	+	94665795	94667395	0	1	1600,	0	-6.52	-6.07	16.4	-2.41	-4.81	-1.92
ENST00000617526	ENSG00000242265	1104	-1.51767	1	1	0.0645354	0.00599914	0.11978	chr7	94665697	94667395	2.9e-07	+	94665697	94667395	0	1	1698,	0	-6.54	-6.09	16	-2.58	-5.04	-2.09
ENST00000483738	ENSG00000120942	873.608	0.646814	0.0057572	0.0288222	0.0519509	0.00636062	0.123306	chr1	11295153	11295452	5.8e-06	+	11295153	11295452	0	1	299,	0	-5.24	-4.86	9.29	-1.38	-3.15	3.39
ENST00000340417	ENSG00000189308	1199.01	-0.130204	0.741045	1	0.0436726	0.00645743	0.124258	chr4	82984325	82984774	4.9e-07	-	82984325	82984774	0	1	449,	0	-6.31	-5.87	10.7	-1.34	-3.08	-0.955
ENST00000377560	ENSG00000173064	12752.9	3.80262	9.21e-115	8.52e-112	-0.0321053	0.00810132	0.141592	chr12	112184199	112190888	1.3e-13	-	112184199	112190888	0	2	1294,103,	0,6586	-12.9	-12	18	-1.67	-3.67	-0.87
ENST00000405930	ENSG00000099904	330.203	2.0614	1.98e-14	3.62e-13	-0.0675722	0.00832454	0.143776	chr22	20143210	20147068	5.4e-06	+	20143210	20147068	0	2	546,48,	0,3810	-5.27	-4.89	7.33	-1.36	-3.13	-1.72
ENST00000485746	ENSG00000106246	1492.96	-0.357769	0.97075	1	-0.0388352	0.0087906	0.147584	chr7	99432933	99434875	0.014	-	99432933	99434875	0	3	14,141,86,	0,344,1856	-1.86	-1.56	5.86	-1.32	-3.04	-2.4
ENST00000643013	ENSG00000172965	3511.02	0.587479	0.00190391	0.0105445	-0.0413557	0.00931084	0.151702	chr2	111367167	111367464	5.4e-07	-	111367167	111367464	0	1	297,	0	-6.27	-5.83	17.3	-1.41	-3.21	-2.11
ENST00000253686	ENSG00000131368	2043.87	-0.0321934	0.572301	1	-0.0343824	0.0105224	0.160717	chr3	15049364	15049864	3.3e-06	-	15049364	15049864	0	1	500,	0	-5.48	-5.08	9.93	-1.38	-3.16	-1.42
ENST00000298552	ENSG00000165699	2809.17	1.74357	1.85e-36	1.12e-34	0.0254858	0.0113128	0.166971	chr9	132895928	132897205	3.2e-16	-	132895928	132897205	0	2	826,22,	0,1255	-15.5	-14.3	48.4	-434	-434	0.608
[truncated: 925 more rows]
