# Supplementary material for: The Tudor SND1 protein is an m6A RNA reader essential for replication of Kaposi’s sarcoma-associated herpesvirus
Source: eLife. 2019 Oct 24;8:e47261. doi: 10.7554/eLife.47261 (PMC6812964; doi:10.7554/eLife.47261)
Supplement: Supplementary file 7. [file elife-47261-supp7.xlsx]

## Sheet: Sheet1
Accession	Description	A5: Area	B5: Area	Score A2	Coverage A2	# Peptides A2	# PSM A2	Score B2	Coverage B2	# Peptides B2	# PSM B2	# AAs	MW [kDa]	calc. pI
P55769	NHP2-like protein 1 OS=Homo sapiens GN=NHP2L1 PE=1 SV=3 - [NH2L1_HUMAN]	4.26241e+06	8.32789e+06					10.2349	18.75	2	3	128	14.1646	8.45557	A: RTA 1st Minus
P62861	40S ribosomal protein S30 OS=Homo sapiens GN=FAU PE=1 SV=1 - [RS30_HUMAN]	331655573	3.6234e+08					9.33724	18.64	2	4	59	6.64382	12.147	B: RTA 1st Plus
O96019	Actin-like protein 6A OS=Homo sapiens GN=ACTL6A PE=1 SV=1 - [ACL6A_HUMAN]	1063789425	8.65749e+06					5.88065	9.32	2	2	429	47.4303	5.60498
Q8N3C0	Activating signal cointegrator 1 complex subunit 3 OS=Homo sapiens GN=ASCC3 PE=1 SV=3 - [ASCC3_HUMAN]	1.90714e+06	8.76179e+06					21.9958	5.95	10	10	2202	251.301	7.09326
Q8WY22	BRI3-binding protein OS=Homo sapiens GN=BRI3BP PE=1 SV=1 - [BRI3B_HUMAN]	4.27534e+06	1.03699e+07					4.17636	8.76	2	2	251	27.8178	9.43701
Q5T280	Putative methyltransferase C9orf114 OS=Homo sapiens GN=C9orf114 PE=1 SV=3 - [CI114_HUMAN]	1.1179e+07	1.43516e+07					9.55836	15.43	4	4	376	41.9824	7.43018
Q2PZI1	Probable C-mannosyltransferase DPY19L1 OS=Homo sapiens GN=DPY19L1 PE=2 SV=1 - [D19L1_HUMAN]	3.49288e+06	3.1214e+06					5.36513	4.15	2	2	675	77.2675	8.95361
Q92608	Dedicator of cytokinesis protein 2 OS=Homo sapiens GN=DOCK2 PE=1 SV=2 - [DOCK2_HUMAN]	0	6.34553e+06					12.3074	4.92	8	8	1830	211.812	6.87354
O00148	ATP-dependent RNA helicase DDX39A OS=Homo sapiens GN=DDX39A PE=1 SV=2 - [DX39A_HUMAN]	2.36219e+06	8.96636e+06					5.47919	8.43	3	3	427	49.098	5.68115
Q5THR3	EF-hand calcium-binding domain-containing protein 6 OS=Homo sapiens GN=EFCAB6 PE=1 SV=1 - [EFCB6_HUMAN]	4.84762e+07	4.15491e+07					0	0.8	2	2	1501	172.82	8.39697
Q5T3I0	G patch domain-containing protein 4 OS=Homo sapiens GN=GPATCH4 PE=1 SV=2 - [GPTC4_HUMAN]	2.64052e+06	8.77885e+06					12.012	15.02	4	4	446	50.3508	9.62744
P38919	Eukaryotic initiation factor 4A-III OS=Homo sapiens GN=EIF4A3 PE=1 SV=4 - [IF4A3_HUMAN]	7.42119e+06	1.73768e+07					4.60691	7.54	3	3	411	46.8412	6.72705
P09382	Galectin-1 OS=Homo sapiens GN=LGALS1 PE=1 SV=2 - [LEG1_HUMAN]	5.75928e+06	8.92184e+06					2.05492	25.93	3	3	135	14.7062	5.50342
P52701	DNA mismatch repair protein Msh6 OS=Homo sapiens GN=MSH6 PE=1 SV=2 - [MSH6_HUMAN]	3341425	4.44228e+06					2.20911	1.4	2	2	1360	152.689	6.90283
Q9Y3C1	Nucleolar protein 16 OS=Homo sapiens GN=NOP16 PE=1 SV=2 - [NOP16_HUMAN]	2.38536e+06	6.12279e+06					7.4964	22.47	3	3	178	21.1751	9.93506
Q8IWS0	PHD finger protein 6 OS=Homo sapiens GN=PHF6 PE=1 SV=1 - [PHF6_HUMAN]	6.22265e+06	8.66825e+06					8.27858	11.23	3	4	365	41.264	8.67529
O00411	DNA-directed RNA polymerase, mitochondrial OS=Homo sapiens GN=POLRMT PE=1 SV=2 - [RPOM_HUMAN]	0	3.95327e+06					3.40395	3.74	3	3	1230	138.532	8.98291
P31151	Protein S100-A7 OS=Homo sapiens GN=S100A7 PE=1 SV=4 - [S10A7_HUMAN]	5.28522e+06	1.00156e+07					6.4409	22.77	2	3	101	11.4636	6.771
Q86XZ4	Spermatogenesis-associated serine-rich protein 2 OS=Homo sapiens GN=SPATS2 PE=1 SV=1 - [SPAS2_HUMAN]	0	1.88319e+07					28.3297	10.46	4	9	545	59.5076	8.89502
Q96I25	Splicing factor 45 OS=Homo sapiens GN=RBM17 PE=1 SV=1 - [SPF45_HUMAN]	5.18794e+06	4.19531e+06					3.63554	4.74	2	2	401	44.9339	5.97314
Q9BW92	Threonine--tRNA ligase, mitochondrial OS=Homo sapiens GN=TARS2 PE=1 SV=1 - [SYTM_HUMAN]	958284	1.06878e+07					20.1524	12.12	6	7	718	80.9854	7.29834
Q96EY4	Translation machinery-associated protein 16 OS=Homo sapiens GN=TMA16 PE=1 SV=2 - [TMA16_HUMAN]	6.15686e+06	1.34076e+07					2.6568	10.84	2	3	203	23.8494	9.26123
Q9BRU9	rRNA-processing protein UTP23 homolog OS=Homo sapiens GN=UTP23 PE=1 SV=2 - [UTP23_HUMAN]	4.77988e+06	1.38524e+07					2.30517	6.83	2	2	249	28.3843	10.0669
Q96MU7	YTH domain-containing protein 1 OS=Homo sapiens GN=YTHDC1 PE=1 SV=3 - [YTDC1_HUMAN]	3.51654e+06	2.81894e+07					3.81756	8.53	8	10	727	84.6493	6.22705
C9J4Z3	60S ribosomal protein L37a OS=Homo sapiens GN=RPL37A PE=1 SV=1 - [C9J4Z3_HUMAN]	22245817	2.99498e+07					14.0914	38.24	2	4	68	7.61894	10.0083
I3L0K7	Heat shock protein 75 kDa, mitochondrial OS=Homo sapiens GN=TRAP1 PE=1 SV=1 - [I3L0K7_HUMAN]	3.7089e+07	4.95236e+07					6.81511	10.71	4	4	495	57.1836	7.59131
B4E043	KH domain containing, RNA binding, signal transduction associated 1, isoform CRA_b OS=Homo sapiens GN=KHDRBS1 PE=2 SV=1 - [B4E043_HUMAN]	3.11201e+06	6.37476e+06					9.17336	12.68	3	3	347	38.6583	6.46826
D3DPF9	Titin, isoform CRA_b OS=Homo sapiens GN=TTN PE=4 SV=1 - [D3DPF9_HUMAN]	3.17594e+06	6.22387e+06					2.75983	0.08	2	2	26926	2991.19	6.7417
B4DP62	Solute carrier family 25 (Mitochondrial carrier citrate transporter), member 1, isoform CRA_b OS=Homo sapiens GN=SLC25A1 PE=1 SV=1 - [B4DP62_HUMAN]	3.05354e+06	4.84261e+06					4.48956	11.06	2	2	208	23.1952	9.62744
Q9HB00	Desmocollin 1, isoform CRA_b OS=Homo sapiens GN=DSC1 PE=4 SV=1 - [Q9HB00_HUMAN]	7509461	7.24165e+06					7.08254	3.93	2	3	840	93.776	5.52881
A0A024QZH6	Serine arginine-rich pre-mRNA splicing factor SR-A1, isoform CRA_a OS=Homo sapiens GN=SR-A1 PE=4 SV=1 - [A0A024QZH6_HUMAN]	3429708	7.48058e+06					5.19464	2.29	3	4	1312	139.182	9.24658
A0A024RBH7	Thymopoietin, isoform CRA_a OS=Homo sapiens GN=TMPO PE=4 SV=1 - [A0A024RBH7_HUMAN]	2.65971e+06	4.74297e+06					11.8395	16.81	3	4	345	38.7143	9.15869
A0A024R9E6	TAF2 RNA polymerase II, TATA box binding protein (TBP)-associated factor, 150kDa, isoform CRA_a OS=Homo sapiens GN=TAF2 PE=4 SV=1 - [A0A024R9E6_HUMAN]	7.83664e+06	3.54442e+06					11.1952	3.11	3	4	1030	117.888	7.97217
Q9UPN1	Serine/threonine-protein phosphatase (Fragment) OS=Homo sapiens GN=PPP1CC PE=3 SV=1 - [Q9UPN1_HUMAN]	1.50322e+06	5.84916e+06					18.7012	21.43	4	5	294	33.7518	5.24951
B2R603	cDNA, FLJ92712, highly similar to Homo sapiens heterogeneous nuclear ribonucleoprotein C (C1/C2) (HNRPC), transcript variant 1, mRNA OS=Homo sapiens PE=2 SV=1 - [B2R603_HUMAN]	8.07539e+08	1.33339e+09					113.259	45.87	16	43	303	33.2604	5.23682
B4DLS8	cDNA FLJ55983, highly similar to U4/U6 small nuclear ribonucleoprotein Prp3 OS=Homo sapiens PE=2 SV=1 - [B4DLS8_HUMAN]	2.10528e+06	1.35885e+07					19.6981	12.11	6	8	669	75.802	9.51025
Q53GA7	Tubulin alpha 6 variant (Fragment) OS=Homo sapiens PE=2 SV=1 - [Q53GA7_HUMAN]	1.45734e+08	2.33895e+08					119.725	51	16	40	449	49.7914	5.13525
E9PIN3	Nuclear RNA export factor 1 (Fragment) OS=Homo sapiens GN=NXF1 PE=1 SV=1 - [E9PIN3_HUMAN]	3.05865e+06	8.07718e+06					10.5704	10.28	5	6	603	68.0648	8.89502
Q9UG16	Putative uncharacterized protein DKFZp564P0562 (Fragment) OS=Homo sapiens GN=DKFZp564P0562 PE=2 SV=1 - [Q9UG16_HUMAN]	0	1.59378e+06					4.97444	2.72	2	2	1325	151.995	5.5415
F8WE65	Peptidyl-prolyl cis-trans isomerase OS=Homo sapiens GN=PPIA PE=1 SV=1 - [F8WE65_HUMAN]	3.48971e+06	12314126					4.46683	15	2	2	120	13.0133	6.771
E9PCY5	DNA topoisomerase 2 (Fragment) OS=Homo sapiens GN=TOP2B PE=1 SV=1 - [E9PCY5_HUMAN]	6.07754e+06	5.8519e+06					7.85943	3.74	4	4	1150	130.398	8.47021
B3KXH8	cDNA FLJ45417 fis, clone BRHIP3033811, highly similar to Sorting nexin-9 OS=Homo sapiens PE=2 SV=1 - [B3KXH8_HUMAN]	3.74074e+06	1.07063e+07					18.8685	14.68	5	9	395	45.5762	8.14795
A0A087WVZ9	DNA-directed RNA polymerases I, II, and III subunit RPABC1 OS=Homo sapiens GN=POLR2E PE=1 SV=1 - [A0A087WVZ9_HUMAN]	1.63346e+06	3.46733e+06					5.37275	14.13	2	2	184	21.4461	7.44482
F4ZW66	NF110b OS=Homo sapiens PE=2 SV=1 - [F4ZW66_HUMAN]	5.8433e+08	1.10291e+09					438.082	60.8	39	140	898	95.7183	8.80713
J3QLE5	Small nuclear ribonucleoprotein-associated protein N (Fragment) OS=Homo sapiens GN=SNRPN PE=4 SV=1 - [J3QLE5_HUMAN]	1.69703e+07	5.1157e+07					4.40564	13.02	3	4	169	17.5353	9.99365
A0A087WX29	TAR DNA-binding protein 43 (Fragment) OS=Homo sapiens GN=TARDBP PE=1 SV=1 - [A0A087WX29_HUMAN]	3.17195e+06	4.86778e+06					10.3657	12.35	2	3	243	26.7264	7.76709
H0YBR2	Epithelial-splicing regulatory protein 1 (Fragment) OS=Homo sapiens GN=ESRP1 PE=1 SV=1 - [H0YBR2_HUMAN]	2.36215e+07	4.37416e+08					1.70137	2.39	2	3	502	56.1091	8.22119
Q2TSD2	Aging-associated gene 7 protein OS=Homo sapiens PE=2 SV=1 - [Q2TSD2_HUMAN]	2.83701e+07	3.33372e+07					35.8797	26.74	7	12	374	41.4361	7.73779
E5RJN7	Double-stranded RNA-binding protein Staufen homolog 2 (Fragment) OS=Homo sapiens GN=STAU2 PE=1 SV=1 - [E5RJN7_HUMAN]	6.23972e+06	7.23041e+06					8.61879	12.81	4	5	320	34.8401	9.5249
B4DED6	cDNA FLJ56545, highly similar to ATP-dependent RNA helicase DDX50 (EC 3.6.1.-) OS=Homo sapiens PE=2 SV=1 - [B4DED6_HUMAN]	3.86574e+07	8.75124e+07					18.6412	12.29	6	7	643	72.113	8.51416
E9PLD3	Uncharacterized protein OS=Homo sapiens PE=4 SV=1 - [E9PLD3_HUMAN]	1.12992e+07	5.55026e+07					4.96634	19.19	2	2	99	11.5928	12.2349
Q14756	LLDBP (Fragment) OS=Homo sapiens GN=LLDBP PE=2 SV=1 - [Q14756_HUMAN]	2.45283e+06	4.30081e+06					6.56153	5.76	2	2	521	58.3285	9.5542
B4DT66	cDNA FLJ55367, highly similar to Rattus norvegicus SDA1 domain containing 1 (Sdad1), mRNA OS=Homo sapiens PE=2 SV=1 - [B4DT66_HUMAN]	2.07033e+06	6.50334e+06					6.71794	3.08	2	3	650	75.4921	9.21729
A8K0B9	cDNA FLJ75988, highly similar to Homo sapiens transcription factor B1, mitochondrial (TFB1M), mRNA OS=Homo sapiens PE=2 SV=1 - [A8K0B9_HUMAN]	8.66558e+06	1.54797e+07					9.91893	9.83	3	4	346	39.513	9.24658
B3KQF0	cDNA FLJ90354 fis, clone NT2RP2003390, highly similar to Translocation protein SEC63 homolog OS=Homo sapiens PE=2 SV=1 - [B3KQF0_HUMAN]	2.96618e+06	5.04845e+06					4.47362	3.29	2	2	760	87.9435	5.19873
B4DY50	cDNA FLJ55528, highly similar to Transducin beta-like 2 protein OS=Homo sapiens PE=2 SV=1 - [B4DY50_HUMAN]	1.9615e+06	8.21772e+06					4.04046	4.87	2	2	411	45.9202	9.48096
Q0IIN1	Keratin 77 OS=Homo sapiens GN=KRT77 PE=1 SV=1 - [Q0IIN1_HUMAN]	9.6945e+08	7.88857e+08					27.3078	7.44	5	11	578	61.7644	5.84619
B4DXT2	cDNA FLJ59635, highly similar to Heat shock 70 kDa protein 4L OS=Homo sapiens PE=2 SV=1 - [B4DXT2_HUMAN]	1.00622e+07	8.21915e+06					6.91362	4.92	3	4	813	91.8814	6.0874
A0A0A0MRQ5	Peroxiredoxin-1 OS=Homo sapiens GN=PRDX1 PE=1 SV=1 - [A0A0A0MRQ5_HUMAN]	6.46168e+06	8.60819e+06					7.11166	39.18	4	4	97	10.6695	8.71924
F5HBL8	ORF52 OS=Human herpesvirus 8 GN=ORF52 PE=4 SV=1 - [F5HBL8_HHV8]	3.08445e+07	4.72015e+07					11.3671	19.85	2	4	131	13.9885	10.2134
P63167	Dynein light chain 1, cytoplasmic OS=Homo sapiens GN=DYNLL1 PE=1 SV=1 - [DYL1_HUMAN]	0	1.50325e+07					2.54225	24.72	2	3	89	10.3591	7.40088
Q3MHD2	Protein LSM12 homolog OS=Homo sapiens GN=LSM12 PE=1 SV=2 - [LSM12_HUMAN]	0	1.447e+07					7.80807	13.85	2	3	195	21.6871	7.73779
O15143	Actin-related protein 2/3 complex subunit 1B OS=Homo sapiens GN=ARPC1B PE=1 SV=3 - [ARC1B_HUMAN]	0	4.02688e+06					1.63962	12.9	3	3	372	40.9234	8.35303
O15144	Actin-related protein 2/3 complex subunit 2 OS=Homo sapiens GN=ARPC2 PE=1 SV=1 - [ARPC2_HUMAN]	0	4.30714e+06					1.68588	5.67	2	2	300	34.3115	7.35693
Q13895	Bystin OS=Homo sapiens GN=BYSL PE=1 SV=3 - [BYST_HUMAN]	0	6.5185e+06					5.65607	6.41	2	2	437	49.57	8.11865
P38432	Coilin OS=Homo sapiens GN=COIL PE=1 SV=1 - [COIL_HUMAN]	0	1.54871e+07					22.7682	13.89	7	9	576	62.5699	9.0708
Q7Z478	ATP-dependent RNA helicase DHX29 OS=Homo sapiens GN=DHX29 PE=1 SV=2 - [DHX29_HUMAN]	0	5.2535e+06					14.0193	6.28	6	6	1369	155.139	8.08936
O60884	DnaJ homolog subfamily A member 2 OS=Homo sapiens GN=DNAJA2 PE=1 SV=1 - [DNJA2_HUMAN]	0	1.19649e+06					3.64914	5.1	2	2	412	45.7166	6.48096
Q9Y295	Developmentally-regulated GTP-binding protein 1 OS=Homo sapiens GN=DRG1 PE=1 SV=1 - [DRG1_HUMAN]	0	9.42363e+06					14.2874	18.53	5	5	367	40.5168	8.89502
Q32P44	Echinoderm microtubule-associated protein-like 3 OS=Homo sapiens GN=EML3 PE=1 SV=1 - [EMAL3_HUMAN]	0	5.28967e+06					8.47669	4.58	3	4	896	95.1375	7.12256
Q9HC35	Echinoderm microtubule-associated protein-like 4 OS=Homo sapiens GN=EML4 PE=1 SV=3 - [EMAL4_HUMAN]	0	5.47183e+06					11.8942	6.52	6	7	981	108.848	6.40479
P51116	Fragile X mental retardation syndrome-related protein 2 OS=Homo sapiens GN=FXR2 PE=1 SV=2 - [FXR2_HUMAN]	0	9.86555e+06					17.09	11.29	4	7	673	74.178	6.22705
Q96MG2	Junctional sarcoplasmic reticulum protein 1 OS=Homo sapiens GN=JSRP1 PE=1 SV=1 - [JSPR1_HUMAN]	0	1.10308e+07					15.2714	20.54	4	6	331	36.2967	9.37842
Q1ED39	Lysine-rich nucleolar protein 1 OS=Homo sapiens GN=KNOP1 PE=1 SV=1 - [KNOP1_HUMAN]	0	5.10082e+06					5.41345	5.68	2	3	458	51.5572	9.86182
O43324	Eukaryotic translation elongation factor 1 epsilon-1 OS=Homo sapiens GN=EEF1E1 PE=1 SV=1 - [MCA3_HUMAN]	0	1.5306e+07					23.3487	31.61	4	8	174	19.7983	8.54346
Q92979	Ribosomal RNA small subunit methyltransferase NEP1 OS=Homo sapiens GN=EMG1 PE=1 SV=4 - [NEP1_HUMAN]	0	1.46214e+07					9.12562	29.51	6	7	244	26.7032	9.17334
Q9Y2X3	Nucleolar protein 58 OS=Homo sapiens GN=NOP58 PE=1 SV=1 - [NOP58_HUMAN]	0	6.49075e+06					16.7806	11.72	5	7	529	59.5405	8.92432
Q9NVV4	Poly(A) RNA polymerase, mitochondrial OS=Homo sapiens GN=MTPAP PE=1 SV=1 - [PAPD1_HUMAN]	0	10364371					4.05672	3.26	2	2	582	66.13	9.0415
O43660	Pleiotropic regulator 1 OS=Homo sapiens GN=PLRG1 PE=1 SV=1 - [PLRG1_HUMAN]	0	4.47538e+06					4.1303	7	3	3	514	57.1581	9.17334
Q8WV60	Pentatricopeptide repeat-containing protein 2, mitochondrial OS=Homo sapiens GN=PTCD2 PE=2 SV=3 - [PTCD2_HUMAN]	0	9.58182e+06					2.15721	4.38	2	2	388	43.9393	9.23193
Q9P2N5	RNA-binding protein 27 OS=Homo sapiens GN=RBM27 PE=1 SV=2 - [RBM27_HUMAN]	0	1.57391e+07					16.191	7.74	6	9	1060	118.645	9.18799
Q9NQZ2	Something about silencing protein 10 OS=Homo sapiens GN=UTP3 PE=1 SV=1 - [SAS10_HUMAN]	0	6.36962e+06					5.42097	7.72	2	2	479	54.5251	5.61768
Q9BWJ5	Splicing factor 3B subunit 5 OS=Homo sapiens GN=SF3B5 PE=1 SV=1 - [SF3B5_HUMAN]	0	6.61381e+06					5.33605	25.58	2	2	86	10.1288	6.354
P38935	DNA-binding protein SMUBP-2 OS=Homo sapiens GN=IGHMBP2 PE=1 SV=3 - [SMBP2_HUMAN]	0	2.87542e+06					4.53393	2.22	2	2	993	109.082	8.96826
Q96DI7	U5 small nuclear ribonucleoprotein 40 kDa protein OS=Homo sapiens GN=SNRNP40 PE=1 SV=1 - [SNR40_HUMAN]	0	2.06327e+07					16.0422	32.77	8	10	357	39.2857	8.104
P08240	Signal recognition particle receptor subunit alpha OS=Homo sapiens GN=SRPR PE=1 SV=2 - [SRPR_HUMAN]	0	2.99169e+06					3.63128	5.17	2	2	638	69.7672	8.95361
Q86V81	THO complex subunit 4 OS=Homo sapiens GN=ALYREF PE=1 SV=3 - [THOC4_HUMAN]	0	2.46598e+07					29.1108	26.85	4	10	257	26.8716	11.1509
Q13769	THO complex subunit 5 homolog OS=Homo sapiens GN=THOC5 PE=1 SV=2 - [THOC5_HUMAN]	0	1.72323e+06					3.45512	4.25	3	3	683	78.4579	6.87354
Q9Y2W1	Thyroid hormone receptor-associated protein 3 OS=Homo sapiens GN=THRAP3 PE=1 SV=2 - [TR150_HUMAN]	0	5.72623e+06					2.80171	3.25	2	2	955	108.601	10.1548
P40222	Alpha-taxilin OS=Homo sapiens GN=TXLNA PE=1 SV=3 - [TXLNA_HUMAN]	0	9.47941e+06					17.6164	9.71	5	8	546	61.8532	6.52197
O60293	Zinc finger C3H1 domain-containing protein OS=Homo sapiens GN=ZFC3H1 PE=1 SV=3 - [ZC3H1_HUMAN]	0	6.74274e+06					22.2814	5.33	9	10	1989	226.214	8.1333
B4E1G1	Derlin-1 OS=Homo sapiens GN=DERL1 PE=1 SV=1 - [B4E1G1_HUMAN]	0	5.99643e+06					4.6537	14.57	2	2	151	17.0217	9.89111
B4DXW1	Actin-related protein 3 OS=Homo sapiens GN=ACTR3 PE=1 SV=1 - [B4DXW1_HUMAN]	0	5.64335e+06					2.1116	8.45	2	2	367	41.9773	5.61768
A0A024R5B2	MAP/microtubule affinity-regulating kinase 2, isoform CRA_c OS=Homo sapiens GN=MARK2 PE=4 SV=1 - [A0A024R5B2_HUMAN]	0	3.84425e+06					5.59847	6.66	3	4	691	77.5828	9.5835
Q5T8U5	Surfeit 4 OS=Homo sapiens GN=SURF4 PE=1 SV=1 - [Q5T8U5_HUMAN]	0	3.78958e+06					2.68132	11.29	2	2	186	21.1137	6.52197
Q53G19	Mitochondrial ribosomal protein L11 isoform a variant (Fragment) OS=Homo sapiens PE=2 SV=1 - [Q53G19_HUMAN]	0	1.2902e+07					11.8954	32.81	5	6	192	20.6424	9.90576
Q05CM9	PSIP1 protein (Fragment) OS=Homo sapiens GN=PSIP1 PE=2 SV=1 - [Q05CM9_HUMAN]	0	2.97832e+06					5.94326	17.11	3	3	263	29.6524	9.39307
B9A008	U3 small nucleolar ribonucleoprotein protein IMP4 (Fragment) OS=Homo sapiens GN=IMP4 PE=1 SV=1 - [B9A008_HUMAN]	0	8.70658e+06					10.2048	26.16	4	6	172	19.6062	9.70068
B4DES7	cDNA FLJ61218, highly similar to RRP5 protein homolog OS=Homo sapiens PE=2 SV=1 - [B4DES7_HUMAN]	0	3.53511e+06					2.26602	2.72	2	2	771	85.3685	9.26123
I3L1L3	Myb-binding protein 1A (Fragment) OS=Homo sapiens GN=MYBBP1A PE=1 SV=1 - [I3L1L3_HUMAN]	0	2.49304e+06					3.29198	1.36	2	2	1252	140.154	9.26123
G8JLG1	Structural maintenance of chromosomes protein OS=Homo sapiens GN=SMC1A PE=1 SV=2 - [G8JLG1_HUMAN]	0	4.8573e+06					10.2866	4.71	6	7	1211	140.772	7.40088
H0YEL5	Peptidyl-prolyl cis-trans isomerase H (Fragment) OS=Homo sapiens GN=PPIH PE=1 SV=1 - [H0YEL5_HUMAN]	0	7.30354e+06					4.97376	23.96	2	2	96	10.2741	8.19189
A0A024RAC6	Transcription elongation factor B (SIII), polypeptide 3 (110kDa, elongin A), isoform CRA_a OS=Homo sapiens GN=TCEB3 PE=1 SV=1 - [A0A024RAC6_HUMAN]	0	5.45145e+06					6.79488	8.16	4	4	772	87.176	9.56885
D6RAU2	Guanine nucleotide-binding protein subunit beta-2-like 1 OS=Homo sapiens GN=GNB2L1 PE=1 SV=1 - [D6RAU2_HUMAN]	0	3.45419e+06					2.04174	14.29	2	2	147	16.3934	9.70068
E9PCT1	Serine/arginine repetitive matrix protein 1 OS=Homo sapiens GN=SRRM1 PE=1 SV=3 - [E9PCT1_HUMAN]	0	9.1802e+06					11.2841	4.51	2	3	820	93.3802	11.9272
R9WPL0	Fragile X mental retardation 1 OS=Homo sapiens GN=FMR1 PE=2 SV=1 - [R9WPL0_HUMAN]	0	3.57466e+06					8.27201	7.66	3	4	418	47.7113	6.31592
J3QR48	Importin subunit beta-1 (Fragment) OS=Homo sapiens GN=KPNB1 PE=1 SV=5 - [J3QR48_HUMAN]	0	4.40469e+06					6.32619	18.12	2	2	149	16.4746	5.56689
H7C0A3	Protein ARPC4-TTLL3 (Fragment) OS=Homo sapiens GN=ARPC4-TTLL3 PE=1 SV=1 - [H7C0A3_HUMAN]	0	8.17005e+06					5.7994	17.96	3	4	167	19.3863	9.49561
I3L443	rRNA methyltransferase 3, mitochondrial (Fragment) OS=Homo sapiens GN=RNMTL1 PE=1 SV=1 - [I3L443_HUMAN]	0	4.80446e+06					4.91257	11.86	2	2	177	19.6816	9.65674
A0A087WVV2	Ribosome-binding protein 1 OS=Homo sapiens GN=RRBP1 PE=1 SV=1 - [A0A087WVV2_HUMAN]	0	3.78321e+06					10.6271	4.5	3	3	934	102.713	5.33838
E9PPH5	Acidic leucine-rich nuclear phosphoprotein 32 family member E (Fragment) OS=Homo sapiens GN=ANP32E PE=1 SV=1 - [E9PPH5_HUMAN]	0	4.71721e+06					4.65612	17.54	2	2	114	13.1204	4.22119
H0Y2V1	Microtubule-associated protein (Fragment) OS=Homo sapiens GN=MAP4 PE=1 SV=1 - [H0Y2V1_HUMAN]	0	1.19262e+07					14.1141	10.58	3	5	463	48.6166	10.1108
F8VQ14	T-complex protein 1 subunit beta OS=Homo sapiens GN=CCT2 PE=1 SV=1 - [F8VQ14_HUMAN]	0	3.10865e+06					4.62512	9.13	2	3	416	44.7846	6.53662
A0PJ92	NOP56 protein (Fragment) OS=Homo sapiens GN=NOP56 PE=2 SV=1 - [A0PJ92_HUMAN]	0	6.26037e+06					5.54182	7.38	3	3	447	49.7254	9.1001
C9JZI1	Replication factor C subunit 4 OS=Homo sapiens GN=RFC4 PE=1 SV=1 - [C9JZI1_HUMAN]	0	2552444					3.75092	8.93	2	2	336	36.8544	8.23584
K7EPS6	Hepatoma-derived growth factor-related protein 2 (Fragment) OS=Homo sapiens GN=HDGFRP2 PE=1 SV=2 - [K7EPS6_HUMAN]	0	6.24147e+06					3.9195	19.61	2	2	153	16.7945	5.07178
E9PQB7	Cofilin-1 (Fragment) OS=Homo sapiens GN=CFL1 PE=1 SV=1 - [E9PQB7_HUMAN]	0	4.10143e+06					2.61424	22.95	2	2	122	13.9143	8.71924
H7C4H2	Signal recognition particle receptor subunit beta (Fragment) OS=Homo sapiens GN=SRPRB PE=1 SV=1 - [H7C4H2_HUMAN]	0	2.61917e+06					7.73925	18.75	2	3	160	17.6013	7.94287
A8K7A1	cDNA FLJ77346, highly similar to Homo sapiens DEAD (Asp-Glu-Ala-Asp) box polypeptide 49 (DDX49), mRNA OS=Homo sapiens PE=2 SV=1 - [A8K7A1_HUMAN]	0	3.07443e+06					5.56782	6.21	3	3	483	54.25	8.98291
F5H018	GTP-binding nuclear protein Ran (Fragment) OS=Homo sapiens GN=RAN PE=1 SV=5 - [F5H018_HUMAN]	0	5.20179e+06					4.17688	10.55	2	3	199	22.5207	8.73389
G3V5E1	Cyclin-K OS=Homo sapiens GN=CCNK PE=1 SV=1 - [G3V5E1_HUMAN]	0	2.57324e+06					5.78652	6.35	2	2	378	43.3771	8.30908
Q59FC6	Tumor rejection antigen (Gp96) 1 variant (Fragment) OS=Homo sapiens PE=2 SV=1 - [Q59FC6_HUMAN]	0	1.19518e+07					7.20895	6.42	3	3	576	65.9123	5.18604
H0Y3V8	Sphingosine-1-phosphate lyase 1 (Fragment) OS=Homo sapiens GN=SGPL1 PE=1 SV=1 - [H0Y3V8_HUMAN]	0	2.41283e+06					3.60712	16.3	2	2	135	14.9646	7.76709
A0A087WV66	Antigen KI-67 OS=Homo sapiens GN=MKI67 PE=1 SV=1 - [A0A087WV66_HUMAN]	0	3.5292e+06					4.06411	1.32	3	3	3255	358.407	9.42236
H3BMW4	Transmembrane protein 208 OS=Homo sapiens GN=TMEM208 PE=1 SV=1 - [H3BMW4_HUMAN]	0	3.46104e+06					5.76427	7.86	2	3	140	15.5119	8.29443
Q6PK82	AP3D1 protein (Fragment) OS=Homo sapiens GN=AP3D1 PE=2 SV=1 - [Q6PK82_HUMAN]	0	6.78231e+06					6.21511	4.05	3	4	865	98.4762	9.12939
H7BZW6	Histone deacetylase complex subunit SAP18 (Fragment) OS=Homo sapiens GN=SAP18 PE=1 SV=2 - [H7BZW6_HUMAN]	0	6.92562e+06					9.75453	16.08	2	4	143	16.0261	9.12939
A0A087WWP4	Putative RNA-binding protein 15 OS=Homo sapiens GN=RBM15 PE=1 SV=1 - [A0A087WWP4_HUMAN]	0	5.67626e+06					9.59102	8.36	5	5	933	102.073	9.93506
Q59F96	ATP-binding cassette, sub-family F, member 1 variant (Fragment) OS=Homo sapiens PE=2 SV=1 - [Q59F96_HUMAN]	0	1.07519e+07					14.8024	9.95	5	5	593	67.3809	7.7085
A8K586	AP-3 complex subunit beta OS=Homo sapiens PE=2 SV=1 - [A8K586_HUMAN]	0	8.16998e+06					14.1512	6.76	7	7	1094	121.214	5.97314
Q59GW5	Tripartite motif-containing 25 variant (Fragment) OS=Homo sapiens PE=1 SV=1 - [Q59GW5_HUMAN]	0	1.87536e+07					58.0718	22.52	11	22	644	72.2033	8.06006
Q6P5Z9	CLIP1 protein (Fragment) OS=Homo sapiens GN=CLIP1 PE=2 SV=1 - [Q6P5Z9_HUMAN]	0	7.07518e+07					1.73582	4.13	2	2	653	71.6893	7.56201
B2R841	Serine/threonine-protein kinase PLK OS=Homo sapiens PE=2 SV=1 - [B2R841_HUMAN]	0	1.66693e+07					23.0191	15.59	7	10	603	68.2216	8.90967
D6RAA6	Transmembrane protein 33 (Fragment) OS=Homo sapiens GN=TMEM33 PE=1 SV=1 - [D6RAA6_HUMAN]	0	4.14712e+06					3.456	9.01	2	2	222	25.2073	9.56885
Q96F87	Putative uncharacterized protein (Fragment) OS=Homo sapiens PE=2 SV=1 - [Q96F87_HUMAN]	0	4.67562e+06					12.7647	4.2	3	5	857	94.3198	8.11865
Q05DL3	CSNK1A1 protein (Fragment) OS=Homo sapiens GN=CSNK1A1 PE=2 SV=1 - [Q05DL3_HUMAN]	0	5.63484e+06					3.06127	13.36	3	3	232	26.685	9.74463
B0AZQ4	Structural maintenance of chromosomes protein OS=Homo sapiens PE=2 SV=1 - [B0AZQ4_HUMAN]	0	5.50708e+06					1.91628	1.81	2	2	1217	141.442	7.18115
Q96HI4	Glycylpeptide N-tetradecanoyltransferase (Fragment) OS=Homo sapiens GN=NMT1 PE=2 SV=2 - [Q96HI4_HUMAN]	0	6.6831e+06					13.4656	11.13	3	5	494	56.5678	7.79639
B4DGE7	cDNA FLJ61235, weakly similar to WD repeat protein YBL104C OS=Homo sapiens PE=2 SV=1 - [B4DGE7_HUMAN]	0	3.07302e+06					2.0461	2.63	2	2	875	98.574	6.80029
B7Z5S1	cDNA FLJ61699, highly similar to Homo sapiens androgen-induced proliferation inhibitor (APRIN), transcript variant 1, mRNA OS=Homo sapiens PE=2 SV=1 - [B7Z5S1_HUMAN]	0	3.55043e+06					5.76425	2.23	2	2	1302	148.645	8.06006
B3KUD7	DNA helicase OS=Homo sapiens PE=2 SV=1 - [B3KUD7_HUMAN]	0	6.45002e+06					7.59749	8.5	4	4	612	68.545	7.62061
B2R4D5	Actin-related protein 2/3 complex subunit 3 OS=Homo sapiens PE=2 SV=1 - [B2R4D5_HUMAN]	0	5.25159e+06					3.87619	13.48	2	2	178	20.5073	8.5874
B4DN94	cDNA FLJ58848, highly similar to Homo sapiens transcription factor IIB OS=Homo sapiens PE=2 SV=1 - [B4DN94_HUMAN]	0	5.07602e+06					3.25521	16.18	2	2	173	20.1847	9.68604
B4DKS0	cDNA FLJ53381, highly similar to Monocarboxylate transporter 1 OS=Homo sapiens PE=2 SV=1 - [B4DKS0_HUMAN]	0	4.62501e+06					7.74203	5.63	2	3	480	51.8027	8.49951
B0AZS5	Kinesin-like protein OS=Homo sapiens PE=2 SV=1 - [B0AZS5_HUMAN]	0	1.31807e+07					20.9924	9.09	5	9	660	74.9821	6.40479
B3KN15	cDNA FLJ13198 fis, clone NT2RP3004454, highly similar to Heparan sulfate 2-O-sulfotransferase 1 (EC 2.8.2.-) OS=Homo sapiens PE=2 SV=1 - [B3KN15_HUMAN]	0	7.70372e+06					8.73423	7.02	2	3	356	41.8444	8.68994
A8K894	cDNA FLJ77927 OS=Homo sapiens PE=2 SV=1 - [A8K894_HUMAN]	0	6.07078e+06					12.4841	16.01	6	7	537	59.6288	7.85498
A0A0F7KYT8	Fragile X mental retardation autosomal homolog variant p2K OS=Homo sapiens GN=FXR1 PE=2 SV=1 - [A0A0F7KYT8_HUMAN]	0	1.61504e+07					34.1833	21.57	9	11	677	76.1532	6.82959
A0A0F7G8J1	Plasminogen OS=Homo sapiens GN=PLG PE=2 SV=1 - [A0A0F7G8J1_HUMAN]	0	1.66369e+07					4.84957	1.98	2	2	809	90.5692	7.35693
A0A0C4DGT8	Round spermatid basic protein 1 OS=Homo sapiens GN=RSBN1 PE=1 SV=1 - [A0A0C4DGT8_HUMAN]	0	7.11448e+06					6.6962	8.76	4	4	685	77.2708	7.35693
P53680	AP-2 complex subunit sigma OS=Homo sapiens GN=AP2S1 PE=1 SV=2 - [AP2S1_HUMAN]	6.74041e+06	1.11943e+07	3.85829	10.56	2	2	3.82601	10.56	2	2	142	17.0067	6.17627
P62857	40S ribosomal protein S28 OS=Homo sapiens GN=RPS28 PE=1 SV=1 - [RS28_HUMAN]	3.37454e+07	86173101	4.59648	30.43	2	2		0			69	7.8362	10.6968
P84090	Enhancer of rudimentary homolog OS=Homo sapiens GN=ERH PE=1 SV=1 - [ERH_HUMAN]	3.50527e+06	0	2.18925	20.19	2	2					104	12.251	5.92236
Q9NPA8	Transcription and mRNA export factor ENY2 OS=Homo sapiens GN=ENY2 PE=1 SV=1 - [ENY2_HUMAN]	3.265e+06	3.19095e+06	3.00603	25.74	2	2		0			101	11.5213	9.33447
Q8IWX8	Calcium homeostasis endoplasmic reticulum protein OS=Homo sapiens GN=CHERP PE=1 SV=3 - [CHERP_HUMAN]	1.90809e+06	0	3.47156	2.73	2	2					916	103.637	9.0415
P01040	Cystatin-A OS=Homo sapiens GN=CSTA PE=1 SV=1 - [CYTA_HUMAN]	2.36189e+06	0	3.86156	25.51	2	2		0			98	10.9997	5.50342
Q9UK59	Lariat debranching enzyme OS=Homo sapiens GN=DBR1 PE=1 SV=2 - [DBR1_HUMAN]	3.05066e+06	0	6.12667	5.7	2	2					544	61.5163	5.46533
Q15717	ELAV-like protein 1 OS=Homo sapiens GN=ELAVL1 PE=1 SV=2 - [ELAV1_HUMAN]	5.85082e+06	4.54006e+07	6.06149	7.67	2	2	36.9215	32.21	9	13	326	36.0692	9.17334
O75955	Flotillin-1 OS=Homo sapiens GN=FLOT1 PE=1 SV=3 - [FLOT1_HUMAN]	3.81827e+06	3.28315e+06	5.45709	5.62	2	2	5.61235	9.37	3	3	427	47.3256	7.48877
O15427	Monocarboxylate transporter 4 OS=Homo sapiens GN=SLC16A3 PE=1 SV=1 - [MOT4_HUMAN]	6.13042e+06	5.10532e+06	4.90726	5.59	2	2		0			465	49.4369	7.95752
Q09161	Nuclear cap-binding protein subunit 1 OS=Homo sapiens GN=NCBP1 PE=1 SV=1 - [NCBP1_HUMAN]	3.09295e+06	3.29702e+06	4.33886	2.91	2	2		0			790	91.7805	6.43018
P46087	Probable 28S rRNA (cytosine(4447)-C(5))-methyltransferase OS=Homo sapiens GN=NOP2 PE=1 SV=2 - [NOP2_HUMAN]	3.9965e+06	5.17104e+06	7.20032	3.69	2	2	7.59903	3.2	2	3	812	89.2471	9.23193
P48634	Protein PRRC2A OS=Homo sapiens GN=PRRC2A PE=1 SV=3 - [PRC2A_HUMAN]	2.65647e+06	2.14043e+07	2.77734	1.11	2	2	37.6	6.63	7	14	2157	228.724	9.45166
O75569	Interferon-inducible double-stranded RNA-dependent protein kinase activator A OS=Homo sapiens GN=PRKRA PE=1 SV=1 - [PRKRA_HUMAN]	1.4232e+07	1.37544e+07	4.16011	4.79	2	2	4.47053	4.79	2	2	313	34.3825	8.41162
Q9NW13	RNA-binding protein 28 OS=Homo sapiens GN=RBM28 PE=1 SV=3 - [RBM28_HUMAN]	5.96428e+06	9213848	4.7391	3.03	2	2	4.13024	2.37	2	2	759	85.6847	9.21729
Q9Y3U8	60S ribosomal protein L36 OS=Homo sapiens GN=RPL36 PE=1 SV=3 - [RL36_HUMAN]	1.15405e+07	2.2895e+07	4.71856	20	2	2	5.02954	20	2	3	105	12.2459	11.5903
P23526	Adenosylhomocysteinase OS=Homo sapiens GN=AHCY PE=1 SV=4 - [SAHH_HUMAN]	4.08925e+06	6.03013e+06	5.48066	5.32	2	2	3.13841	10.19	4	5	432	47.6852	6.34131
Q96RF0	Sorting nexin-18 OS=Homo sapiens GN=SNX18 PE=1 SV=2 - [SNX18_HUMAN]	5.01878e+06	1.14212e+07	2.93276	4.46	2	2	3.10271	3.82	2	2	628	68.8512	5.68115
Q9NQ55	Suppressor of SWI4 1 homolog OS=Homo sapiens GN=PPAN PE=2 SV=1 - [SSF1_HUMAN]	0	7.17506e+06	4.12939	4.44	2	2		0			473	53.1608	10.1255
Q9UJA5	tRNA (adenine(58)-N(1))-methyltransferase non-catalytic subunit TRM6 OS=Homo sapiens GN=TRMT6 PE=1 SV=1 - [TRM6_HUMAN]	3.67721e+06	6.55331e+06	6.19136	6.44	2	2		0			497	55.7643	7.54736
D3DUJ0	AFG3 ATPase family gene 3-like 2 (Yeast), isoform CRA_a (Fragment) OS=Homo sapiens GN=AFG3L2 PE=3 SV=1 - [D3DUJ0_HUMAN]	2.18487e+06	0	0	2.24	2	2					759	84.3921	8.42627
Q86SR8	Peptidyl-prolyl cis-trans isomerase OS=Homo sapiens GN=FKBP11 PE=2 SV=1 - [Q86SR8_HUMAN]	5.45111e+06	1.35432e+07	5.0447	16.98	2	2		0			106	11.4141	4.66553
A0A024R7L5	UPF1 regulator of nonsense transcripts homolog (Yeast), isoform CRA_b OS=Homo sapiens GN=UPF1 PE=4 SV=1 - [A0A024R7L5_HUMAN]	2.70742e+06	4.68708e+06	2.42324	2.15	2	2	12.8164	5.19	5	5	1118	122.958	6.68311
A0PJJ5	SRP72 protein (Fragment) OS=Homo sapiens GN=SRP72 PE=2 SV=1 - [A0PJJ5_HUMAN]	2.78096e+06	3.21356e+08	5.59229	5.37	2	2	9.26221	9.84	4	5	559	62.6046	8.32373
E5RHW4	Erlin-2 (Fragment) OS=Homo sapiens GN=ERLIN2 PE=1 SV=1 - [E5RHW4_HUMAN]	6.45421e+06	9.27996e+06	5.02793	6.8	2	2	7.06904	10.36	3	3	338	37.7014	5.61768
H7C3T4	Peroxiredoxin-4 (Fragment) OS=Homo sapiens GN=PRDX4 PE=1 SV=1 - [H7C3T4_HUMAN]	3.27489e+06	4.28177e+06	4.95447	11.8	2	2		0			161	18.3133	6.18896
A8K5K5	Eukaryotic translation initiation factor 3 subunit G OS=Homo sapiens GN=EIF3G PE=2 SV=1 - [A8K5K5_HUMAN]	2.51174e+06	0	1.65019	9.06	2	2					320	35.5789	6.12549
A4UCU0	DEAD box polypeptide 47 isoform 1 variant (Fragment) OS=Homo sapiens PE=2 SV=1 - [A4UCU0_HUMAN]	4.0348e+06	1.23108e+07	4.68989	12.64	2	2	12.6175	30.22	5	5	182	19.7895	4.83057
A0JLQ5	BXDC2 protein (Fragment) OS=Homo sapiens GN=BXDC2 PE=2 SV=1 - [A0JLQ5_HUMAN]	3.10136e+07	1.16334e+07	1.69793	5.97	2	2	2.0468	8.06	3	3	335	39.1449	9.90576
X6RGJ2	Heterochromatin protein 1-binding protein 3 (Fragment) OS=Homo sapiens GN=HP1BP3 PE=1 SV=1 - [X6RGJ2_HUMAN]	2.6248e+06	1.16974e+07	0	5.81	2	2	10.3429	15.6	5	5	327	36.4923	9.33447
B3GQE6	DEAD box polypeptide 27 OS=Homo sapiens GN=DDX27 PE=2 SV=1 - [B3GQE6_HUMAN]	2.89775e+06	6.45736e+06	4.61977	2.88	2	2	6.9744	5.1	4	4	765	86.5806	9.24658
A0A087X0I4	Coatomer subunit epsilon OS=Homo sapiens GN=COPE PE=1 SV=1 - [A0A087X0I4_HUMAN]	6.49025e+06	6.44172e+06	5.16691	9.45	2	2		0			307	34.4884	5.19873
B4DJ12	Protein-tyrosine-phosphatase OS=Homo sapiens PE=2 SV=1 - [B4DJ12_HUMAN]	6.26046e+06	1.49994e+07	2.96726	2.55	2	2		0			1253	139.237	6.56592
A8K5H7	cDNA FLJ77542, highly similar to Homo sapiens YME1-like 1 (S. cerevisiae) (YME1L1), transcript variant 3, mRNA OS=Homo sapiens PE=2 SV=1 - [A8K5H7_HUMAN]	2.25677e+06	0	4.62383	3.77	2	2					716	79.7946	8.55811
E9PN17	ATP synthase subunit g, mitochondrial OS=Homo sapiens GN=ATP5L PE=1 SV=1 - [E9PN17_HUMAN]	2.74209e+06	5.14532e+06	4.49405	26.32	2	2	2.02893	26.32	2	2	76	8.44668	10.2866
B4DMD3	cDNA FLJ58174, highly similar to WW domain-binding protein 11 OS=Homo sapiens PE=2 SV=1 - [B4DMD3_HUMAN]	8.53269e+06	1.39709e+07	4.4539	3.4	2	2		0			589	64.8671	7.00537
Q96HT3	POLR1C protein (Fragment) OS=Homo sapiens GN=POLR1C PE=2 SV=1 - [Q96HT3_HUMAN]	3.83242e+06	0	6.95819	11.54	2	2					338	38.4377	5.59229
Q6NSB3	Alpha-amylase (Fragment) OS=Homo sapiens GN=AMY1A PE=2 SV=1 - [Q6NSB3_HUMAN]	4.50868e+06	0	4.84131	5.66	2	2					495	56.1745	8.55811
B4DMT5	Eukaryotic translation initiation factor 3 subunit F OS=Homo sapiens GN=EIF3F PE=2 SV=1 - [B4DMT5_HUMAN]	5.54472e+06	0	8.05756	10.42	2	2					307	33.219	5.59229
B3KSC3	cDNA FLJ35987 fis, clone TESTI2014269, highly similar to D-3-phosphoglycerate dehydrogenase (EC 1.1.1.95) OS=Homo sapiens PE=2 SV=1 - [B3KSC3_HUMAN]	2.67686e+06	5.27291e+06	4.40147	3.81	2	2		0			499	52.9794	7.12256
E9PIX6	Protein arginine N-methyltransferase 1 (Fragment) OS=Homo sapiens GN=PRMT1 PE=1 SV=1 - [E9PIX6_HUMAN]	5.58578e+06	0	3.65463	10.05	2	2					209	24.0763	6.53662
B4DFD7	cDNA FLJ55457, highly similar to ATP-dependent RNA helicase DHX8 (EC 3.6.1.-) OS=Homo sapiens PE=2 SV=1 - [B4DFD7_HUMAN]	7.09577e+06	9.79584e+06	5.0286	2.81	2	2	17.9837	8.31	6	7	854	97.4459	8.32373
B2R8R5	cDNA, FLJ94025, highly similar to Homo sapiens tripartite motif-containing 28 (TRIM28), mRNA OS=Homo sapiens PE=2 SV=1 - [B2R8R5_HUMAN]	2.71698e+06	5.33466e+06	2.98909	2.4	2	2	7.67125	3.83	4	5	835	88.5034	5.77002
B4DP06	cDNA FLJ57133, highly similar to Bifunctional purine biosynthesis protein PURH OS=Homo sapiens PE=2 SV=1 - [B4DP06_HUMAN]	3.08204e+06	0	5.01333	5.82	2	2					533	58.6252	6.84424
B3KRK8	cDNA FLJ34494 fis, clone HLUNG2005030, highly similar to VIMENTIN OS=Homo sapiens PE=2 SV=1 - [B3KRK8_HUMAN]	2.72512e+06	4.44251e+06	4.83881	5.9	2	2		0			407	46.9477	4.99561
B4DH16	cDNA FLJ54709, highly similar to Methylcrotonoyl-CoA carboxylase subunit alpha, mitochondrial (EC 6.4.1.4) OS=Homo sapiens PE=2 SV=1 - [B4DH16_HUMAN]	5.9033e+06	6.65475e+06	6.15175	7.28	2	2	5.46903	7.28	2	2	426	47.4762	7.25439
B2R713	cDNA, FLJ93224 OS=Homo sapiens PE=2 SV=1 - [B2R713_HUMAN]	0	1.12629e+07	2.67507	6.55	2	2	44.5781	17.6	8	14	733	81.7232	7.97217
U5UA77	Dyskeratosis congenita 1 isoform 6 OS=Homo sapiens PE=2 SV=1 - [U5UA77_HUMAN]	4.10206e+06	1.18656e+07	1.84884	5.75	2	2	4.21726	8.63	2	3	313	35.0911	9.43701
B4DNH8	Annexin OS=Homo sapiens PE=2 SV=1 - [B4DNH8_HUMAN]	4.4485e+06	4.62796e+06	6.64918	12.89	2	2	7.15753	21.13	3	3	194	21.6561	6.354
B3KX15	cDNA FLJ44468 fis, clone UTERU2026025, moderately similar to SPLICING FACTOR, ARGININE/SERINE-RICH 2 OS=Homo sapiens PE=2 SV=1 - [B3KX15_HUMAN]	1.46634e+07	1.38151e+07	2.45163	11.48	2	2	2.09787	11.48	2	2	122	13.8052	10.4478
A0A0C4DG68	Pumilio homolog 2 (Fragment) OS=Homo sapiens GN=PUM2 PE=1 SV=1 - [A0A0C4DG68_HUMAN]	0	0	1.78762	1.94	2	2					876	94.0111	7.41553
A0A0C4DGS1	Dolichyl-diphosphooligosaccharide--protein glycosyltransferase 48 kDa subunit OS=Homo sapiens GN=DDOST PE=1 SV=1 - [A0A0C4DGS1_HUMAN]	4.69601e+07	4.18025e+06	3.99004	4.56	2	2	5.55675	5.01	2	2	439	48.769	5.69385
Q76RH4	Core gene UL13 family protein OS=Human herpesvirus 8 GN=ORF36 PE=4 SV=1 - [Q76RH4_HHV8]	2.29982e+06	7.43504e+06	0	5.63	2	2	3.13934	7.21	2	2	444	50.3015	9.24658
F5HBQ9	ORF70 OS=Human herpesvirus 8 GN=ORF70 PE=3 SV=1 - [F5HBQ9_HHV8]	9.97749e+06	1.92138e+07	2.45455	5.34	2	2	12.0626	15.43	5	6	337	38.5306	7.94287
D0UZL5	ORF10 OS=Human herpesvirus 8 GN=ORF10 PE=4 SV=1 - [D0UZL5_HHV8]	7.01593e+06	1.29533e+07	0	5.26	2	2	6.73455	20.81	6	6	418	46.0803	7.43018
K0FCG0	ORF50 OS=Human herpesvirus 8 PE=4 SV=1 - [K0FCG0_HHV8]	3.73458e+06	4.75175e+06	5.80153	6.34	2	2	8.00708	5.55	2	2	631	66.7739	5.92236
P83881	60S ribosomal protein L36a OS=Homo sapiens GN=RPL36A PE=1 SV=2 - [RL36A_HUMAN]	5.30279e+07	1.96457e+08	5.34508	20.75	2	3	7.51597	20.75	2	4	106	12.4328	10.5796
P25398	40S ribosomal protein S12 OS=Homo sapiens GN=RPS12 PE=1 SV=3 - [RS12_HUMAN]	3.38503e+06	5.49898e+06	2.05087	18.18	2	3	2.66966	18.18	2	2	132	14.5055	7.21045
Q8IXB1	DnaJ homolog subfamily C member 10 OS=Homo sapiens GN=DNAJC10 PE=1 SV=2 - [DJC10_HUMAN]	3.2572e+06	5.21106e+06	2.05398	3.4	3	3	4.06394	3.28	3	3	793	91.0213	7.18115
P31689	DnaJ homolog subfamily A member 1 OS=Homo sapiens GN=DNAJA1 PE=1 SV=2 - [DNJA1_HUMAN]	3.00155e+06	3.97572e+06	8.04727	5.29	2	3	3.02508	5.29	2	2	397	44.8395	7.07861
Q5T749	Keratinocyte proline-rich protein OS=Homo sapiens GN=KPRP PE=1 SV=1 - [KPRP_HUMAN]	1.13313e+07	9.73359e+06	3.98842	2.59	2	3		0			579	64.0932	8.26514
Q9BRT6	Protein LLP homolog OS=Homo sapiens GN=LLPH PE=2 SV=1 - [LLPH_HUMAN]	5.89629e+06	1.54787e+07	8.51476	23.26	2	3	16.2042	23.26	2	5	129	15.2154	10.3745
Q9NX58	Cell growth-regulating nucleolar protein OS=Homo sapiens GN=LYAR PE=1 SV=2 - [LYAR_HUMAN]	1.44645e+07	6.03755e+07	14.1468	11.87	2	3	47.0712	30.61	9	16	379	43.5879	9.53955
P43366	Melanoma-associated antigen B1 OS=Homo sapiens GN=MAGEB1 PE=1 SV=2 - [MAGB1_HUMAN]	9.76369e+06	1.1352e+07	4.73805	8.36	3	3	7.22779	11.53	4	5	347	39.0126	8.44092
Q9HCC0	Methylcrotonoyl-CoA carboxylase beta chain, mitochondrial OS=Homo sapiens GN=MCCC2 PE=1 SV=1 - [MCCB_HUMAN]	3.1522e+06	7.39154e+06	5.794	7.1	3	3		0			563	61.2944	7.6792
P12273	Prolactin-inducible protein OS=Homo sapiens GN=PIP PE=1 SV=1 - [PIP_HUMAN]	4.52891e+06	7.13405e+06	6.82181	26.71	3	3	6.75714	26.71	3	3	146	16.5618	8.04541
P62304	Small nuclear ribonucleoprotein E OS=Homo sapiens GN=SNRPE PE=1 SV=1 - [RUXE_HUMAN]	1.44987e+07	1.84056e+07	6.84709	25	2	3	18.5924	52.17	3	6	92	10.7966	9.43701
Q15459	Splicing factor 3A subunit 1 OS=Homo sapiens GN=SF3A1 PE=1 SV=1 - [SF3A1_HUMAN]	3.30016e+06	4.69771e+06	6.80389	2.77	2	3	3.84655	5.55	3	3	793	88.8305	5.22412
Q92540	Protein SMG7 OS=Homo sapiens GN=SMG7 PE=1 SV=2 - [SMG7_HUMAN]	4.38064e+07	7.85822e+07	0	1.93	2	3	0	1.93	2	2	1137	127.202	8.71924
O43290	U4/U6.U5 tri-snRNP-associated protein 1 OS=Homo sapiens GN=SART1 PE=1 SV=1 - [SNUT1_HUMAN]	4.77477e+06	1.19841e+07	8.84105	5	3	3	15.6964	9.13	5	6	800	90.2003	6.12549
P49458	Signal recognition particle 9 kDa protein OS=Homo sapiens GN=SRP9 PE=1 SV=2 - [SRP09_HUMAN]	2.51756e+07	8.5995e+07	5.31861	30.23	3	3	5.0226	22.09	2	2	86	10.1051	7.97217
Q9Y285	Phenylalanine--tRNA ligase alpha subunit OS=Homo sapiens GN=FARSA PE=1 SV=3 - [SYFA_HUMAN]	3.06297e+06	1.52622e+06	6.40813	5.91	3	3		0			508	57.5275	7.79639
B5BU01	Eukaryotic translation initiation factor 2 beta OS=Homo sapiens GN=EIF2S2 PE=2 SV=1 - [B5BU01_HUMAN]	1.40804e+07	9.28866e+07	7.38968	8.41	3	3	37.7018	27.33	7	11	333	38.3064	5.93506
A0A024R326	Ribosomal protein L29, isoform CRA_a OS=Homo sapiens GN=RPL29 PE=4 SV=1 - [A0A024R326_HUMAN]	8.21114e+07	3.18697e+08	7.45422	14.65	2	3		0			157	17.5419	11.6636
A0A024R1S5	GTP binding protein 1, isoform CRA_c OS=Homo sapiens GN=GTPBP1 PE=4 SV=1 - [A0A024R1S5_HUMAN]	4.78482e+06	2.28275e+06	7.1347	5.76	3	3	2.70013	3.33	2	2	660	71.4186	8.22119
B4DSH1	cDNA FLJ51295, highly similar to Cell division cycle 5-like protein OS=Homo sapiens PE=2 SV=1 - [B4DSH1_HUMAN]	1.97516e+06	1.10103e+07	7.4136	4.9	3	3	19.0641	14.45	8	9	775	89.1712	8.54346
B3KPM8	cDNA FLJ31974 fis, clone NT2RP7008167, weakly similar to 85.1 kDa PROTEIN IN GREB-FEOA INTERGENIC REGION OS=Homo sapiens PE=2 SV=1 - [B3KPM8_HUMAN]	2.53644e+06	5.60364e+06	6.94349	3.42	3	3	6.5184	3.12	3	3	995	111.675	8.71924
H7BYN3	Transcription factor A, mitochondrial (Fragment) OS=Homo sapiens GN=TFAM PE=1 SV=1 - [H7BYN3_HUMAN]	2.87754e+06	0	2.19388	10.96	3	3					219	25.6606	9.65674
J3QR09	Ribosomal protein L19 OS=Homo sapiens GN=RPL19 PE=1 SV=1 - [J3QR09_HUMAN]	6.2441e+07	1.41558e+08	10.4721	17.1	3	3	15.4438	20.73	4	6	193	23.1201	11.4731
A8KAQ5	cDNA FLJ77404, highly similar to Homo sapiens small nuclear ribonucleoprotein 70kDa polypeptide (RNP antigen) (SNRP70), transcript variant 1, mRNA OS=Homo sapiens PE=2 SV=1 - [A8KAQ5_HUMAN]	3.80183e+06	5.55888e+06	5.35715	4.58	2	3	5.96204	7.55	3	4	437	51.4649	10.0083
C9JJ47	AP-2 complex subunit mu (Fragment) OS=Homo sapiens GN=AP2M1 PE=1 SV=1 - [C9JJ47_HUMAN]	4.72378e+06	8.68691e+06	5.39684	11.11	3	3	5.2499	11.11	3	3	252	28.773	9.20264
E9PRR7	Protein FRG1 (Fragment) OS=Homo sapiens GN=FRG1 PE=1 SV=1 - [E9PRR7_HUMAN]	3.47621e+06	1.19059e+07	8.4286	20.69	2	3	17.6187	34.48	3	6	116	12.5082	5.24951
B9A018	U4/U6.U5 tri-snRNP-associated protein 2 OS=Homo sapiens GN=USP39 PE=1 SV=1 - [B9A018_HUMAN]	4.13489e+06	1.56803e+07	4.52733	8.02	3	3	25.7099	21.27	7	10	536	62.005	9.11475
Q53RD8	Putative uncharacterized protein LOC84524 (Fragment) OS=Homo sapiens GN=LOC84524 PE=4 SV=1 - [Q53RD8_HUMAN]	7.32995e+06	0	1.87463	9.4	2	3					266	30.7932	8.47021
H3BRY5	Sulfotransferase (Fragment) OS=Homo sapiens GN=SULT1A1 PE=1 SV=1 - [H3BRY5_HUMAN]	8.63066e+06	1.93649e+07	3.33275	21.35	3	3	11.0176	25.27	5	5	281	32.6045	6.62451
I3L1P8	Mitochondrial 2-oxoglutarate/malate carrier protein (Fragment) OS=Homo sapiens GN=SLC25A11 PE=1 SV=1 - [I3L1P8_HUMAN]	4.38314e+06	9.21147e+06	9.38034	11.82	3	3	23.3944	28.04	8	9	296	32.1618	9.77393
F8WBS5	60S ribosomal protein L35a OS=Homo sapiens GN=RPL35A PE=1 SV=1 - [F8WBS5_HUMAN]	1.50211e+07	5.15689e+07	5.42164	30.91	2	3	2.24094	29.09	2	2	55	6.46844	9.99365
D6RFF0	La-related protein 7 (Fragment) OS=Homo sapiens GN=LARP7 PE=1 SV=1 - [D6RFF0_HUMAN]	4.56297e+06	5008704	10.2878	9.03	2	3	5.96037	9.03	2	2	299	34.4273	9.78857
H0YH88	Nucleosome assembly protein 1-like 1 (Fragment) OS=Homo sapiens GN=NAP1L1 PE=1 SV=1 - [H0YH88_HUMAN]	6295675	1.52821e+07	4.04317	12.99	2	3	5.10688	22.03	3	3	177	21.0635	4.83057
B4DZC0	cDNA FLJ51771, highly similar to SWI/SNF-related matrix-associatedactin-dependent regulator of chromatin subfamily A member5 (EC 3.6.1.-) OS=Homo sapiens PE=2 SV=1 - [B4DZC0_HUMAN]	3.1802e+06	7.26404e+06	5.6893	3.22	3	3	17.8281	7.44	8	9	995	116.683	8.33838
G3V5X4	Nesprin-2 OS=Homo sapiens GN=SYNE2 PE=1 SV=1 - [G3V5X4_HUMAN]	2.34002e+07	0	3.82718	0.44	2	3					6818	787.229	5.45264
B2R5U1	cDNA, FLJ92620, highly similar to Homo sapiens staphylococcal nuclease domain containing 1 (SND1),mRNA OS=Homo sapiens PE=2 SV=1 - [B2R5U1_HUMAN]	2.24674e+06	4.67176e+07	2.22594	3.28	3	3	146.457	39.66	28	51	885	99.6093	6.96143
Q9NTB2	Putative uncharacterized protein DKFZp434P232 (Fragment) OS=Homo sapiens GN=DKFZp434P232 PE=2 SV=2 - [Q9NTB2_HUMAN]	2.14158e+06	2.29066e+06	6.33504	10.45	3	3		0			354	40.9168	5.24951
H0Y360	AMP deaminase 2 (Fragment) OS=Homo sapiens GN=AMPD2 PE=1 SV=1 - [H0Y360_HUMAN]	1.78095e+06	2.3782e+06	2.2546	3.25	3	3		0			861	98.4497	6.65381
C9JJT5	Protein ATP5J2-PTCD1 OS=Homo sapiens GN=ATP5J2-PTCD1 PE=4 SV=2 - [C9JJT5_HUMAN]	9.32283e+06	1.72876e+07	7.12681	44.44	2	3	8.96262	44.44	2	3	54	5.91113	9.31982
G8I2S8	Putative uncharacterized protein OS=Homo sapiens PE=4 SV=1 - [G8I2S8_HUMAN]	5.74075e+06	1.15832e+07	7.10431	10.95	3	3	5.20473	6.8	2	2	338	40.0447	9.51025
A8K964	cDNA FLJ75071, highly similar to Homo sapiens pinin, desmosome associated protein (PNN), mRNA OS=Homo sapiens PE=2 SV=1 - [A8K964_HUMAN]	1.69182e+07	5.3936e+06	5.61961	5.16	3	3	10.5795	5.44	3	4	717	81.4929	7.37158
O40945	Core gene UL31 family protein OS=Human herpesvirus 8 GN=ORF69 PE=4 SV=1 - [O40945_HHV8]	4.65122e+06	5.71188e+06	6.39348	6.29	2	3	4.29442	6.29	2	2	302	33.1369	8.76318
P62318	Small nuclear ribonucleoprotein Sm D3 OS=Homo sapiens GN=SNRPD3 PE=1 SV=1 - [SMD3_HUMAN]	3.47736e+07	5.43065e+07	9.4709	15.08	2	4	27.2246	31.75	3	7	126	13.9073	10.3159
P49207	60S ribosomal protein L34 OS=Homo sapiens GN=RPL34 PE=1 SV=3 - [RL34_HUMAN]	6.51417e+07	8.24341e+07	6.42837	12.82	2	4	5.33574	12.82	2	3	117	13.2845	11.4731
P62314	Small nuclear ribonucleoprotein Sm D1 OS=Homo sapiens GN=SNRPD1 PE=1 SV=1 - [SMD1_HUMAN]	3.70414e+07	5.62706e+07	16.2662	28.57	2	4	26.4974	45.38	4	7	119	13.2734	11.561
Q92879	CUGBP Elav-like family member 1 OS=Homo sapiens GN=CELF1 PE=1 SV=2 - [CELF1_HUMAN]	8.41487e+06	0	9.50609	8.64	4	4					486	52.0299	8.45557
P13639	Elongation factor 2 OS=Homo sapiens GN=EEF2 PE=1 SV=4 - [EF2_HUMAN]	9.03396e+06	1.22477e+07	6.6016	3.38	3	4	12.457	10.61	7	7	858	95.277	6.82959
Q86YZ3	Hornerin OS=Homo sapiens GN=HRNR PE=1 SV=2 - [HORN_HUMAN]	6.74211e+06	5.31183e+06	16.2261	3.02	3	4		0			2850	282.228	10.0376
O14602	Eukaryotic translation initiation factor 1A, Y-chromosomal OS=Homo sapiens GN=EIF1AY PE=1 SV=4 - [IF1AY_HUMAN]	9.34952e+06	2.58676e+07	10.3394	18.06	3	4	19.6276	27.78	4	7	144	16.4323	5.23682
Q8N1N4	Keratin, type II cytoskeletal 78 OS=Homo sapiens GN=KRT78 PE=2 SV=2 - [K2C78_HUMAN]	4.5639e+07	4.68382e+07	9.93802	6.15	3	4	14.0256	12.88	6	6	520	56.8305	6.02393
P61626	Lysozyme C OS=Homo sapiens GN=LYZ PE=1 SV=1 - [LYSC_HUMAN]	1.18804e+07	2.2749e+07	7.60729	36.49	4	4		0			148	16.5263	9.15869
P23368	NAD-dependent malic enzyme, mitochondrial OS=Homo sapiens GN=ME2 PE=1 SV=1 - [MAOM_HUMAN]	6.07111e+06	3.8504e+06	8.60144	8.39	4	4	6.51625	5.65	3	3	584	65.4018	7.60596
Q13724	Mannosyl-oligosaccharide glucosidase OS=Homo sapiens GN=MOGS PE=1 SV=5 - [MOGS_HUMAN]	1.22323e+07	2.90951e+07	12.7969	5.73	3	4	29.0419	18.52	11	13	837	91.8606	8.89502
Q9UMS4	Pre-mRNA-processing factor 19 OS=Homo sapiens GN=PRPF19 PE=1 SV=1 - [PRP19_HUMAN]	6.64104e+06	3.11629e+07	4.60686	4.76	3	4	21.597	22.02	8	10	504	55.1463	6.60986
P46783	40S ribosomal protein S10 OS=Homo sapiens GN=RPS10 PE=1 SV=1 - [RS10_HUMAN]	1.87004e+07	1.52888e+08	11.5823	13.94	2	4	14.749	26.67	4	6	165	18.8859	10.1548
P05109	Protein S100-A8 OS=Homo sapiens GN=S100A8 PE=1 SV=1 - [S10A8_HUMAN]	1.09241e+07	1.36887e+07	9.80496	23.66	2	4	4.64925	23.66	2	3	93	10.8276	7.03467
Q9BVJ6	U3 small nucleolar RNA-associated protein 14 homolog A OS=Homo sapiens GN=UTP14A PE=1 SV=1 - [UT14A_HUMAN]	2.62653e+06	7.7323e+06	8.68432	6.36	4	4	21.5556	8.04	5	7	771	87.9241	7.86963
A0A024QYX7	Eukaryotic translation initiation factor 3 subunit C OS=Homo sapiens GN=EIF3S8 PE=3 SV=1 - [A0A024QYX7_HUMAN]	1.17901e+07	0	7.04414	6.03	4	4					597	69.223	6.69775
Q5T1M7	60 kDa U4/U6 snRNP-specific spliceosomal protein OS=Homo sapiens GN=PRPF4 PE=2 SV=1 - [Q5T1M7_HUMAN]	4.46553e+06	1.53431e+07	7.96946	11.13	4	4	21.7635	24.95	10	14	521	58.2843	7.41553
B4DUR8	T-complex protein 1 subunit gamma OS=Homo sapiens GN=CCT3 PE=1 SV=1 - [B4DUR8_HUMAN]	4.88354e+06	8.06879e+06	10.5489	7	3	4	4.99873	4.4	2	2	500	55.6387	5.64307
B3KW56	Eukaryotic translation initiation factor 3 subunit E OS=Homo sapiens GN=EIF3S6 PE=2 SV=1 - [B3KW56_HUMAN]	3.49088e+06	0	6.61871	12.63	4	4					396	46.4154	6.45557
Q96BS4	FBL protein (Fragment) OS=Homo sapiens GN=FBL PE=1 SV=2 - [Q96BS4_HUMAN]	8.65656e+06	1.74231e+07	4.48588	19.62	4	4	9.89955	16.92	3	6	260	28.4318	9.42236
D3DWL0	Plectin 1, intermediate filament binding protein 500kDa, isoform CRA_b OS=Homo sapiens GN=PLEC1 PE=4 SV=1 - [D3DWL0_HUMAN]	5.46221e+06	7.04361e+06	8.26737	1.85	3	4		0			2105	233.975	5.90967
H0YJW7	SRA stem-loop-interacting RNA-binding protein, mitochondrial (Fragment) OS=Homo sapiens GN=SLIRP PE=1 SV=1 - [H0YJW7_HUMAN]	8.88816e+06	7.76136e+06	7.52328	50	3	4	5.88597	36.84	2	3	76	8.68643	9.05615
B2R659	cDNA, FLJ92803, highly similar to Homo sapiens hydroxysteroid (17-beta) dehydrogenase 4 (HSD17B4), mRNA OS=Homo sapiens PE=2 SV=1 - [B2R659_HUMAN]	5.63651e+06	1.76751e+07	11.197	5.43	3	4	40.0798	17.53	8	12	736	79.5623	8.89502
B4DJI1	L-lactate dehydrogenase OS=Homo sapiens PE=2 SV=1 - [B4DJI1_HUMAN]	4.7913e+06	1.21046e+07	6.44605	10.82	3	4	4.5295	7.54	2	2	305	33.5717	8.45557
B4E3M6	cDNA FLJ55446, highly similar to Superkiller viralicidic activity 2-like 2 (EC 3.6.1.-) OS=Homo sapiens PE=2 SV=1 - [B4E3M6_HUMAN]	5.43838e+06	1.52359e+07	8.10121	4.99	4	4	10.2098	5.53	6	8	941	106.688	7.13721
J3KT73	60S ribosomal protein L38 OS=Homo sapiens GN=RPL38 PE=1 SV=1 - [J3KT73_HUMAN]	2.22546e+07	4.80231e+07	10.1045	37.5	3	4	11.5585	37.5	4	4	64	7.56027	9.99365
C9J9K3	40S ribosomal protein SA (Fragment) OS=Homo sapiens GN=RPSA PE=1 SV=5 - [C9J9K3_HUMAN]	6.85915e+06	8.79931e+06	12.7417	15.15	3	4	9.74762	9.47	2	4	264	29.487	5.24951
B7Z2F4	T-complex protein 1 subunit delta OS=Homo sapiens PE=2 SV=1 - [B7Z2F4_HUMAN]	3.37823e+06	5.31377e+06	3.46609	5.4	2	4	3.40113	5.4	2	4	389	42.2726	7.60596
Q9UG73	Putative uncharacterized protein DKFZp586B1222 (Fragment) OS=Homo sapiens GN=DKFZp586B1222 PE=2 SV=1 - [Q9UG73_HUMAN]	3.96762e+06	5.51212e+06	14.2067	10.61	3	4	19.1641	10.06	3	5	358	39.9137	5.08447
Q59F34	Ribosomal protein L28 variant (Fragment) OS=Homo sapiens PE=2 SV=1 - [Q59F34_HUMAN]	3.80396e+07	5.28948e+07	5.84315	31.58	3	4	5.42903	38.95	4	5	95	10.6936	10.4185
H7C3E9	Probable ATP-dependent RNA helicase DDX56 (Fragment) OS=Homo sapiens GN=DDX56 PE=1 SV=1 - [H7C3E9_HUMAN]	7.79172e+06	1.02718e+07	8.56858	11.36	4	4	18.9461	18.69	6	8	396	44.1292	7.45947
H3BTN5	Pyruvate kinase (Fragment) OS=Homo sapiens GN=PKM PE=1 SV=1 - [H3BTN5_HUMAN]	5.341e+06	1.0916e+07	9.84733	9.28	3	4	13.3887	11.13	4	6	485	53.0112	6.84424
B8ZZS4	Ankyrin repeat and zinc finger domain-containing protein 1 OS=Homo sapiens GN=ANKZF1 PE=1 SV=1 - [B8ZZS4_HUMAN]	4.63454e+06	4.1514e+06	11.8958	5.04	2	4		0			516	57.5378	9.53955
Q96G38	Eukaryotic translation initiation factor 3 subunit B (Fragment) OS=Homo sapiens GN=EIF3B PE=2 SV=1 - [Q96G38_HUMAN]	5.66829e+06	5.41716e+06	7.14256	7.23	4	4	1.67789	3.05	2	2	622	72.9139	7.18115
H0Y4R1	Inosine-5'-monophosphate dehydrogenase 2 (Fragment) OS=Homo sapiens GN=IMPDH2 PE=1 SV=1 - [H0Y4R1_HUMAN]	5.06667e+06	7.67153e+06	12.2322	11.7	4	4	13.0049	16.38	5	5	470	51.0352	8.17725
P62854	40S ribosomal protein S26 OS=Homo sapiens GN=RPS26 PE=1 SV=3 - [RS26_HUMAN]	6.54579e+07	1.24028e+08	11.2839	44.35	4	5	15.4816	44.35	4	6	115	13.0071	11.0044
Q8IWZ3	Ankyrin repeat and KH domain-containing protein 1 OS=Homo sapiens GN=ANKHD1 PE=1 SV=1 - [ANKH1_HUMAN]	5.16633e+06	4.23991e+06	15.336	2.6	5	5		0			2542	269.291	5.73193
P20290	Transcription factor BTF3 OS=Homo sapiens GN=BTF3 PE=1 SV=1 - [BTF3_HUMAN]	2.80553e+07	4.63921e+07	16.2645	14.08	3	5	33.7655	21.84	4	10	206	22.1544	9.37842
P35606	Coatomer subunit beta' OS=Homo sapiens GN=COPB2 PE=1 SV=2 - [COPB2_HUMAN]	3.95269e+06	7.02227e+06	14.3521	5.74	4	5	21.0423	9.49	5	6	906	102.422	5.2749
Q8IYB7	DIS3-like exonuclease 2 OS=Homo sapiens GN=DIS3L2 PE=1 SV=4 - [DI3L2_HUMAN]	4.09253e+06	0	6.8916	6.89	5	5					885	99.2165	6.1001
Q8IV48	3'-5' exoribonuclease 1 OS=Homo sapiens GN=ERI1 PE=1 SV=3 - [ERI1_HUMAN]	1.15217e+07	1.75099e+07	13.0301	12.89	4	5	15.3174	12.89	4	6	349	40.0382	6.69775
Q6PIY7	Poly(A) RNA polymerase GLD2 OS=Homo sapiens GN=PAPD4 PE=1 SV=1 - [GLD2_HUMAN]	7.01899e+06	9.16796e+06	11.9513	12.19	5	5	12.6846	12.81	6	6	484	55.9924	9.37842
P17096	High mobility group protein HMG-I/HMG-Y OS=Homo sapiens GN=HMGA1 PE=1 SV=3 - [HMGA1_HUMAN]	1.14095e+07	3.41177e+07	6.10233	22.43	2	5	8.00928	23.36	3	5	107	11.6691	10.3159
Q86UP2	Kinectin OS=Homo sapiens GN=KTN1 PE=1 SV=1 - [KTN1_HUMAN]	2.97243e+06	0	14.0031	3.68	4	5					1357	156.179	5.64307
O94906	Pre-mRNA-processing factor 6 OS=Homo sapiens GN=PRPF6 PE=1 SV=1 - [PRP6_HUMAN]	4.217e+06	1.89856e+07	12.9625	5.84	5	5	70.0332	24.44	19	25	941	106.858	8.25049
P49756	RNA-binding protein 25 OS=Homo sapiens GN=RBM25 PE=1 SV=3 - [RBM25_HUMAN]	1.04007e+07	1.52342e+07	6.20978	4.63	4	5	12.8509	6.29	5	5	843	100.124	6.31592
P27694	Replication protein A 70 kDa DNA-binding subunit OS=Homo sapiens GN=RPA1 PE=1 SV=2 - [RFA1_HUMAN]	8.53633e+06	1.2354e+07	13.716	12.66	5	5	25.3991	15.58	7	9	616	68.0953	7.21045
Q8IY81	pre-rRNA processing protein FTSJ3 OS=Homo sapiens GN=FTSJ3 PE=1 SV=2 - [SPB1_HUMAN]	6.27986e+06	1.04522e+07	6.98652	5.31	5	5	29.0027	12.75	9	11	847	96.4992	8.39697
Q9NUQ6	SPATS2-like protein OS=Homo sapiens GN=SPATS2L PE=1 SV=2 - [SPS2L_HUMAN]	1.34266e+07	4.7439e+07	15.4251	6.45	2	5	49.5502	23.3	10	17	558	61.6907	9.64209
Q13243	Serine/arginine-rich splicing factor 5 OS=Homo sapiens GN=SRSF5 PE=1 SV=1 - [SRSF5_HUMAN]	1.983e+07	4.20192e+07	11.6396	16.54	4	5		0			272	31.2453	11.5903
Q2NL82	Pre-rRNA-processing protein TSR1 homolog OS=Homo sapiens GN=TSR1 PE=1 SV=1 - [TSR1_HUMAN]	1.35658e+07	2.70819e+07	12.9943	8.08	5	5	21.4301	11.07	8	12	804	91.7519	7.41553
A6NLN1	Polypyrimidine tract binding protein 1, isoform CRA_b OS=Homo sapiens GN=PTBP1 PE=1 SV=4 - [A6NLN1_HUMAN]	5.98818e+06	2.23426e+07	7.81711	7.97	4	5	40.3284	15.94	6	12	527	56.4753	9.37842
G3XAN4	Translocating chain-associated membrane protein 1 OS=Homo sapiens GN=TRAM1 PE=1 SV=1 - [G3XAN4_HUMAN]	1.49133e+07	1.26511e+07	10.0989	9.03	3	5	6.6389	6.25	2	3	288	33.4138	9.89111
G3V203	60S ribosomal protein L18 OS=Homo sapiens GN=RPL18 PE=1 SV=1 - [G3V203_HUMAN]	3.80054e+07	5.59286e+07	10.9513	23.78	4	5	12.683	23.78	4	6	164	18.7445	11.5903
H0Y720	Trinucleotide repeat-containing gene 6B protein (Fragment) OS=Homo sapiens GN=TNRC6B PE=1 SV=1 - [H0Y720_HUMAN]	5.36292e+06	1.45555e+06	16.5073	6.97	5	5		0			1391	148.586	7.26904
Q7Z612	Acidic ribosomal phosphoprotein P1 OS=Homo sapiens PE=2 SV=1 - [Q7Z612_HUMAN]	4.85474e+07	6.12513e+07	21.0542	52.21	2	5	27.1722	52.21	2	6	113	11.3917	4.36084
C9JYQ9	60S ribosomal protein L22-like 1 OS=Homo sapiens GN=RPL22L1 PE=1 SV=1 - [C9JYQ9_HUMAN]	1.18567e+07	2.1016e+07	9.90873	36.36	3	5	12.0599	29.75	2	3	121	14.4695	9.37842
B4DZ87	cDNA FLJ57240, highly similar to Mitochondrial proteins import receptor OS=Homo sapiens PE=2 SV=1 - [B4DZ87_HUMAN]	3.92977e+06	6.22443e+06	14.8208	9.18	4	5	19.2494	6.99	3	6	501	56.8945	5.90967
Q53SY7	Putative uncharacterized protein CAD (Fragment) OS=Homo sapiens GN=CAD PE=3 SV=1 - [Q53SY7_HUMAN]	2.50653e+06	1.13639e+07	12.239	1.81	3	5	12.1282	2.28	4	5	2151	235.029	6.59521
B2RNR6	Zinc finger RNA binding protein OS=Homo sapiens GN=ZFR PE=2 SV=1 - [B2RNR6_HUMAN]	5.24563e+06	1.82053e+07	20.0212	5.49	4	5	38.6759	12.1	10	16	1074	116.941	9.0415
B5BU08	U2 small nuclear RNA auxillary factor 1 isoform a OS=Homo sapiens GN=U2AF1 PE=2 SV=1 - [B5BU08_HUMAN]	1.80608e+07	6.58773e+07	15.9807	19.58	4	5	17.6463	20.42	5	8	240	27.8554	8.54346
U3KQ48	U3 small nucleolar ribonucleoprotein protein MPP10 OS=Homo sapiens GN=MPHOSPH10 PE=1 SV=1 - [U3KQ48_HUMAN]	2.23741e+06	19066300	11.9879	9.74	3	5		0			462	53.5208	4.4624
E5RJM0	Cytoplasmic polyadenylation element-binding protein 4 OS=Homo sapiens GN=CPEB4 PE=1 SV=1 - [E5RJM0_HUMAN]	7.03742e+06	1.15962e+07	8.16227	7.51	4	5	13.5942	11.89	6	7	639	69.7263	6.87354
A8K3M9	cDNA FLJ76387, highly similar to Homo sapiens splicing factor, arginine/serine-rich 9 (SFRS9), mRNA OS=Homo sapiens PE=2 SV=1 - [A8K3M9_HUMAN]	8.34353e+06	0	8.65236	19.46	4	5					221	25.4984	8.646
B2RE46	cDNA, FLJ96923, highly similar to Homo sapiens ribophorin II (RPN2), mRNA OS=Homo sapiens PE=2 SV=1 - [B2RE46_HUMAN]	4.15611e+06	4.87959e+06	6.69765	11.89	5	5	2.70378	3.17	2	2	631	69.2911	5.78271
B3KM97	cDNA FLJ10554 fis, clone NT2RP2002385, highly similar to Synaptic glycoprotein SC2 OS=Homo sapiens PE=2 SV=1 - [B3KM97_HUMAN]	7.2097e+06	1.13959e+07	13.8429	10.06	3	5	10.2017	10.06	3	4	308	36.0298	9.49561
A8KAH1	cDNA FLJ75839, highly similar to Homo sapiens phosphatidylserine synthase 1 (PTDSS1), mRNA OS=Homo sapiens PE=2 SV=1 - [A8KAH1_HUMAN]	1.85207e+07	2.23309e+07	14.767	7.4	3	5	6.18598	7.4	3	3	473	55.431	8.38232
A0A0C4DGZ0	DNA-directed RNA polymerase OS=Homo sapiens GN=POLR2A PE=1 SV=1 - [A0A0C4DGZ0_HUMAN]	2.95656e+06	2.75499e+06	8.02848	2.18	4	5	4.10727	0.91	2	3	1970	217.069	7.37158
E5LBX7	Core gene UL50 family protein OS=Human herpesvirus 8 GN=ORF54 PE=4 SV=1 - [E5LBX7_HHV8]	7.38677e+06	1.64208e+07	14.0663	12.54	3	5	15.4256	15.59	4	6	295	33.167	9.1001
P62316	Small nuclear ribonucleoprotein Sm D2 OS=Homo sapiens GN=SNRPD2 PE=1 SV=1 - [SMD2_HUMAN]	1.66301e+07	5.38608e+07	9.71511	40.68	4	6	25.3928	47.46	6	9	118	13.5182	9.90576
Q8TDD1	ATP-dependent RNA helicase DDX54 OS=Homo sapiens GN=DDX54 PE=1 SV=2 - [DDX54_HUMAN]	3.63237e+06	8.10043e+06	14.0723	7.04	5	6	25.6379	13.73	9	13	881	98.5342	10.0229
O60762	Dolichol-phosphate mannosyltransferase subunit 1 OS=Homo sapiens GN=DPM1 PE=1 SV=1 - [DPM1_HUMAN]	1.005e+07	1.28009e+07	13.5938	30	6	6	11.1939	16.92	3	4	260	29.6158	9.56885
P49411	Elongation factor Tu, mitochondrial OS=Homo sapiens GN=TUFM PE=1 SV=2 - [EFTU_HUMAN]	1.22105e+07	2.05176e+07	15.7619	11.28	4	6	14.3101	18.14	6	7	452	49.5102	7.60596
Q9Y262	Eukaryotic translation initiation factor 3 subunit L OS=Homo sapiens GN=EIF3L PE=1 SV=1 - [EIF3L_HUMAN]	4.21696e+06	0	15.8578	11.35	5	6					564	66.6844	6.34131
Q9NZB2	Constitutive coactivator of PPAR-gamma-like protein 1 OS=Homo sapiens GN=FAM120A PE=1 SV=2 - [F120A_HUMAN]	3.13782e+06	6.60782e+06	11.3541	5.64	5	6	19.6971	7.96	6	8	1118	121.811	8.88037
Q6PKG0	La-related protein 1 OS=Homo sapiens GN=LARP1 PE=1 SV=2 - [LARP1_HUMAN]	9.5632e+06	1.27883e+07	6.04484	5.47	6	6	16.8106	8.85	8	8	1096	123.434	8.82178
Q6IN84	rRNA methyltransferase 1, mitochondrial OS=Homo sapiens GN=MRM1 PE=1 SV=1 - [MRM1_HUMAN]	5.37682e+06	0	20.0818	12.75	3	6					353	38.614	7.94287
Q8NFW8	N-acylneuraminate cytidylyltransferase OS=Homo sapiens GN=CMAS PE=1 SV=2 - [NEUA_HUMAN]	1.28932e+07	3.48414e+07	15.1875	15.67	6	6	30.8023	33.41	11	13	434	48.3487	7.92822
Q13823	Nucleolar GTP-binding protein 2 OS=Homo sapiens GN=GNL2 PE=1 SV=1 - [NOG2_HUMAN]	5.91936e+06	1.17473e+07	10.6306	9.58	6	6	16.7984	9.85	6	7	731	83.6034	9.24658
P17987	T-complex protein 1 subunit alpha OS=Homo sapiens GN=TCP1 PE=1 SV=1 - [TCPA_HUMAN]	4.96861e+06	6.70997e+06	10.5865	13.13	6	6	13.5146	15.47	7	7	556	60.3056	6.11279
Q6IPH7	RPL14 protein OS=Homo sapiens GN=RPL14 PE=1 SV=1 - [Q6IPH7_HUMAN]	6.69125e+07	6.51713e+07	15.6847	28.64	5	6	13.2301	24.09	4	5	220	23.7722	10.9312
A0A024R2Z6	Guanine nucleotide binding protein-like 3 (Nucleolar), isoform CRA_b OS=Homo sapiens GN=GNL3 PE=4 SV=1 - [A0A024R2Z6_HUMAN]	9.43597e+06	1.60957e+07	21.1022	11.17	4	6	19.2571	18.99	7	7	537	60.5345	8.79248
A0A024R4E5	High density lipoprotein binding protein (Vigilin), isoform CRA_a OS=Homo sapiens GN=HDLBP PE=1 SV=1 - [A0A024R4E5_HUMAN]	5.70384e+06	4.45493e+06	11.7461	6.39	6	6	0	2.76	2	2	1268	141.352	6.87354
B4E2Z8	cDNA FLJ61206, highly similar to Homo sapiens multiple substrate lipid kinase (MULK), mRNA OS=Homo sapiens PE=2 SV=1 - [B4E2Z8_HUMAN]	5.41108e+06	6.90551e+06	21.6871	11.93	3	6	18.3014	16.24	5	6	394	43.7576	6.34131
A8K492	cDNA FLJ76789, highly similar to Homo sapiens methionine-tRNA synthetase (MARS), mRNA OS=Homo sapiens PE=2 SV=1 - [A8K492_HUMAN]	7.61105e+06	3.22599e+07	6.85405	6.67	5	6	47.4835	17.33	13	20	900	101.08	6.16357
Q8N4P8	GTPBP4 protein (Fragment) OS=Homo sapiens GN=GTPBP4 PE=2 SV=1 - [Q8N4P8_HUMAN]	5.56583e+06	6.97525e+06	12.2517	6.8	4	6	4.50585	5.7	3	3	632	73.6628	9.5542
B3KY11	cDNA FLJ46571 fis, clone THYMU3041428, highly similar to Probable ATP-dependent RNA helicase DDX23 (EC 3.6.1.-) OS=Homo sapiens PE=2 SV=1 - [B3KY11_HUMAN]	5.5827e+06	2.4413e+07	14.0321	6.75	5	6	23.4292	13.88	9	11	800	93.1767	9.49561
Q8TAS0	ATP synthase subunit gamma (Fragment) OS=Homo sapiens PE=2 SV=1 - [Q8TAS0_HUMAN]	1.04111e+07	1.55924e+07	14.3897	16.15	4	6	14.6143	15.12	4	6	291	32.2269	9.11475
A0A087X239	Round spermatid basic protein 1-like protein OS=Homo sapiens GN=RSBN1L PE=1 SV=1 - [A0A087X239_HUMAN]	8.39967e+06	2.10349e+07	15.228	7.35	5	6	32.2719	12.57	9	13	843	94.5533	8.83643
Q2VIN3	RBM1 (Fragment) OS=Homo sapiens PE=4 SV=1 - [Q2VIN3_HUMAN]	4.87092e+07	9.89479e+07	15.2445	11.98	4	6	19.9213	15.89	6	9	384	41.4399	9.83252
E7ET15	U2 snRNP-associated SURP motif-containing protein OS=Homo sapiens GN=U2SURP PE=1 SV=1 - [E7ET15_HUMAN]	1.35494e+07	1.1882e+07	8.35163	7.1	5	6	2.38052	2.14	2	2	1028	118.175	8.54346
Q05BS0	Eukaryotic translation initiation factor 3 subunit A (Fragment) OS=Homo sapiens GN=EIF3A PE=2 SV=1 - [Q05BS0_HUMAN]	4.15177e+06	1.70694e+06	17.8467	8.99	4	6		0			634	74.6201	8.49951
Q77Q82	K9 OS=Human herpesvirus 8 GN=vIRF PE=1 SV=1 - [Q77Q82_HHV8]	1.26449e+07	2.31587e+07	16.0387	17.59	6	6	30.2331	27.39	9	12	449	48.4292	7.63525
P27348	14-3-3 protein theta OS=Homo sapiens GN=YWHAQ PE=1 SV=1 - [1433T_HUMAN]	8.41847e+06	1.18142e+07	23.6733	28.57	5	7	27.3682	40.41	7	9	245	27.7468	4.77979
Q12904	Aminoacyl tRNA synthase complex-interacting multifunctional protein 1 OS=Homo sapiens GN=AIMP1 PE=1 SV=2 - [AIMP1_HUMAN]	1.67113e+07	9.36036e+07	19.9001	28.53	5	7	54.2463	47.44	12	20	312	34.3311	8.42627
Q9UJV9	Probable ATP-dependent RNA helicase DDX41 OS=Homo sapiens GN=DDX41 PE=1 SV=2 - [DDX41_HUMAN]	9.92783e+06	1.65432e+07	13.9791	11.25	7	7	28.2228	16.24	9	11	622	69.793	6.84424
Q6P158	Putative ATP-dependent RNA helicase DHX57 OS=Homo sapiens GN=DHX57 PE=1 SV=2 - [DHX57_HUMAN]	5.06201e+06	6.67965e+06	18.8817	4.4	6	7	13.758	5.12	7	8	1386	155.507	7.7085
Q9BYG3	MKI67 FHA domain-interacting nucleolar phosphoprotein OS=Homo sapiens GN=NIFK PE=1 SV=1 - [MK67I_HUMAN]	1.33889e+07	2.9195e+07	26.9987	29.69	6	7	37.9477	46.08	9	12	293	34.201	9.87646
Q96HS1	Serine/threonine-protein phosphatase PGAM5, mitochondrial OS=Homo sapiens GN=PGAM5 PE=1 SV=2 - [PGAM5_HUMAN]	1.831e+07	3.58938e+07	12.73	19.38	5	7	26.507	37.37	11	14	289	31.9846	8.67529
P42766	60S ribosomal protein L35 OS=Homo sapiens GN=RPL35 PE=1 SV=2 - [RL35_HUMAN]	2.52553e+08	6.1283e+08	17.3007	26.02	3	7	14.7905	26.02	3	7	123	14.5426	11.0483
P39019	40S ribosomal protein S19 OS=Homo sapiens GN=RPS19 PE=1 SV=2 - [RS19_HUMAN]	1.26688e+07	5.4825e+07	18.601	27.59	5	7	30.6541	34.48	7	13	145	16.0505	10.3159
Q9Y3I0	tRNA-splicing ligase RtcB homolog OS=Homo sapiens GN=RTCB PE=1 SV=1 - [RTCB_HUMAN]	1.06652e+07	7.05248e+06	21.1445	12.08	4	7	4.53852	9.7	3	3	505	55.1749	7.2251
P08579	U2 small nuclear ribonucleoprotein B'' OS=Homo sapiens GN=SNRPB2 PE=1 SV=1 - [RU2B_HUMAN]	1.79334e+07	9.69812e+06	20.646	23.11	4	7	8.43215	19.56	3	3	225	25.4701	9.71533
P11388	DNA topoisomerase 2-alpha OS=Homo sapiens GN=TOP2A PE=1 SV=3 - [TOP2A_HUMAN]	6.07754e+06	7.45972e+06	14.1621	4.11	6	7	14.5519	2.87	4	6	1531	174.276	8.71924
D3DUZ3	Interferon, gamma-inducible protein 16, isoform CRA_a OS=Homo sapiens GN=IFI16 PE=4 SV=1 - [D3DUZ3_HUMAN]	4.41904e+06	3.73864e+07	18.9397	10.23	6	7	73.0271	26.33	15	27	733	82.3707	9.31982
H3BQZ7	HCG2044799 OS=Homo sapiens GN=HNRNPUL2-BSCL2 PE=4 SV=1 - [H3BQZ7_HUMAN]	1.09591e+07	7.97624e+06	14.6507	9.52	5	7	18.1458	4.96	3	5	746	84.6392	4.93213
A0A024R3R5	Lamin B receptor, isoform CRA_a OS=Homo sapiens GN=LBR PE=4 SV=1 - [A0A024R3R5_HUMAN]	1.20263e+07	1.45581e+07	4.2823	10.73	6	7	18.6522	11.22	6	9	615	70.685	9.36377
Q59GY3	Arginine/serine-rich splicing factor 6 variant (Fragment) OS=Homo sapiens PE=2 SV=1 - [Q59GY3_HUMAN]	1.70441e+07	1.8281e+07	14.3794	15.41	4	7	6.69681	11.11	3	3	279	31.8461	10.9458
H0YA96	Heterogeneous nuclear ribonucleoprotein D0 (Fragment) OS=Homo sapiens GN=HNRNPD PE=1 SV=1 - [H0YA96_HUMAN]	2.30215e+07	5.85677e+07	17.708	22.38	5	7	18.0651	26.19	6	9	210	23.9062	9.5835
B4DTA2	cDNA FLJ60148, highly similar to Homo sapiens heterogeneous nuclear ribonucleoprotein D-like (HNRPDL), transcript variant 2, mRNA OS=Homo sapiens PE=2 SV=1 - [B4DTA2_HUMAN]	2.19317e+07	5.96001e+07	18.1645	21.03	5	7	26.9346	25.09	6	10	271	30.1957	8.71924
E9PH82	Protein FAM98A OS=Homo sapiens GN=FAM98A PE=1 SV=1 - [E9PH82_HUMAN]	1.06907e+07	6.99688e+06	23.4448	24.04	5	7	6.8479	8.65	2	3	312	34.4091	8.27979
Q0QEN7	ATP synthase subunit beta (Fragment) OS=Homo sapiens GN=ATP5B PE=2 SV=1 - [Q0QEN7_HUMAN]	8.29732e+06	1.03302e+07	19.6902	14.16	5	7	4.75993	8.09	3	3	445	48.083	5.07178
B2R7M3	cDNA, FLJ93510, highly similar to Homo sapiens JTV1 gene (JTV1), mRNA OS=Homo sapiens PE=2 SV=1 - [B2R7M3_HUMAN]	1.5659e+07	9.95359e+07	21.4322	27.81	6	7	66.4212	50.31	10	20	320	35.4254	8.41162
B2R8F3	cDNA, FLJ93871, highly similar to Homo sapiens melanoma antigen, family B, 2 (MAGEB2), mRNA OS=Homo sapiens PE=2 SV=1 - [B2R8F3_HUMAN]	1.62503e+07	2.31252e+07	20.4388	21.63	6	7	12.0294	13.17	4	5	319	35.1821	9.11475
Q08ES8	Cell growth-inhibiting protein 34 OS=Homo sapiens PE=2 SV=1 - [Q08ES8_HUMAN]	8.99298e+07	2.66023e+08	19.0788	16.95	3	7	15.5879	12.99	2	5	177	20.0816	9.59814
B2RDP6	cDNA, FLJ96709, highly similar to Homo sapiens glutamate rich WD repeat protein GRWD (GRWD), mRNA OS=Homo sapiens PE=2 SV=1 - [B2RDP6_HUMAN]	5.2512e+06	1.58482e+07	10.218	12.33	3	7	9.13885	12.56	3	7	446	49.3582	4.91943
A0A0D9SFL3	RNA-binding protein EWS OS=Homo sapiens GN=EWSR1 PE=1 SV=1 - [A0A0D9SFL3_HUMAN]	1.49882e+07	2.75414e+07	23.5594	8.22	3	7	14.4697	8.22	3	5	584	61.3766	9.12939
P63104	14-3-3 protein zeta/delta OS=Homo sapiens GN=YWHAZ PE=1 SV=1 - [1433Z_HUMAN]	6.81706e+06	1.0246e+07	26.1893	25.71	5	8	16.9977	25.71	5	5	245	27.7277	4.79248
O95782	AP-2 complex subunit alpha-1 OS=Homo sapiens GN=AP2A1 PE=1 SV=3 - [AP2A1_HUMAN]	7.17827e+06	9.90308e+06	16.988	7.47	7	8	19.6911	6.55	6	8	977	107.478	7.03467
P16401	Histone H1.5 OS=Homo sapiens GN=HIST1H1B PE=1 SV=3 - [H15_HUMAN]	8.32302e+07	1.87235e+08	20.4398	14.6	4	8	22.3056	14.6	4	9	226	22.5665	10.9165
Q9P035	Very-long-chain (3R)-3-hydroxyacyl-CoA dehydratase 3 OS=Homo sapiens GN=HACD3 PE=1 SV=2 - [HACD3_HUMAN]	2.70052e+07	2.09468e+07	14.4792	19.34	6	8	13.3264	20.44	5	6	362	43.1316	8.93896
P52597	Heterogeneous nuclear ribonucleoprotein F OS=Homo sapiens GN=HNRNPF PE=1 SV=3 - [HNRPF_HUMAN]	2.55128e+07	3.49575e+07	26.9017	14.46	4	8	36.6021	14.46	4	10	415	45.6429	5.57959
P06748	Nucleophosmin OS=Homo sapiens GN=NPM1 PE=1 SV=2 - [NPM_HUMAN]	7.45367e+07	8.41754e+08	17.452	14.29	4	8	85.7409	32.65	8	29	294	32.5548	4.77979
Q13151	Heterogeneous nuclear ribonucleoprotein A0 OS=Homo sapiens GN=HNRNPA0 PE=1 SV=1 - [ROA0_HUMAN]	6.35613e+07	7.77867e+07	16.2141	18.03	4	8	9.93365	13.77	3	8	305	30.8218	9.29053
P51398	28S ribosomal protein S29, mitochondrial OS=Homo sapiens GN=DAP3 PE=1 SV=1 - [RT29_HUMAN]	5.37115e+06	3.77219e+06	23.0627	26.38	7	8	7.16971	5.53	2	3	398	45.5376	8.88037
P09661	U2 small nuclear ribonucleoprotein A' OS=Homo sapiens GN=SNRPA1 PE=1 SV=2 - [RU2A_HUMAN]	1.40946e+07	1.45385e+07	21.1713	28.24	6	8	11.6074	23.92	6	6	255	28.3981	8.6167
P37108	Signal recognition particle 14 kDa protein OS=Homo sapiens GN=SRP14 PE=1 SV=2 - [SRP14_HUMAN]	2.38393e+07	3.20162e+07	17.4733	24.26	4	8	22.5673	24.26	4	11	136	14.5608	10.0376
Q96GM8	Target of EGR1 protein 1 OS=Homo sapiens GN=TOE1 PE=1 SV=1 - [TOE1_HUMAN]	1.05595e+07	9.34912e+06	18.8326	14.12	5	8	4.7959	5.88	2	3	510	56.512	7.18115
A0A024R1T5	2',3'-cyclic nucleotide 3' phosphodiesterase, isoform CRA_a OS=Homo sapiens GN=CNP PE=4 SV=1 - [A0A024R1T5_HUMAN]	9.04697e+06	7.37706e+06	18.7569	17.46	6	8	10.1047	11.22	3	3	401	45.0703	8.52881
Q96HX3	Dolichyl-diphosphooligosaccharide--protein glycosyltransferase subunit 1 (Fragment) OS=Homo sapiens PE=2 SV=1 - [Q96HX3_HUMAN]	4.98996e+06	5.69761e+06	19.2888	18.49	7	8	14.4965	13.73	5	5	568	64.5417	6.55127
C9JP00	Muscleblind-like protein 1 OS=Homo sapiens GN=MBNL1 PE=1 SV=1 - [C9JP00_HUMAN]	4.35e+07	9.57937e+07	10.4007	18.97	6	8	22.737	26.72	7	10	348	37.8739	8.74854
Q4LE79	DSP variant protein (Fragment) OS=Homo sapiens GN=DSP variant protein PE=2 SV=1 - [Q4LE79_HUMAN]	7.21047e+06	5.01748e+06	16.1233	3.02	7	8	9.44539	2.2	5	5	2319	265.029	7.34229
H0Y9V9	60S ribosomal protein L9 (Fragment) OS=Homo sapiens GN=RPL9 PE=1 SV=1 - [H0Y9V9_HUMAN]	3.46497e+07	1.34806e+08	26.1213	31.22	5	8	59.4961	56.61	9	19	189	21.5557	10.1548
Q05BU6	SFRS11 protein (Fragment) OS=Homo sapiens GN=SFRS11 PE=2 SV=1 - [Q05BU6_HUMAN]	1.96707e+07	3.80269e+07	17.0461	23.17	4	8	22.8271	30.08	5	10	246	24.8321	6.34131
Q4VB86	EPB41 protein OS=Homo sapiens GN=EPB41 PE=1 SV=2 - [Q4VB86_HUMAN]	2.42125e+07	3.67325e+07	19.0182	10.61	6	8	22.6822	17.04	9	9	622	69.847	6.78564
B3KMV8	cDNA FLJ12766 fis, clone NT2RP2001520, highly similar to Calcium-binding mitochondrial carrier protein Aralar1 OS=Homo sapiens PE=2 SV=1 - [B3KMV8_HUMAN]	8.33469e+06	1.08173e+07	17.4654	9.59	6	8		0			678	74.7308	8.38232
B4DRA0	cDNA FLJ58459, highly similar to RNA-binding region-containing protein 2 OS=Homo sapiens PE=2 SV=1 - [B4DRA0_HUMAN]	5.24326e+07	9.81582e+07	23.5411	20.72	7	8	65.0023	34.66	13	21	502	56.376	10.0229
B4DV94	cDNA FLJ58285, highly similar to Homo sapiens pre-B-cell leukemia transcription factor interacting protein 1 (PBXIP1), mRNA OS=Homo sapiens PE=2 SV=1 - [B4DV94_HUMAN]	8.16573e+06	9.08213e+06	24.1099	16.96	7	8	17.7906	12.03	5	7	507	57.555	6.75635
B7Z5N3	cDNA FLJ50627, highly similar to Homo sapiens angel homolog 2 (Drosophila) (ANGEL2), mRNA OS=Homo sapiens PE=2 SV=1 - [B7Z5N3_HUMAN]	8.52675e+06	4.9443e+06	31.2475	21.07	4	8	6.52508	17.6	3	4	375	42.0795	6.68311
B3KQJ0	cDNA FLJ90530 fis, clone NT2RP4002187, highly similar to Homo sapiens hydroxysteroid (17-beta) dehydrogenase 12 (HSD17B12), mRNA OS=Homo sapiens PE=2 SV=1 - [B3KQJ0_HUMAN]	8.48161e+06	1.19624e+07	24.2534	31.09	6	8	21.4054	31.09	6	8	312	34.2881	9.26123
B4E0B9	cDNA FLJ54526, highly similar to 5'-3' exoribonuclease 2 (EC 3.1.11.-) OS=Homo sapiens PE=2 SV=1 - [B4E0B9_HUMAN]	8.0115e+06	3.9415e+06	18.2073	7.78	6	8	9.57271	3.78	2	4	874	99.8881	8.01611
Q5RLJ0	CLE OS=Homo sapiens PE=2 SV=1 - [Q5RLJ0_HUMAN]	1.19415e+07	8.70307e+06	22.198	41.39	8	8	19.371	24.59	5	7	244	27.9516	6.44287
Q96F88	Processing of 1, ribonuclease P/MRP subunit (S. cerevisiae) OS=Homo sapiens GN=POP1 PE=2 SV=1 - [Q96F88_HUMAN]	7.66217e+06	1.66825e+07	15.3899	6.25	5	8	44.5145	18.85	12	15	1024	114.608	9.20264
B4E266	cDNA FLJ58466, highly similar to Leucyl-tRNA synthetase, cytoplasmic (EC 6.1.1.4) OS=Homo sapiens PE=2 SV=1 - [B4E266_HUMAN]	5.78023e+06	2.50025e+07	21.1929	8.32	7	8	71.5103	19.56	16	27	1130	129.105	7.78174
P62266	40S ribosomal protein S23 OS=Homo sapiens GN=RPS23 PE=1 SV=3 - [RS23_HUMAN]	1.91214e+08	4.14292e+08	23.3037	34.97	4	9	32.8609	34.97	4	11	143	15.7977	10.4917
P84103	Serine/arginine-rich splicing factor 3 OS=Homo sapiens GN=SRSF3 PE=1 SV=1 - [SRSF3_HUMAN]	4.69625e+07	5.71833e+07	23.576	31.71	5	9	12.2175	21.34	3	5	164	19.3179	11.6489
Q9NRW3	DNA dC->dU-editing enzyme APOBEC-3C OS=Homo sapiens GN=APOBEC3C PE=1 SV=2 - [ABC3C_HUMAN]	1.25964e+07	7.01939e+07	27.1193	30.53	4	9	44.3994	47.37	6	13	190	22.811	7.59131
Q13283	Ras GTPase-activating protein-binding protein 1 OS=Homo sapiens GN=G3BP1 PE=1 SV=1 - [G3BP1_HUMAN]	1.16125e+07	6.07553e+07	20.3741	19.31	6	9	72.6154	44.64	14	30	466	52.1321	5.51611
P46778	60S ribosomal protein L21 OS=Homo sapiens GN=RPL21 PE=1 SV=2 - [RL21_HUMAN]	5.67381e+07	7.26642e+07	21.23	31.87	4	9	14.0029	31.87	4	8	160	18.5531	10.4917
Q96SB4	SRSF protein kinase 1 OS=Homo sapiens GN=SRPK1 PE=1 SV=2 - [SRPK1_HUMAN]	3.83483e+07	4.42957e+07	20.6381	10.08	6	9	23.3652	13.74	7	8	655	74.2784	6.16357
Q04837	Single-stranded DNA-binding protein, mitochondrial OS=Homo sapiens GN=SSBP1 PE=1 SV=1 - [SSBP_HUMAN]	6.17157e+07	1.1882e+08	27.8122	38.51	4	9	48.8827	38.51	4	14	148	17.249	9.59814
A0A024R1X8	Junction plakoglobin, isoform CRA_a OS=Homo sapiens GN=JUP PE=4 SV=1 - [A0A024R1X8_HUMAN]	7.24077e+06	5.41588e+06	20.3022	16.38	9	9	10.5098	9.66	5	5	745	81.6748	6.13818
Q4ZG72	Putative uncharacterized protein DDX18 (Fragment) OS=Homo sapiens GN=DDX18 PE=3 SV=1 - [Q4ZG72_HUMAN]	1.42961e+07	5.9083e+07	16.648	19.6	9	9	75.336	44.87	18	28	546	61.5561	9.02686
H0YJS4	Eukaryotic translation initiation factor 2 subunit 1 (Fragment) OS=Homo sapiens GN=EIF2S1 PE=1 SV=1 - [H0YJS4_HUMAN]	1.07455e+07	1.0702e+08	27.0918	29.76	6	9	100.796	61.11	16	37	252	28.9572	8.48486
B2R858	cDNA, FLJ93750, Homo sapiens DEAD (Asp-Glu-Ala-Asp) box polypeptide 6 (DDX6), mRNA OS=Homo sapiens PE=2 SV=1 - [B2R858_HUMAN]	1.70716e+07	2.24923e+07	26.4321	20.34	7	9	20.7735	17.8	6	7	472	53.1827	8.66064
H0Y2W2	ATPase family AAA domain-containing protein 3A (Fragment) OS=Homo sapiens GN=ATAD3A PE=1 SV=1 - [H0Y2W2_HUMAN]	7.44525e+06	7.19135e+06	15.2761	12.41	7	9	16.8405	12.06	7	8	572	64.3143	9.43701
K7ENG2	Splicing factor U2AF 65 kDa subunit OS=Homo sapiens GN=U2AF2 PE=1 SV=1 - [K7ENG2_HUMAN]	1.49403e+07	5.26546e+07	26.3599	26.38	6	9	87.6689	50.81	11	23	307	33.8799	5.03369
A8K2Y2	cDNA FLJ78120, highly similar to Homo sapiens eukaryotic translation initiation factor 2, subunit 3 gamma, 52kDa (EIF2S3), mRNA OS=Homo sapiens PE=2 SV=1 - [A8K2Y2_HUMAN]	1.95313e+07	1.48777e+08	22.1833	18.22	7	9	112.168	38.77	15	37	472	51.0782	8.27979
C9JXB8	60S ribosomal protein L24 OS=Homo sapiens GN=RPL24 PE=1 SV=1 - [C9JXB8_HUMAN]	5.99492e+07	1.99022e+08	24.2056	39.67	5	9	29.1406	41.32	6	12	121	14.3598	11.312
B4DWX6	cDNA FLJ53936, highly similar to Medium-chain specific acyl-CoA dehydrogenase, mitochondrial (EC 1.3.99.3) OS=Homo sapiens PE=2 SV=1 - [B4DWX6_HUMAN]	9.79601e+06	1.17449e+07	26.6341	21.04	7	9	18.6855	17.92	6	8	385	42.4595	6.43018
B2R823	cDNA, FLJ93703, highly similar to Homo sapiens putatative 28 kDa protein (LOC56902), mRNA OS=Homo sapiens PE=2 SV=1 - [B2R823_HUMAN]	1.08314e+07	2.21584e+07	22.8204	30.56	6	9	13.9693	23.81	4	4	252	27.9229	9.72998
Q76RF3	Core gene UL34 family protein OS=Human herpesvirus 8 GN=ORF67 PE=4 SV=1 - [Q76RF3_HHV8]	1.47209e+07	2.40066e+07	27.7684	32.1	7	9	25.2908	32.1	7	8	271	29.8291	8.74854
P60866	40S ribosomal protein S20 OS=Homo sapiens GN=RPS20 PE=1 SV=1 - [RS20_HUMAN]	1.10403e+08	3.90595e+08	26.9799	35.29	5	10	33.2358	35.29	5	13	119	13.3643	9.93506
P0DMU6	Cancer/testis antigen family 45 member A4 OS=Homo sapiens GN=CT45A4 PE=2 SV=1 - [CT454_HUMAN]	6.62232e+07	1.35612e+08	26.1492	25.93	6	10	41.0936	42.86	7	14	189	21.231	9.75928
Q8NHQ9	ATP-dependent RNA helicase DDX55 OS=Homo sapiens GN=DDX55 PE=1 SV=3 - [DDX55_HUMAN]	7.66259e+06	1.75805e+07	26.5675	14.17	8	10	41.035	24.17	12	18	600	68.5031	9.24658
P04406	Glyceraldehyde-3-phosphate dehydrogenase OS=Homo sapiens GN=GAPDH PE=1 SV=3 - [G3P_HUMAN]	2.73254e+07	3.95338e+07	27.5228	31.34	6	10	29.7499	35.52	7	10	335	36.0304	8.45557
P31942	Heterogeneous nuclear ribonucleoprotein H3 OS=Homo sapiens GN=HNRNPH3 PE=1 SV=2 - [HNRH3_HUMAN]	3.05418e+07	5.14698e+07	23.6649	15.61	5	10	27.6262	19.65	6	12	346	36.9031	6.87354
P04792	Heat shock protein beta-1 OS=Homo sapiens GN=HSPB1 PE=1 SV=2 - [HSPB1_HUMAN]	4.95699e+07	8.50681e+07	27.0285	38.54	7	10	46.6405	57.07	9	15	205	22.7685	6.40479
Q96PV4	Paraneoplastic antigen-like protein 5 OS=Homo sapiens GN=PNMA5 PE=1 SV=2 - [PNMA5_HUMAN]	9.18155e+06	1.82357e+07	29.6563	17.63	6	10	30.6944	26.34	9	12	448	49.9025	6.72705
Q14684	Ribosomal RNA processing protein 1 homolog B OS=Homo sapiens GN=RRP1B PE=1 SV=3 - [RRP1B_HUMAN]	8.90469e+06	2.48835e+07	29.7299	11.21	6	10	47.7218	21.9	13	20	758	84.3752	9.75928
Q9Y5B9	FACT complex subunit SPT16 OS=Homo sapiens GN=SUPT16H PE=1 SV=1 - [SP16H_HUMAN]	7.60798e+06	9.15259e+06	24.2954	9.17	8	10	15.8108	6.88	7	8	1047	119.838	5.65576
Q08945	FACT complex subunit SSRP1 OS=Homo sapiens GN=SSRP1 PE=1 SV=1 - [SSRP1_HUMAN]	1.6419e+07	2.51306e+07	21.9084	11.71	9	10	22.8158	16.78	10	13	709	81.0244	6.87354
J3KPX7	Prohibitin-2 OS=Homo sapiens GN=PHB2 PE=1 SV=2 - [J3KPX7_HUMAN]	1.33196e+07	8.51479e+06	35.0622	33.22	8	10	20.0403	23.83	5	6	298	33.2189	9.83252
H0Y6E7	RNA-binding motif protein, X chromosome (Fragment) OS=Homo sapiens GN=RBMX PE=1 SV=2 - [H0Y6E7_HUMAN]	7.65843e+07	1.42045e+08	26.0831	19.18	5	10	30.1524	21.58	6	12	292	31.8364	9.84717
F8VZJ2	Nascent polypeptide-associated complex subunit alpha OS=Homo sapiens GN=NACA PE=1 SV=1 - [F8VZJ2_HUMAN]	2.35853e+08	3.07425e+08	38.0754	41.91	4	10	43.3644	51.47	5	12	136	15.0068	4.90674
B4DRD7	cDNA FLJ54752, highly similar to Poly(rC)-binding protein 2 OS=Homo sapiens PE=2 SV=1 - [B4DRD7_HUMAN]	1.78438e+07	3.17875e+07	31.076	19.86	4	10	37.2248	22.7	5	10	282	29.7182	7.7085
F5H669	Cleavage and polyadenylation-specificity factor subunit 7 (Fragment) OS=Homo sapiens GN=CPSF7 PE=1 SV=1 - [F5H669_HUMAN]	4.48552e+07	1.05358e+08	24.9458	12.03	4	10	44.5699	19.25	8	17	374	41.2407	7.02002
Q9BTQ7	Similar to ribosomal protein L23 (Fragment) OS=Homo sapiens PE=2 SV=1 - [Q9BTQ7_HUMAN]	5.97412e+07	1.89517e+08	25.6056	45.52	5	10	38.7879	38.06	4	12	134	14.1407	10.2573
D6R9P3	Heterogeneous nuclear ribonucleoprotein A/B OS=Homo sapiens GN=HNRNPAB PE=1 SV=1 - [D6R9P3_HUMAN]	2.88875e+07	5.60148e+07	25.945	23.93	7	10	34.2163	30	7	11	280	30.284	7.91357
E7EQV9	Ribosomal protein L15 (Fragment) OS=Homo sapiens GN=RPL15 PE=1 SV=1 - [E7EQV9_HUMAN]	2.62826e+07	4.51423e+07	25.5078	35.63	5	10	20.7607	30.46	5	7	174	20.4971	11.2827
B3KMR5	cDNA FLJ12434 fis, clone NT2RM1000037, highly similar to Homo sapiens KIAA0690 protein OS=Homo sapiens PE=2 SV=1 - [B3KMR5_HUMAN]	6.82105e+06	1.05722e+07	19.8911	7.4	7	10	10.2101	4.39	6	6	1297	143.581	8.74854
B4DWI8	cDNA FLJ57805, highly similar to Homo sapiens paraspeckle component 1 (PSPC1), transcript variant alpha, mRNA OS=Homo sapiens PE=2 SV=1 - [B4DWI8_HUMAN]	7.98646e+07	1.04806e+08	24.4964	17.49	7	10	27.2996	20.3	7	13	463	52.5461	7.25439
B4DYY5	cDNA FLJ55671, highly similar to Ubiquitin-associated protein 2-like OS=Homo sapiens PE=2 SV=1 - [B4DYY5_HUMAN]	9.97867e+06	1.10307e+07	35.5829	9.65	6	10	36.8335	7.05	5	11	1078	113.491	6.68311
B4E0E1	cDNA FLJ53442, highly similar to Poly (ADP-ribose) polymerase 1 (EC 2.4.2.30) OS=Homo sapiens PE=2 SV=1 - [B4E0E1_HUMAN]	1.42875e+07	2.81265e+07	24.6359	8.86	8	10	16.0138	11.38	9	10	993	111.056	8.86572
P62917	60S ribosomal protein L8 OS=Homo sapiens GN=RPL8 PE=1 SV=2 - [RL8_HUMAN]	5.97839e+07	7.46911e+07	26.3478	27.63	7	11	14.7926	16.73	5	6	257	28.0073	11.0337
P62851	40S ribosomal protein S25 OS=Homo sapiens GN=RPS25 PE=1 SV=1 - [RS25_HUMAN]	4.10303e+08	1.04747e+09	24.8982	29.6	5	11	28.5117	24	4	11	125	13.7337	10.1108
P42677	40S ribosomal protein S27 OS=Homo sapiens GN=RPS27 PE=1 SV=3 - [RS27_HUMAN]	2.25629e+07	5.28479e+07	24.9856	39.29	4	11	24.048	39.29	4	9	84	9.45484	9.45166
O75533	Splicing factor 3B subunit 1 OS=Homo sapiens GN=SF3B1 PE=1 SV=3 - [SF3B1_HUMAN]	1.25463e+07	1.3204e+07	29.5829	6.67	8	11	37.1694	6.98	8	13	1304	145.738	7.09326
Q92522	Histone H1x OS=Homo sapiens GN=H1FX PE=1 SV=1 - [H1X_HUMAN]	1.02625e+08	2.09664e+08	28.5529	23	6	11	25.6413	22.54	5	10	213	22.4735	10.7554
P0DMV8	Heat shock 70 kDa protein 1A OS=Homo sapiens GN=HSPA1A PE=1 SV=1 - [HS71A_HUMAN]	4.02453e+07	6.62159e+07	29.7688	15.91	8	11	33.7275	16.22	8	11	641	70.009	5.65576
Q9H9L3	Interferon-stimulated 20 kDa exonuclease-like 2 OS=Homo sapiens GN=ISG20L2 PE=1 SV=1 - [I20L2_HUMAN]	3.63138e+07	4.40241e+07	24.5643	25.5	6	11	46.1443	25.5	6	14	353	39.1296	9.93506
P05787	Keratin, type II cytoskeletal 8 OS=Homo sapiens GN=KRT8 PE=1 SV=7 - [K2C8_HUMAN]	1.37239e+08	2.09079e+08	25.56	10.97	6	11		0			483	53.6711	5.59229
Q96AG4	Leucine-rich repeat-containing protein 59 OS=Homo sapiens GN=LRRC59 PE=1 SV=1 - [LRC59_HUMAN]	1.73511e+07	5.61419e+07	27.9122	36.48	7	11	37.6273	41.37	9	13	307	34.9089	9.56885
Q9BXS6	Nucleolar and spindle-associated protein 1 OS=Homo sapiens GN=NUSAP1 PE=1 SV=1 - [NUSAP_HUMAN]	1.00975e+07	2.56594e+07	24.4832	16.78	6	11	22.9513	17.91	7	12	441	49.4219	9.90576
P05387	60S acidic ribosomal protein P2 OS=Homo sapiens GN=RPLP2 PE=1 SV=1 - [RLA2_HUMAN]	5.27014e+07	6.58974e+07	42.8128	69.57	5	11	46.22	69.57	5	13	115	11.6578	4.53857
P11387	DNA topoisomerase 1 OS=Homo sapiens GN=TOP1 PE=1 SV=2 - [TOP1_HUMAN]	2.03868e+07	4.00962e+07	19.9211	12.16	9	11	39.9598	17.39	12	20	765	90.6689	9.30518
Q9BRZ2	E3 ubiquitin-protein ligase TRIM56 OS=Homo sapiens GN=TRIM56 PE=1 SV=3 - [TRI56_HUMAN]	4.22325e+06	1.98803e+07	29.8537	10.99	7	11	49.3381	27.95	16	18	755	81.4365	7.73779
H0UID5	AP complex subunit beta OS=Homo sapiens GN=AP2B1 PE=3 SV=1 - [H0UID5_HUMAN]	7.99213e+06	7.63543e+06	28.2574	10.71	8	11	18.0277	6	4	6	934	104.157	5.33838
D3YTB1	60S ribosomal protein L32 (Fragment) OS=Homo sapiens GN=RPL32 PE=1 SV=1 - [D3YTB1_HUMAN]	2.24355e+07	8.67832e+07	27.8225	33.08	4	11	36.7259	27.82	3	13	133	15.6067	11.4438
A0A087WZZ5	Splicing factor 3B subunit 2 OS=Homo sapiens GN=SF3B2 PE=1 SV=1 - [A0A087WZZ5_HUMAN]	2.18301e+07	2.22986e+07	20.5184	9.64	7	11	14.6461	9.3	7	7	871	97.5247	5.66846
Q53GR7	Solute carrier family 25, member 13 (Citrin) variant (Fragment) OS=Homo sapiens PE=2 SV=1 - [Q53GR7_HUMAN]	8.19751e+06	1.08173e+07	32.5385	15.26	8	11	17.2455	10.22	6	8	675	74.0696	8.38232
B2R4D8	60S ribosomal protein L27 OS=Homo sapiens PE=2 SV=1 - [B2R4D8_HUMAN]	6.3884e+07	8.27087e+07	15.7681	46.32	6	11	15.965	39.71	5	10	136	15.7597	10.5649
B3KRJ9	cDNA FLJ34439 fis, clone HLUNG2001146, highly similar to Splicing factor, arginine/serine-rich 12 OS=Homo sapiens PE=2 SV=1 - [B3KRJ9_HUMAN]	1.57478e+07	3.5072e+07	39.898	19.46	6	11	36.2153	22.37	7	12	514	58.1674	9.92041
P62277	40S ribosomal protein S13 OS=Homo sapiens GN=RPS13 PE=1 SV=2 - [RS13_HUMAN]	1.82236e+08	6.0795e+08	24.6829	37.75	6	12	30.1559	30.46	6	12	151	17.2117	10.5356
Q14444	Caprin-1 OS=Homo sapiens GN=CAPRIN1 PE=1 SV=2 - [CAPR1_HUMAN]	4.94709e+07	1.0812e+08	38.9276	18.19	8	12	39.8238	20.87	10	14	709	78.318	5.24951
Q96A08	Histone H2B type 1-A OS=Homo sapiens GN=HIST1H2BA PE=1 SV=3 - [H2B1A_HUMAN]	9.14775e+08	2.16866e+09	28.0707	44.09	6	12	37.2251	44.09	7	17	127	14.1587	10.3159
P35232	Prohibitin OS=Homo sapiens GN=PHB PE=1 SV=1 - [PHB_HUMAN]	9.47668e+06	5.41689e+06	25.2909	36.4	8	12	4.17278	12.87	3	3	272	29.7859	5.75732
Q9UKM9	RNA-binding protein Raly OS=Homo sapiens GN=RALY PE=1 SV=1 - [RALY_HUMAN]	5.22022e+07	8.77679e+07	29.0021	22.22	7	12	42.0136	46.41	11	16	306	32.4436	9.17334
P30050	60S ribosomal protein L12 OS=Homo sapiens GN=RPL12 PE=1 SV=1 - [RL12_HUMAN]	6.4178e+07	7.43771e+07	41.85	54.55	6	12	39.1854	54.55	6	11	165	17.8075	9.42236
F8W8I6	Nucleolysin TIA-1 isoform p40 OS=Homo sapiens GN=TIA1 PE=1 SV=1 - [F8W8I6_HUMAN]	2.63198e+07	2.6689e+07	32.5081	28.57	8	12		0			385	42.8075	7.73779
Q9BSQ6	RPL13A protein (Fragment) OS=Homo sapiens GN=RPL13A PE=2 SV=2 - [Q9BSQ6_HUMAN]	2.56678e+07	4.93516e+07	17.4405	30.85	8	12	15.0885	25.87	7	12	201	23.3603	10.9312
X1WI28	60S ribosomal protein L10 (Fragment) OS=Homo sapiens GN=RPL10 PE=1 SV=4 - [X1WI28_HUMAN]	5.55046e+07	1.09163e+08	26.3966	29.35	7	12	52.7461	43.28	9	22	201	23.0571	10.0083
A0A087WXZ3	YTH domain-containing family protein 2 OS=Homo sapiens GN=YTHDF2 PE=1 SV=1 - [A0A087WXZ3_HUMAN]	4.70798e+07	1.12021e+09	24.3624	18.63	8	12	153.381	25.31	13	46	569	61.1261	9.02686
B4E0X8	cDNA FLJ61021, highly similar to Far upstream element-binding protein 1 OS=Homo sapiens PE=2 SV=1 - [B4E0X8_HUMAN]	3.26702e+07	1.16643e+08	26.4958	10.33	7	12	41.0916	17.65	11	21	629	66.1908	7.56201
P0C0S5	Histone H2A.Z OS=Homo sapiens GN=H2AFZ PE=1 SV=2 - [H2AZ_HUMAN]	1.18588e+09	2.44704e+09	31.1778	31.25	4	13	40.5707	31.25	4	18	128	13.5446	10.5796
P31943	Heterogeneous nuclear ribonucleoprotein H OS=Homo sapiens GN=HNRNPH1 PE=1 SV=4 - [HNRH1_HUMAN]	3.8389e+07	5.30728e+07	39.4898	22.05	7	13	50.3816	21.83	7	15	449	49.1984	6.30322
Q6ZN17	Protein lin-28 homolog B OS=Homo sapiens GN=LIN28B PE=1 SV=1 - [LN28B_HUMAN]	2.66629e+07	6.93377e+07	28.0115	41.2	7	13	25.6052	40.8	7	11	250	27.0663	8.90967
P18124	60S ribosomal protein L7 OS=Homo sapiens GN=RPL7 PE=1 SV=1 - [RL7_HUMAN]	5.64631e+07	5.17232e+07	25.5828	32.66	8	13	22.0569	35.89	9	11	248	29.2072	10.6528
P62979	Ubiquitin-40S ribosomal protein S27a OS=Homo sapiens GN=RPS27A PE=1 SV=2 - [RS27A_HUMAN]	5.81845e+07	1.07205e+08	24.6297	46.15	8	13	38.736	58.33	8	17	156	17.9535	9.64209
A0A024RBE8	Solute carrier family 25 (Mitochondrial carrier phosphate carrier), member 3, isoform CRA_a OS=Homo sapiens GN=SLC25A3 PE=3 SV=1 - [A0A024RBE8_HUMAN]	8.28242e+07	1.03083e+08	40.426	35.73	10	13	52.9121	34.07	10	16	361	39.9326	9.36377
B2R959	cDNA, FLJ94229, highly similar to Homo sapiens heterogeneous nuclear ribonucleoprotein L (HNRPL),mRNA OS=Homo sapiens PE=2 SV=1 - [B2R959_HUMAN]	2.29699e+07	2.62541e+07	44.1476	22.94	8	13	36.921	21.86	9	13	558	60.2112	7.10791
A8K7F6	cDNA FLJ78244, highly similar to Homo sapiens eukaryotic translation initiation factor 4A, isoform 1 (EIF4A1), mRNA OS=Homo sapiens PE=2 SV=1 - [A8K7F6_HUMAN]	1.13761e+07	3.44752e+07	17.807	23.65	10	13	18.87	23.65	8	10	406	46.0926	5.47803
B2R8Z8	cDNA, FLJ94136, highly similar to Homo sapiens synaptotagmin binding, cytoplasmic RNA interacting protein (SYNCRIP), mRNA OS=Homo sapiens PE=2 SV=1 - [B2R8Z8_HUMAN]	3.70927e+07	7.51467e+07	25.0086	14.77	10	13	71.6505	28.09	15	26	623	69.5587	8.76318
A0A0D9SFB3	ATP-dependent RNA helicase DDX3X OS=Homo sapiens GN=DDX3X PE=1 SV=1 - [A0A0D9SFB3_HUMAN]	2.23418e+07	7.8556e+07	37.8664	18.44	10	13	82.2646	39.38	20	29	640	70.7961	7.35693
O92597	K8 alpha OS=Human herpesvirus 8 GN=k8 PE=2 SV=1 - [O92597_HHV8]	1.62982e+08	3.57293e+08	22.275	27.85	6	13	41.9044	29.96	7	26	237	26.253	7.10791
P62906	60S ribosomal protein L10a OS=Homo sapiens GN=RPL10A PE=1 SV=2 - [RL10A_HUMAN]	6.49056e+07	3.89616e+07	21.1088	39.17	8	14	22.5916	28.11	6	14	217	24.8155	9.93506
P12236	ADP/ATP translocase 3 OS=Homo sapiens GN=SLC25A6 PE=1 SV=4 - [ADT3_HUMAN]	1.61632e+08	1.91819e+08	23.5525	29.87	10	14	25.0727	36.24	10	17	298	32.8452	9.74463
Q7Z417	Nuclear fragile X mental retardation-interacting protein 2 OS=Homo sapiens GN=NUFIP2 PE=1 SV=1 - [NUFP2_HUMAN]	1.92034e+07	2.61795e+07	45.0387	16.98	8	14	44.6612	21.73	9	14	695	76.0747	8.70459
Q15365	Poly(rC)-binding protein 1 OS=Homo sapiens GN=PCBP1 PE=1 SV=2 - [PCBP1_HUMAN]	5.50041e+07	8.92963e+07	49.9963	29.21	7	14	64.0815	44.94	10	18	356	37.4739	7.09326
P11498	Pyruvate carboxylase, mitochondrial OS=Homo sapiens GN=PC PE=1 SV=2 - [PYC_HUMAN]	1.91078e+07	2.2492e+07	36.2201	10.78	9	14	29.6798	15.45	11	11	1178	129.551	6.84424
Q02543	60S ribosomal protein L18a OS=Homo sapiens GN=RPL18A PE=1 SV=2 - [RL18A_HUMAN]	4.15968e+07	7.1977e+07	24.6452	41.48	8	14	40.4631	41.48	8	16	176	20.7489	10.7114
Q02878	60S ribosomal protein L6 OS=Homo sapiens GN=RPL6 PE=1 SV=3 - [RL6_HUMAN]	2.33065e+07	2.77941e+07	28.7778	37.5	11	14	30.5326	42.01	11	14	288	32.7076	10.5796
B3KTM6	Ribosomal protein L5, isoform CRA_b OS=Homo sapiens GN=RPL5 PE=2 SV=1 - [B3KTM6_HUMAN]	4.32122e+07	5.15154e+07	28.7203	33.6	8	14	25.1192	30.36	7	11	247	28.0262	9.12939
E5RI99	60S ribosomal protein L30 (Fragment) OS=Homo sapiens GN=RPL30 PE=1 SV=1 - [E5RI99_HUMAN]	8.43547e+07	1.83083e+08	39.9194	64.04	7	14	42.6978	57.02	5	14	114	12.6476	9.5542
M0R0F0	40S ribosomal protein S5 (Fragment) OS=Homo sapiens GN=RPS5 PE=1 SV=1 - [M0R0F0_HUMAN]	1.10841e+08	1.53358e+08	47.0308	33	6	14	46.4314	28	4	12	200	22.3768	9.5542
Q59H57	Fusion (Involved in t(12;16) in malignant liposarcoma) isoform a variant (Fragment) OS=Homo sapiens PE=2 SV=1 - [Q59H57_HUMAN]	4.29312e+07	4.9406e+07	36.7709	18.33	5	14	36.5808	25.67	7	15	300	31.9743	9.5249
A6PW57	Phosphatidylinositol 4-phosphate 5-kinase type-1 alpha OS=Homo sapiens GN=PIP5K1A PE=1 SV=2 - [A6PW57_HUMAN]	2.64048e+07	3.12683e+07	43.7369	25.45	10	14	35.7871	22.73	8	11	550	61.2189	8.33838
B4DT65	cDNA FLJ58619, highly similar to YTH domain protein 1 OS=Homo sapiens PE=2 SV=1 - [B4DT65_HUMAN]	5.14249e+07	1.16162e+09	24.8871	23.77	10	14	155.996	42.24	17	52	509	55.3103	9.01221
P62263	40S ribosomal protein S14 OS=Homo sapiens GN=RPS14 PE=1 SV=3 - [RS14_HUMAN]	1.66844e+08	4.33215e+08	39.9939	37.09	6	15	78.6879	64.9	8	24	151	16.2625	10.0522
Q8IY37	Probable ATP-dependent RNA helicase DHX37 OS=Homo sapiens GN=DHX37 PE=1 SV=1 - [DHX37_HUMAN]	9.84849e+06	1.2216e+07	46.3173	12.27	10	15	37.018	11.15	10	14	1157	129.464	8.104
Q02413	Desmoglein-1 OS=Homo sapiens GN=DSG1 PE=1 SV=2 - [DSG1_HUMAN]	1.48018e+07	1.55713e+07	41.1975	15.73	11	15	33.2282	11.82	8	11	1049	113.676	5.03369
P11021	78 kDa glucose-regulated protein OS=Homo sapiens GN=HSPA5 PE=1 SV=2 - [GRP78_HUMAN]	3.02642e+07	4.92766e+07	42.0439	19.57	10	15	64.5581	27.83	14	23	654	72.2884	5.16064
A0A087WTP3	Far upstream element-binding protein 2 OS=Homo sapiens GN=KHSRP PE=1 SV=1 - [A0A087WTP3_HUMAN]	1.84262e+07	5.66165e+07	49.4026	15.75	7	15	61.7225	20.96	10	22	711	72.9823	7.7085
B4DUQ1	cDNA FLJ54552, highly similar to Heterogeneous nuclear ribonucleoprotein K OS=Homo sapiens PE=2 SV=1 - [B4DUQ1_HUMAN]	1.2361e+07	5.12113e+07	50.6111	28.02	8	15	80.5981	39.64	13	28	439	48.4802	5.92236
B3KRR1	cDNA FLJ34725 fis, clone MESAN2005958, highly similar to RNA-binding protein Luc7-like 2 OS=Homo sapiens PE=2 SV=1 - [B3KRR1_HUMAN]	1.65555e+07	3.23596e+07	39.5113	25.37	8	15	53.637	27.73	9	19	339	40.4668	10.1401
P68431	Histone H3.1 OS=Homo sapiens GN=HIST1H3A PE=1 SV=2 - [H31_HUMAN]	1.34077e+09	1.94339e+09	34.9052	52.94	9	16	49.3022	44.12	6	21	136	15.3945	11.1216
P62424	60S ribosomal protein L7a OS=Homo sapiens GN=RPL7A PE=1 SV=2 - [RL7A_HUMAN]	7.02374e+07	6.74173e+07	43.0007	34.21	10	16	36.6427	41.35	11	14	266	29.977	10.6089
P62241	40S ribosomal protein S8 OS=Homo sapiens GN=RPS8 PE=1 SV=2 - [RS8_HUMAN]	1.79995e+08	2.80914e+08	43.2206	43.75	8	16	41.1465	58.17	11	20	208	24.1902	10.3159
Q9UKV8	Protein argonaute-2 OS=Homo sapiens GN=AGO2 PE=1 SV=3 - [AGO2_HUMAN]	1.23642e+07	1.39284e+07	35.9067	17.81	11	16	29.1745	14.78	9	12	859	97.1459	9.18799
Q86UE4	Protein LYRIC OS=Homo sapiens GN=MTDH PE=1 SV=2 - [LYRIC_HUMAN]	2.12624e+07	7.07544e+07	45.094	28.01	11	16	51.962	34.19	13	18	582	63.7988	9.31982
P26038	Moesin OS=Homo sapiens GN=MSN PE=1 SV=3 - [MOES_HUMAN]	2.24651e+07	2.23104e+07	41.7582	19.93	11	16	28.3013	19.41	11	15	577	67.7778	6.40479
P13674	Prolyl 4-hydroxylase subunit alpha-1 OS=Homo sapiens GN=P4HA1 PE=1 SV=2 - [P4HA1_HUMAN]	1.5856e+07	2.50315e+07	55.7498	23.78	9	16	63.6608	30.9	13	20	534	61.011	6.01123
Q9BQQ5	Ribosomal protein L27a OS=Homo sapiens GN=L27a PE=3 SV=1 - [Q9BQQ5_HUMAN]	1.79764e+08	4.44267e+08	39.6915	38.68	5	16	44.4305	38.68	5	17	106	12.0074	11.4585
B4E335	cDNA FLJ52842, highly similar to Actin, cytoplasmic 1 OS=Homo sapiens PE=2 SV=1 - [B4E335_HUMAN]	7.19542e+07	1.53384e+08	34.3009	29.34	9	16	45.2794	32.76	11	19	351	39.2005	5.59229
A8K8K1	cDNA FLJ76936, highly similar to Homo sapiens RNA terminal phosphate cyclase domain 1 (RTCD1), mRNA OS=Homo sapiens PE=2 SV=1 - [A8K8K1_HUMAN]	4.64356e+07	4.06111e+07	50.0912	26.5	8	16	35.7301	27.6	7	11	366	39.2954	8.04541
Q8WWM7	Ataxin-2-like protein OS=Homo sapiens GN=ATXN2L PE=1 SV=2 - [ATX2L_HUMAN]	2.0681e+07	3.00447e+07	26.8216	13.12	10	17	48.4918	15.35	11	18	1075	113.304	8.5874
P16403	Histone H1.2 OS=Homo sapiens GN=HIST1H1C PE=1 SV=2 - [H12_HUMAN]	5.23983e+08	1.01475e+09	48.6601	17.84	7	17	47.1937	17.84	7	15	213	21.3517	10.9312
Q96QV6	Histone H2A type 1-A OS=Homo sapiens GN=HIST1H2AA PE=1 SV=3 - [H2A1A_HUMAN]	1.18388e+09	2.4394e+09	54.7546	35.11	5	17	55.4111	35.11	5	18	131	14.2249	10.8579
K7EM56	40S ribosomal protein S15 OS=Homo sapiens GN=RPS15 PE=1 SV=2 - [K7EM56_HUMAN]	1.07345e+08	1.07575e+08	50.5055	57.14	5	17	89.9545	64.29	5	25	112	12.9821	10.8872
E7ETK0	40S ribosomal protein S24 OS=Homo sapiens GN=RPS24 PE=1 SV=1 - [E7ETK0_HUMAN]	9.27934e+07	2.7504e+08	42.9092	29.77	4	17	43.752	29.77	4	15	131	15.1873	10.8872
B4DMA2	cDNA FLJ54023, highly similar to Heat shock protein HSP 90-beta OS=Homo sapiens PE=2 SV=1 - [B4DMA2_HUMAN]	2.99717e+07	7.28053e+07	43.835	20.26	12	17	73.5854	29.88	18	28	686	79.1451	5.021
B2R4C1	cDNA, FLJ92036, highly similar to Homo sapiens ribosomal protein L31 (RPL31), mRNA OS=Homo sapiens PE=2 SV=1 - [B2R4C1_HUMAN]	1.9651e+08	4.22396e+08	38.0935	40.8	6	17	35.4846	47.2	7	19	125	14.4859	10.5356
P62280	40S ribosomal protein S11 OS=Homo sapiens GN=RPS11 PE=1 SV=3 - [RS11_HUMAN]	2.68061e+08	5.95059e+08	28.0514	51.27	9	18	51.2827	51.27	10	30	158	18.419	10.3013
P62753	40S ribosomal protein S6 OS=Homo sapiens GN=RPS6 PE=1 SV=1 - [RS6_HUMAN]	2.55432e+08	5.97714e+08	51.0133	26.91	7	18	51.797	31.73	8	18	249	28.663	10.8433
O75367	Core histone macro-H2A.1 OS=Homo sapiens GN=H2AFY PE=1 SV=4 - [H2AY_HUMAN]	4.38179e+07	7.48263e+07	47.6103	39.78	11	18	68.8952	37.1	10	20	372	39.5925	9.78857
P26373	60S ribosomal protein L13 OS=Homo sapiens GN=RPL13 PE=1 SV=4 - [RL13_HUMAN]	1.40642e+08	3.09898e+08	26.5642	29.86	7	18	25.9867	27.01	6	15	211	24.2465	11.6489
Q15029	116 kDa U5 small nuclear ribonucleoprotein component OS=Homo sapiens GN=EFTUD2 PE=1 SV=1 - [U5S1_HUMAN]	1.19159e+07	3.8282e+07	36.1484	16.05	12	18	93.2704	37.14	25	40	972	109.366	4.99561
A0A024R7W5	YTH domain family, member 3, isoform CRA_a OS=Homo sapiens GN=YTHDF3 PE=1 SV=1 - [A0A024R7W5_HUMAN]	5.14249e+07	1.16901e+09	51.3254	22.66	9	18	177.47	36.52	17	57	534	58.2752	9.23193
F8WJN3	Cleavage and polyadenylation-specificity factor subunit 6 OS=Homo sapiens GN=CPSF6 PE=1 SV=1 - [F8WJN3_HUMAN]	5.6862e+07	1.22027e+08	41.4449	19.25	8	19	38.3473	24.48	9	21	478	52.2378	6.43018
Q32Q62	RSL1D1 protein (Fragment) OS=Homo sapiens GN=RSL1D1 PE=2 SV=1 - [Q32Q62_HUMAN]	2.71914e+07	6.64828e+07	32.636	25.86	12	19	58.3329	36.42	16	30	464	52.1326	10.1694
Q8TBW1	Putative uncharacterized protein (Fragment) OS=Homo sapiens PE=2 SV=1 - [Q8TBW1_HUMAN]	6.50663e+07	9.81363e+07	42.3078	28.34	10	19	52.6724	29.68	9	19	374	42.7259	9.99365
A0A0A0MSX9	Isoleucine--tRNA ligase, cytoplasmic OS=Homo sapiens GN=IARS PE=1 SV=1 - [A0A0A0MSX9_HUMAN]	1.2894e+07	6.28576e+07	48.5925	13.37	14	19	102.87	26.41	27	42	1242	142.198	6.0874
P62269	40S ribosomal protein S18 OS=Homo sapiens GN=RPS18 PE=1 SV=3 - [RS18_HUMAN]	1.39204e+08	3.28102e+08	42.3439	44.74	11	20	62.1034	43.42	9	27	152	17.7079	10.9897
Q9UN86	Ras GTPase-activating protein-binding protein 2 OS=Homo sapiens GN=G3BP2 PE=1 SV=2 - [G3BP2_HUMAN]	1.41975e+08	1.84175e+08	56.5985	26.97	10	20	44.7827	28.01	12	22	482	54.0878	5.5542
A0A087WXM6	60S ribosomal protein L17 (Fragment) OS=Homo sapiens GN=RPL17 PE=3 SV=1 - [A0A087WXM6_HUMAN]	2.27115e+08	5.2113e+08	30.9322	45.56	7	20	44.3433	50.89	8	25	169	19.5732	10.0376
A8K4Z4	cDNA FLJ75549, highly similar to Homo sapiens ribosomal protein, large, P0 (RPLP0), transcript variant 1, mRNA OS=Homo sapiens PE=2 SV=1 - [A8K4Z4_HUMAN]	1.00387e+08	8.52378e+07	65.4904	47.63	11	20	65.263	35.96	8	18	317	34.2178	5.97314
E1NZA1	Peroxisome proliferator activated receptor interacting complex protein OS=Homo sapiens GN=PRIC295 PE=2 SV=1 - [E1NZA1_HUMAN]	6.91782e+06	1.3942e+07	46.7969	8.91	19	20	53.5054	9.25	20	21	2671	292.558	7.43018
B2RD09	cDNA, FLJ96406, highly similar to Homo sapiens NOL1/NOP2/Sun domain family, member 5 (NSUN5), transcript variant 1, mRNA OS=Homo sapiens PE=2 SV=1 - [B2RD09_HUMAN]	1.97015e+07	7.28079e+07	39.5153	31.55	13	20	55.4375	34.55	15	24	466	50.3632	9.02686
Q92499	ATP-dependent RNA helicase DDX1 OS=Homo sapiens GN=DDX1 PE=1 SV=2 - [DDX1_HUMAN]	1.97386e+07	8.92901e+06	44.9126	27.97	15	21	17.2901	11.08	5	8	740	82.3798	7.2251
Q9H2U1	ATP-dependent RNA helicase DHX36 OS=Homo sapiens GN=DHX36 PE=1 SV=2 - [DHX36_HUMAN]	1.31635e+07	9.99456e+06	58.3805	21.92	15	21	24.6973	13.29	10	12	1008	114.688	7.6792
Q9UNQ2	Probable dimethyladenosine transferase OS=Homo sapiens GN=DIMT1 PE=1 SV=1 - [DIM1_HUMAN]	6.18158e+07	8.46634e+07	50.2385	49.2	11	21	52.0814	53.04	14	24	313	35.2141	9.99365
O43390	Heterogeneous nuclear ribonucleoprotein R OS=Homo sapiens GN=HNRNPR PE=1 SV=1 - [HNRPR_HUMAN]	3.71374e+07	7.89e+07	51.7089	25.75	15	21	89.6631	28.44	18	39	633	70.8993	8.1333
P15880	40S ribosomal protein S2 OS=Homo sapiens GN=RPS2 PE=1 SV=2 - [RS2_HUMAN]	1.63794e+08	2.81415e+08	53.4714	39.59	10	21	75.7369	48.12	13	28	293	31.3046	10.2427
P14868	Aspartate--tRNA ligase, cytoplasmic OS=Homo sapiens GN=DARS PE=1 SV=2 - [SYDC_HUMAN]	3.41243e+07	1.7739e+08	53.8868	34.53	16	21	156.463	66.07	30	58	501	57.1	6.55127
B4E3E6	cDNA FLJ58832, highly similar to Heterogeneous nuclear ribonucleoprotein A3 OS=Homo sapiens PE=2 SV=1 - [B4E3E6_HUMAN]	8.65318e+07	1.06192e+08	58.8832	31.89	9	21	60.8658	31.89	9	23	323	34.168	8.104
P62249	40S ribosomal protein S16 OS=Homo sapiens GN=RPS16 PE=1 SV=2 - [RS16_HUMAN]	3.03715e+08	6.33824e+08	47.3289	55.48	10	22	47.1665	54.11	9	23	146	16.435	10.2134
P25705	ATP synthase subunit alpha, mitochondrial OS=Homo sapiens GN=ATP5A1 PE=1 SV=1 - [ATPA_HUMAN]	2.1785e+07	2.0698e+07	59.466	36.53	15	22	48.058	27.12	11	16	553	59.7136	9.12939
Q92841	Probable ATP-dependent RNA helicase DDX17 OS=Homo sapiens GN=DDX17 PE=1 SV=2 - [DDX17_HUMAN]	1.63664e+08	2.84146e+08	50.8367	27.43	16	22	66.051	33.2	21	29	729	80.222	8.26514
Q9UNX3	60S ribosomal protein L26-like 1 OS=Homo sapiens GN=RPL26L1 PE=1 SV=1 - [RL26L_HUMAN]	4.84085e+08	8.96181e+08	39.8536	39.31	8	22	51.891	42.76	9	24	145	17.2456	10.5503
B1ANR0	Polyadenylate-binding protein OS=Homo sapiens GN=PABPC4 PE=1 SV=1 - [B1ANR0_HUMAN]	4.7053e+07	5.24293e+07	63.6992	23.58	13	22	55.4559	27.8	15	22	615	67.9279	9.45166
A0A024R0J9	Heterogeneous nuclear ribonucleoprotein U-like 1, isoform CRA_a OS=Homo sapiens GN=HNRPUL1 PE=4 SV=1 - [A0A024R0J9_HUMAN]	5.7277e+07	4.96714e+07	51.0345	29.1	14	22	29.937	17.72	9	13	756	84.741	8.77783
A0A024RAV4	Cold shock domain protein A, isoform CRA_b OS=Homo sapiens GN=CSDA PE=4 SV=1 - [A0A024RAV4_HUMAN]	2.17675e+08	1.40364e+08	74.5111	36.63	5	22		0			303	31.928	9.65674
P05141	ADP/ATP translocase 2 OS=Homo sapiens GN=SLC25A5 PE=1 SV=7 - [ADT2_HUMAN]	1.63342e+08	2.06569e+08	52.2863	36.58	12	23	48.9635	36.91	13	26	298	32.8312	9.68604
P68104	Elongation factor 1-alpha 1 OS=Homo sapiens GN=EEF1A1 PE=1 SV=1 - [EF1A1_HUMAN]	6.00574e+07	1.33236e+08	62.9165	28.57	11	23	66.7075	27.49	10	24	462	50.1091	9.01221
Q9Y6M1	Insulin-like growth factor 2 mRNA-binding protein 2 OS=Homo sapiens GN=IGF2BP2 PE=1 SV=2 - [IF2B2_HUMAN]	1.04449e+08	2.12608e+08	65.3588	29.55	13	23	78.797	32.89	15	25	599	66.0806	8.45557
Q04695	Keratin, type I cytoskeletal 17 OS=Homo sapiens GN=KRT17 PE=1 SV=2 - [K1C17_HUMAN]	6.50235e+08	7.98454e+08	53.2316	23.38	13	23	60.3842	26.62	14	26	432	48.076	5.021
P35268	60S ribosomal protein L22 OS=Homo sapiens GN=RPL22 PE=1 SV=2 - [RL22_HUMAN]	4.70136e+08	1.1063e+09	79.7523	47.66	6	23	77.4505	41.41	5	19	128	14.7778	9.18799
Q96KK5	Histone H2A type 1-H OS=Homo sapiens GN=HIST1H2AH PE=1 SV=3 - [H2A1H_HUMAN]	1.56995e+09	3.06698e+09	69.4311	36.72	7	24	79.3775	35.94	6	26	128	13.8978	10.8872
Q9H0A0	N-acetyltransferase 10 OS=Homo sapiens GN=NAT10 PE=1 SV=2 - [NAT10_HUMAN]	1.68252e+07	5.04584e+07	69.8387	23.32	18	24	146.655	45.66	38	58	1025	115.657	8.26514
E9PK52	Band 4.1-like protein 2 OS=Homo sapiens GN=EPB41L2 PE=1 SV=1 - [E9PK52_HUMAN]	5.92318e+07	3.40201e+07	52.0007	22.32	17	24	35.9181	16.77	11	13	811	90.9414	5.85889
A8K6V3	cDNA FLJ78677, highly similar to Homo sapiens splicing factor 3b, subunit 3, 130kDa (SF3B3), mRNA OS=Homo sapiens PE=2 SV=1 - [A8K6V3_HUMAN]	4.24602e+07	2.53844e+07	64.447	19.31	19	24	51.5358	16.84	16	19	1217	135.493	5.21143
F6KPG5	Albumin (Fragment) OS=Homo sapiens PE=2 SV=1 - [F6KPG5_HUMAN]	9.48234e+08	7.61388e+08	66.3857	16.75	11	24	43.0202	10.6	8	18	585	66.488	6.03662
A8K9J7	Histone H2B OS=Homo sapiens PE=2 SV=1 - [A8K9J7_HUMAN]	1.10813e+09	2.70381e+09	79.4903	44.44	7	24	106.868	44.44	7	34	126	13.9876	10.3159
A8K9U6	cDNA FLJ76121, highly similar to Homo sapiens zinc finger CCCH-type, antiviral 1 (ZC3HAV1), transcript variant 1, mRNA OS=Homo sapiens PE=2 SV=1 - [A8K9U6_HUMAN]	1.65595e+07	5.29995e+06	55.3385	28.38	17	24	17.1997	6.43	4	7	902	101.392	8.35303
Q07955	Serine/arginine-rich splicing factor 1 OS=Homo sapiens GN=SRSF1 PE=1 SV=2 - [SRSF1_HUMAN]	2.9567e+07	1.78975e+07	60.288	39.92	10	25	12.2783	25	6	7	248	27.7278	10.3599
Q6P2Q9	Pre-mRNA-processing-splicing factor 8 OS=Homo sapiens GN=PRPF8 PE=1 SV=2 - [PRP8_HUMAN]	6.99509e+06	3.29553e+07	54.2189	10.54	21	25	128.181	23.08	42	60	2335	273.427	8.83643
P36578	60S ribosomal protein L4 OS=Homo sapiens GN=RPL4 PE=1 SV=5 - [RL4_HUMAN]	6.36698e+07	7.02594e+07	69.4215	32.55	14	26	48.162	28.81	12	18	427	47.6674	11.063
A0A024R8K8	Helicase with zinc finger, isoform CRA_a OS=Homo sapiens GN=HELZ PE=4 SV=1 - [A0A024R8K8_HUMAN]	9.88481e+06	1.02554e+07	78.2478	14.62	19	26	26.6894	6.44	9	10	1942	218.861	7.41553
F8W6I7	Heterogeneous nuclear ribonucleoprotein A1 OS=Homo sapiens GN=HNRNPA1 PE=1 SV=2 - [F8W6I7_HUMAN]	9.74426e+07	1.29273e+08	77.0776	45.93	13	26	63.884	40.72	12	26	307	33.1348	9.12939
B4E0S6	cDNA FLJ55635, highly similar to pre-mRNA-splicing factorATP-dependent RNA helicase DHX15 (EC 3.6.1.-) OS=Homo sapiens PE=2 SV=1 - [B4E0S6_HUMAN]	3.50816e+07	34593844	61.4048	23.47	16	26	49.4911	26.4	19	22	784	89.4906	7.45947
P62244	40S ribosomal protein S15a OS=Homo sapiens GN=RPS15A PE=1 SV=2 - [RS15A_HUMAN]	2.20812e+08	3.54713e+08	83.4028	66.15	9	27	80.4932	56.15	7	26	130	14.83	10.1255
P06899	Histone H2B type 1-J OS=Homo sapiens GN=HIST1H2BJ PE=1 SV=3 - [H2B1J_HUMAN]	1.0718e+09	2.51201e+09	74.0062	44.44	6	27	110.155	44.44	7	37	126	13.8956	10.3159
P43243	Matrin-3 OS=Homo sapiens GN=MATR3 PE=1 SV=2 - [MATR3_HUMAN]	2.28669e+07	9.60606e+07	66.9092	23.61	15	27	74.2114	31.4	20	34	847	94.5648	6.25244
Q96PK6	RNA-binding protein 14 OS=Homo sapiens GN=RBM14 PE=1 SV=2 - [RBM14_HUMAN]	5.97223e+07	4.99016e+07	54.5813	26.91	19	27	28.5289	24.36	16	20	669	69.4489	9.67139
Q96SI9	Spermatid perinuclear RNA-binding protein OS=Homo sapiens GN=STRBP PE=1 SV=1 - [STRBP_HUMAN]	1.92326e+08	5.63012e+08	61.3412	16.82	11	27	120.089	35.86	21	54	672	73.6059	8.71924
P54136	Arginine--tRNA ligase, cytoplasmic OS=Homo sapiens GN=RARS PE=1 SV=2 - [SYRC_HUMAN]	2.21018e+07	1.16732e+08	76.5641	38.03	20	27	153.694	53.94	31	60	660	75.3309	6.68311
E7EPN9	Protein PRRC2C OS=Homo sapiens GN=PRRC2C PE=1 SV=1 - [E7EPN9_HUMAN]	1.69148e+07	3.43146e+07	71.3947	9.97	20	27	113.661	14.3	28	43	2819	308.589	9.0708
Q15046	Lysine--tRNA ligase OS=Homo sapiens GN=KARS PE=1 SV=3 - [SYK_HUMAN]	3.97378e+07	2.85974e+08	74.2931	30.15	15	28	179.38	46.57	25	62	597	68.0046	6.354
P62750	60S ribosomal protein L23a OS=Homo sapiens GN=RPL23A PE=1 SV=1 - [RL23A_HUMAN]	3.01015e+08	7.29557e+08	70.7236	44.23	10	29	106.045	44.23	11	43	156	17.6841	10.4478
P68366	Tubulin alpha-4A chain OS=Homo sapiens GN=TUBA4A PE=1 SV=1 - [TBA4A_HUMAN]	1.42769e+08	2.33895e+08	85.6566	31.7	10	29	98.1757	43.75	14	34	448	49.8924	5.05908
P47897	Glutamine--tRNA ligase OS=Homo sapiens GN=QARS PE=1 SV=1 - [SYQ_HUMAN]	15578687	7.60349e+07	74.908	27.61	19	29	147.678	49.03	30	50	775	87.7429	7.15186
B5BUB5	Autoantigen La (Fragment) OS=Homo sapiens GN=SSB PE=2 SV=1 - [B5BUB5_HUMAN]	5.54645e+07	4.35348e+07	67.2974	49.75	18	29	39.0857	34.07	11	14	408	46.8382	7.12256
O40913	Core gene UL29 family protein OS=Human herpesvirus 8 GN=ORF6 PE=4 SV=1 - [O40913_HHV8]	1.97758e+07	2.83812e+07	67.7124	23.67	19	29	52.0645	18.73	15	22	1132	125.315	6.88818
Q14764	Major vault protein OS=Homo sapiens GN=MVP PE=1 SV=4 - [MVP_HUMAN]	1.77528e+07	2.28441e+07	81.2101	36.39	21	30	69.553	30.35	17	28	893	99.2659	5.47803
P12956	X-ray repair cross-complementing protein 6 OS=Homo sapiens GN=XRCC6 PE=1 SV=2 - [XRCC6_HUMAN]	5.93992e+07	8.44769e+07	86.3551	42.36	21	30	135.141	47.29	25	46	609	69.7991	6.63916
B2R6U8	cDNA, FLJ93125, highly similar to Homo sapiens cleavage and polyadenylation specific factor 5, 25 kDa(CPSF5), mRNA OS=Homo sapiens PE=2 SV=1 - [B2R6U8_HUMAN]	1.2596e+08	3.09017e+08	81.8897	42.73	10	30	89.6653	42.73	11	33	227	26.1987	8.82178
A8K622	cDNA FLJ75871, highly similar to Homo sapiens staufen, RNA binding protein (STAU), transcript variant T3, mRNA OS=Homo sapiens PE=2 SV=1 - [A8K622_HUMAN]	4.80385e+07	4.80032e+07	86.3318	40.73	19	30	75.9821	38.99	17	31	577	63.1528	9.43701
P46781	40S ribosomal protein S9 OS=Homo sapiens GN=RPS9 PE=1 SV=3 - [RS9_HUMAN]	4.81596e+08	1.04979e+09	65.1264	45.36	14	31	67.9042	45.36	14	32	194	22.5776	10.6528
P78362	SRSF protein kinase 2 OS=Homo sapiens GN=SRPK2 PE=1 SV=3 - [SRPK2_HUMAN]	5.56911e+07	5.77594e+07	91.298	28.49	16	31	65.9405	24.42	14	24	688	77.4782	4.97021
P53621	Coatomer subunit alpha OS=Homo sapiens GN=COPA PE=1 SV=2 - [COPA_HUMAN]	1.71698e+07	2.33614e+07	78.1274	24.59	24	32	76.2689	22.79	22	31	1224	138.258	7.66455
P67809	Nuclease-sensitive element-binding protein 1 OS=Homo sapiens GN=YBX1 PE=1 SV=3 - [YBOX1_HUMAN]	2.18479e+08	1.40364e+08	115.737	49.69	10	32	118.682	49.69	10	30	324	35.9027	9.87646
P11142	Heat shock cognate 71 kDa protein OS=Homo sapiens GN=HSPA8 PE=1 SV=1 - [HSP7C_HUMAN]	6.83405e+07	1.0925e+08	106.205	32.2	17	33	120.708	36.53	19	40	646	70.8542	5.51611
A0A087WTT1	Polyadenylate-binding protein OS=Homo sapiens GN=PABPC1 PE=1 SV=1 - [A0A087WTT1_HUMAN]	5.93411e+07	7.29572e+07	94.163	35.63	17	33	94.8671	34.67	16	32	522	58.4988	9.26123
B5BUE6	ATP-dependent RNA helicase DDX5 (Fragment) OS=Homo sapiens GN=DDX5 PE=2 SV=1 - [B5BUE6_HUMAN]	1.99131e+08	3.54894e+08	86.9183	31.11	19	33	115.236	48.86	28	47	614	69.0777	8.92432
Q96I24	Far upstream element-binding protein 3 OS=Homo sapiens GN=FUBP3 PE=1 SV=2 - [FUBP3_HUMAN]	4.15361e+07	8.1226e+07	83.888	40.21	16	34	91.3928	50.17	21	42	572	61.6022	8.38232
O75643	U5 small nuclear ribonucleoprotein 200 kDa helicase OS=Homo sapiens GN=SNRNP200 PE=1 SV=2 - [U520_HUMAN]	1.25892e+07	4.27249e+07	96.2661	13.67	23	34	234.46	31.55	50	76	2136	244.353	6.06201
D0UZS0	Core gene UL54 family protein OS=Human herpesvirus 8 GN=ORF57 PE=4 SV=1 - [D0UZS0_HHV8]	1.65912e+08	2.48248e+08	75.7705	37.58	14	34	78.2038	44.62	16	34	455	50.9802	9.18799
P68371	Tubulin beta-4B chain OS=Homo sapiens GN=TUBB4B PE=1 SV=1 - [TBB4B_HUMAN]	8.98247e+07	1.35821e+08	106.187	39.33	13	35	97.1801	33.71	11	37	445	49.799	4.89404
P13010	X-ray repair cross-complementing protein 5 OS=Homo sapiens GN=XRCC5 PE=1 SV=3 - [XRCC5_HUMAN]	4.93132e+07	6.88207e+07	87.4479	31.83	20	35	106.819	39.21	20	40	732	82.6523	5.80811
E5LBS5	DNA polymerase OS=Human herpesvirus 8 GN=ORF9 PE=3 SV=1 - [E5LBS5_HHV8]	6.64799e+07	8.76514e+06	90.9135	27.47	24	35	28.0716	9.58	9	12	1012	113.253	7.38623
B2R5W2	Heterogeneous nuclear ribonucleoproteins C1/C2 OS=Homo sapiens GN=HNRNPC PE=1 SV=1 - [B2R5W2_HUMAN]	8.07539e+08	1.33339e+09	109.337	38.97	13	37		0			290	31.9288	5.23682
B3KTP9	cDNA FLJ38578 fis, clone HCHON2007674, highly similar to NUCLEOLIN OS=Homo sapiens PE=2 SV=1 - [B3KTP9_HUMAN]	9.15061e+07	8.074e+07	115.687	27.17	16	37	66.8514	29.07	16	26	633	68.4011	4.65283
P61247	40S ribosomal protein S3a OS=Homo sapiens GN=RPS3A PE=1 SV=2 - [RS3A_HUMAN]	3.52277e+08	7.16542e+08	96.3091	44.32	14	38	116.793	47.35	16	49	264	29.9257	9.72998
Q96IR1	RPS4X protein (Fragment) OS=Homo sapiens GN=RPS4X PE=2 SV=2 - [Q96IR1_HUMAN]	2.80288e+08	6.01024e+08	94.0908	58.44	16	38	97.8649	54.32	15	43	243	27.2427	9.93506
P02533	Keratin, type I cytoskeletal 14 OS=Homo sapiens GN=KRT14 PE=1 SV=4 - [K1C14_HUMAN]	6.50235e+08	7.98454e+08	101.202	48.09	22	39	117.87	58.69	25	45	472	51.5294	5.16064
P13647	Keratin, type II cytoskeletal 5 OS=Homo sapiens GN=KRT5 PE=1 SV=3 - [K2C5_HUMAN]	2.9345e+08	4.52719e+08	97.987	39.49	26	39	111.648	40.68	27	45	590	62.34	7.73779
B4DLR3	cDNA FLJ54020, highly similar to Heterogeneous nuclear ribonucleoprotein U OS=Homo sapiens PE=2 SV=1 - [B4DLR3_HUMAN]	1.77439e+08	2.81353e+08	114.74	35.08	19	39	133.466	36.35	21	43	784	86.8064	6.43018
H7BXY3	Putative ATP-dependent RNA helicase DHX30 OS=Homo sapiens GN=DHX30 PE=1 SV=1 - [H7BXY3_HUMAN]	2.65607e+07	2.88921e+07	100.74	31.13	29	40	106.759	34.82	32	42	1166	130.469	8.55811
A8K525	cDNA FLJ76817, highly similar to Homo sapiens non-POU domain containing, octamer-binding (NONO), mRNA OS=Homo sapiens PE=2 SV=1 - [A8K525_HUMAN]	4.18181e+08	3.45953e+08	95.063	33.55	16	40	73.0311	30.57	12	32	471	54.2534	9.20264
Q07065	Cytoskeleton-associated protein 4 OS=Homo sapiens GN=CKAP4 PE=1 SV=2 - [CKAP4_HUMAN]	4.56362e+07	1.58729e+07	121.713	39.53	19	41	29.1623	20.1	9	12	602	65.9827	5.92236
P07437	Tubulin beta chain OS=Homo sapiens GN=TUBB PE=1 SV=2 - [TBB5_HUMAN]	8.98247e+07	1.35821e+08	127.999	49.55	17	42	126.19	50	16	45	444	49.639	4.89404
Q59EC0	Adenosine deaminase, RNA-specific isoform ADAR-a variant (Fragment) OS=Homo sapiens PE=2 SV=1 - [Q59EC0_HUMAN]	6.47577e+07	1.66871e+08	110.805	27.49	27	42	189.285	36.66	35	68	1244	137.747	8.48486
P62081	40S ribosomal protein S7 OS=Homo sapiens GN=RPS7 PE=1 SV=1 - [RS7_HUMAN]	3.27492e+08	7.64517e+08	136.196	67.53	12	43	141.682	62.89	11	40	194	22.1133	10.0962
P08779	Keratin, type I cytoskeletal 16 OS=Homo sapiens GN=KRT16 PE=1 SV=4 - [K1C16_HUMAN]	6.50235e+08	7.98454e+08	111.923	50.53	24	43	101.44	50.53	24	39	473	51.2362	5.04639
P53999	Activated RNA polymerase II transcriptional coactivator p15 OS=Homo sapiens GN=SUB1 PE=1 SV=3 - [TCP4_HUMAN]	1.06622e+09	2.64951e+09	105.576	60.63	11	43	143.134	60.63	12	65	127	14.3864	9.59814
E5LBS7	ORF11 protein OS=Human herpesvirus 8 GN=ORF11 PE=4 SV=1 - [E5LBS7_HHV8]	1.36682e+08	3.2193e+08	121.543	55.53	16	43	134.356	60.93	16	43	407	45.2377	9.65674
P22626	Heterogeneous nuclear ribonucleoproteins A2/B1 OS=Homo sapiens GN=HNRNPA2B1 PE=1 SV=2 - [ROA2_HUMAN]	2.69306e+08	3.97801e+08	138.571	52.97	18	44	127.053	52.12	17	42	353	37.4067	8.95361
P55084	Trifunctional enzyme subunit beta, mitochondrial OS=Homo sapiens GN=HADHB PE=1 SV=3 - [ECHB_HUMAN]	1.41613e+08	1.10363e+08	127.015	54.64	20	45	112.095	53.38	19	41	474	51.2615	9.40771
P0CW22	40S ribosomal protein S17-like OS=Homo sapiens GN=RPS17L PE=1 SV=1 - [RS17L_HUMAN]	2.29593e+08	4.05636e+08	143.55	60	9	45	130.457	55.56	9	39	135	15.5404	9.84717
P10155	60 kDa SS-A/Ro ribonucleoprotein OS=Homo sapiens GN=TROVE2 PE=1 SV=2 - [RO60_HUMAN]	1.59587e+08	6.1773e+07	148.457	45.54	20	46	44.8891	33.46	15	16	538	60.6312	8.03076
P42704	Leucine-rich PPR motif-containing protein, mitochondrial OS=Homo sapiens GN=LRPPRC PE=1 SV=3 - [LPPRC_HUMAN]	1.99703e+07	1.5872e+07	115.097	29.27	32	49	73.9601	17	20	30	1394	157.805	6.12549
P78527	DNA-dependent protein kinase catalytic subunit OS=Homo sapiens GN=PRKDC PE=1 SV=3 - [PRKDC_HUMAN]	1.0073e+07	1.55316e+07	103.973	10.51	38	49	108.593	11.12	37	47	4128	468.788	7.12256
Q77ZG5	Core gene UL42 family protein OS=Human herpesvirus 8 GN=ORF59 PE=1 SV=1 - [Q77ZG5_HHV8]	2.7363e+08	4.48589e+08	137.245	50.76	17	51	190.563	59.34	18	68	396	42.3521	8.73389
Q9NR30	Nucleolar RNA helicase 2 OS=Homo sapiens GN=DDX21 PE=1 SV=5 - [DDX21_HUMAN]	6.26723e+07	1.48586e+08	153.015	37.55	25	52	162.813	43.17	30	56	783	87.2904	9.27588
P52272	Heterogeneous nuclear ribonucleoprotein M OS=Homo sapiens GN=HNRNPM PE=1 SV=3 - [HNRPM_HUMAN]	1.55213e+08	3.73743e+08	158.613	39.18	22	53	193.573	43.97	27	68	730	77.4643	8.70459
Q9NZI8	Insulin-like growth factor 2 mRNA-binding protein 1 OS=Homo sapiens GN=IGF2BP1 PE=1 SV=2 - [IF2B1_HUMAN]	2.30793e+08	3.86205e+08	135.619	42.98	22	53	158.751	42.81	23	56	577	63.4412	9.20264
P07814	Bifunctional glutamate/proline--tRNA ligase OS=Homo sapiens GN=EPRS PE=1 SV=5 - [SYEP_HUMAN]	3.62314e+07	1.62605e+08	149.377	27.71	29	54	364.919	51.19	58	123	1512	170.483	7.32764
B4DRR0	cDNA FLJ53910, highly similar to Keratin, type II cytoskeletal 6A OS=Homo sapiens PE=2 SV=1 - [B4DRR0_HUMAN]	3.86695e+08	4.59983e+08	148.482	52.71	30	54	153.54	51.4	29	59	535	57.8032	8.00146
B2R853	cDNA, FLJ93744, highly similar to Homo sapiens keratin 6E (KRT6E), mRNA OS=Homo sapiens PE=2 SV=1 - [B2R853_HUMAN]	3.86695e+08	4.59983e+08	145.692	50.71	31	55		0			564	59.9903	7.72314
P04259	Keratin, type II cytoskeletal 6B OS=Homo sapiens GN=KRT6B PE=1 SV=5 - [K2C6B_HUMAN]	6.48615e+08	7.84389e+08	154.411	49.11	29	56	155.773	48.76	29	58	564	60.0303	8.00146
P23396	40S ribosomal protein S3 OS=Homo sapiens GN=RPS3 PE=1 SV=2 - [RS3_HUMAN]	2.55532e+08	5.5924e+08	159.012	73.25	19	56	180.533	76.54	20	64	243	26.6714	9.65674
P23246	Splicing factor, proline- and glutamine-rich OS=Homo sapiens GN=SFPQ PE=1 SV=2 - [SFPQ_HUMAN]	8.73057e+08	7.13773e+08	180.946	35.79	21	57	158.497	34.65	20	54	707	76.1016	9.43701
P62805	Histone H4 OS=Homo sapiens GN=HIST1H4A PE=1 SV=2 - [H4_HUMAN]	2.0972e+09	3.48153e+09	129.46	57.28	10	58	123.309	53.4	8	48	103	11.3604	11.356
Q00610	Clathrin heavy chain 1 OS=Homo sapiens GN=CLTC PE=1 SV=5 - [CLH1_HUMAN]	3.60542e+07	4.70403e+07	162.434	26.39	35	58	163.372	32.24	42	61	1675	191.493	5.69385
O00425	Insulin-like growth factor 2 mRNA-binding protein 3 OS=Homo sapiens GN=IGF2BP3 PE=1 SV=2 - [IF2B3_HUMAN]	1.78201e+08	3.01732e+08	174.828	44.91	21	60	178.559	44.91	21	60	579	63.6656	8.86572
Q9UHX1	Poly(U)-binding-splicing factor PUF60 OS=Homo sapiens GN=PUF60 PE=1 SV=1 - [PUF60_HUMAN]	3.15852e+08	5.23234e+08	169.936	46.15	20	60	175.076	51.7	21	61	559	59.8376	5.2876
Q13085	Acetyl-CoA carboxylase 1 OS=Homo sapiens GN=ACACA PE=1 SV=2 - [ACACA_HUMAN]	3.21772e+07	4.46528e+07	146.384	23.74	47	66	139.602	25.11	48	63	2346	265.385	6.3667
P40939	Trifunctional enzyme subunit alpha, mitochondrial OS=Homo sapiens GN=HADHA PE=1 SV=2 - [ECHA_HUMAN]	130480705	9.25353e+07	256.522	48.89	26	78	190.107	42.86	24	56	763	82.9469	9.0415
Q12905	Interleukin enhancer-binding factor 2 OS=Homo sapiens GN=ILF2 PE=1 SV=2 - [ILF2_HUMAN]	6.76232e+08	1.46582e+09	289.133	61.03	20	85	388.654	75.13	23	108	390	43.0352	5.26221
P35908	Keratin, type II cytoskeletal 2 epidermal OS=Homo sapiens GN=KRT2 PE=1 SV=2 - [K22E_HUMAN]	1.04611e+09	1.27502e+09	257.249	61.82	34	86	239.34	63.07	35	84	639	65.3932	8.00146
Q12906	Interleukin enhancer-binding factor 3 OS=Homo sapiens GN=ILF3 PE=1 SV=3 - [ILF3_HUMAN]	5.8433e+08	1.10291e+09	311.699	58.72	33	100	436.696	63.31	40	143	894	95.2791	8.76318
P13645	Keratin, type I cytoskeletal 10 OS=Homo sapiens GN=KRT10 PE=1 SV=6 - [K1C10_HUMAN]	8.35873e+08	1.01575e+09	374.302	63.53	38	115	360.914	63.53	38	105	584	58.7917	5.21143
P35527	Keratin, type I cytoskeletal 9 OS=Homo sapiens GN=KRT9 PE=1 SV=3 - [K1C9_HUMAN]	8.24615e+08	9.07391e+08	433.577	67.26	32	124	396.742	76.73	31	113	623	62.0268	5.23682
Q08211	ATP-dependent RNA helicase A OS=Homo sapiens GN=DHX9 PE=1 SV=4 - [DHX9_HUMAN]	6.49496e+08	6.54275e+08	421.915	47.56	46	145	397.39	41.34	44	130	1270	140.869	6.84424
H6VRF8	Keratin 1 OS=Homo sapiens GN=KRT1 PE=3 SV=1 - [H6VRF8_HUMAN]	1.36475e+09	1.62161e+09	652.235	57.61	38	176	461.299	56.99	37	130	644	66.013	8.11865
