# Supplementary material for: The Tudor SND1 protein is an m6A RNA reader essential for replication of Kaposi’s sarcoma-associated herpesvirus
Source: eLife. 2019 Oct 24;8:e47261. doi: 10.7554/eLife.47261 (PMC6812964; doi:10.7554/eLife.47261)
Supplement: Supplementary file 8. [file elife-47261-supp8.xlsx]

## Sheet: Sheet1
Accession	Description	A5: Area	B5: Area	Score A2	Coverage A2	# Peptides A2	# PSM A2	Score B2	Coverage B2	# Peptides B2	# PSM B2	# AAs	MW [kDa]	calc. pI
P62861	40S ribosomal protein S30 OS=Homo sapiens GN=FAU PE=1 SV=1 - [RS30_HUMAN]	3.32542e+08	4.00791e+08					9.65172	18.64	2	4	59	6.64382	12.147	A: RTA 4th Minus
P62318	Small nuclear ribonucleoprotein Sm D3 OS=Homo sapiens GN=SNRPD3 PE=1 SV=1 - [SMD3_HUMAN]	4.60799e+06	2.27816e+07					5.17871	15.08	2	2	126	13.9073	10.3159	B: RTA 4th Plus
Q71DI3	Histone H3.2 OS=Homo sapiens GN=HIST2H3A PE=1 SV=3 - [H32_HUMAN]	1.95851e+09	1.93113e+09					22.662	44.12	5	10	136	15.3785	11.2681
P68371	Tubulin beta-4B chain OS=Homo sapiens GN=TUBB4B PE=1 SV=1 - [TBB4B_HUMAN]	8.03513e+07	8.53066e+07					103.528	38.43	11	35	445	49.799	4.89404
Q86Y46	Keratin, type II cytoskeletal 73 OS=Homo sapiens GN=KRT73 PE=1 SV=1 - [K2C73_HUMAN]	1.50315e+08	2.00259e+08					15.4969	12.59	6	8	540	58.8867	7.2251
Q8IUH3	RNA-binding protein 45 OS=Homo sapiens GN=RBM45 PE=1 SV=1 - [RBM45_HUMAN]	1.62215e+06	6.34399e+06					12.8593	7.14	3	4	476	53.4688	7.1665
Q92540	Protein SMG7 OS=Homo sapiens GN=SMG7 PE=1 SV=2 - [SMG7_HUMAN]	5.55595e+07	53582645					0	1.93	2	2	1137	127.202	8.71924
B4DKS8	cDNA FLJ57121, highly similar to Heterogeneous nuclear ribonucleoprotein F OS=Homo sapiens PE=2 SV=1 - [B4DKS8_HUMAN]	2.59441e+07	3.12889e+07					37.4848	17.75	4	10	338	37.2318	6.04932
Q8N9Z3	cDNA FLJ36025 fis, clone TESTI2016701, highly similar to TUMOR NECROSIS FACTOR TYPE 1 RECEPTOR ASSOCIATED PROTEIN OS=Homo sapiens PE=2 SV=1 - [Q8N9Z3_HUMAN]	3.45852e+07	2.21719e+07					5.69462	5.01	2	2	579	66.005	7.32764
Q53GA7	Tubulin alpha 6 variant (Fragment) OS=Homo sapiens PE=2 SV=1 - [Q53GA7_HUMAN]	1.23945e+08	1.47361e+08					106.595	42.98	12	34	449	49.7914	5.13525
K7ERE3	Keratin, type I cytoskeletal 13 OS=Homo sapiens GN=KRT13 PE=1 SV=1 - [K7ERE3_HUMAN]	4.24014e+08	4.50539e+08					44.9021	19.76	10	19	415	45.2322	4.80518
A6NJH9	Eukaryotic translation initiation factor 1A, Y-chromosomal OS=Homo sapiens GN=EIF1AY PE=1 SV=1 - [A6NJH9_HUMAN]	7.20124e+06	1.41503e+07					4.48836	20.47	2	3	127	14.4462	5.33838
C9JTN7	Nucleolysin TIA-1 isoform p40 OS=Homo sapiens GN=TIA1 PE=1 SV=1 - [C9JTN7_HUMAN]	1.19668e+08	8.27788e+07					38.2299	26.32	7	15	285	31.6043	8.29443
Q53GF0	Cytidine 5'-monophosphate N-acetylneuraminic acid synthetase variant (Fragment) OS=Homo sapiens PE=2 SV=1 - [Q53GF0_HUMAN]	2.65553e+06	2.74888e+06					2.53367	5.53	2	2	434	48.2986	7.92822
B4DQ49	cDNA FLJ54374, highly similar to Homo sapiens keratin 78 (KRT78), mRNA OS=Homo sapiens PE=2 SV=1 - [B4DQ49_HUMAN]	5.62099e+07	8.08378e+07					8.05349	9.97	3	3	291	31.4177	5.19873
Q53SY7	Putative uncharacterized protein CAD (Fragment) OS=Homo sapiens GN=CAD PE=3 SV=1 - [Q53SY7_HUMAN]	2.11665e+06	1.38447e+07					3.24068	1.3	2	2	2151	235.029	6.59521
B5BU08	U2 small nuclear RNA auxillary factor 1 isoform a OS=Homo sapiens GN=U2AF1 PE=2 SV=1 - [B5BU08_HUMAN]	1.5813e+06	8.10511e+06					6.76225	12.92	2	2	240	27.8554	8.54346
S4R456	40S ribosomal protein S15 (Fragment) OS=Homo sapiens GN=RPS15 PE=1 SV=1 - [S4R456_HUMAN]	4.91172e+06	7.30234e+06					11.2816	47.06	2	3	68	8.02147	11.4731
A0A087WXZ3	YTH domain-containing family protein 2 OS=Homo sapiens GN=YTHDF2 PE=1 SV=1 - [A0A087WXZ3_HUMAN]	6968456	4.6296e+08					91.9977	26.19	14	31	569	61.1261	9.02686
B3KMV8	cDNA FLJ12766 fis, clone NT2RP2001520, highly similar to Calcium-binding mitochondrial carrier protein Aralar1 OS=Homo sapiens PE=2 SV=1 - [B3KMV8_HUMAN]	5.39929e+06	4.3744e+06					3.50451	2.36	2	2	678	74.7308	8.38232
B4DZJ6	cDNA FLJ54706, highly similar to Ubiquitin-associated protein 2-like OS=Homo sapiens PE=2 SV=1 - [B4DZJ6_HUMAN]	4.85724e+06	6.97337e+06					5.64509	3.23	2	2	897	93.8835	8.32373
B3KRK8	cDNA FLJ34494 fis, clone HLUNG2005030, highly similar to VIMENTIN OS=Homo sapiens PE=2 SV=1 - [B3KRK8_HUMAN]	2.32467e+06	3.88132e+06					9.52719	5.9	2	4	407	46.9477	4.99561
B2R853	cDNA, FLJ93744, highly similar to Homo sapiens keratin 6E (KRT6E), mRNA OS=Homo sapiens PE=2 SV=1 - [B2R853_HUMAN]	2.85017e+08	4.49628e+08					160.786	51.6	32	58	564	59.9903	7.72314
F5HFL9	K4 OS=Human herpesvirus 8 GN=K4 PE=4 SV=1 - [F5HFL9_HHV8]	7.29069e+06	1.60484e+07					19.0593	40.43	2	6	94	10.4796	9.64209
Q96DR5	BPI fold-containing family A member 2 OS=Homo sapiens GN=BPIFA2 PE=1 SV=2 - [BPIA2_HUMAN]	0	1.70527e+07					16.019	26.51	6	7	249	26.9947	5.59229
P08311	Cathepsin G OS=Homo sapiens GN=CTSG PE=1 SV=2 - [CATG_HUMAN]	0	9.83152e+06					4.38559	10.2	2	2	255	28.8191	11.1948
P01040	Cystatin-A OS=Homo sapiens GN=CSTA PE=1 SV=1 - [CYTA_HUMAN]	0	5.43779e+06					4.65483	27.55	2	2	98	10.9997	5.50342
P28325	Cystatin-D OS=Homo sapiens GN=CST5 PE=1 SV=1 - [CYTD_HUMAN]	0	4.42904e+06					12.599	25.35	3	5	142	16.0699	7.1665
P01037	Cystatin-SN OS=Homo sapiens GN=CST1 PE=1 SV=3 - [CYTN_HUMAN]	0	1.77877e+08					47.2576	45.39	6	27	141	16.3773	7.21045
P01036	Cystatin-S OS=Homo sapiens GN=CST4 PE=1 SV=3 - [CYTS_HUMAN]	0	1.56485e+08					53.5095	50.35	6	29	141	16.204	5.021
P09228	Cystatin-SA OS=Homo sapiens GN=CST2 PE=1 SV=1 - [CYTT_HUMAN]	0	1.04514e+08					46.0249	48.23	6	24	141	16.4342	4.93213
Q9UGM3	Deleted in malignant brain tumors 1 protein OS=Homo sapiens GN=DMBT1 PE=1 SV=2 - [DMBT1_HUMAN]	0	2.04557e+07					6.50579	13.18	3	3	2413	260.569	5.43994
Q01469	Fatty acid-binding protein, epidermal OS=Homo sapiens GN=FABP5 PE=1 SV=3 - [FABP5_HUMAN]	0	9.18835e+06					5.88318	22.22	2	2	135	15.1546	7.00537
P01857	Ig gamma-1 chain C region OS=Homo sapiens GN=IGHG1 PE=1 SV=1 - [IGHG1_HUMAN]	0	1.60887e+07					7.48604	13.03	3	3	330	36.0832	8.19189
P01834	Ig kappa chain C region OS=Homo sapiens GN=IGKC PE=1 SV=1 - [IGKC_HUMAN]	0	6.77803e+07					65.8178	80.19	5	18	106	11.6017	5.87158
Q8TAX7	Mucin-7 OS=Homo sapiens GN=MUC7 PE=1 SV=2 - [MUC7_HUMAN]	0	6.63879e+07					3.62201	6.63	3	4	377	39.1347	8.77783
P05164	Myeloperoxidase OS=Homo sapiens GN=MPO PE=1 SV=1 - [PERM_HUMAN]	0	4.23668e+06					7.00011	4.43	3	3	745	83.8148	8.96826
P01833	Polymeric immunoglobulin receptor OS=Homo sapiens GN=PIGR PE=1 SV=4 - [PIGR_HUMAN]	0	4.46919e+07					40.9384	21.6	12	14	764	83.2317	5.74463
P12273	Prolactin-inducible protein OS=Homo sapiens GN=PIP PE=1 SV=1 - [PIP_HUMAN]	0	7.08398e+07					18.6552	55.48	6	6	146	16.5618	8.04541
P07737	Profilin-1 OS=Homo sapiens GN=PFN1 PE=1 SV=2 - [PROF1_HUMAN]	0	5.87436e+06					8.32269	18.57	2	4	140	15.0446	8.26514
P29508	Serpin B3 OS=Homo sapiens GN=SERPINB3 PE=1 SV=2 - [SPB3_HUMAN]	0	4.50018e+06					2.13018	4.87	2	2	390	44.5365	6.81494
Q96MU7	YTH domain-containing protein 1 OS=Homo sapiens GN=YTHDC1 PE=1 SV=3 - [YTDC1_HUMAN]	0	8.82004e+06					3.48989	3.03	3	3	727	84.6493	6.22705
I6L9B1	Band 4.1-like protein 2 OS=Homo sapiens GN=EPB41L2 PE=1 SV=1 - [I6L9B1_HUMAN]	0	7.24165e+06					8.5123	6	3	3	633	71.599	8.07471
E5RHW4	Erlin-2 (Fragment) OS=Homo sapiens GN=ERLIN2 PE=1 SV=1 - [E5RHW4_HUMAN]	0	5.33191e+06					6.3118	7.99	2	2	338	37.7014	5.61768
B2R4M6	Protein S100 OS=Homo sapiens PE=2 SV=1 - [B2R4M6_HUMAN]	0	7.7544e+07					55.4914	43.86	4	19	114	13.2015	6.12549
C9JEV0	Zinc-alpha-2-glycoprotein OS=Homo sapiens GN=AZGP1 PE=1 SV=1 - [C9JEV0_HUMAN]	0	7.00749e+06					7.28144	16.3	2	3	227	26.3372	5.73193
E7EQB2	Lactotransferrin (Fragment) OS=Homo sapiens GN=LTF PE=1 SV=1 - [E7EQB2_HUMAN]	0	2.33903e+07					53.4777	30.17	14	22	696	76.5769	8.01611
C6KXN3	Lambda light chain of human immunoglobulin surface antigen-related protein (Fragment) OS=Homo sapiens GN=IgLC-rG PE=1 SV=1 - [C6KXN3_HUMAN]	0	3.25883e+07					9.68154	16.38	3	4	232	24.7261	5.5415
Q3SYB5	SERPINB12 protein OS=Homo sapiens GN=SERPINB12 PE=2 SV=1 - [Q3SYB5_HUMAN]	0	7.33912e+06					5.02131	13.11	2	2	183	20.9026	5.87158
C9J808	MKI67 FHA domain-interacting nucleolar phosphoprotein (Fragment) OS=Homo sapiens GN=NIFK PE=1 SV=5 - [C9J808_HUMAN]	0	4.41075e+06					4.61261	24.85	3	3	165	19.4503	9.78857
E2DRY6	Enolase OS=Homo sapiens PE=2 SV=1 - [E2DRY6_HUMAN]	0	5.91481e+06					4.15342	6.51	2	2	338	36.5317	6.56592
E1B2D1	Hemoglobin alpha-1 globin chain variant (Fragment) OS=Homo sapiens GN=HBA1 PE=3 SV=1 - [E1B2D1_HUMAN]	0	1.31058e+07					12.9704	40	3	6	100	10.7565	8.48486
B7ZMD7	Alpha-amylase OS=Homo sapiens GN=AMY1A PE=2 SV=1 - [B7ZMD7_HUMAN]	0	1.5521e+08					158.908	56.56	18	46	511	57.7169	6.93213
C8C504	Beta-globin OS=Homo sapiens GN=HBB PE=3 SV=1 - [C8C504_HUMAN]	0	1.75092e+07					11.5279	33.33	4	7	147	15.9873	8.06006
B4E209	cDNA FLJ53463, highly similar to Bactericidal/permeability-increasingprotein-like 1 OS=Homo sapiens PE=2 SV=1 - [B4E209_HUMAN]	0	5.94927e+06					2.16021	4.39	2	2	433	46.3472	8.96826
A0A0C4DGN4	Zymogen granule protein 16 homolog B OS=Homo sapiens GN=ZG16B PE=1 SV=1 - [A0A0C4DGN4_HUMAN]	0	1.05778e+08					33.9828	40.45	7	13	178	19.588	5.94775
A0A0G2JMB2	Uncharacterized protein OS=Homo sapiens PE=4 SV=1 - [A0A0G2JMB2_HUMAN]	0	5.99561e+07					30.8153	47.65	8	11	340	36.4851	6.1001
O40945	Core gene UL31 family protein OS=Human herpesvirus 8 GN=ORF69 PE=4 SV=1 - [O40945_HHV8]	0	2.73103e+06					2.84406	8.94	2	2	302	33.1369	8.76318
D0UZP9	Core gene UL12 family protein OS=Human herpesvirus 8 GN=ORF37 PE=4 SV=1 - [D0UZP9_HHV8]	0	5.83669e+06					8.31673	8.02	2	2	486	55.0707	7.62061
O60762	Dolichol-phosphate mannosyltransferase subunit 1 OS=Homo sapiens GN=DPM1 PE=1 SV=1 - [DPM1_HUMAN]	1.1753e+07	7.9914e+06	4.59912	8.46	2	2	10.2016	19.62	4	5	260	29.6158	9.56885
O75955	Flotillin-1 OS=Homo sapiens GN=FLOT1 PE=1 SV=3 - [FLOT1_HUMAN]	3.90688e+06	1.60192e+06	6.30226	6.79	2	2	5.07877	6.32	2	3	427	47.3256	7.48877
Q86UE4	Protein LYRIC OS=Homo sapiens GN=MTDH PE=1 SV=2 - [LYRIC_HUMAN]	4.56645e+06	0	6.92251	4.64	2	2					582	63.7988	9.31982
Q09161	Nuclear cap-binding protein subunit 1 OS=Homo sapiens GN=NCBP1 PE=1 SV=1 - [NCBP1_HUMAN]	4.52298e+06	2.33589e+06	4.57112	2.78	2	2		0			790	91.7805	6.43018
Q9UDW1	Cytochrome b-c1 complex subunit 9 OS=Homo sapiens GN=UQCR10 PE=1 SV=3 - [QCR9_HUMAN]	1.8699e+07	2.63841e+07	4.92097	38.1	2	2		0			63	7.30383	9.46631
P46783	40S ribosomal protein S10 OS=Homo sapiens GN=RPS10 PE=1 SV=1 - [RS10_HUMAN]	2.01875e+07	1.98831e+07	5.70054	13.94	2	2	10.922	13.94	2	4	165	18.8859	10.1548
P23526	Adenosylhomocysteinase OS=Homo sapiens GN=AHCY PE=1 SV=4 - [SAHH_HUMAN]	4.35241e+06	6.21218e+06	2.35681	6.02	2	2	2.22562	7.87	3	4	432	47.6852	6.34131
Q15459	Splicing factor 3A subunit 1 OS=Homo sapiens GN=SF3A1 PE=1 SV=1 - [SF3A1_HUMAN]	4.26353e+06	4.35542e+06	6.53926	3.53	2	2		0			793	88.8305	5.22412
P49458	Signal recognition particle 9 kDa protein OS=Homo sapiens GN=SRP9 PE=1 SV=2 - [SRP09_HUMAN]	4.68013e+07	4.16736e+07	3.77389	22.09	2	2	3.74051	22.09	2	2	86	10.1051	7.97217
A0A024R7W5	YTH domain family, member 3, isoform CRA_a OS=Homo sapiens GN=YTHDF3 PE=1 SV=1 - [A0A024R7W5_HUMAN]	5.18834e+06	5.006e+08	5.14779	4.31	2	2	132.154	37.45	18	46	534	58.2752	9.23193
Q6PJT4	MSN protein (Fragment) OS=Homo sapiens GN=MSN PE=2 SV=1 - [Q6PJT4_HUMAN]	2.98094e+06	6.05105e+06	4.58729	10.03	2	2		0			329	38.8024	9.34912
A0A024R3J7	HCG2032701, isoform CRA_a OS=Homo sapiens GN=hCG_2032701 PE=4 SV=1 - [A0A024R3J7_HUMAN]	3.45943e+06	4.25505e+06	0	3.41	2	2		0			703	80.3757	7.81104
Q68CN2	Putative uncharacterized protein DKFZp762C1015 (Fragment) OS=Homo sapiens GN=DKFZp762C1015 PE=2 SV=1 - [Q68CN2_HUMAN]	3.9329e+06	0	0	3.4	2	2					706	81.6801	5.41455
J3QSB5	60S ribosomal protein L36 OS=Homo sapiens GN=RPL36 PE=1 SV=1 - [J3QSB5_HUMAN]	2.07286e+07	2.2358e+07	2.56223	20.21	2	2		0			94	10.7819	11.605
Q96HX3	Dolichyl-diphosphooligosaccharide--protein glycosyltransferase subunit 1 (Fragment) OS=Homo sapiens PE=2 SV=1 - [Q96HX3_HUMAN]	1.40244e+06	3.42813e+06	5.07023	3.7	2	2	7.72778	6.69	3	3	568	64.5417	6.55127
B0QZK4	Heterochromatin protein 1-binding protein 3 (Fragment) OS=Homo sapiens GN=HP1BP3 PE=1 SV=1 - [B0QZK4_HUMAN]	3.89261e+06	3.49784e+06	2.56024	7.91	2	2		0			253	28.4974	9.87646
F5H1S8	Malectin (Fragment) OS=Homo sapiens GN=MLEC PE=1 SV=1 - [F5H1S8_HUMAN]	2.21698e+06	3.46616e+06	3.73555	13.01	2	2		0			146	16.7186	5.56689
Q8TAS0	ATP synthase subunit gamma (Fragment) OS=Homo sapiens PE=2 SV=1 - [Q8TAS0_HUMAN]	6.22775e+06	4.667e+06	5.70618	7.9	2	2	9.11217	12.37	3	4	291	32.2269	9.11475
Q6RGG0	P40 (Fragment) OS=Homo sapiens PE=2 SV=1 - [Q6RGG0_HUMAN]	4.03789e+06	0	3.41257	18.4	2	2					125	14.623	10.4331
H7C036	DIS3-like exonuclease 2 (Fragment) OS=Homo sapiens GN=DIS3L2 PE=1 SV=1 - [H7C036_HUMAN]	5.29872e+06	0	4.45763	9.18	2	2					196	21.9204	8.86572
B4DJI1	L-lactate dehydrogenase OS=Homo sapiens PE=2 SV=1 - [B4DJI1_HUMAN]	3.2577e+06	4.62682e+06	2.89403	7.54	2	2	4.58947	10.16	3	3	305	33.5717	8.45557
H0YMM1	Annexin (Fragment) OS=Homo sapiens GN=ANXA2 PE=1 SV=1 - [H0YMM1_HUMAN]	3.69202e+06	8.5281e+06	5.84827	16.11	2	2	10.7654	30.2	4	4	149	16.4485	5.90967
A0PJ87	RSL1D1 protein (Fragment) OS=Homo sapiens GN=RSL1D1 PE=2 SV=1 - [A0PJ87_HUMAN]	4.17713e+06	0	3.68079	7.47	2	2					308	35.0932	10.0815
B4E3M6	cDNA FLJ55446, highly similar to Superkiller viralicidic activity 2-like 2 (EC 3.6.1.-) OS=Homo sapiens PE=2 SV=1 - [B4E3M6_HUMAN]	4.41524e+06	0	3.92315	2.23	2	2		0			941	106.688	7.13721
A0A087WVZ9	DNA-directed RNA polymerases I, II, and III subunit RPABC1 OS=Homo sapiens GN=POLR2E PE=1 SV=1 - [A0A087WVZ9_HUMAN]	2.9066e+06	2.55286e+06	5.68969	14.13	2	2	9.45055	14.13	2	3	184	21.4461	7.44482
B0AZV0	cDNA, FLJ79540, highly similar to Serine-threonine kinase receptor-associatedprotein OS=Homo sapiens PE=2 SV=1 - [B0AZV0_HUMAN]	1.95593e+06	3.36445e+06	3.36048	11.72	2	2	2.58715	11.72	2	2	256	28.4881	4.90674
J3QLE5	Small nuclear ribonucleoprotein-associated protein N (Fragment) OS=Homo sapiens GN=SNRPN PE=4 SV=1 - [J3QLE5_HUMAN]	1.31037e+07	9.38452e+06	4.06537	8.88	2	2		0			169	17.5353	9.99365
C9JQN7	Eukaryotic translation initiation factor 3 subunit B (Fragment) OS=Homo sapiens GN=EIF3B PE=1 SV=1 - [C9JQN7_HUMAN]	2.48987e+06	0	4.21435	16.99	2	2					153	18.0659	5.56689
Q5QPM0	RNA-binding protein Raly (Fragment) OS=Homo sapiens GN=RALY PE=1 SV=5 - [Q5QPM0_HUMAN]	4.8435e+06	6.31634e+06	4.11916	10.47	2	2	4.299	10.47	2	2	172	18.7061	10.0229
H0YH88	Nucleosome assembly protein 1-like 1 (Fragment) OS=Homo sapiens GN=NAP1L1 PE=1 SV=1 - [H0YH88_HUMAN]	2.40671e+07	6411954	2.70904	16.38	2	2		0			177	21.0635	4.83057
H0YBR2	Epithelial-splicing regulatory protein 1 (Fragment) OS=Homo sapiens GN=ESRP1 PE=1 SV=1 - [H0YBR2_HUMAN]	4.8284e+08	6.74296e+07	0	2.39	2	2		0			502	56.1091	8.22119
H0YAF8	Guanine nucleotide-binding protein subunit beta-2-like 1 (Fragment) OS=Homo sapiens GN=GNB2L1 PE=1 SV=1 - [H0YAF8_HUMAN]	1.33212e+06	0	2.40394	10.1	2	2					198	22.03	6.32861
E7ET15	U2 snRNP-associated SURP motif-containing protein OS=Homo sapiens GN=U2SURP PE=1 SV=1 - [E7ET15_HUMAN]	8.69872e+06	1.17298e+07	2.32185	2.04	2	2	4.92422	2.82	2	3	1028	118.175	8.54346
Q9BTQ7	Similar to ribosomal protein L23 (Fragment) OS=Homo sapiens PE=2 SV=1 - [Q9BTQ7_HUMAN]	7.56995e+07	5.79986e+07	6.42153	20.9	2	2	5.26181	26.87	3	3	134	14.1407	10.2573
Q59F34	Ribosomal protein L28 variant (Fragment) OS=Homo sapiens PE=2 SV=1 - [Q59F34_HUMAN]	4.0685e+07	2.45676e+07	3.55751	20	2	2	4.14501	27.37	3	3	95	10.6936	10.4185
B5BUB5	Autoantigen La (Fragment) OS=Homo sapiens GN=SSB PE=2 SV=1 - [B5BUB5_HUMAN]	4.73646e+06	0	2.67576	3.92	2	2					408	46.8382	7.12256
Q8N4C5	DNAJC10 protein OS=Homo sapiens GN=DNAJC10 PE=2 SV=1 - [Q8N4C5_HUMAN]	3.30497e+06	6.45828e+06	5.78224	26.92	2	2	4.14267	24.36	2	3	78	8.97973	9.71533
Q7Z3K9	Putative uncharacterized protein DKFZp781L0540 (Fragment) OS=Homo sapiens GN=DKFZp781L0540 PE=1 SV=1 - [Q7Z3K9_HUMAN]	4.24935e+06	2.94597e+06	4.92313	2.38	2	2		0			799	89.9667	5.64307
B4DT65	cDNA FLJ58619, highly similar to YTH domain protein 1 OS=Homo sapiens PE=2 SV=1 - [B4DT65_HUMAN]	5.18834e+06	5.006e+08	5.14779	4.52	2	2	93.5496	42.24	17	32	509	55.3103	9.01221
E5KNV8	DNA polymerase subunit gamma-1 OS=Homo sapiens PE=3 SV=1 - [E5KNV8_HUMAN]	3.28512e+06	0	3.82483	2.99	2	2					1239	139.503	6.90283
Q96ME4	cDNA FLJ32471 fis, clone SKNMC2000322, highly similar to Peptidyl-tRNA hydrolase 2, mitochondrial (EC 3.1.1.29) OS=Homo sapiens PE=2 SV=2 - [Q96ME4_HUMAN]	5.89524e+06	6.53852e+06	2.17336	18.44	2	2	2.37698	18.44	2	2	179	19.151	8.73389
B3KQJ0	cDNA FLJ90530 fis, clone NT2RP4002187, highly similar to Homo sapiens hydroxysteroid (17-beta) dehydrogenase 12 (HSD17B12), mRNA OS=Homo sapiens PE=2 SV=1 - [B3KQJ0_HUMAN]	4.33741e+06	0	4.79306	14.1	2	2					312	34.2881	9.26123
Q5RLJ0	CLE OS=Homo sapiens PE=2 SV=1 - [Q5RLJ0_HUMAN]	3.88619e+06	4.50123e+06	4.16904	6.97	2	2		0			244	27.9516	6.44287
B7Z1V7	cDNA FLJ51811, highly similar to Stress-70 protein, mitochondrial OS=Homo sapiens PE=2 SV=1 - [B7Z1V7_HUMAN]	3.84966e+06	0	5.27998	6.86	2	2					437	47.3326	6.60986
A0A0C4DGZ0	DNA-directed RNA polymerase OS=Homo sapiens GN=POLR2A PE=1 SV=1 - [A0A0C4DGZ0_HUMAN]	2.52382e+06	5.55503e+06	4.35446	1.88	2	2		0			1970	217.069	7.37158
A0A0A0MSM0	Heat shock protein 105 kDa OS=Homo sapiens GN=HSPH1 PE=1 SV=1 - [A0A0A0MSM0_HUMAN]	3.43242e+06	1.415e+06	2.38004	2.94	2	2		0			782	88.7857	5.60498
P55769	NHP2-like protein 1 OS=Homo sapiens GN=NHP2L1 PE=1 SV=3 - [NH2L1_HUMAN]	4.21507e+06	3.49079e+06	9.64122	18.75	2	3	5.58478	18.75	2	2	128	14.1646	8.45557
P25398	40S ribosomal protein S12 OS=Homo sapiens GN=RPS12 PE=1 SV=3 - [RS12_HUMAN]	1.14874e+07	9210261	6.71952	24.24	3	3	6.2998	24.24	3	3	132	14.5055	7.21045
P62316	Small nuclear ribonucleoprotein Sm D2 OS=Homo sapiens GN=SNRPD2 PE=1 SV=1 - [SMD2_HUMAN]	8.84837e+06	1.56427e+07	5.97511	16.1	2	3		0			118	13.5182	9.90576
P81605	Dermcidin OS=Homo sapiens GN=DCD PE=1 SV=2 - [DCD_HUMAN]	1.24831e+07	2.0067e+07	7.05448	20	2	3	4.94592	20	2	2	110	11.2768	6.53662
P35606	Coatomer subunit beta' OS=Homo sapiens GN=COPB2 PE=1 SV=2 - [COPB2_HUMAN]	2.53956e+06	6.4188e+06	11.69	3.75	2	3		0			906	102.422	5.2749
Q5CZC0	Fibrous sheath-interacting protein 2 OS=Homo sapiens GN=FSIP2 PE=2 SV=4 - [FSIP2_HUMAN]	1.35564e+08	2.50712e+07	0	0.36	2	3		0			6907	780.119	6.7124
Q9P035	Very-long-chain (3R)-3-hydroxyacyl-CoA dehydratase 3 OS=Homo sapiens GN=HACD3 PE=1 SV=2 - [HACD3_HUMAN]	5.63097e+06	3.41471e+06	9.02456	9.67	2	3		0			362	43.1316	8.93896
P09382	Galectin-1 OS=Homo sapiens GN=LGALS1 PE=1 SV=2 - [LEG1_HUMAN]	8.44929e+06	1.0146e+07	3.36073	20.74	3	3	3.88354	20.74	3	3	135	14.7062	5.50342
P61626	Lysozyme C OS=Homo sapiens GN=LYZ PE=1 SV=1 - [LYSC_HUMAN]	1.24447e+07	2.14994e+08	6.32478	31.08	3	3	16.5336	44.59	5	6	148	16.5263	9.15869
Q6IN84	rRNA methyltransferase 1, mitochondrial OS=Homo sapiens GN=MRM1 PE=1 SV=1 - [MRM1_HUMAN]	4.81473e+06	5.25262e+07	12.8395	9.63	2	3	33.4128	30.59	7	12	353	38.614	7.94287
Q96PV4	Paraneoplastic antigen-like protein 5 OS=Homo sapiens GN=PNMA5 PE=1 SV=2 - [PNMA5_HUMAN]	2.61298e+06	3.42702e+06	7.36906	7.59	3	3		0			448	49.9025	6.72705
P62304	Small nuclear ribonucleoprotein E OS=Homo sapiens GN=SNRPE PE=1 SV=1 - [RUXE_HUMAN]	7.78986e+06	6.83293e+06	4.47381	25	2	3		0			92	10.7966	9.43701
B4DUR8	T-complex protein 1 subunit gamma OS=Homo sapiens GN=CCT3 PE=1 SV=1 - [B4DUR8_HUMAN]	4.8553e+06	5.06246e+06	7.57228	7	3	3		0			500	55.6387	5.64307
A0A024R1X8	Junction plakoglobin, isoform CRA_a OS=Homo sapiens GN=JUP PE=4 SV=1 - [A0A024R1X8_HUMAN]	2.9176e+06	6.47541e+06	6.6192	5.77	3	3	12.7157	11.01	6	6	745	81.6748	6.13818
Q8TBT6	Putative uncharacterized protein (Fragment) OS=Homo sapiens PE=2 SV=1 - [Q8TBT6_HUMAN]	8.1007e+06	9.78276e+06	6.46574	11.43	2	3	7.97642	11.43	2	3	315	34.4675	8.86572
J3QR09	Ribosomal protein L19 OS=Homo sapiens GN=RPL19 PE=1 SV=1 - [J3QR09_HUMAN]	4.47256e+07	3.25313e+07	8.24731	16.58	3	3	8.33354	17.1	3	3	193	23.1201	11.4731
D3YTB1	60S ribosomal protein L32 (Fragment) OS=Homo sapiens GN=RPL32 PE=1 SV=1 - [D3YTB1_HUMAN]	1.0428e+07	6.95543e+06	6.4036	20.3	2	3		0			133	15.6067	11.4438
E9PCY5	DNA topoisomerase 2 (Fragment) OS=Homo sapiens GN=TOP2B PE=1 SV=1 - [E9PCY5_HUMAN]	3.02832e+06	0	4.43088	3.57	3	3					1150	130.398	8.47021
J3KT73	60S ribosomal protein L38 OS=Homo sapiens GN=RPL38 PE=1 SV=1 - [J3KT73_HUMAN]	1.78438e+07	1.80198e+07	8.63637	37.5	3	3	8.3823	37.5	4	4	64	7.56027	9.99365
B4DQD9	cDNA FLJ61154, highly similar to Replication protein A 32 kDa subunit OS=Homo sapiens PE=2 SV=1 - [B4DQD9_HUMAN]	5.92765e+06	0	6.86879	17.05	2	3					264	28.5251	6.34131
Q4LE79	DSP variant protein (Fragment) OS=Homo sapiens GN=DSP variant protein PE=2 SV=1 - [Q4LE79_HUMAN]	4.25719e+06	6.86263e+06	6.37978	1.21	3	3	18.1178	3.06	6	7	2319	265.029	7.34229
E7EWK3	ATP-dependent RNA helicase DHX36 (Fragment) OS=Homo sapiens GN=DHX36 PE=1 SV=1 - [E7EWK3_HUMAN]	5.24466e+06	3.85848e+06	8.87257	5.77	3	3	3.14357	3.64	2	2	797	91.3732	7.28369
F8VXH9	Poly(rC)-binding protein 2 (Fragment) OS=Homo sapiens GN=PCBP2 PE=1 SV=1 - [F8VXH9_HUMAN]	7.881e+06	1.09464e+07	6.35834	25.62	3	3		0			160	16.9859	7.69385
B4DZC0	cDNA FLJ51771, highly similar to SWI/SNF-related matrix-associatedactin-dependent regulator of chromatin subfamily A member5 (EC 3.6.1.-) OS=Homo sapiens PE=2 SV=1 - [B4DZC0_HUMAN]	2.36935e+06	2.24072e+06	2.00753	1.71	2	3		0			995	116.683	8.33838
M0R0P1	rRNA 2'-O-methyltransferase fibrillarin (Fragment) OS=Homo sapiens GN=FBL PE=1 SV=1 - [M0R0P1_HUMAN]	7.48273e+06	5.73399e+06	0	17.98	3	3	3.29607	12.72	3	3	228	24.5288	10.1108
B3KRE0	cDNA FLJ34086 fis, clone FCBBF3005320, highly similar to Double-stranded RNA-binding protein Staufen homolog 1 OS=Homo sapiens PE=2 SV=1 - [B3KRE0_HUMAN]	3.68024e+06	5.01118e+06	7.81285	10.41	3	3		0			365	39.9759	9.49561
E7EQR6	T-complex protein 1 subunit alpha OS=Homo sapiens GN=TCP1 PE=1 SV=1 - [E7EQR6_HUMAN]	4.2806e+06	4259817	5.77769	4.99	2	3	4.31383	5.49	2	3	401	43.858	7.7085
A6PW57	Phosphatidylinositol 4-phosphate 5-kinase type-1 alpha OS=Homo sapiens GN=PIP5K1A PE=1 SV=2 - [A6PW57_HUMAN]	3.47363e+06	0	8.94015	6.18	2	3					550	61.2189	8.33838
Q96F88	Processing of 1, ribonuclease P/MRP subunit (S. cerevisiae) OS=Homo sapiens GN=POP1 PE=2 SV=1 - [Q96F88_HUMAN]	4.17077e+06	3.68155e+06	5.18279	4.1	3	3		0			1024	114.608	9.20264
B4E0B8	cDNA FLJ57871, highly similar to Brix domain-containing protein 2 OS=Homo sapiens PE=2 SV=1 - [B4E0B8_HUMAN]	5.98602e+06	0	4.63837	11.3	2	3					177	20.4386	9.78857
B4DQ93	cDNA FLJ52996, highly similar to Syntenin-1 OS=Homo sapiens PE=2 SV=1 - [B4DQ93_HUMAN]	4.09156e+06	7.23074e+06	11.469	16.54	2	3	11.5778	16.54	2	3	266	29.1502	7.92822
A0A0A0MRQ5	Peroxiredoxin-1 OS=Homo sapiens GN=PRDX1 PE=1 SV=1 - [A0A0A0MRQ5_HUMAN]	6.47313e+06	8.33991e+06	4.45822	29.9	3	3	6.74425	28.87	3	4	97	10.6695	8.71924
P49207	60S ribosomal protein L34 OS=Homo sapiens GN=RPL34 PE=1 SV=3 - [RL34_HUMAN]	5.81589e+07	5.86702e+07	8.71227	13.68	3	4	5.34442	12.82	2	3	117	13.2845	11.4731
P20290	Transcription factor BTF3 OS=Homo sapiens GN=BTF3 PE=1 SV=1 - [BTF3_HUMAN]	3.64185e+06	1.57963e+07	13.415	14.08	2	4	10.0592	13.59	2	3	206	22.1544	9.37842
P0DMU6	Cancer/testis antigen family 45 member A4 OS=Homo sapiens GN=CT45A4 PE=2 SV=1 - [CT454_HUMAN]	51714058	4.66219e+07	9.7537	16.93	3	4	20.7464	24.87	4	7	189	21.231	9.75928
Q6P158	Putative ATP-dependent RNA helicase DHX57 OS=Homo sapiens GN=DHX57 PE=1 SV=2 - [DHX57_HUMAN]	3.75781e+06	0	6.12684	2.45	3	4					1386	155.507	7.7085
O00148	ATP-dependent RNA helicase DDX39A OS=Homo sapiens GN=DDX39A PE=1 SV=2 - [DX39A_HUMAN]	4.97119e+06	3.58545e+06	9.57785	9.84	4	4	4.91452	4.92	2	2	427	49.098	5.68115
Q8IV48	3'-5' exoribonuclease 1 OS=Homo sapiens GN=ERI1 PE=1 SV=3 - [ERI1_HUMAN]	8.07088e+06	8.56809e+06	10.1305	12.89	4	4	14.3554	9.74	3	5	349	40.0382	6.69775
Q9NZB2	Constitutive coactivator of PPAR-gamma-like protein 1 OS=Homo sapiens GN=FAM120A PE=1 SV=2 - [F120A_HUMAN]	1.99664e+06	1.66951e+06	10.7426	5.37	4	4		0			1118	121.811	8.88037
P46087	Probable 28S rRNA (cytosine(4447)-C(5))-methyltransferase OS=Homo sapiens GN=NOP2 PE=1 SV=2 - [NOP2_HUMAN]	5.2488e+06	4.45861e+06	6.58457	5.91	4	4		0			812	89.2471	9.23193
P11388	DNA topoisomerase 2-alpha OS=Homo sapiens GN=TOP2A PE=1 SV=3 - [TOP2A_HUMAN]	4.06675e+06	0	8.74673	2.02	3	4		0			1531	174.276	8.71924
C9J4Z3	60S ribosomal protein L37a OS=Homo sapiens GN=RPL37A PE=1 SV=1 - [C9J4Z3_HUMAN]	2.76636e+07	1.80736e+07	12.4614	38.24	2	4	19.7675	38.24	2	6	68	7.61894	10.0083
B3KRK2	DEAD (Asp-Glu-Ala-Asp) box polypeptide 41, isoform CRA_a OS=Homo sapiens GN=DDX41 PE=2 SV=1 - [B3KRK2_HUMAN]	5.87911e+06	9.60673e+06	10.7319	8.67	4	4	9.518	10.89	5	5	496	55.3737	8.17725
A0A024R3R5	Lamin B receptor, isoform CRA_a OS=Homo sapiens GN=LBR PE=4 SV=1 - [A0A024R3R5_HUMAN]	4.57746e+06	6.02685e+06	7.69672	3.58	2	4		0			615	70.685	9.36377
X5D9D6	Tuberous sclerosis 2 isoform D (Fragment) OS=Homo sapiens GN=TSC2 PE=2 SV=1 - [X5D9D6_HUMAN]	3.67432e+06	0	0	1.9	2	4					1740	193.155	7.06396
F8WE65	Peptidyl-prolyl cis-trans isomerase OS=Homo sapiens GN=PPIA PE=1 SV=1 - [F8WE65_HUMAN]	6.37917e+06	6.06994e+06	4.77584	20	3	4		0			120	13.0133	6.771
B7Z2F4	T-complex protein 1 subunit delta OS=Homo sapiens PE=2 SV=1 - [B7Z2F4_HUMAN]	2.63346e+06	0	7.54645	5.4	2	4					389	42.2726	7.60596
J3QLI9	Small nuclear ribonucleoprotein Sm D1 OS=Homo sapiens GN=SNRPD1 PE=1 SV=1 - [J3QLI9_HUMAN]	3.03424e+07	4.83805e+07	11.0745	17.33	2	4		0			75	8.38771	11.8394
Q0QEN7	ATP synthase subunit beta (Fragment) OS=Homo sapiens GN=ATP5B PE=2 SV=1 - [Q0QEN7_HUMAN]	4.60206e+06	5.63504e+06	7.33132	9.89	3	4	2.0597	5.84	2	3	445	48.083	5.07178
Q53GR7	Solute carrier family 25, member 13 (Citrin) variant (Fragment) OS=Homo sapiens PE=2 SV=1 - [Q53GR7_HUMAN]	4.55481e+06	7.2171e+06	9.24127	5.19	3	4		0			675	74.0696	8.38232
B3KSC3	cDNA FLJ35987 fis, clone TESTI2014269, highly similar to D-3-phosphoglycerate dehydrogenase (EC 1.1.1.95) OS=Homo sapiens PE=2 SV=1 - [B3KSC3_HUMAN]	1.61749e+06	2.52349e+06	7.93018	9.62	4	4		0			499	52.9794	7.12256
E5RJM0	Cytoplasmic polyadenylation element-binding protein 4 OS=Homo sapiens GN=CPEB4 PE=1 SV=1 - [E5RJM0_HUMAN]	5.72282e+06	5.89607e+06	9.65968	7.51	4	4	10.0915	7.51	4	6	639	69.7263	6.87354
H0Y4R1	Inosine-5'-monophosphate dehydrogenase 2 (Fragment) OS=Homo sapiens GN=IMPDH2 PE=1 SV=1 - [H0Y4R1_HUMAN]	5.36875e+06	6.16361e+06	5.57017	12.98	4	4		0			470	51.0352	8.17725
A8K9K4	cDNA FLJ75504, highly similar to Homo sapiens glucosidase I, mRNA OS=Homo sapiens PE=2 SV=1 - [A8K9K4_HUMAN]	5.67648e+06	5.71447e+06	12.6201	8.54	3	4	8.99139	8.54	3	3	562	62.2003	7.10791
B7Z8Y3	cDNA FLJ61696, highly similar to Double-stranded RNA-specific adenosine deaminase (EC 3.5.4.-) OS=Homo sapiens PE=2 SV=1 - [B7Z8Y3_HUMAN]	3.86372e+06	2.77327e+06	12.0952	5.88	4	4		0			970	106.949	7.86963
B4E0B9	cDNA FLJ54526, highly similar to 5'-3' exoribonuclease 2 (EC 3.1.11.-) OS=Homo sapiens PE=2 SV=1 - [B4E0B9_HUMAN]	6.25289e+06	4.2233e+06	9.30827	4.12	3	4		0			874	99.8881	8.01611
A8KAH1	cDNA FLJ75839, highly similar to Homo sapiens phosphatidylserine synthase 1 (PTDSS1), mRNA OS=Homo sapiens PE=2 SV=1 - [A8KAH1_HUMAN]	8.39273e+06	4.55289e+06	9.04697	7.4	3	4		0			473	55.431	8.38232
E5KS22	Mitochondrial DNA polymerase subunit gamma-2 OS=Homo sapiens PE=4 SV=1 - [E5KS22_HUMAN]	3.93684e+06	0	2.07692	6.6	4	4					485	54.9062	8.35303
D0UZL5	ORF10 OS=Human herpesvirus 8 GN=ORF10 PE=4 SV=1 - [D0UZL5_HHV8]	5.86524e+06	4.56494e+06	1.70597	7.66	3	4	2.53185	9.09	3	4	418	46.0803	7.43018
P62854	40S ribosomal protein S26 OS=Homo sapiens GN=RPS26 PE=1 SV=3 - [RS26_HUMAN]	7.58848e+07	5.94735e+07	15.0404	44.35	4	5	5.01658	33.91	3	4	115	13.0071	11.0044
P27348	14-3-3 protein theta OS=Homo sapiens GN=YWHAQ PE=1 SV=1 - [1433T_HUMAN]	8.30498e+06	1.10518e+07	15.3835	28.57	5	5	11.3798	20.82	4	4	245	27.7468	4.77979
Q86YZ3	Hornerin OS=Homo sapiens GN=HRNR PE=1 SV=2 - [HORN_HUMAN]	6.23002e+06	3.52068e+06	15.1225	4.49	5	5	7.62077	2	3	3	2850	282.228	10.0376
P23368	NAD-dependent malic enzyme, mitochondrial OS=Homo sapiens GN=ME2 PE=1 SV=1 - [MAOM_HUMAN]	4.50628e+06	0	11.5669	8.22	4	5					584	65.4018	7.60596
P49756	RNA-binding protein 25 OS=Homo sapiens GN=RBM25 PE=1 SV=3 - [RBM25_HUMAN]	7.00194e+06	9.14203e+06	6.10832	5.46	4	5	15.3118	7.12	5	7	843	100.124	6.31592
P27694	Replication protein A 70 kDa DNA-binding subunit OS=Homo sapiens GN=RPA1 PE=1 SV=2 - [RFA1_HUMAN]	8.94432e+06	8.97038e+06	15.0975	11.04	4	5	6.87125	5.19	2	2	616	68.0953	7.21045
P35268	60S ribosomal protein L22 OS=Homo sapiens GN=RPL22 PE=1 SV=2 - [RL22_HUMAN]	9.3591e+07	8.55552e+07	22.9029	28.91	2	5	7.35349	28.91	2	2	128	14.7778	9.18799
P18077	60S ribosomal protein L35a OS=Homo sapiens GN=RPL35A PE=1 SV=2 - [RL35A_HUMAN]	5.80298e+07	5.13557e+07	6.48262	27.27	4	5		0			110	12.5298	11.063
Q13151	Heterogeneous nuclear ribonucleoprotein A0 OS=Homo sapiens GN=HNRNPA0 PE=1 SV=1 - [ROA0_HUMAN]	5.50407e+07	1.20046e+08	7.20119	13.77	3	5	4.14539	13.77	3	5	305	30.8218	9.29053
P08579	U2 small nuclear ribonucleoprotein B'' OS=Homo sapiens GN=SNRPB2 PE=1 SV=1 - [RU2B_HUMAN]	1.35723e+08	2.41238e+08	13.1045	23.11	4	5		0			225	25.4701	9.71533
P05109	Protein S100-A8 OS=Homo sapiens GN=S100A8 PE=1 SV=1 - [S10A8_HUMAN]	1.17497e+07	1.18598e+08	10.3953	23.66	2	5	27.2459	31.18	3	11	93	10.8276	7.03467
P78362	SRSF protein kinase 2 OS=Homo sapiens GN=SRPK2 PE=1 SV=3 - [SRPK2_HUMAN]	4.20511e+06	6.40958e+06	14.9136	6.83	4	5		0			688	77.4782	4.97021
B5BU38	Annexin OS=Homo sapiens GN=ANXA1 PE=2 SV=1 - [B5BU38_HUMAN]	4.95119e+06	1.35283e+07	15.5626	18.5	4	5	30.9539	30.35	7	11	346	38.656	7.02002
A0A024R609	Pyruvate kinase OS=Homo sapiens GN=PKM2 PE=3 SV=1 - [A0A024R609_HUMAN]	7.06532e+06	6.50622e+06	13.3555	17.97	4	5	8.95738	17.68	4	5	345	37.5343	6.39209
Q4ZG72	Putative uncharacterized protein DDX18 (Fragment) OS=Homo sapiens GN=DDX18 PE=3 SV=1 - [Q4ZG72_HUMAN]	5.79827e+06	0	8.55038	9.52	4	5					546	61.5561	9.02686
B4E2Z8	cDNA FLJ61206, highly similar to Homo sapiens multiple substrate lipid kinase (MULK), mRNA OS=Homo sapiens PE=2 SV=1 - [B4E2Z8_HUMAN]	3.45686e+06	5.42257e+06	16.4649	14.21	4	5	11.0188	12.94	4	5	394	43.7576	6.34131
S4R3G0	Serine/arginine-rich-splicing factor 9 OS=Homo sapiens GN=SRSF9 PE=1 SV=1 - [S4R3G0_HUMAN]	1.25087e+07	0	9.02587	21.01	3	5					119	13.7728	8.1333
Q4VB87	EPB41 protein (Fragment) OS=Homo sapiens GN=EPB41 PE=2 SV=1 - [Q4VB87_HUMAN]	8.66944e+06	1.27509e+07	11.9888	3.58	2	5	8.75279	3.58	2	3	615	68.3662	5.90967
H0Y6E7	RNA-binding motif protein, X chromosome (Fragment) OS=Homo sapiens GN=RBMX PE=1 SV=2 - [H0Y6E7_HUMAN]	2.30625e+07	1.75947e+07	14.0119	16.44	4	5	12.0086	11.64	3	5	292	31.8364	9.84717
H0Y2W2	ATPase family AAA domain-containing protein 3A (Fragment) OS=Homo sapiens GN=ATAD3A PE=1 SV=1 - [H0Y2W2_HUMAN]	4.00067e+06	2.91967e+06	10.5065	8.92	5	5	6.63486	5.94	3	3	572	64.3143	9.43701
E9PKW4	Sulfotransferase OS=Homo sapiens GN=SULT1A2 PE=1 SV=1 - [E9PKW4_HUMAN]	8.5291e+06	9.10706e+06	14.0276	15.27	3	5		0			262	29.0404	5.40186
Q5JRI1	Serine/arginine-rich-splicing factor 10 OS=Homo sapiens GN=SRSF10 PE=1 SV=1 - [Q5JRI1_HUMAN]	9.84318e+06	6.02392e+06	14.1182	22.67	3	5	7.08612	22.67	3	4	172	20.9005	10.4771
B4DWX6	cDNA FLJ53936, highly similar to Medium-chain specific acyl-CoA dehydrogenase, mitochondrial (EC 1.3.99.3) OS=Homo sapiens PE=2 SV=1 - [B4DWX6_HUMAN]	5.71627e+06	9.22548e+06	5.94283	10.13	4	5	5.85697	10.13	4	4	385	42.4595	6.43018
Q08ES8	Cell growth-inhibiting protein 34 OS=Homo sapiens PE=2 SV=1 - [Q08ES8_HUMAN]	1.44675e+08	1.10983e+08	15.5618	12.99	2	5	12.4615	12.99	2	4	177	20.0816	9.59814
A0A0B4J1Z1	Serine/arginine-rich-splicing factor 7 OS=Homo sapiens GN=SRSF7 PE=1 SV=1 - [A0A0B4J1Z1_HUMAN]	9.57381e+07	1.06738e+08	10.5956	25.55	3	5	10.0305	25.55	3	5	137	15.7528	9.80322
A0A0C4DG68	Pumilio homolog 2 (Fragment) OS=Homo sapiens GN=PUM2 PE=1 SV=1 - [A0A0C4DG68_HUMAN]	1.00292e+07	8.89501e+06	9.28136	5.02	4	5	8.38937	4.79	4	4	876	94.0111	7.41553
E5LBX7	Core gene UL50 family protein OS=Human herpesvirus 8 GN=ORF54 PE=4 SV=1 - [E5LBX7_HHV8]	8.22194e+06	7.26748e+06	15.1925	11.53	3	5	8.2974	6.1	2	4	295	33.167	9.1001
P60866	40S ribosomal protein S20 OS=Homo sapiens GN=RPS20 PE=1 SV=1 - [RS20_HUMAN]	5.54201e+07	4.5679e+07	14.5644	31.93	4	6	13.5138	26.05	3	5	119	13.3643	9.93506
P49411	Elongation factor Tu, mitochondrial OS=Homo sapiens GN=TUFM PE=1 SV=2 - [EFTU_HUMAN]	1.32134e+07	1.31081e+07	13.0112	14.38	5	6	12.5198	6.42	2	4	452	49.5102	7.60596
Q92522	Histone H1x OS=Homo sapiens GN=H1FX PE=1 SV=1 - [H1X_HUMAN]	1.62485e+07	1.04833e+07	12.776	15.49	4	6	1.83798	9.39	2	2	213	22.4735	10.7554
P13674	Prolyl 4-hydroxylase subunit alpha-1 OS=Homo sapiens GN=P4HA1 PE=1 SV=2 - [P4HA1_HUMAN]	9.94829e+06	1.05898e+07	21.7971	12.73	5	6	20.5348	15.36	6	6	534	61.011	6.01123
Q96HS1	Serine/threonine-protein phosphatase PGAM5, mitochondrial OS=Homo sapiens GN=PGAM5 PE=1 SV=2 - [PGAM5_HUMAN]	1.04553e+07	9.9564e+06	11.4194	16.96	4	6	4.6001	12.8	3	3	289	31.9846	8.67529
P46778	60S ribosomal protein L21 OS=Homo sapiens GN=RPL21 PE=1 SV=2 - [RL21_HUMAN]	4.60614e+07	28961180	8.83618	26.25	4	6	11.4124	31.87	4	5	160	18.5531	10.4917
P42766	60S ribosomal protein L35 OS=Homo sapiens GN=RPL35 PE=1 SV=2 - [RL35_HUMAN]	1.22524e+08	8.24438e+07	14.8109	26.02	3	6	12.1154	26.02	3	5	123	14.5426	11.0483
P37108	Signal recognition particle 14 kDa protein OS=Homo sapiens GN=SRP14 PE=1 SV=2 - [SRP14_HUMAN]	2.36669e+07	2.39923e+07	16.5513	25	4	6	9.97052	24.26	3	4	136	14.5608	10.0376
Q6IPH7	RPL14 protein OS=Homo sapiens GN=RPL14 PE=1 SV=1 - [Q6IPH7_HUMAN]	7.63242e+07	5.20505e+07	16.6901	28.64	5	6	15.6119	24.09	4	5	220	23.7722	10.9312
B3KTM6	Ribosomal protein L5, isoform CRA_b OS=Homo sapiens GN=RPL5 PE=2 SV=1 - [B3KTM6_HUMAN]	4.59264e+07	3.64991e+07	19.3398	21.05	4	6	19.0336	27.94	5	7	247	28.0262	9.12939
A0A024RBS1	GCN1 general control of amino-acid synthesis 1-like 1 (Yeast), isoform CRA_b OS=Homo sapiens GN=GCN1L1 PE=4 SV=1 - [A0A024RBS1_HUMAN]	2.54652e+06	1.56742e+06	15.8128	3.37	6	6		0			2432	266.706	6.91748
H0Y720	Trinucleotide repeat-containing gene 6B protein (Fragment) OS=Homo sapiens GN=TNRC6B PE=1 SV=1 - [H0Y720_HUMAN]	4.20891e+06	8.64534e+06	21.1835	7.33	5	6	18.0475	9.49	7	8	1391	148.586	7.26904
Q7Z612	Acidic ribosomal phosphoprotein P1 OS=Homo sapiens PE=2 SV=1 - [Q7Z612_HUMAN]	7.98378e+07	7.41531e+07	26.0758	52.21	2	6	24.1884	52.21	2	6	113	11.3917	4.36084
F8VZJ2	Nascent polypeptide-associated complex subunit alpha OS=Homo sapiens GN=NACA PE=1 SV=1 - [F8VZJ2_HUMAN]	5.46023e+07	6.71317e+07	20.0468	40.44	4	6	20.6336	40.44	4	6	136	15.0068	4.90674
D6RAN4	60S ribosomal protein L9 (Fragment) OS=Homo sapiens GN=RPL9 PE=1 SV=5 - [D6RAN4_HUMAN]	1.53955e+07	1.64135e+07	20.4771	28.57	4	6	12.7478	31.87	4	4	182	20.8614	10.1987
F8WJN3	Cleavage and polyadenylation-specificity factor subunit 6 OS=Homo sapiens GN=CPSF6 PE=1 SV=1 - [F8WJN3_HUMAN]	3.21969e+07	3.85434e+07	11.7442	12.55	5	6	19.7099	16.32	7	10	478	52.2378	6.43018
E7EUT5	Glyceraldehyde-3-phosphate dehydrogenase OS=Homo sapiens GN=GAPDH PE=1 SV=1 - [E7EUT5_HUMAN]	2.19366e+07	3.59126e+07	20.2858	23.08	4	6	31.6186	32.31	5	10	260	27.8531	6.94678
A8K7F6	cDNA FLJ78244, highly similar to Homo sapiens eukaryotic translation initiation factor 4A, isoform 1 (EIF4A1), mRNA OS=Homo sapiens PE=2 SV=1 - [A8K7F6_HUMAN]	1.93446e+07	2.16045e+07	13.1899	15.02	5	6	5.62422	6.4	2	3	406	46.0926	5.47803
E7EQV9	Ribosomal protein L15 (Fragment) OS=Homo sapiens GN=RPL15 PE=1 SV=1 - [E7EQV9_HUMAN]	4.04015e+07	1.92459e+07	12.4471	26.44	4	6	18.0008	26.44	4	6	174	20.4971	11.2827
E7ER27	Peroxisomal multifunctional enzyme type 2 OS=Homo sapiens GN=HSD17B4 PE=1 SV=3 - [E7ER27_HUMAN]	6.24592e+06	7.35283e+06	18.6623	11	4	6	11.7718	14.4	5	5	500	53.8945	6.32861
B4DV94	cDNA FLJ58285, highly similar to Homo sapiens pre-B-cell leukemia transcription factor interacting protein 1 (PBXIP1), mRNA OS=Homo sapiens PE=2 SV=1 - [B4DV94_HUMAN]	5.25974e+06	5.7746e+06	12.187	12.23	5	6	8.60142	9.07	4	4	507	57.555	6.75635
A8K9K8	cDNA FLJ75823, highly similar to Homo sapiens dimethyladenosine transferase (HSA9761), mRNA OS=Homo sapiens PE=2 SV=1 - [A8K9K8_HUMAN]	3.21043e+07	4.30406e+07	16.3971	23.64	6	6	17.4532	29.39	7	7	313	35.215	9.90576
A0A0D9SFB3	ATP-dependent RNA helicase DDX3X OS=Homo sapiens GN=DDX3X PE=1 SV=1 - [A0A0D9SFB3_HUMAN]	1.02128e+07	7.36841e+06	20.928	12.81	6	6	11.744	5.63	3	4	640	70.7961	7.35693
A0A0D9SFL3	RNA-binding protein EWS OS=Homo sapiens GN=EWSR1 PE=1 SV=1 - [A0A0D9SFL3_HUMAN]	2.2903e+07	3.03863e+07	15.5477	8.22	4	6	19.3678	8.22	4	8	584	61.3766	9.12939
Q77Q82	K9 OS=Human herpesvirus 8 GN=vIRF PE=1 SV=1 - [Q77Q82_HHV8]	1.2924e+07	9.27151e+06	9.91885	14.25	5	6	13.8089	14.92	5	6	449	48.4292	7.63525
Q76RF3	Core gene UL34 family protein OS=Human herpesvirus 8 GN=ORF67 PE=4 SV=1 - [Q76RF3_HHV8]	1.03546e+07	9.85539e+06	17.7303	21.4	5	6	13.4907	21.4	5	5	271	29.8291	8.74854
P62266	40S ribosomal protein S23 OS=Homo sapiens GN=RPS23 PE=1 SV=3 - [RS23_HUMAN]	7.98575e+07	6.73629e+07	17.5	34.97	4	7	13.9227	34.97	4	5	143	15.7977	10.4917
P62851	40S ribosomal protein S25 OS=Homo sapiens GN=RPS25 PE=1 SV=1 - [RS25_HUMAN]	1.32193e+08	8.95248e+07	18.2537	24	4	7	16.7728	24	4	7	125	13.7337	10.1108
O75533	Splicing factor 3B subunit 1 OS=Homo sapiens GN=SF3B1 PE=1 SV=3 - [SF3B1_HUMAN]	6.7512e+06	2.74529e+06	18.3287	5.98	6	7	5.371	1.99	2	2	1304	145.738	7.09326
P63104	14-3-3 protein zeta/delta OS=Homo sapiens GN=YWHAZ PE=1 SV=1 - [1433Z_HUMAN]	7.23074e+06	1.06618e+07	26.2854	25.71	5	7	22.6131	25.71	5	6	245	27.7277	4.79248
Q9NRW3	DNA dC->dU-editing enzyme APOBEC-3C OS=Homo sapiens GN=APOBEC3C PE=1 SV=2 - [ABC3C_HUMAN]	1.10182e+07	8.13864e+06	28.94	31.58	4	7	26.3325	31.58	4	7	190	22.811	7.59131
Q92499	ATP-dependent RNA helicase DDX1 OS=Homo sapiens GN=DDX1 PE=1 SV=2 - [DDX1_HUMAN]	5.58511e+06	3.0256e+06	20.3141	9.86	4	7	5.00618	5.95	2	3	740	82.3798	7.2251
P78386	Keratin, type II cuticular Hb5 OS=Homo sapiens GN=KRT85 PE=1 SV=1 - [KRT85_HUMAN]	1.13551e+07	0	12.9117	12.43	7	7					507	55.7665	6.55127
Q15365	Poly(rC)-binding protein 1 OS=Homo sapiens GN=PCBP1 PE=1 SV=2 - [PCBP1_HUMAN]	1.17144e+07	1.4159e+07	16.1866	17.13	5	7	15.8844	17.13	5	6	356	37.4739	7.09326
Q9Y5B9	FACT complex subunit SPT16 OS=Homo sapiens GN=SUPT16H PE=1 SV=1 - [SP16H_HUMAN]	9.10668e+06	2.9262e+06	16.3751	6.21	6	7	6.83388	2.1	2	3	1047	119.838	5.65576
E7ETU5	RNA-binding motif, single-stranded-interacting protein 1 OS=Homo sapiens GN=RBMS1 PE=1 SV=1 - [E7ETU5_HUMAN]	2.31132e+07	28578777	17.7559	9.73	3	7	18.5123	9.73	3	7	370	40.1216	8.11865
D3DUZ3	Interferon, gamma-inducible protein 16, isoform CRA_a OS=Homo sapiens GN=IFI16 PE=4 SV=1 - [D3DUZ3_HUMAN]	4.35444e+06	5.76587e+06	22.7147	9.96	5	7	6.0699	4.23	2	2	733	82.3707	9.31982
G3V576	Heterogeneous nuclear ribonucleoproteins C1/C2 OS=Homo sapiens GN=HNRNPC PE=1 SV=1 - [G3V576_HUMAN]	5.96066e+07	6.40728e+07	19.4995	29	7	7	23.9044	29.44	8	9	231	25.2411	9.81787
E7ETK0	40S ribosomal protein S24 OS=Homo sapiens GN=RPS24 PE=1 SV=1 - [E7ETK0_HUMAN]	4.93022e+07	5.44406e+07	21.6736	29.01	3	7	16.0937	20.61	2	5	131	15.1873	10.8872
Q8TA90	Similar to Elongation factor 2b (Fragment) OS=Homo sapiens PE=2 SV=1 - [Q8TA90_HUMAN]	4.43796e+06	2.73746e+06	23.2414	15.47	5	7	6.39044	4.45	2	2	517	57.4634	6.93213
M0R0F0	40S ribosomal protein S5 (Fragment) OS=Homo sapiens GN=RPS5 PE=1 SV=1 - [M0R0F0_HUMAN]	5.70022e+07	4.7977e+07	28.4458	28	4	7	40.3889	28	4	10	200	22.3768	9.5542
C9JXB8	60S ribosomal protein L24 OS=Homo sapiens GN=RPL24 PE=1 SV=1 - [C9JXB8_HUMAN]	6.72443e+07	4.23668e+07	16.9501	41.32	6	7	12.4031	39.67	5	5	121	14.3598	11.312
Q59H57	Fusion (Involved in t(12;16) in malignant liposarcoma) isoform a variant (Fragment) OS=Homo sapiens PE=2 SV=1 - [Q59H57_HUMAN]	3.71664e+07	6.56363e+07	10.8914	18.33	4	7	36.4398	25	6	13	300	31.9743	9.5249
A8K8K1	cDNA FLJ76936, highly similar to Homo sapiens RNA terminal phosphate cyclase domain 1 (RTCD1), mRNA OS=Homo sapiens PE=2 SV=1 - [A8K8K1_HUMAN]	1.99707e+07	16506802	20.4139	17.49	5	7	13.8049	14.75	4	5	366	39.2954	8.04541
Q02413	Desmoglein-1 OS=Homo sapiens GN=DSG1 PE=1 SV=2 - [DSG1_HUMAN]	9.43408e+06	1.63857e+07	14.5298	7.24	5	8	34.2806	12.2	9	16	1049	113.676	5.03369
P16401	Histone H1.5 OS=Homo sapiens GN=HIST1H1B PE=1 SV=3 - [H15_HUMAN]	7.08145e+07	7.90638e+07	18.5128	15.04	5	8	19.1749	14.6	4	7	226	22.5665	10.9165
P04792	Heat shock protein beta-1 OS=Homo sapiens GN=HSPB1 PE=1 SV=2 - [HSPB1_HUMAN]	4.28865e+07	5.55675e+07	17.6566	38.54	7	8	25.0006	41.95	8	10	205	22.7685	6.40479
O76009	Keratin, type I cuticular Ha3-I OS=Homo sapiens GN=KRT33A PE=2 SV=2 - [KT33A_HUMAN]	1.61844e+07	0	19.1438	22.03	7	8					404	45.9114	4.81787
P26373	60S ribosomal protein L13 OS=Homo sapiens GN=RPL13 PE=1 SV=4 - [RL13_HUMAN]	7.16695e+07	3.80988e+07	18.2045	27.01	6	8	7.71515	15.64	4	6	211	24.2465	11.6489
P39019	40S ribosomal protein S19 OS=Homo sapiens GN=RPS19 PE=1 SV=2 - [RS19_HUMAN]	2.28688e+07	2.22893e+07	18.2202	33.79	6	8	13.7386	33.79	6	6	145	16.0505	10.3159
P09661	U2 small nuclear ribonucleoprotein A' OS=Homo sapiens GN=SNRPA1 PE=1 SV=2 - [RU2A_HUMAN]	1.95219e+07	1.11732e+07	18.0644	28.63	7	8	18.5625	27.06	5	7	255	28.3981	8.6167
Q08945	FACT complex subunit SSRP1 OS=Homo sapiens GN=SSRP1 PE=1 SV=1 - [SSRP1_HUMAN]	8.57167e+06	8.19529e+06	18.5215	13.12	7	8	10.0721	6.21	4	4	709	81.0244	6.87354
G3V203	60S ribosomal protein L18 OS=Homo sapiens GN=RPL18 PE=1 SV=1 - [G3V203_HUMAN]	3.93923e+07	2.27221e+07	15.7616	23.78	4	8	2.31353	10.37	2	3	164	18.7445	11.5903
A0A024RDP4	Paraspeckle component 1, isoform CRA_b OS=Homo sapiens GN=PSPC1 PE=4 SV=1 - [A0A024RDP4_HUMAN]	2.72358e+07	8.74963e+06	22.0824	20.61	6	8		0			393	45.5423	6.58057
B2R959	cDNA, FLJ94229, highly similar to Homo sapiens heterogeneous nuclear ribonucleoprotein L (HNRPL),mRNA OS=Homo sapiens PE=2 SV=1 - [B2R959_HUMAN]	1.29322e+07	1.40673e+07	21.5972	19.18	6	8	12.9346	10.22	5	8	558	60.2112	7.10791
Q2VPJ6	HSP90AA1 protein (Fragment) OS=Homo sapiens GN=HSP90AA1 PE=1 SV=1 - [Q2VPJ6_HUMAN]	2.91837e+07	2.67769e+07	17.5203	12.14	7	8		0			585	68.3288	5.18604
B4DUQ1	cDNA FLJ54552, highly similar to Heterogeneous nuclear ribonucleoprotein K OS=Homo sapiens PE=2 SV=1 - [B4DUQ1_HUMAN]	8.55759e+06	7.68195e+06	31.0017	19.59	5	8	11.1691	13.9	4	4	439	48.4802	5.92236
B4E0E1	cDNA FLJ53442, highly similar to Poly (ADP-ribose) polymerase 1 (EC 2.4.2.30) OS=Homo sapiens PE=2 SV=1 - [B4E0E1_HUMAN]	1.70584e+07	1.32246e+07	21.6161	9.67	8	8	17.0742	7.25	6	6	993	111.056	8.86572
P62917	60S ribosomal protein L8 OS=Homo sapiens GN=RPL8 PE=1 SV=2 - [RL8_HUMAN]	5.95722e+07	4.90194e+07	17.6309	16.73	5	9	21.4712	19.46	5	10	257	28.0073	11.0337
P62277	40S ribosomal protein S13 OS=Homo sapiens GN=RPS13 PE=1 SV=2 - [RS13_HUMAN]	1.75188e+08	1.32891e+08	19.8827	29.14	4	9	12.9025	29.14	4	7	151	17.2117	10.5356
P62753	40S ribosomal protein S6 OS=Homo sapiens GN=RPS6 PE=1 SV=1 - [RS6_HUMAN]	8.16794e+07	5.7134e+07	22.3946	25.7	5	9	16.7569	19.28	5	7	249	28.663	10.8433
Q15717	ELAV-like protein 1 OS=Homo sapiens GN=ELAVL1 PE=1 SV=2 - [ELAV1_HUMAN]	2.0948e+07	5.90737e+06	30.5965	18.71	4	9	12.504	14.42	3	4	326	36.0692	9.17334
P31942	Heterogeneous nuclear ribonucleoprotein H3 OS=Homo sapiens GN=HNRNPH3 PE=1 SV=2 - [HNRH3_HUMAN]	4.45389e+07	6.88882e+07	20.1067	15.61	5	9	29.1786	23.7	7	12	346	36.9031	6.87354
Q9H9L3	Interferon-stimulated 20 kDa exonuclease-like 2 OS=Homo sapiens GN=ISG20L2 PE=1 SV=1 - [I20L2_HUMAN]	1.48302e+07	1.19972e+07	20.5034	9.92	3	9	5.85469	6.52	2	3	353	39.1296	9.93506
Q9H0A0	N-acetyltransferase 10 OS=Homo sapiens GN=NAT10 PE=1 SV=2 - [NAT10_HUMAN]	3.80398e+06	2.07166e+06	25.3652	9.66	8	9	10.1429	4.78	3	3	1025	115.657	8.26514
A0A024RBE8	Solute carrier family 25 (Mitochondrial carrier phosphate carrier), member 3, isoform CRA_a OS=Homo sapiens GN=SLC25A3 PE=3 SV=1 - [A0A024RBE8_HUMAN]	4.84927e+07	4.18538e+07	22.2403	25.21	7	9	34.6157	25.76	7	10	361	39.9326	9.36377
H0YEN5	40S ribosomal protein S2 (Fragment) OS=Homo sapiens GN=RPS2 PE=1 SV=1 - [H0YEN5_HUMAN]	6.12983e+07	4.28055e+07	27.443	32.82	5	9	18.4517	18.46	3	6	195	21.1404	9.83252
A0A087X2I6	Keratin, type I cuticular Ha3-II OS=Homo sapiens GN=KRT33B PE=1 SV=1 - [A0A087X2I6_HUMAN]	2.39215e+08	7.90654e+08	26.8154	20.79	7	9		0			404	46.1035	4.84326
B4DTA2	cDNA FLJ60148, highly similar to Homo sapiens heterogeneous nuclear ribonucleoprotein D-like (HNRPDL), transcript variant 2, mRNA OS=Homo sapiens PE=2 SV=1 - [B4DTA2_HUMAN]	5.39998e+07	4.57758e+07	23.333	18.08	4	9	14.3812	15.13	3	6	271	30.1957	8.71924
P42677	40S ribosomal protein S27 OS=Homo sapiens GN=RPS27 PE=1 SV=3 - [RS27_HUMAN]	2.82684e+07	1.94701e+07	25.1113	39.29	4	10	17.0656	39.29	4	6	84	9.45484	9.45166
P25705	ATP synthase subunit alpha, mitochondrial OS=Homo sapiens GN=ATP5A1 PE=1 SV=1 - [ATPA_HUMAN]	1.11365e+07	1.423e+07	31.4887	17.54	7	10	30.3132	21.16	8	10	553	59.7136	9.12939
P06748	Nucleophosmin OS=Homo sapiens GN=NPM1 PE=1 SV=2 - [NPM_HUMAN]	6.0263e+07	7.26068e+07	23.4731	23.13	6	10	24.4352	23.13	6	10	294	32.5548	4.77979
A8MUD9	60S ribosomal protein L7 OS=Homo sapiens GN=RPL7 PE=1 SV=1 - [A8MUD9_HUMAN]	5.07561e+07	3.41477e+07	20.9007	26.44	6	10	18.3674	26.44	6	8	208	24.4174	10.6675
Q9BQQ5	Ribosomal protein L27a OS=Homo sapiens GN=L27a PE=3 SV=1 - [Q9BQQ5_HUMAN]	1.2606e+08	1.0439e+08	27.4093	38.68	5	10	24.8523	38.68	5	9	106	12.0074	11.4585
H0YA96	Heterogeneous nuclear ribonucleoprotein D0 (Fragment) OS=Homo sapiens GN=HNRNPD PE=1 SV=1 - [H0YA96_HUMAN]	5.33201e+07	4.45573e+07	25.939	31.43	6	10	13.3958	18.57	4	6	210	23.9062	9.5835
Q05CK9	SYNCRIP protein (Fragment) OS=Homo sapiens GN=SYNCRIP PE=2 SV=1 - [Q05CK9_HUMAN]	2.34216e+07	1.18915e+07	26.7782	20.97	9	10	14.6058	12.8	5	7	453	50.6189	6.7124
J3QT54	Cleavage and polyadenylation-specificity factor subunit 7 (Fragment) OS=Homo sapiens GN=CPSF7 PE=1 SV=5 - [J3QT54_HUMAN]	3.58951e+07	5.47918e+07	27.0694	27.32	5	10	29.6699	27.32	5	11	205	22.7624	5.09717
B3KVX6	cDNA FLJ41699 fis, clone HCHON2004776, highly similar to Homo sapiens cytoskeleton-associated protein 4 (CKAP4), mRNA OS=Homo sapiens PE=2 SV=1 - [B3KVX6_HUMAN]	5.95398e+06	3.88138e+06	28.25	17.27	7	10	6.76022	7.68	3	4	521	58.1158	5.24951
P11021	78 kDa glucose-regulated protein OS=Homo sapiens GN=HSPA5 PE=1 SV=2 - [GRP78_HUMAN]	2.12103e+07	1.86786e+07	25.1242	18.96	10	11	32.0871	19.11	9	12	654	72.2884	5.16064
Q6ZN17	Protein lin-28 homolog B OS=Homo sapiens GN=LIN28B PE=1 SV=1 - [LN28B_HUMAN]	2.07129e+07	14636032	33.8861	33.6	5	11	23.6632	19.6	3	7	250	27.0663	8.90967
P05387	60S acidic ribosomal protein P2 OS=Homo sapiens GN=RPLP2 PE=1 SV=1 - [RLA2_HUMAN]	1.096e+08	8.90948e+07	40.2743	69.57	5	11	44.7905	70.43	6	12	115	11.6578	4.53857
P62979	Ubiquitin-40S ribosomal protein S27a OS=Homo sapiens GN=RPS27A PE=1 SV=2 - [RS27A_HUMAN]	6.4407e+07	6.6229e+07	25.1357	46.15	7	11	27.3113	46.15	8	15	156	17.9535	9.64209
B4DT28	Heterogeneous nuclear ribonucleoprotein R OS=Homo sapiens GN=HNRNPR PE=1 SV=1 - [B4DT28_HUMAN]	2.36575e+07	1.31071e+07	17.652	17.41	8	11	23.7814	13.97	6	10	494	55.6837	9.23193
H0YJW7	SRA stem-loop-interacting RNA-binding protein, mitochondrial (Fragment) OS=Homo sapiens GN=SLIRP PE=1 SV=1 - [H0YJW7_HUMAN]	8.48713e+07	1.10257e+07	28.1154	81.58	5	11		0			76	8.68643	9.05615
Q9BSQ6	RPL13A protein (Fragment) OS=Homo sapiens GN=RPL13A PE=2 SV=2 - [Q9BSQ6_HUMAN]	2.31801e+07	1.41561e+07	18.6463	24.38	6	11	2.66964	12.94	3	5	201	23.3603	10.9312
E5RI99	60S ribosomal protein L30 (Fragment) OS=Homo sapiens GN=RPL30 PE=1 SV=1 - [E5RI99_HUMAN]	1.16285e+08	7.71086e+07	34.4852	64.04	6	11	23.8904	57.02	5	8	114	12.6476	9.5542
A0JNT2	KRT83 protein OS=Homo sapiens GN=KRT83 PE=2 SV=1 - [A0JNT2_HUMAN]	1.19699e+07	0	32.7734	26.85	10	11					447	49.6095	5.38916
Q96I24	Far upstream element-binding protein 3 OS=Homo sapiens GN=FUBP3 PE=1 SV=2 - [FUBP3_HUMAN]	1.23696e+07	0	28.6374	27.62	9	12		0			572	61.6022	8.38232
P0DMV8	Heat shock 70 kDa protein 1A OS=Homo sapiens GN=HSPA1A PE=1 SV=1 - [HS71A_HUMAN]	2.87092e+07	3.73405e+07	33.7427	16.22	8	12	30.1671	16.54	8	12	641	70.009	5.65576
O95758	Polypyrimidine tract-binding protein 3 OS=Homo sapiens GN=PTBP3 PE=1 SV=2 - [PTBP3_HUMAN]	3.36134e+07	1.15755e+07	23.4589	17.75	9	12		0			552	59.6521	9.0415
P53999	Activated RNA polymerase II transcriptional coactivator p15 OS=Homo sapiens GN=SUB1 PE=1 SV=3 - [TCP4_HUMAN]	1.90256e+08	1.57811e+08	33.4658	46.46	6	12	23.9906	39.37	5	8	127	14.3864	9.59814
B3KX19	cDNA FLJ44500 fis, clone UTERU3000828, highly similar to 116 kDa U5 small nuclear ribonucleoprotein component OS=Homo sapiens PE=2 SV=1 - [B3KX19_HUMAN]	1.00254e+07	7.32308e+06	32.6357	13.93	10	12	15.4004	6.03	5	7	962	108.142	4.99561
H7BXY3	Putative ATP-dependent RNA helicase DHX30 OS=Homo sapiens GN=DHX30 PE=1 SV=1 - [H7BXY3_HUMAN]	5.02039e+06	2.45602e+06	27.0332	10.81	9	12	6.73341	3.77	3	3	1166	130.469	8.55811
Q5M7Z9	TARS protein (Fragment) OS=Homo sapiens GN=TARS PE=2 SV=1 - [Q5M7Z9_HUMAN]	1.43499e+07	1.39358e+07	30.2432	20.38	11	12	33.4583	11.73	7	12	682	78.5554	6.88818
F8W7C6	60S ribosomal protein L10 OS=Homo sapiens GN=RPL10 PE=1 SV=2 - [F8W7C6_HUMAN]	5.05595e+07	3.16487e+07	25.7072	36.2	7	12	13.8552	24.54	5	9	163	18.5527	9.94971
B2R4D8	60S ribosomal protein L27 OS=Homo sapiens PE=2 SV=1 - [B2R4D8_HUMAN]	1.01787e+08	7.23995e+07	19.1958	46.32	6	12	18.985	46.32	6	10	136	15.7597	10.5649
A8K525	cDNA FLJ76817, highly similar to Homo sapiens non-POU domain containing, octamer-binding (NONO), mRNA OS=Homo sapiens PE=2 SV=1 - [A8K525_HUMAN]	1.33865e+08	3.96759e+07	28.0054	16.14	7	12		0			471	54.2534	9.20264
O92597	K8 alpha OS=Human herpesvirus 8 GN=k8 PE=2 SV=1 - [O92597_HHV8]	3.05315e+07	3.35704e+07	25.3767	17.72	5	12	10.6654	18.57	4	8	237	26.253	7.10791
P68431	Histone H3.1 OS=Homo sapiens GN=HIST1H3A PE=1 SV=2 - [H31_HUMAN]	1.95851e+09	1.93113e+09	35.0343	44.12	6	13		0			136	15.3945	11.1216
P16403	Histone H1.2 OS=Homo sapiens GN=HIST1H1C PE=1 SV=2 - [H12_HUMAN]	4.27195e+08	3.78364e+08	37.9961	17.84	7	13	27.5637	15.96	5	9	213	21.3517	10.9312
P11498	Pyruvate carboxylase, mitochondrial OS=Homo sapiens GN=PC PE=1 SV=2 - [PYC_HUMAN]	1.35269e+07	2.00273e+07	29.4197	9	7	13	37.0816	12.22	8	14	1178	129.551	6.84424
P11387	DNA topoisomerase 1 OS=Homo sapiens GN=TOP1 PE=1 SV=2 - [TOP1_HUMAN]	2.70484e+07	1.85062e+07	30.7781	12.16	9	13	15.2269	9.28	7	8	765	90.6689	9.30518
E9PCY7	Heterogeneous nuclear ribonucleoprotein H OS=Homo sapiens GN=HNRNPH1 PE=1 SV=1 - [E9PCY7_HUMAN]	4.36227e+07	5.63727e+07	48.0569	17.02	5	13	50.2271	17.02	5	13	429	47.0574	6.34131
A8K6V3	cDNA FLJ78677, highly similar to Homo sapiens splicing factor 3b, subunit 3, 130kDa (SF3B3), mRNA OS=Homo sapiens PE=2 SV=1 - [A8K6V3_HUMAN]	1.23958e+07	1.06156e+07	28.6894	10.85	10	13	16.7739	6.98	7	9	1217	135.493	5.21143
A0A087WXM6	60S ribosomal protein L17 (Fragment) OS=Homo sapiens GN=RPL17 PE=3 SV=1 - [A0A087WXM6_HUMAN]	1.08897e+08	8.47881e+07	21.9384	34.91	6	13	18.8735	34.32	5	11	169	19.5732	10.0376
P62280	40S ribosomal protein S11 OS=Homo sapiens GN=RPS11 PE=1 SV=3 - [RS11_HUMAN]	1.43507e+08	1.06867e+08	24.8103	46.2	9	14	23.8386	50.63	9	14	158	18.419	10.3013
P62241	40S ribosomal protein S8 OS=Homo sapiens GN=RPS8 PE=1 SV=2 - [RS8_HUMAN]	1.12305e+08	7.98504e+07	42.0143	50.96	9	14	38.5562	40.38	7	13	208	24.1902	10.3159
Q9Y6M1	Insulin-like growth factor 2 mRNA-binding protein 2 OS=Homo sapiens GN=IGF2BP2 PE=1 SV=2 - [IF2B2_HUMAN]	7.82934e+07	6.00145e+07	39.6547	17.36	8	14	22.4658	13.19	7	10	599	66.0806	8.45557
Q6P2Q9	Pre-mRNA-processing-splicing factor 8 OS=Homo sapiens GN=PRPF8 PE=1 SV=2 - [PRP8_HUMAN]	7.06478e+06	4.15377e+06	32.5729	6.9	13	14	10.7852	2.14	5	5	2335	273.427	8.83643
Q04837	Single-stranded DNA-binding protein, mitochondrial OS=Homo sapiens GN=SSBP1 PE=1 SV=1 - [SSBP_HUMAN]	9.76181e+07	8.43272e+07	42.27	47.97	6	14	35.6316	39.19	5	10	148	17.249	9.59814
B7ZLP8	Probable threonine--tRNA ligase 2, cytoplasmic OS=Homo sapiens GN=TARSL2 PE=1 SV=1 - [B7ZLP8_HUMAN]	1.74074e+07	1.93537e+07	39.1538	15.14	9	14	52.3662	15.14	9	17	766	88.6872	5.80811
A0A024R0Y2	HCG30204, isoform CRA_a OS=Homo sapiens GN=hCG_30204 PE=4 SV=1 - [A0A024R0Y2_HUMAN]	6.13935e+06	1.15014e+07	33.0599	5.73	11	14	41.3066	8.77	16	17	2268	257.075	6.60986
P62906	60S ribosomal protein L10a OS=Homo sapiens GN=RPL10A PE=1 SV=2 - [RL10A_HUMAN]	7.37766e+07	5.07548e+07	24.0662	31.8	8	15	22.4535	31.8	8	13	217	24.8155	9.93506
P62081	40S ribosomal protein S7 OS=Homo sapiens GN=RPS7 PE=1 SV=1 - [RS7_HUMAN]	8.33006e+07	8.10988e+07	51.7734	41.24	5	15	43.3365	45.88	6	14	194	22.1133	10.0962
P46781	40S ribosomal protein S9 OS=Homo sapiens GN=RPS9 PE=1 SV=3 - [RS9_HUMAN]	1.21054e+08	6.9713e+07	32.0384	35.05	9	15	23.132	29.38	7	11	194	22.5776	10.6528
P05141	ADP/ATP translocase 2 OS=Homo sapiens GN=SLC25A5 PE=1 SV=7 - [ADT2_HUMAN]	1.19006e+08	1.20052e+08	32.203	31.21	11	15	30.0107	33.89	12	18	298	32.8312	9.68604
Q9UNX3	60S ribosomal protein L26-like 1 OS=Homo sapiens GN=RPL26L1 PE=1 SV=1 - [RL26L_HUMAN]	2.69696e+08	2.65908e+08	24.7769	39.31	8	15	34.6271	35.86	7	16	145	17.2456	10.5503
Q02878	60S ribosomal protein L6 OS=Homo sapiens GN=RPL6 PE=1 SV=3 - [RL6_HUMAN]	1.83912e+07	1.03408e+07	37.4406	35.42	9	15	18.1295	29.17	7	9	288	32.7076	10.5796
B2R4C1	cDNA, FLJ92036, highly similar to Homo sapiens ribosomal protein L31 (RPL31), mRNA OS=Homo sapiens PE=2 SV=1 - [B2R4C1_HUMAN]	1.66855e+08	1.54793e+08	28.4498	47.2	7	15	36.2334	40.8	6	17	125	14.4859	10.5356
D6R9P3	Heterogeneous nuclear ribonucleoprotein A/B OS=Homo sapiens GN=HNRNPAB PE=1 SV=1 - [D6R9P3_HUMAN]	9.38913e+07	7.68045e+07	42.0984	35.36	10	15	38.8705	35	9	14	280	30.284	7.91357
B3KS36	cDNA FLJ35376 fis, clone SKMUS2004044, highly similar to Homo sapiens ribosomal protein L3 (RPL3), transcript variant 2, mRNA OS=Homo sapiens PE=2 SV=1 - [B3KS36_HUMAN]	7.29189e+07	4.13687e+07	40.9607	29.94	9	15	28.1301	21.47	5	11	354	40.1197	10.3013
P62269	40S ribosomal protein S18 OS=Homo sapiens GN=RPS18 PE=1 SV=3 - [RS18_HUMAN]	1.02531e+08	1.01035e+08	37.5269	35.53	8	16	28.0729	35.53	8	12	152	17.7079	10.9897
P62263	40S ribosomal protein S14 OS=Homo sapiens GN=RPS14 PE=1 SV=3 - [RS14_HUMAN]	1.5249e+08	1.19731e+08	38.103	38.41	7	16	21.9807	37.09	5	10	151	16.2625	10.0522
Q96A08	Histone H2B type 1-A OS=Homo sapiens GN=HIST1H2BA PE=1 SV=3 - [H2B1A_HUMAN]	1.73362e+09	1.62427e+09	34.3711	49.61	7	16	23.9749	44.09	6	13	127	14.1587	10.3159
Q12906	Interleukin enhancer-binding factor 3 OS=Homo sapiens GN=ILF3 PE=1 SV=3 - [ILF3_HUMAN]	5.15529e+07	2.81248e+07	30.5533	14.88	12	16	30.5572	17.56	12	15	894	95.2791	8.76318
P43243	Matrin-3 OS=Homo sapiens GN=MATR3 PE=1 SV=2 - [MATR3_HUMAN]	1.63378e+07	7.88084e+06	39.0092	18.77	11	16	8.09366	6.38	5	5	847	94.5648	6.25244
A0A024R8K8	Helicase with zinc finger, isoform CRA_a OS=Homo sapiens GN=HELZ PE=4 SV=1 - [A0A024R8K8_HUMAN]	9.28941e+06	1.26017e+07	57.4989	7.62	10	16	48.3229	9.68	13	15	1942	218.861	7.41553
A0A087WTP3	Far upstream element-binding protein 2 OS=Homo sapiens GN=KHSRP PE=1 SV=1 - [A0A087WTP3_HUMAN]	3.69548e+07	1.42985e+07	63.727	17.58	7	16	26.2033	12.8	7	9	711	72.9823	7.7085
B4DMA2	cDNA FLJ54023, highly similar to Heat shock protein HSP 90-beta OS=Homo sapiens PE=2 SV=1 - [B4DMA2_HUMAN]	3.06213e+07	2.67769e+07	35.5285	22.45	15	16	35.7492	17.49	11	14	686	79.1451	5.021
B4E0S6	cDNA FLJ55635, highly similar to pre-mRNA-splicing factorATP-dependent RNA helicase DHX15 (EC 3.6.1.-) OS=Homo sapiens PE=2 SV=1 - [B4E0S6_HUMAN]	2.23342e+07	1.68959e+07	37.6363	19.26	12	16	18.1948	9.57	7	8	784	89.4906	7.45947
P84103	Serine/arginine-rich splicing factor 3 OS=Homo sapiens GN=SRSF3 PE=1 SV=1 - [SRSF3_HUMAN]	6.94456e+08	4.57553e+08	38.8549	36.59	6	17	15.826	31.71	5	9	164	19.3179	11.6489
Q8WVW5	Putative uncharacterized protein (Fragment) OS=Homo sapiens PE=2 SV=1 - [Q8WVW5_HUMAN]	9.25621e+07	1.50591e+08	43.3598	26.45	9	17	42.412	39.94	12	20	363	40.4772	6.13818
B2R802	cDNA, FLJ93681, highly similar to Homo sapiens small nuclear ribonucleoprotein polypeptide A (SNRPA), mRNA OS=Homo sapiens PE=2 SV=1 - [B2R802_HUMAN]	2.16518e+08	3.04547e+08	50.4875	30.14	6	17	76.8313	30.5	7	24	282	31.2872	9.86182
P62750	60S ribosomal protein L23a OS=Homo sapiens GN=RPL23A PE=1 SV=1 - [RL23A_HUMAN]	1.11772e+08	1.04174e+08	36.0095	35.26	9	18	29.7889	35.26	9	15	156	17.6841	10.4478
P62249	40S ribosomal protein S16 OS=Homo sapiens GN=RPS16 PE=1 SV=2 - [RS16_HUMAN]	2.11946e+08	1.81147e+08	34.7747	54.11	9	18	33.2842	54.11	9	16	146	16.435	10.2134
P53621	Coatomer subunit alpha OS=Homo sapiens GN=COPA PE=1 SV=2 - [COPA_HUMAN]	1.44286e+07	1.51604e+07	42.9172	15.77	15	18	42.3391	17.16	17	19	1224	138.258	7.66455
Q92841	Probable ATP-dependent RNA helicase DDX17 OS=Homo sapiens GN=DDX17 PE=1 SV=2 - [DDX17_HUMAN]	7.39201e+07	6.6175e+07	50.7842	21.26	11	18	27.1817	13.72	9	12	729	80.222	8.26514
P68104	Elongation factor 1-alpha 1 OS=Homo sapiens GN=EEF1A1 PE=1 SV=1 - [EF1A1_HUMAN]	7.3558e+07	8.20395e+07	41.8785	25.76	10	18	41.5649	22.29	8	15	462	50.1091	9.01221
P67809	Nuclease-sensitive element-binding protein 1 OS=Homo sapiens GN=YBX1 PE=1 SV=3 - [YBOX1_HUMAN]	5.42011e+07	7.85375e+07	68.0628	40.43	9	18	71.6801	49.69	10	19	324	35.9027	9.87646
B4DRR7	cDNA FLJ59399, highly similar to Keratin, type II cytoskeletal 4 OS=Homo sapiens PE=2 SV=1 - [B4DRR7_HUMAN]	2.03992e+08	3.28312e+08	51.8275	29.74	12	18	37.6687	17.17	8	15	501	53.9762	5.75732
B2R6U8	cDNA, FLJ93125, highly similar to Homo sapiens cleavage and polyadenylation specific factor 5, 25 kDa(CPSF5), mRNA OS=Homo sapiens PE=2 SV=1 - [B2R6U8_HUMAN]	7.80126e+07	1.2086e+08	50.1401	30.84	7	18	60.6259	39.21	10	21	227	26.1987	8.82178
A8K4Z4	cDNA FLJ75549, highly similar to Homo sapiens ribosomal protein, large, P0 (RPLP0), transcript variant 1, mRNA OS=Homo sapiens PE=2 SV=1 - [A8K4Z4_HUMAN]	1.15288e+08	9.38473e+07	60.2928	43.22	10	18	48.2783	37.85	9	17	317	34.2178	5.97314
Q02543	60S ribosomal protein L18a OS=Homo sapiens GN=RPL18A PE=1 SV=2 - [RL18A_HUMAN]	6.72874e+07	2.80883e+07	45.4691	41.48	8	19	27.9543	41.48	8	11	176	20.7489	10.7114
B1ANR0	Polyadenylate-binding protein OS=Homo sapiens GN=PABPC4 PE=1 SV=1 - [B1ANR0_HUMAN]	3.14263e+07	2.66465e+07	40.3274	20.98	12	19	32.9099	20.98	12	15	615	67.9279	9.45166
A0A024R0J9	Heterogeneous nuclear ribonucleoprotein U-like 1, isoform CRA_a OS=Homo sapiens GN=HNRPUL1 PE=4 SV=1 - [A0A024R0J9_HUMAN]	5.52144e+07	5.41156e+07	61.2553	25.13	12	19	44.223	24.6	12	18	756	84.741	8.77783
F8W8I6	Nucleolysin TIA-1 isoform p40 OS=Homo sapiens GN=TIA1 PE=1 SV=1 - [F8W8I6_HUMAN]	1.19668e+08	7.06534e+07	51.5208	32.99	9	19	31.2282	25.45	7	13	385	42.8075	7.73779
B4E3E6	cDNA FLJ58832, highly similar to Heterogeneous nuclear ribonucleoprotein A3 OS=Homo sapiens PE=2 SV=1 - [B4E3E6_HUMAN]	8.82567e+07	1.27637e+08	53.6863	30.34	10	19	58.3016	28.79	9	20	323	34.168	8.104
P62424	60S ribosomal protein L7a OS=Homo sapiens GN=RPL7A PE=1 SV=2 - [RL7A_HUMAN]	7.77889e+07	5.07837e+07	45.3502	32.71	10	20	26.5231	28.2	8	11	266	29.977	10.6089
O75367	Core histone macro-H2A.1 OS=Homo sapiens GN=H2AFY PE=1 SV=4 - [H2AY_HUMAN]	6.86081e+07	4.47825e+07	67.4768	40.32	10	20	46.9681	37.37	9	16	372	39.5925	9.78857
Q96PK6	RNA-binding protein 14 OS=Homo sapiens GN=RBM14 PE=1 SV=2 - [RBM14_HUMAN]	4.46932e+07	3.73808e+07	39.5182	21.67	15	20	31.7722	19.73	13	17	669	69.4489	9.67139
P30050	60S ribosomal protein L12 OS=Homo sapiens GN=RPL12 PE=1 SV=1 - [RL12_HUMAN]	1.10185e+08	7.1922e+07	64.7036	54.55	6	20	43.4933	54.55	6	13	165	17.8075	9.42236
O75643	U5 small nuclear ribonucleoprotein 200 kDa helicase OS=Homo sapiens GN=SNRNP200 PE=1 SV=2 - [U520_HUMAN]	9.69953e+06	5.73777e+06	61.3035	7.72	14	20	47.9921	4.17	7	15	2136	244.353	6.06201
B3KTP9	cDNA FLJ38578 fis, clone HCHON2007674, highly similar to NUCLEOLIN OS=Homo sapiens PE=2 SV=1 - [B3KTP9_HUMAN]	4.13335e+07	2.82406e+07	54.5456	26.86	14	20	48.4793	23.38	12	18	633	68.4011	4.65283
P78527	DNA-dependent protein kinase catalytic subunit OS=Homo sapiens GN=PRKDC PE=1 SV=3 - [PRKDC_HUMAN]	2.8653e+07	5.1992e+06	41.2606	5.57	20	21	19.8794	2.79	11	14	4128	468.788	7.12256
B4DY09	Interleukin enhancer-binding factor 2 OS=Homo sapiens GN=ILF2 PE=1 SV=1 - [B4DY09_HUMAN]	4.83589e+07	3.67895e+07	47.0994	33.81	10	21	23.6701	23.86	7	10	352	38.8862	4.94482
D6RG13	40S ribosomal protein S3a (Fragment) OS=Homo sapiens GN=RPS3A PE=1 SV=1 - [D6RG13_HUMAN]	1.51983e+08	1.03034e+08	40.3238	43.5	10	21	43.1095	39.91	9	19	223	25.5914	9.65674
E5LBS7	ORF11 protein OS=Human herpesvirus 8 GN=ORF11 PE=4 SV=1 - [E5LBS7_HHV8]	5.73358e+07	5.50866e+07	60.2542	41.03	12	21	51.1597	43.24	13	21	407	45.2377	9.65674
D0UZL4	DNA polymerase OS=Human herpesvirus 8 GN=ORF9 PE=3 SV=1 - [D0UZL4_HHV8]	1.52097e+07	0	45.2558	17.98	16	21					1012	113.272	7.18115
P55084	Trifunctional enzyme subunit beta, mitochondrial OS=Homo sapiens GN=HADHB PE=1 SV=3 - [ECHB_HUMAN]	5.92983e+07	4.67953e+07	52.4521	40.72	14	22	51.355	30.17	12	23	474	51.2615	9.40771
Q04695	Keratin, type I cytoskeletal 17 OS=Homo sapiens GN=KRT17 PE=1 SV=2 - [K1C17_HUMAN]	5.26774e+08	6.82731e+08	51.372	21.53	12	22	58.4597	27.08	14	26	432	48.076	5.021
B3KX72	cDNA FLJ44920 fis, clone BRAMY3011501, highly similar to Heterogeneous nuclear ribonucleoprotein U OS=Homo sapiens PE=2 SV=1 - [B3KX72_HUMAN]	7.45548e+07	6.66305e+07	51.1998	20.67	13	22	49.2877	15.87	11	20	750	83.033	8.79248
B5BUE6	ATP-dependent RNA helicase DDX5 (Fragment) OS=Homo sapiens GN=DDX5 PE=2 SV=1 - [B5BUE6_HUMAN]	84332037	6.94656e+07	58.737	26.38	16	22	44.928	27.2	17	19	614	69.0777	8.92432
D0UZS0	Core gene UL54 family protein OS=Human herpesvirus 8 GN=ORF57 PE=4 SV=1 - [D0UZS0_HHV8]	1.0036e+08	4.95887e+07	45.5291	34.51	12	22	35.1583	26.81	9	14	455	50.9802	9.18799
Q96QV6	Histone H2A type 1-A OS=Homo sapiens GN=HIST1H2AA PE=1 SV=3 - [H2A1A_HUMAN]	2.3169e+09	1.79305e+09	64.0302	35.11	4	23	44.7015	35.11	4	16	131	14.2249	10.8579
Q14764	Major vault protein OS=Homo sapiens GN=MVP PE=1 SV=4 - [MVP_HUMAN]	1.6418e+07	2.11202e+07	60.4912	22.73	13	23	76.4679	30.01	17	27	893	99.2659	5.47803
Q9UHX1	Poly(U)-binding-splicing factor PUF60 OS=Homo sapiens GN=PUF60 PE=1 SV=1 - [PUF60_HUMAN]	5.85118e+07	4.6472e+07	68.2775	30.59	11	23	49.1084	18.6	7	16	559	59.8376	5.2876
P0C0S5	Histone H2A.Z OS=Homo sapiens GN=H2AFZ PE=1 SV=2 - [H2AZ_HUMAN]	2.34126e+09	1.80848e+09	52.4269	31.25	4	24	35.6012	31.25	4	17	128	13.5446	10.5796
Q9NR30	Nucleolar RNA helicase 2 OS=Homo sapiens GN=DDX21 PE=1 SV=5 - [DDX21_HUMAN]	2.16343e+07	1.59578e+07	71.9083	25.29	14	24	40.9995	18.77	11	16	783	87.2904	9.27588
P36578	60S ribosomal protein L4 OS=Homo sapiens GN=RPL4 PE=1 SV=5 - [RL4_HUMAN]	7.89629e+07	4.17214e+07	67.216	30.91	13	24	42.8353	29.04	12	16	427	47.6674	11.063
F8W6I7	Heterogeneous nuclear ribonucleoprotein A1 OS=Homo sapiens GN=HNRNPA1 PE=1 SV=2 - [F8W6I7_HUMAN]	1.02896e+08	1.4319e+08	72.312	38.11	11	24	64.8334	40.72	12	25	307	33.1348	9.12939
P06899	Histone H2B type 1-J OS=Homo sapiens GN=HIST1H2BJ PE=1 SV=3 - [H2B1J_HUMAN]	1.9851e+09	1.90994e+09	73.3196	50	7	25	52.5567	44.44	6	24	126	13.8956	10.3159
Q59FA2	Splicing factor, arginine/serine-rich 1 (Splicing factor 2, alternate splicing factor) variant (Fragment) OS=Homo sapiens PE=2 SV=1 - [Q59FA2_HUMAN]	5.46988e+07	1.46803e+07	57.7485	42.06	10	25	3.65419	12.02	3	3	233	25.6088	9.01221
A8K9J7	Histone H2B OS=Homo sapiens PE=2 SV=1 - [A8K9J7_HUMAN]	2.15463e+09	1.98987e+09	74.2618	50	7	25	51.0456	44.44	6	20	126	13.9876	10.3159
Q2TSD2	Aging-associated gene 7 protein OS=Homo sapiens PE=2 SV=1 - [Q2TSD2_HUMAN]	1.43978e+08	91280671	77.205	43.32	12	25	56.7561	35.56	10	21	374	41.4361	7.73779
O40913	Core gene UL29 family protein OS=Human herpesvirus 8 GN=ORF6 PE=4 SV=1 - [O40913_HHV8]	2.10713e+07	1.61582e+07	68.1574	17.67	14	25	31.0515	13.78	10	13	1132	125.315	6.88818
A6NLN1	Polypyrimidine tract binding protein 1, isoform CRA_b OS=Homo sapiens GN=PTBP1 PE=1 SV=4 - [A6NLN1_HUMAN]	6.77706e+07	3.51978e+07	82.9444	31.31	13	26	50.7	20.11	7	15	527	56.4753	9.37842
A0A024R9E2	Poly(A) binding protein, cytoplasmic 1, isoform CRA_c OS=Homo sapiens GN=PABPC1 PE=4 SV=1 - [A0A024R9E2_HUMAN]	4.02644e+07	3.87634e+07	63.1096	31.5	13	26	76.0122	35.8	14	29	419	47.3048	8.92432
Q96IR1	RPS4X protein (Fragment) OS=Homo sapiens GN=RPS4X PE=2 SV=2 - [Q96IR1_HUMAN]	1.16955e+08	1.11074e+08	68.7025	48.15	13	26	62.0574	48.15	13	25	243	27.2427	9.93506
P23396	40S ribosomal protein S3 OS=Homo sapiens GN=RPS3 PE=1 SV=2 - [RS3_HUMAN]	6.77562e+07	6.38709e+07	71.3333	63.79	15	27	65.5995	60.49	15	25	243	26.6714	9.65674
P68366	Tubulin alpha-4A chain OS=Homo sapiens GN=TUBA4A PE=1 SV=1 - [TBA4A_HUMAN]	1.16861e+08	1.39382e+08	77.1553	33.04	11	28	78.6882	32.81	10	26	448	49.8924	5.05908
P11142	Heat shock cognate 71 kDa protein OS=Homo sapiens GN=HSPA8 PE=1 SV=1 - [HSP7C_HUMAN]	5.40213e+07	5.97426e+07	98.6507	26.01	13	28	110.412	30.65	15	34	646	70.8542	5.51611
P0CW22	40S ribosomal protein S17-like OS=Homo sapiens GN=RPS17L PE=1 SV=1 - [RS17L_HUMAN]	1.75663e+08	1.78098e+08	86.5989	52.59	7	29	86.7926	52.59	7	28	135	15.5404	9.84717
A1A4E9	Keratin 13 OS=Homo sapiens GN=KRT13 PE=1 SV=1 - [A1A4E9_HUMAN]	2.34441e+08	2.39053e+08	80.1591	28.6	14	29		0			458	49.5554	4.95752
P62244	40S ribosomal protein S15a OS=Homo sapiens GN=RPS15A PE=1 SV=2 - [RS15A_HUMAN]	6.28661e+08	3.15505e+08	89.2182	63.08	8	30	67.4488	56.15	7	22	130	14.83	10.1255
P23246	Splicing factor, proline- and glutamine-rich OS=Homo sapiens GN=SFPQ PE=1 SV=2 - [SFPQ_HUMAN]	3.00088e+08	7.23104e+07	94.521	29.84	18	31	66.4635	16.12	9	21	707	76.1016	9.43701
P07437	Tubulin beta chain OS=Homo sapiens GN=TUBB PE=1 SV=2 - [TBB5_HUMAN]	8.03513e+07	8.53066e+07	88.1165	45.95	14	32	124.613	48.65	15	41	444	49.639	4.89404
Q96KK5	Histone H2A type 1-H OS=Homo sapiens GN=HIST1H2AH PE=1 SV=3 - [H2A1H_HUMAN]	2.89069e+09	2.43282e+09	104.134	35.94	4	35	57.1726	35.94	5	22	128	13.8978	10.8872
A8K9P0	cDNA FLJ78413, highly similar to Homo sapiens albumin, mRNA OS=Homo sapiens PE=2 SV=1 - [A8K9P0_HUMAN]	1.77546e+09	6.17142e+08	86.2926	16.12	11	35	159.772	55.76	29	60	608	69.2224	6.27783
Q9UKV8	Protein argonaute-2 OS=Homo sapiens GN=AGO2 PE=1 SV=3 - [AGO2_HUMAN]	2.85386e+07	3.1808e+07	95.0863	40.98	22	36	76.5889	35.27	21	34	859	97.1459	9.18799
P52272	Heterogeneous nuclear ribonucleoprotein M OS=Homo sapiens GN=HNRNPM PE=1 SV=3 - [HNRPM_HUMAN]	1.22922e+08	1.13764e+08	100.154	26.44	16	36	69.7031	20.96	13	25	730	77.4643	8.70459
P02533	Keratin, type I cytoskeletal 14 OS=Homo sapiens GN=KRT14 PE=1 SV=4 - [K1C14_HUMAN]	5.26774e+08	6.82731e+08	92.089	44.28	20	36	126.019	52.54	24	47	472	51.5294	5.16064
P13647	Keratin, type II cytoskeletal 5 OS=Homo sapiens GN=KRT5 PE=1 SV=3 - [K2C5_HUMAN]	2.52417e+08	4.20443e+08	89.0453	35.76	25	37	111.638	42.54	27	47	590	62.34	7.73779
O43324	Eukaryotic translation elongation factor 1 epsilon-1 OS=Homo sapiens GN=EEF1E1 PE=1 SV=1 - [MCA3_HUMAN]	3.97809e+08	4.78229e+08	95.8559	73.56	11	37	95.2005	56.9	9	39	174	19.7983	8.54346
Q9NZI8	Insulin-like growth factor 2 mRNA-binding protein 1 OS=Homo sapiens GN=IGF2BP1 PE=1 SV=2 - [IF2B1_HUMAN]	1.44606e+08	9.47677e+07	109.717	34.14	17	38	91.2694	35.88	17	33	577	63.4412	9.20264
P13010	X-ray repair cross-complementing protein 5 OS=Homo sapiens GN=XRCC5 PE=1 SV=3 - [XRCC5_HUMAN]	5.47072e+07	4.8829e+07	87.6459	36.2	24	38	76.8153	36.48	22	35	732	82.6523	5.80811
P22626	Heterogeneous nuclear ribonucleoproteins A2/B1 OS=Homo sapiens GN=HNRNPA2B1 PE=1 SV=2 - [ROA2_HUMAN]	3.15987e+08	4.90466e+08	130.765	49.58	18	40	109.736	55.81	17	38	353	37.4067	8.95361
P08779	Keratin, type I cytoskeletal 16 OS=Homo sapiens GN=KRT16 PE=1 SV=4 - [K1C16_HUMAN]	5.26774e+08	6.82731e+08	112.632	50.53	23	41	120.302	54.12	24	43	473	51.2362	5.04639
P12956	X-ray repair cross-complementing protein 6 OS=Homo sapiens GN=XRCC6 PE=1 SV=2 - [XRCC6_HUMAN]	7.20855e+07	5.57354e+07	120.86	36.62	20	41	84.6194	42.04	20	30	609	69.7991	6.63916
P40939	Trifunctional enzyme subunit alpha, mitochondrial OS=Homo sapiens GN=HADHA PE=1 SV=2 - [ECHA_HUMAN]	6.26807e+07	4.87731e+07	154.803	39.84	21	46	107.087	29.49	15	32	763	82.9469	9.0415
O00425	Insulin-like growth factor 2 mRNA-binding protein 3 OS=Homo sapiens GN=IGF2BP3 PE=1 SV=2 - [IF2B3_HUMAN]	1.7406e+08	1.4129e+08	140.586	40.76	19	48	109.774	39.9	19	37	579	63.6656	8.86572
Q77ZG5	Core gene UL42 family protein OS=Human herpesvirus 8 GN=ORF59 PE=1 SV=1 - [Q77ZG5_HHV8]	2.24394e+08	3.01076e+08	139.966	54.55	15	49	131.496	57.07	15	47	396	42.3521	8.73389
Q00610	Clathrin heavy chain 1 OS=Homo sapiens GN=CLTC PE=1 SV=5 - [CLH1_HUMAN]	3.95166e+07	4.55401e+07	139.564	25.85	34	50	165.848	26.99	34	56	1675	191.493	5.69385
B4DRR0	cDNA FLJ53910, highly similar to Keratin, type II cytoskeletal 6A OS=Homo sapiens PE=2 SV=1 - [B4DRR0_HUMAN]	2.85017e+08	4.49628e+08	158.797	50.65	29	57	153.112	53.08	32	56	535	57.8032	8.00146
P04259	Keratin, type II cytoskeletal 6B OS=Homo sapiens GN=KRT6B PE=1 SV=5 - [K2C6B_HUMAN]	4.87883e+08	7.41306e+08	170.138	46.28	27	59	162.527	50.35	31	59	564	60.0303	8.00146
P62805	Histone H4 OS=Homo sapiens GN=HIST1H4A PE=1 SV=2 - [H4_HUMAN]	3.60276e+09	2.53241e+09	159.088	53.4	9	63	108.069	47.57	8	45	103	11.3604	11.356
P35908	Keratin, type II cytoskeletal 2 epidermal OS=Homo sapiens GN=KRT2 PE=1 SV=2 - [K22E_HUMAN]	8.22655e+08	1.10959e+09	208.498	60.09	35	73	211.288	56.81	32	71	639	65.3932	8.00146
Q7Z2W4	Zinc finger CCCH-type antiviral protein 1 OS=Homo sapiens GN=ZC3HAV1 PE=1 SV=3 - [ZCCHV_HUMAN]	1.20874e+08	6.77134e+07	208.858	52.99	37	73	98.3038	34.81	26	39	902	101.367	8.39697
Q08211	ATP-dependent RNA helicase A OS=Homo sapiens GN=DHX9 PE=1 SV=4 - [DHX9_HUMAN]	2.18461e+08	1.42168e+08	206.685	35.91	37	74	154.724	28.19	31	59	1270	140.869	6.84424
Q12904	Aminoacyl tRNA synthase complex-interacting multifunctional protein 1 OS=Homo sapiens GN=AIMP1 PE=1 SV=2 - [AIMP1_HUMAN]	9.56749e+08	1.30102e+09	252.426	73.4	19	76	289.403	73.08	20	85	312	34.3311	8.42627
B2R7M3	cDNA, FLJ93510, highly similar to Homo sapiens JTV1 gene (JTV1), mRNA OS=Homo sapiens PE=2 SV=1 - [B2R7M3_HUMAN]	9.81423e+08	1.25165e+09	292.586	56.25	12	81	337.417	57.81	13	91	320	35.4254	8.41162
P13645	Keratin, type I cytoskeletal 10 OS=Homo sapiens GN=KRT10 PE=1 SV=6 - [K1C10_HUMAN]	6.93072e+08	8.55846e+08	282.684	61.82	35	83	318.805	63.53	35	88	584	58.7917	5.21143
A8K492	cDNA FLJ76789, highly similar to Homo sapiens methionine-tRNA synthetase (MARS), mRNA OS=Homo sapiens PE=2 SV=1 - [A8K492_HUMAN]	3.9839e+08	4.81193e+08	307.423	48.11	38	99	292.434	47.44	37	96	900	101.08	6.16357
P35527	Keratin, type I cytoskeletal 9 OS=Homo sapiens GN=KRT9 PE=1 SV=3 - [K1C9_HUMAN]	6.07222e+08	9.20615e+08	381.37	75.28	33	110	371.488	68.54	31	109	623	62.0268	5.23682
P42704	Leucine-rich PPR motif-containing protein, mitochondrial OS=Homo sapiens GN=LRPPRC PE=1 SV=3 - [LPPRC_HUMAN]	1.19475e+08	1.46411e+07	350.808	50.5	63	122	47.4325	13.99	16	19	1394	157.805	6.12549
H6VRF8	Keratin 1 OS=Homo sapiens GN=KRT1 PE=3 SV=1 - [H6VRF8_HUMAN]	1.06415e+09	1.45808e+09	496.163	57.3	37	133	526.81	56.52	35	140	644	66.013	8.11865
Q15046	Lysine--tRNA ligase OS=Homo sapiens GN=KARS PE=1 SV=3 - [SYK_HUMAN]	1958347026	2.26512e+09	423.992	57.45	33	136	480.446	60.3	35	157	597	68.0046	6.354
B2RCM2	cDNA, FLJ96156, highly similar to Homo sapiens leucyl-tRNA synthetase (LARS), mRNA OS=Homo sapiens PE=2 SV=1 - [B2RCM2_HUMAN]	4.72856e+08	5.62793e+08	441.986	56.38	58	143	425.949	56.89	59	143	1176	134.352	7.1958
P54136	Arginine--tRNA ligase, cytoplasmic OS=Homo sapiens GN=RARS PE=1 SV=2 - [SYRC_HUMAN]	1.29801e+09	1.44712e+09	566.865	67.73	47	183	552.752	67.73	46	187	660	75.3309	6.68311
P14868	Aspartate--tRNA ligase, cytoplasmic OS=Homo sapiens GN=DARS PE=1 SV=2 - [SYDC_HUMAN]	1.86591e+09	2.2367e+09	546.117	74.05	39	190	545.946	72.65	38	194	501	57.1	6.55127
P47897	Glutamine--tRNA ligase OS=Homo sapiens GN=QARS PE=1 SV=1 - [SYQ_HUMAN]	9.2783e+08	1.27389e+09	546.857	71.1	51	202	553.597	65.55	50	214	775	87.7429	7.15186
P41252	Isoleucine--tRNA ligase, cytoplasmic OS=Homo sapiens GN=IARS PE=1 SV=2 - [SYIC_HUMAN]	1.10788e+09	1.39765e+09	857.541	60.22	75	274	904.681	59.43	72	288	1262	144.406	6.15088
P07814	Bifunctional glutamate/proline--tRNA ligase OS=Homo sapiens GN=EPRS PE=1 SV=5 - [SYEP_HUMAN]	2.2703e+09	3.04256e+09	1635.28	73.35	109	542	1647.56	74.14	111	567	1512	170.483	7.32764
