# Supplementary material for: The Tudor SND1 protein is an m6A RNA reader essential for replication of Kaposi’s sarcoma-associated herpesvirus
Source: eLife. 2019 Oct 24;8:e47261. doi: 10.7554/eLife.47261 (PMC6812964; doi:10.7554/eLife.47261)
Supplement: Supplementary file 9. [file elife-47261-supp9.xlsx]

## Sheet: Sheet1
Accession	Description	A5: Area	B5: Area	Score A2	Coverage A2	# Peptides A2	# PSM A2	Score B2	Coverage B2	# Peptides B2	# PSM B2	# AAs	MW [kDa]	calc. pI
P68366	Tubulin alpha-4A chain OS=Homo sapiens GN=TUBA4A PE=1 SV=1 - [TBA4A_HUMAN]	1.07095e+08	9.96754e+07					74.2104	36.83	11	26	448	49.8924	5.05908	A: ORF37 Minus
Q13185	Chromobox protein homolog 3 OS=Homo sapiens GN=CBX3 PE=1 SV=4 - [CBX3_HUMAN]	3.05452e+06	2.72927e+06					21.2789	20.77	3	7	183	20.7984	5.32568	B: ORF37 m6A
Q9UH17	DNA dC->dU-editing enzyme APOBEC-3B OS=Homo sapiens GN=APOBEC3B PE=1 SV=1 - [ABC3B_HUMAN]	3.45802e+06	2.57844e+06					6.23566	9.16	3	3	382	45.8941	6.06201
P09326	CD48 antigen OS=Homo sapiens GN=CD48 PE=1 SV=2 - [CD48_HUMAN]	2.89987e+06	3.73381e+06					5.56763	10.29	2	3	243	27.6652	8.07471
Q13283	Ras GTPase-activating protein-binding protein 1 OS=Homo sapiens GN=G3BP1 PE=1 SV=1 - [G3BP1_HUMAN]	1.78048e+06	6.8579e+06					18.9668	16.52	5	7	466	52.1321	5.51611
P17096	High mobility group protein HMG-I/HMG-Y OS=Homo sapiens GN=HMGA1 PE=1 SV=3 - [HMGA1_HUMAN]	1.5665e+07	2.9266e+07					34.705	14.95	2	11	107	11.6691	10.3159
Q86YZ3	Hornerin OS=Homo sapiens GN=HRNR PE=1 SV=2 - [HORN_HUMAN]	1.47045e+06	2.74239e+06					7.90059	2	3	3	2850	282.228	10.0376
Q8N1N4	Keratin, type II cytoskeletal 78 OS=Homo sapiens GN=KRT78 PE=2 SV=2 - [K2C78_HUMAN]	2.10512e+07	2.06628e+07					17.767	11.35	5	7	520	56.8305	6.02393
P05787	Keratin, type II cytoskeletal 8 OS=Homo sapiens GN=KRT8 PE=1 SV=7 - [K2C8_HUMAN]	1.36928e+08	1.82176e+08					25.0735	10.14	6	13	483	53.6711	5.59229
O75037	Kinesin-like protein KIF21B OS=Homo sapiens GN=KIF21B PE=1 SV=2 - [KI21B_HUMAN]	6.29165e+06	1.30082e+07					3.58362	0.79	2	2	1637	182.548	7.07861
Q5T749	Keratinocyte proline-rich protein OS=Homo sapiens GN=KPRP PE=1 SV=1 - [KPRP_HUMAN]	5686120	6.54761e+06					3.78248	7.25	3	3	579	64.0932	8.26514
Q9BRT6	Protein LLP homolog OS=Homo sapiens GN=LLPH PE=2 SV=1 - [LLPH_HUMAN]	6.20599e+06	9.20606e+06					7.53473	23.26	2	3	129	15.2154	10.3745
P43355	Melanoma-associated antigen 1 OS=Homo sapiens GN=MAGEA1 PE=1 SV=1 - [MAGA1_HUMAN]	1.48258e+06	2.63815e+06					6.08594	6.15	2	3	309	34.3204	4.85596
A1L020	RNA-binding protein MEX3A OS=Homo sapiens GN=MEX3A PE=1 SV=1 - [MEX3A_HUMAN]	3.04303e+06	3.38028e+06					9.86833	7.12	2	3	520	54.1392	7.26904
Q9BU76	Multiple myeloma tumor-associated protein 2 OS=Homo sapiens GN=MMTAG2 PE=1 SV=1 - [MMTA2_HUMAN]	748952	2.90773e+06					9.15355	14.83	3	3	263	29.3939	10.0229
Q9H1E3	Nuclear ubiquitous casein and cyclin-dependent kinase substrate 1 OS=Homo sapiens GN=NUCKS1 PE=1 SV=1 - [NUCKS_HUMAN]	3.01393e+06	1.00155e+07					4.46161	8.64	2	2	243	27.28	5.08447
Q9NW13	RNA-binding protein 28 OS=Homo sapiens GN=RBM28 PE=1 SV=3 - [RBM28_HUMAN]	1.34601e+06	1.89453e+06					3.8826	2.37	2	2	759	85.6847	9.21729
P31151	Protein S100-A7 OS=Homo sapiens GN=S100A7 PE=1 SV=4 - [S10A7_HUMAN]	6.39432e+06	4.8082e+06					4.36122	22.77	2	2	101	11.4636	6.771
Q96RF0	Sorting nexin-18 OS=Homo sapiens GN=SNX18 PE=1 SV=2 - [SNX18_HUMAN]	4.74926e+06	9.35063e+06					6.81332	7.64	4	4	628	68.8512	5.68115
Q9UL40	Zinc finger protein 346 OS=Homo sapiens GN=ZNF346 PE=1 SV=1 - [ZN346_HUMAN]	1.72119e+06	4.03773e+06					7.62049	13.95	3	3	294	32.9115	9.08545
Q75MT5	Putative uncharacterized protein RFC2 OS=Homo sapiens GN=RFC2 PE=2 SV=1 - [Q75MT5_HUMAN]	2.37657e+06	1.98022e+06					5.32741	7.81	2	2	320	35.2209	5.5415
Q5T7C4	High mobility group protein B1 OS=Homo sapiens GN=HMGB1 PE=1 SV=1 - [Q5T7C4_HUMAN]	1.07388e+07	1.3836e+07					16.8733	46.84	5	11	158	18.2993	9.70068
B4DUR8	T-complex protein 1 subunit gamma OS=Homo sapiens GN=CCT3 PE=1 SV=1 - [B4DUR8_HUMAN]	4.20857e+06	2.88019e+06					9.85641	10.6	4	4	500	55.6387	5.64307
D3DWL0	Plectin 1, intermediate filament binding protein 500kDa, isoform CRA_b OS=Homo sapiens GN=PLEC1 PE=4 SV=1 - [D3DWL0_HUMAN]	2687617	1.55781e+06					3.81724	1.76	3	3	2105	233.975	5.90967
Q6MZS5	Putative uncharacterized protein DKFZp686A13234 (Fragment) OS=Homo sapiens GN=DKFZp686A13234 PE=2 SV=1 - [Q6MZS5_HUMAN]	4.05552e+07	3.79765e+07					59.9956	31.16	16	25	613	68.3171	8.90967
E9PPH5	Acidic leucine-rich nuclear phosphoprotein 32 family member E (Fragment) OS=Homo sapiens GN=ANP32E PE=1 SV=1 - [E9PPH5_HUMAN]	3.43068e+06	3.14785e+06					6.54993	29.82	3	3	114	13.1204	4.22119
F8WCJ1	Eukaryotic translation initiation factor 5A OS=Homo sapiens GN=EIF5A2 PE=1 SV=1 - [F8WCJ1_HUMAN]	2.0937e+07	5.21656e+06					4.94591	18.1	2	2	105	11.6799	9.14404
J3KMX2	SWI/SNF-related matrix-associated actin-dependent regulator of chromatin subfamily D member 2 OS=Homo sapiens GN=SMARCD2 PE=1 SV=1 - [J3KMX2_HUMAN]	1.36579e+06	2.02615e+06					6.56783	6.8	2	2	456	52.2052	9.43701
B3KXH8	cDNA FLJ45417 fis, clone BRHIP3033811, highly similar to Sorting nexin-9 OS=Homo sapiens PE=2 SV=1 - [B3KXH8_HUMAN]	2.6134e+06	1.14523e+07					22.9544	18.73	6	8	395	45.5762	8.14795
F8W1T6	RNA-binding motif, single-stranded-interacting protein 2 OS=Homo sapiens GN=RBMS2 PE=1 SV=1 - [F8W1T6_HUMAN]	7.36835e+06	1.65552e+07					15.3731	13.66	4	7	344	37.1634	9.0708
A0A087X239	Round spermatid basic protein 1-like protein OS=Homo sapiens GN=RSBN1L PE=1 SV=1 - [A0A087X239_HUMAN]	2.28675e+06	8.32654e+06					21.0138	9.02	7	10	843	94.5533	8.83643
E7EPN9	Protein PRRC2C OS=Homo sapiens GN=PRRC2C PE=1 SV=1 - [E7EPN9_HUMAN]	766054	5.18808e+06					24.9653	4.22	9	12	2819	308.589	9.0708
B4DMD3	cDNA FLJ58174, highly similar to WW domain-binding protein 11 OS=Homo sapiens PE=2 SV=1 - [B4DMD3_HUMAN]	3.19308e+06	1.48359e+07					7.13203	6.96	4	4	589	64.8671	7.00537
A0A087WV66	Antigen KI-67 OS=Homo sapiens GN=MKI67 PE=1 SV=1 - [A0A087WV66_HUMAN]	2.54507e+06	8.28165e+06					2.18209	0.89	2	2	3255	358.407	9.42236
A0A087X082	Caprin-1 OS=Homo sapiens GN=CAPRIN1 PE=1 SV=1 - [A0A087X082_HUMAN]	4.96794e+06	2.08201e+07					23.1351	15.25	6	8	649	72.7107	4.88135
B7Z4L7	cDNA FLJ59035, highly similar to RNA-binding region-containing protein 2 OS=Homo sapiens PE=2 SV=1 - [B7Z4L7_HUMAN]	5.31745e+06	7.32045e+06					20.3241	18.69	5	6	337	36.4414	5.73193
B2R5U1	cDNA, FLJ92620, highly similar to Homo sapiens staphylococcal nuclease domain containing 1 (SND1),mRNA OS=Homo sapiens PE=2 SV=1 - [B2R5U1_HUMAN]	5.05308e+06	2.04246e+06					1.60204	1.81	2	3	885	99.6093	6.96143
M0R300	Unconventional myosin-IXb (Fragment) OS=Homo sapiens GN=MYO9B PE=1 SV=5 - [M0R300_HUMAN]	6.77088e+06	5.43852e+06					0	1.11	2	2	2072	234.085	8.79248
A8K800	cDNA FLJ76924, highly similar to Homo sapiens brix domain containing 1 (BXDC1), mRNA OS=Homo sapiens PE=2 SV=1 - [A8K800_HUMAN]	3.00615e+06	2.18853e+06					2.15351	8.17	2	2	306	35.5502	9.99365
B4DV94	cDNA FLJ58285, highly similar to Homo sapiens pre-B-cell leukemia transcription factor interacting protein 1 (PBXIP1), mRNA OS=Homo sapiens PE=2 SV=1 - [B4DV94_HUMAN]	4.5154e+06	3.57019e+06					4.95295	4.14	2	2	507	57.555	6.75635
B4E3W1	cDNA FLJ57204, highly similar to Homo sapiens ancient ubiquitous protein 1 (AUP1), transcript variant 2, mRNA OS=Homo sapiens PE=2 SV=1 - [B4E3W1_HUMAN]	3.63792e+06	5.07739e+06					0	5.35	2	2	467	50.984	9.40771
B4DF70	cDNA FLJ60461, highly similar to Peroxiredoxin-2 (EC 1.11.1.15) OS=Homo sapiens PE=2 SV=1 - [B4DF70_HUMAN]	8.07088e+06	5.22606e+06					5.40056	10.38	2	2	183	20.0946	8.77783
B2R791	cDNA, FLJ93335, highly similar to Homo sapiens PRP3 pre-mRNA processing factor 3 homolog (yeast) (PRPF3), mRNA OS=Homo sapiens PE=2 SV=1 - [B2R791_HUMAN]	512585	9.5951e+06					23.9598	18.89	11	13	683	77.495	9.49561
B2RDE0	cDNA, FLJ96567, highly similar to Homo sapiens propionyl Coenzyme A carboxylase, alpha polypeptide(PCCA), mRNA OS=Homo sapiens PE=2 SV=1 - [B2RDE0_HUMAN]	2.26221e+06	2.7938e+06					5.10972	4.98	3	3	703	77.3647	7.06396
B2R4D5	Actin-related protein 2/3 complex subunit 3 OS=Homo sapiens PE=2 SV=1 - [B2R4D5_HUMAN]	3.28869e+06	1.03674e+07					7.72249	20.79	4	5	178	20.5073	8.5874
B2RDP6	cDNA, FLJ96709, highly similar to Homo sapiens glutamate rich WD repeat protein GRWD (GRWD), mRNA OS=Homo sapiens PE=2 SV=1 - [B2RDP6_HUMAN]	5.0304e+06	4.98029e+06					7.79524	6.73	2	2	446	49.3582	4.91943
B3KMI9	cDNA FLJ11140 fis, clone PLACE1006488, highly similar to Signal recognition particle 68 kDa protein OS=Homo sapiens PE=2 SV=1 - [B3KMI9_HUMAN]	2.25804e+06	2.8066e+06					4.97315	8.94	2	2	369	41.3472	8.76318
B3KS36	cDNA FLJ35376 fis, clone SKMUS2004044, highly similar to Homo sapiens ribosomal protein L3 (RPL3), transcript variant 2, mRNA OS=Homo sapiens PE=2 SV=1 - [B3KS36_HUMAN]	5.56177e+07	4.39007e+07					42.3067	31.07	9	17	354	40.1197	10.3013
B4DXT2	cDNA FLJ59635, highly similar to Heat shock 70 kDa protein 4L OS=Homo sapiens PE=2 SV=1 - [B4DXT2_HUMAN]	1.49102e+07	1.85529e+07					3.81779	3.2	2	2	813	91.8814	6.0874
A8K894	cDNA FLJ77927 OS=Homo sapiens PE=2 SV=1 - [A8K894_HUMAN]	1.44327e+07	7.17075e+06					8.60245	8.01	3	3	537	59.6288	7.85498
A0A0A6YYL4	Coronin OS=Homo sapiens GN=CORO7-PAM16 PE=3 SV=1 - [A0A0A6YYL4_HUMAN]	4.15951e+06	3.28505e+06					4.80017	3.44	2	2	1048	114.095	6.32861
A0A0C4DGZ0	DNA-directed RNA polymerase OS=Homo sapiens GN=POLR2A PE=1 SV=1 - [A0A0C4DGZ0_HUMAN]	1.24236e+06	1.64426e+06					0	0.91	2	2	1970	217.069	7.37158
F5HFL9	K4 OS=Human herpesvirus 8 GN=K4 PE=4 SV=1 - [F5HFL9_HHV8]	8.52011e+07	2.55811e+07					13.3915	40.43	2	4	94	10.4796	9.64209
Q69YN2	CWF19-like protein 1 OS=Homo sapiens GN=CWF19L1 PE=1 SV=2 - [C19L1_HUMAN]	0	1.98097e+06					7.98016	6.69	3	3	538	60.5808	7.23975
Q14331	Protein FRG1 OS=Homo sapiens GN=FRG1 PE=1 SV=1 - [FRG1_HUMAN]	0	6.15062e+06					11.7487	20.16	4	4	258	29.1541	9.01221
Q969L4	U7 snRNA-associated Sm-like protein LSm10 OS=Homo sapiens GN=LSM10 PE=1 SV=1 - [LSM10_HUMAN]	0	5.1132e+06					6.20025	26.02	2	2	123	14.0714	9.24658
Q86W50	Methyltransferase-like protein 16 OS=Homo sapiens GN=METTL16 PE=1 SV=2 - [MET16_HUMAN]	0	2.4882e+06					4.5953	9.61	5	5	562	63.5808	7.85498
Q7Z417	Nuclear fragile X mental retardation-interacting protein 2 OS=Homo sapiens GN=NUFIP2 PE=1 SV=1 - [NUFP2_HUMAN]	0	4736544					16.1664	8.2	3	5	695	76.0747	8.70459
Q96QE5	Transcription elongation factor, mitochondrial OS=Homo sapiens GN=TEFM PE=1 SV=1 - [TEFM_HUMAN]	0	2.70208e+06					1.98863	6.94	3	3	360	41.6497	9.31982
Q2NL82	Pre-rRNA-processing protein TSR1 homolog OS=Homo sapiens GN=TSR1 PE=1 SV=1 - [TSR1_HUMAN]	0	2.57306e+06					7.9887	5.85	4	4	804	91.7519	7.41553
Q9BVJ6	U3 small nucleolar RNA-associated protein 14 homolog A OS=Homo sapiens GN=UTP14A PE=1 SV=1 - [UT14A_HUMAN]	0	2.74331e+06					7.29905	3.5	2	2	771	87.9241	7.86963
Q96MU7	YTH domain-containing protein 1 OS=Homo sapiens GN=YTHDC1 PE=1 SV=3 - [YTDC1_HUMAN]	0	5.23443e+06					4.35555	2.2	2	2	727	84.6493	6.22705
A0A024QZC0	Ataxin 2-like, isoform CRA_e OS=Homo sapiens GN=ATXN2L PE=4 SV=1 - [A0A024QZC0_HUMAN]	0	2.84278e+06					6.43165	6.86	4	4	846	90.7832	7.97217
B2R4M6	Protein S100 OS=Homo sapiens PE=2 SV=1 - [B2R4M6_HUMAN]	0	8.99324e+06					15.9048	43.86	4	6	114	13.2015	6.12549
I7GPQ7	cDNA FLJ75793 OS=Homo sapiens PE=2 SV=1 - [I7GPQ7_HUMAN]	0	2.27975e+06					9.12515	6.32	3	4	585	67.1149	6.99072
F8VRX4	ATP-dependent RNA helicase DDX54 (Fragment) OS=Homo sapiens GN=DDX54 PE=1 SV=1 - [F8VRX4_HUMAN]	0	3.42956e+06					1.65019	11.54	2	2	208	22.9304	9.83252
F5H3Y4	Probable ATP-dependent RNA helicase DHX37 OS=Homo sapiens GN=DHX37 PE=1 SV=1 - [F5H3Y4_HUMAN]	0	7.74038e+06					15.3619	8.42	6	6	962	107.235	8.01611
E9PQI8	U4/U6.U5 tri-snRNP-associated protein 1 OS=Homo sapiens GN=SART1 PE=1 SV=1 - [E9PQI8_HUMAN]	0	5.29378e+06					7.28107	17.07	2	2	164	17.531	11.1655
F5GYV5	ADP-ribosylation factor-like protein 6-interacting protein 4 (Fragment) OS=Homo sapiens GN=ARL6IP4 PE=1 SV=1 - [F5GYV5_HUMAN]	0	3.06677e+06					5.39327	14.69	2	2	211	23.6735	10.9604
G3V353	Methyltransferase-like protein 17, mitochondrial (Fragment) OS=Homo sapiens GN=METTL17 PE=1 SV=1 - [G3V353_HUMAN]	0	3.44071e+06					8.66446	13.22	2	3	174	19.7701	8.17725
I3L2G5	NACHT, LRR and PYD domains-containing protein 1 OS=Homo sapiens GN=NLRP1 PE=1 SV=2 - [I3L2G5_HUMAN]	0	1.79538e+06					7.4298	2.47	2	3	1051	118.202	7.1665
A0A087WUD1	Zinc finger protein 787 OS=Homo sapiens GN=ZNF787 PE=1 SV=1 - [A0A087WUD1_HUMAN]	0	2.36181e+06					4.41982	10.21	3	3	382	40.4026	7.95752
B3KXK2	cDNA FLJ45586 fis, clone BRTHA3014000, highly similar to Transcriptional-regulating factor 1 OS=Homo sapiens PE=2 SV=1 - [B3KXK2_HUMAN]	0	2.34113e+06					2.30903	2.81	2	2	1176	129.438	6.771
B2R4V4	cDNA, FLJ92232, highly similar to Homo sapiens barrier to autointegration factor 1 (BANF1), mRNA OS=Homo sapiens PE=2 SV=1 - [B2R4V4_HUMAN]	0	5.57452e+06					5.23872	29.21	3	3	89	10.01	6.0874
B4DP44	cDNA FLJ60751, highly similar to Protein arginine N-methyltransferase 3 (EC 2.1.1.-) OS=Homo sapiens PE=2 SV=1 - [B4DP44_HUMAN]	0	7.14238e+06					11.3233	18.28	7	7	454	51.5572	6.32861
B3KNS8	cDNA FLJ30322 fis, clone BRACE2006703, highly similar to Surfeit locus protein 6 OS=Homo sapiens PE=2 SV=1 - [B3KNS8_HUMAN]	0	2.57583e+06					6.54666	4.99	2	3	361	41.4836	10.5942
A0A0B4J220	Chromosome 11 open reading frame 48, isoform CRA_c OS=Homo sapiens GN=C11orf98 PE=1 SV=1 - [A0A0B4J220_HUMAN]	0	5.02581e+06					2.42716	15.45	2	2	123	14.2251	11.5317
D0UZN6	ORF24 OS=Human herpesvirus 8 GN=ORF24 PE=4 SV=1 - [D0UZN6_HHV8]	0	2.22725e+06					0	2.66	2	2	752	85.1691	9.31982
P62136	Serine/threonine-protein phosphatase PP1-alpha catalytic subunit OS=Homo sapiens GN=PPP1CA PE=1 SV=1 - [PP1A_HUMAN]	1.20534e+06	1.64857e+06	0	6.06	2	2		0			330	37.4878	6.32861
P84090	Enhancer of rudimentary homolog OS=Homo sapiens GN=ERH PE=1 SV=1 - [ERH_HUMAN]	7.49859e+06	8.26437e+06	2.77429	16.35	2	2	2.54497	16.35	2	2	104	12.251	5.92236
P59998	Actin-related protein 2/3 complex subunit 4 OS=Homo sapiens GN=ARPC4 PE=1 SV=3 - [ARPC4_HUMAN]	1.16194e+07	2.39386e+07	5.76148	11.31	2	2	8.23569	16.07	3	3	168	19.6543	8.42627
Q16880	2-hydroxyacylsphingosine 1-beta-galactosyltransferase OS=Homo sapiens GN=UGT8 PE=2 SV=2 - [CGT_HUMAN]	1.6557e+06	0	4.22117	4.44	2	2					541	61.3985	9.5249
P09496	Clathrin light chain A OS=Homo sapiens GN=CLTA PE=1 SV=1 - [CLCA_HUMAN]	9.05657e+06	9.48271e+06	3.43153	6.45	2	2	3.86856	10.08	3	3	248	27.06	4.51318
P09669	Cytochrome c oxidase subunit 6C OS=Homo sapiens GN=COX6C PE=1 SV=2 - [COX6C_HUMAN]	5.84705e+06	0	3.74647	20	2	2					75	8.77569	10.3892
P01040	Cystatin-A OS=Homo sapiens GN=CSTA PE=1 SV=1 - [CYTA_HUMAN]	4.80834e+06	2.45114e+06	4.78474	25.51	2	2		0			98	10.9997	5.50342
Q9UBX3	Mitochondrial dicarboxylate carrier OS=Homo sapiens GN=SLC25A10 PE=1 SV=2 - [DIC_HUMAN]	2.70804e+06	2.64307e+06	6.7432	9.06	2	2	3.98039	6.27	2	2	287	31.2623	9.53955
O60884	DnaJ homolog subfamily A member 2 OS=Homo sapiens GN=DNAJA2 PE=1 SV=1 - [DNJA2_HUMAN]	1.22295e+06	0	4.33755	5.1	2	2					412	45.7166	6.48096
O75955	Flotillin-1 OS=Homo sapiens GN=FLOT1 PE=1 SV=3 - [FLOT1_HUMAN]	3.55487e+06	3.06581e+06	3.11125	7.49	2	2	6.85903	5.62	2	2	427	47.3256	7.48877
Q92896	Golgi apparatus protein 1 OS=Homo sapiens GN=GLG1 PE=1 SV=2 - [GSLG1_HUMAN]	2.14364e+06	0	6.09898	2.04	2	2					1179	134.464	6.90283
Q9Y333	U6 snRNA-associated Sm-like protein LSm2 OS=Homo sapiens GN=LSM2 PE=1 SV=1 - [LSM2_HUMAN]	1.24731e+07	1.70465e+07	5.68423	31.58	2	2	11.9693	60	4	4	95	10.8276	6.52197
P52701	DNA mismatch repair protein Msh6 OS=Homo sapiens GN=MSH6 PE=1 SV=2 - [MSH6_HUMAN]	2.84868e+06	3.40587e+06	4.79779	1.84	2	2	8.76471	4.49	5	5	1360	152.689	6.90283
P12004	Proliferating cell nuclear antigen OS=Homo sapiens GN=PCNA PE=1 SV=1 - [PCNA_HUMAN]	1.78851e+06	1.70008e+06	0	8.43	2	2		0			261	28.7503	4.69092
Q9UDW1	Cytochrome b-c1 complex subunit 9 OS=Homo sapiens GN=UQCR10 PE=1 SV=3 - [QCR9_HUMAN]	9.75923e+06	0	4.6079	38.1	2	2					63	7.30383	9.46631
Q9Y3B7	39S ribosomal protein L11, mitochondrial OS=Homo sapiens GN=MRPL11 PE=1 SV=1 - [RM11_HUMAN]	3.07949e+06	1.20413e+07	4.81151	9.38	2	2	30.3704	35.94	6	10	192	20.6704	9.90576
P21912	Succinate dehydrogenase [ubiquinone] iron-sulfur subunit, mitochondrial OS=Homo sapiens GN=SDHB PE=1 SV=3 - [SDHB_HUMAN]	9.64161e+06	0	1.75525	6.79	2	2					280	31.6088	8.76318
Q12824	SWI/SNF-related matrix-associated actin-dependent regulator of chromatin subfamily B member 1 OS=Homo sapiens GN=SMARCB1 PE=1 SV=2 - [SNF5_HUMAN]	3.76801e+06	4.85559e+06	5.94991	8.31	2	2		0			385	44.1132	6.22705
Q96P63	Serpin B12 OS=Homo sapiens GN=SERPINB12 PE=1 SV=1 - [SPB12_HUMAN]	3.77394e+06	4.26896e+06	4.54924	6.42	2	2		0			405	46.2471	5.52881
Q8IY81	pre-rRNA processing protein FTSJ3 OS=Homo sapiens GN=FTSJ3 PE=1 SV=2 - [SPB1_HUMAN]	1.58058e+06	5.13431e+06	1.62785	2.13	2	2	5.59325	2.13	2	3	847	96.4992	8.39697
P49458	Signal recognition particle 9 kDa protein OS=Homo sapiens GN=SRP9 PE=1 SV=2 - [SRP09_HUMAN]	7.64966e+07	1.28325e+08	6.1143	22.09	2	2	9.70069	22.09	2	4	86	10.1051	7.97217
Q9Y5J7	Mitochondrial import inner membrane translocase subunit Tim9 OS=Homo sapiens GN=TIMM9 PE=1 SV=1 - [TIM9_HUMAN]	1.43657e+06	0	5.04366	30.34	2	2					89	10.3711	7.21045
Q5BKZ1	DBIRD complex subunit ZNF326 OS=Homo sapiens GN=ZNF326 PE=1 SV=2 - [ZN326_HUMAN]	5.55941e+06	0	4.92411	4.3	2	2					582	65.6131	5.14795
G5E9X1	Integrator complex subunit 6 OS=Homo sapiens GN=INTS6 PE=1 SV=1 - [G5E9X1_HUMAN]	2.54686e+06	0	2.85982	4.9	2	2					571	65.3779	9.30518
Q5JR04	Mov10, Moloney leukemia virus 10, homolog (Mouse), isoform CRA_a OS=Homo sapiens GN=MOV10 PE=1 SV=1 - [Q5JR04_HUMAN]	1.93038e+06	0	2.8974	2.64	2	2					947	107.142	8.79248
D3DPF9	Titin, isoform CRA_b OS=Homo sapiens GN=TTN PE=4 SV=1 - [D3DPF9_HUMAN]	2.92824e+07	0	1.75803	0.05	2	2					26926	2991.19	6.7417
Q7Z759	CCT8 protein OS=Homo sapiens GN=CCT8 PE=2 SV=1 - [Q7Z759_HUMAN]	1.94856e+06	1.57526e+06	4.09553	4.02	2	2		0			497	54.0717	5.31299
G5E9Z2	Cisplatin resistance related protein CRR9p, isoform CRA_c OS=Homo sapiens GN=CLPTM1L PE=1 SV=1 - [G5E9Z2_HUMAN]	2.96772e+06	0	3.61211	8.67	2	2					369	43.2522	8.79248
A0A024QZ42	HCG1985580, isoform CRA_c OS=Homo sapiens GN=PDCD6 PE=1 SV=1 - [A0A024QZ42_HUMAN]	4.98533e+06	5.56792e+06	4.89163	17.36	2	2	4.8955	17.36	2	2	121	14.4411	5.2876
A0A024R2Z6	Guanine nucleotide binding protein-like 3 (Nucleolar), isoform CRA_b OS=Homo sapiens GN=GNL3 PE=4 SV=1 - [A0A024R2Z6_HUMAN]	1.00643e+06	2.7184e+06	5.10871	4.84	2	2	5.98289	5.59	3	3	537	60.5345	8.79248
A0A087WTP3	Far upstream element-binding protein 2 OS=Homo sapiens GN=KHSRP PE=1 SV=1 - [A0A087WTP3_HUMAN]	2.69048e+06	2.53452e+06	2.96803	2.11	2	2		0			711	72.9823	7.7085
B3KY11	cDNA FLJ46571 fis, clone THYMU3041428, highly similar to Probable ATP-dependent RNA helicase DDX23 (EC 3.6.1.-) OS=Homo sapiens PE=2 SV=1 - [B3KY11_HUMAN]	1.51477e+06	0	2.86168	2.75	2	2					800	93.1767	9.49561
F5GXX5	Dolichyl-diphosphooligosaccharide--protein glycosyltransferase subunit DAD1 OS=Homo sapiens GN=DAD1 PE=1 SV=1 - [F5GXX5_HUMAN]	2.31524e+06	0	2.17912	23.53	2	2					85	9.5481	7.18115
B4DJI1	L-lactate dehydrogenase OS=Homo sapiens PE=2 SV=1 - [B4DJI1_HUMAN]	3.56453e+06	2.375e+06	4.86907	7.54	2	2	4.34723	7.54	2	2	305	33.5717	8.45557
Q53GB6	Actin related protein 2/3 complex subunit 1A variant (Fragment) OS=Homo sapiens PE=2 SV=1 - [Q53GB6_HUMAN]	5.54221e+06	1.25777e+07	5.76565	6.03	2	2	22.0016	24.11	7	10	365	40.9274	8.03076
C9JH72	Replication factor C subunit 5 (Fragment) OS=Homo sapiens GN=RFC5 PE=1 SV=1 - [C9JH72_HUMAN]	2.76674e+06	0	5.7884	23.08	2	2					104	11.7153	8.68994
A0A087X0I4	Coatomer subunit epsilon OS=Homo sapiens GN=COPE PE=1 SV=1 - [A0A087X0I4_HUMAN]	3.89626e+06	3.5511e+06	3.93977	8.47	2	2		0			307	34.4884	5.19873
Q5T092	Protein RER1 (Fragment) OS=Homo sapiens GN=RER1 PE=1 SV=1 - [Q5T092_HUMAN]	3.36762e+06	0	6.32294	18.35	2	2					158	18.3764	7.43018
B4DX42	cDNA FLJ54064, highly similar to Splicing factor 1 OS=Homo sapiens PE=2 SV=1 - [B4DX42_HUMAN]	2.35587e+06	3.17281e+06	2.07875	5.77	2	2	4.81342	5.77	2	2	433	46.391	9.34912
V9HWC6	Peptidyl-prolyl cis-trans isomerase OS=Homo sapiens GN=HEL-S-39 PE=2 SV=1 - [V9HWC6_HUMAN]	2.4601e+06	0	1.81195	7.69	2	2					208	22.728	9.31982
F8W6G5	Aprataxin (Fragment) OS=Homo sapiens GN=APTX PE=1 SV=1 - [F8W6G5_HUMAN]	3.67895e+06	0	4.21467	13.13	2	2					198	22.749	9.78857
Q5QNZ2	ATP synthase F(0) complex subunit B1, mitochondrial OS=Homo sapiens GN=ATP5F1 PE=1 SV=1 - [Q5QNZ2_HUMAN]	1.43523e+06	0	2.7473	13.85	2	2					195	22.2608	9.26123
H7C0X4	Dol-P-Man:Man(5)GlcNAc(2)-PP-Dol alpha-1,3-mannosyltransferase (Fragment) OS=Homo sapiens GN=ALG3 PE=1 SV=1 - [H7C0X4_HUMAN]	3.30631e+06	0	4.99719	6.81	2	2					323	36.9838	9.80322
E2DRY6	Enolase OS=Homo sapiens PE=2 SV=1 - [E2DRY6_HUMAN]	1.99074e+06	2.00851e+06	3.95636	6.51	2	2		0			338	36.5317	6.56592
F2Z3D5	Interferon regulatory factor 4 OS=Homo sapiens GN=IRF4 PE=1 SV=1 - [F2Z3D5_HUMAN]	2.39867e+06	0	6.22941	7.32	2	2					410	46.7871	7.10791
H0Y4R1	Inosine-5'-monophosphate dehydrogenase 2 (Fragment) OS=Homo sapiens GN=IMPDH2 PE=1 SV=1 - [H0Y4R1_HUMAN]	3.5048e+06	0	5.60891	4.89	2	2					470	51.0352	8.17725
H7C3A1	Serrate RNA effector molecule homolog (Fragment) OS=Homo sapiens GN=SRRT PE=1 SV=1 - [H7C3A1_HUMAN]	952614	0	3.95499	4.21	2	2		0			499	56.698	6.30322
B2R8R5	cDNA, FLJ94025, highly similar to Homo sapiens tripartite motif-containing 28 (TRIM28), mRNA OS=Homo sapiens PE=2 SV=1 - [B2R8R5_HUMAN]	3.74735e+06	0	0	2.04	2	2					835	88.5034	5.77002
A8K0B9	cDNA FLJ75988, highly similar to Homo sapiens transcription factor B1, mitochondrial (TFB1M), mRNA OS=Homo sapiens PE=2 SV=1 - [A8K0B9_HUMAN]	4.3219e+06	1.27943e+07	5.64076	8.38	2	2	24.096	28.61	6	8	346	39.513	9.24658
A8K566	cDNA FLJ78246, highly similar to Homo sapiens splicing factor 3a, subunit 3, 60kDa (SF3A3), mRNA OS=Homo sapiens PE=2 SV=1 - [A8K566_HUMAN]	5.70295e+06	0	3.22612	5.79	2	2					501	58.7543	5.42725
B3KRT6	cDNA FLJ34908 fis, clone NT2RI2006294, highly similar to Homo sapiens stimulated by retinoic acid gene 6 homolog (STRA6), mRNA OS=Homo sapiens PE=2 SV=1 - [B3KRT6_HUMAN]	1.83886e+06	0	3.97518	3.78	2	2					476	53.0604	9.78857
B4DRG0	cDNA FLJ51764, highly similar to Histone deacetylase 1 OS=Homo sapiens PE=2 SV=1 - [B4DRG0_HUMAN]	4.77291e+06	4.98084e+06	2.64182	5.19	2	2	2.02322	5.19	2	2	289	32.6838	4.81787
B2R5H5	cDNA, FLJ92476, highly similar to Homo sapiens LSM3 homolog, U6 small nuclear RNA associated (S. cerevisiae) (LSM3), mRNA OS=Homo sapiens PE=2 SV=1 - [B2R5H5_HUMAN]	1.89372e+07	2.58406e+07	2.39049	19.61	2	2	4.21587	19.61	2	2	102	11.822	4.70361
B4DF68	cDNA FLJ55325, highly similar to Heat-shock protein 105 kDa OS=Homo sapiens PE=2 SV=1 - [B4DF68_HUMAN]	3.04535e+06	0	5.70424	3.58	2	2					755	85.702	5.16064
B4DPE5	cDNA FLJ58206, highly similar to Tuftelin-interacting protein 11 OS=Homo sapiens PE=2 SV=1 - [B4DPE5_HUMAN]	3.40695e+06	0	3.86266	3.07	2	2		0			522	61.2334	5.16064
B7Z1V7	cDNA FLJ51811, highly similar to Stress-70 protein, mitochondrial OS=Homo sapiens PE=2 SV=1 - [B7Z1V7_HUMAN]	4.39977e+06	3.67901e+06	5.71584	6.41	2	2	5.75076	6.86	2	2	437	47.3326	6.60986
A0A0A0MTR7	E3 ubiquitin-protein ligase RNF213 OS=Homo sapiens GN=RNF213 PE=1 SV=1 - [A0A0A0MTR7_HUMAN]	554510	671930	3.51026	0.36	2	2	1.87742	0.36	2	2	5207	591.031	6.48096
Q76RH4	Core gene UL13 family protein OS=Human herpesvirus 8 GN=ORF36 PE=4 SV=1 - [Q76RH4_HHV8]	2.6463e+06	1.46198e+06	4.40388	5.63	2	2		0			444	50.3015	9.24658
D0UZN7	ORF25 OS=Human herpesvirus 8 GN=ORF25 PE=4 SV=1 - [D0UZN7_HHV8]	1.52386e+06	2.29835e+06	2.33239	1.31	2	2	4.91625	1.74	2	3	1376	153.301	6.84424
P55769	NHP2-like protein 1 OS=Homo sapiens GN=NHP2L1 PE=1 SV=3 - [NH2L1_HUMAN]	6.09909e+06	4.64059e+06	10.033	18.75	2	3		0			128	14.1646	8.45557
P61619	Protein transport protein Sec61 subunit alpha isoform 1 OS=Homo sapiens GN=SEC61A1 PE=1 SV=2 - [S61A1_HUMAN]	5.39745e+06	3.20398e+06	6.79363	6.51	3	3	4.05592	6.09	3	3	476	52.2305	8.06006
Q9NPA8	Transcription and mRNA export factor ENY2 OS=Homo sapiens GN=ENY2 PE=1 SV=1 - [ENY2_HUMAN]	8.07102e+06	6.42551e+06	5.20588	34.65	3	3	5.09622	34.65	3	3	101	11.5213	9.33447
O14497	AT-rich interactive domain-containing protein 1A OS=Homo sapiens GN=ARID1A PE=1 SV=3 - [ARI1A_HUMAN]	1.79891e+06	4.34085e+06	4.84961	1.62	3	3	7.11418	2.71	4	6	2285	241.892	6.69775
P61160	Actin-related protein 2 OS=Homo sapiens GN=ACTR2 PE=1 SV=1 - [ARP2_HUMAN]	6.19776e+06	1.58985e+07	6.98819	7.87	3	3	21.3969	15.99	6	9	394	44.7322	6.7417
O15144	Actin-related protein 2/3 complex subunit 2 OS=Homo sapiens GN=ARPC2 PE=1 SV=1 - [ARPC2_HUMAN]	7.14664e+06	1.48867e+07	4.83609	9.67	3	3	10.7879	16.67	5	6	300	34.3115	7.35693
Q8TDN6	Ribosome biogenesis protein BRX1 homolog OS=Homo sapiens GN=BRIX1 PE=1 SV=2 - [BRX1_HUMAN]	3.20521e+06	3.09863e+06	6.49047	9.07	3	3	1.77166	7.65	3	3	353	41.3749	9.92041
P31944	Caspase-14 OS=Homo sapiens GN=CASP14 PE=1 SV=2 - [CASPE_HUMAN]	3.08707e+06	2.35786e+06	4.43784	12.81	3	3	1.87473	7.44	2	2	242	27.662	5.57959
P09228	Cystatin-SA OS=Homo sapiens GN=CST2 PE=1 SV=1 - [CYTT_HUMAN]	2.11739e+06	0	2.48244	23.4	2	3					141	16.4342	4.93213
O60762	Dolichol-phosphate mannosyltransferase subunit 1 OS=Homo sapiens GN=DPM1 PE=1 SV=1 - [DPM1_HUMAN]	1.10181e+07	5.71472e+06	6.81425	13.46	3	3	5.76432	13.46	3	3	260	29.6158	9.56885
P13639	Elongation factor 2 OS=Homo sapiens GN=EEF2 PE=1 SV=4 - [EF2_HUMAN]	2.96514e+06	3.08635e+06	6.07983	3.5	3	3	5.38938	4.9	4	4	858	95.277	6.82959
O60573	Eukaryotic translation initiation factor 4E type 2 OS=Homo sapiens GN=EIF4E2 PE=1 SV=1 - [IF4E2_HUMAN]	5.22635e+06	0	4.91551	17.14	3	3					245	28.3442	8.88037
P01834	Ig kappa chain C region OS=Homo sapiens GN=IGKC PE=1 SV=1 - [IGKC_HUMAN]	1.28589e+06	0	7.69808	32.08	2	3					106	11.6017	5.87158
O15116	U6 snRNA-associated Sm-like protein LSm1 OS=Homo sapiens GN=LSM1 PE=1 SV=1 - [LSM1_HUMAN]	9.84366e+06	1.35296e+07	7.79622	24.06	3	3	10.4467	28.57	4	5	133	15.1701	5.22412
Q9NX58	Cell growth-regulating nucleolar protein OS=Homo sapiens GN=LYAR PE=1 SV=2 - [LYAR_HUMAN]	2.47232e+06	7.4147e+06	4.78249	8.97	2	3	3.27423	7.92	2	3	379	43.5879	9.53955
Q9BYG3	MKI67 FHA domain-interacting nucleolar phosphoprotein OS=Homo sapiens GN=NIFK PE=1 SV=1 - [MK67I_HUMAN]	5.17698e+06	1.03261e+07	10.2483	9.22	2	3	36.2011	40.61	9	12	293	34.201	9.87646
Q16656	Nuclear respiratory factor 1 OS=Homo sapiens GN=NRF1 PE=1 SV=1 - [NRF1_HUMAN]	1.57299e+06	4.98002e+06	6.34285	4.77	2	3	2.50227	3.98	2	2	503	53.5079	5.04639
Q15084	Protein disulfide-isomerase A6 OS=Homo sapiens GN=PDIA6 PE=1 SV=1 - [PDIA6_HUMAN]	4.7046e+06	5.27287e+06	9.97619	10.45	3	3	13.2822	13.41	4	4	440	48.0913	5.08447
P18077	60S ribosomal protein L35a OS=Homo sapiens GN=RPL35A PE=1 SV=2 - [RL35A_HUMAN]	3.62735e+07	3.56847e+07	4.32239	20.91	3	3		0			110	12.5298	11.063
Q9Y3U8	60S ribosomal protein L36 OS=Homo sapiens GN=RPL36 PE=1 SV=3 - [RL36_HUMAN]	1.97269e+07	2.16023e+07	7.01003	20	2	3		0			105	12.2459	11.5903
P62304	Small nuclear ribonucleoprotein E OS=Homo sapiens GN=SNRPE PE=1 SV=1 - [RUXE_HUMAN]	2.99418e+07	2.11666e+07	8.14857	25	2	3	7.288	25	2	3	92	10.7966	9.43701
Q15020	Squamous cell carcinoma antigen recognized by T-cells 3 OS=Homo sapiens GN=SART3 PE=1 SV=1 - [SART3_HUMAN]	1.76131e+06	2.48198e+06	2.02899	2.91	3	3	2.76428	3.01	3	3	963	109.865	5.56689
Q9BWJ5	Splicing factor 3B subunit 5 OS=Homo sapiens GN=SF3B5 PE=1 SV=1 - [SF3B5_HUMAN]	5.86697e+06	3.80155e+06	0	25.58	2	3		0			86	10.1288	6.354
P25311	Zinc-alpha-2-glycoprotein OS=Homo sapiens GN=AZGP1 PE=1 SV=2 - [ZA2G_HUMAN]	1.68591e+07	0	4.14142	12.75	3	3		0			298	34.2371	6.04932
B4DJ89	Polymerase (RNA) II (DNA directed) polypeptide E, 25kDa, isoform CRA_c OS=Homo sapiens GN=POLR2E PE=2 SV=1 - [B4DJ89_HUMAN]	1.6499e+06	0	7.12625	28.21	3	3					117	13.5393	8.44092
B4DHE8	RNA-binding protein Musashi homolog 2 OS=Homo sapiens GN=MSI2 PE=1 SV=1 - [B4DHE8_HUMAN]	5.73795e+06	5.51591e+06	9.10374	13.27	3	3	11.6751	16.98	4	5	324	34.7901	8.88037
B4DP62	Solute carrier family 25 (Mitochondrial carrier citrate transporter), member 1, isoform CRA_b OS=Homo sapiens GN=SLC25A1 PE=1 SV=1 - [B4DP62_HUMAN]	2.91995e+06	0	5.92522	16.35	3	3					208	23.1952	9.62744
G3XAN4	Translocating chain-associated membrane protein 1 OS=Homo sapiens GN=TRAM1 PE=1 SV=1 - [G3XAN4_HUMAN]	8.16686e+06	4.20371e+06	7.01178	9.03	3	3		0			288	33.4138	9.89111
B2RBA6	DNA helicase OS=Homo sapiens PE=2 SV=1 - [B2RBA6_HUMAN]	1.99416e+06	2.03971e+06	4.02626	3.34	2	3	4.12675	4.59	3	3	719	81.2286	6.45557
C9J2C4	DnaJ homolog subfamily B member 6 (Fragment) OS=Homo sapiens GN=DNAJB6 PE=1 SV=1 - [C9J2C4_HUMAN]	5.23371e+06	5.42365e+06	8.58627	10.09	2	3	4.83642	10.09	2	2	228	25.3613	6.96143
I6L8B7	Fatty acid-binding protein, epidermal OS=Homo sapiens GN=FABP5 PE=1 SV=1 - [I6L8B7_HUMAN]	4.50064e+06	2.09531e+06	6.04456	19.8	2	3		0			101	11.2495	6.07471
A0A087WTT6	40S ribosomal protein S29 OS=Homo sapiens GN=RPS29 PE=1 SV=1 - [A0A087WTT6_HUMAN]	1.12769e+07	1.89526e+07	2.06719	28.3	2	3		0			53	6.11113	9.14404
Q59GY3	Arginine/serine-rich splicing factor 6 variant (Fragment) OS=Homo sapiens PE=2 SV=1 - [Q59GY3_HUMAN]	9.68479e+06	5.13362e+06	7.48445	7.53	2	3	4.1917	10.04	3	3	279	31.8461	10.9458
C9JQD4	Peptidyl-prolyl cis-trans isomerase (Fragment) OS=Homo sapiens GN=PPIH PE=1 SV=1 - [C9JQD4_HUMAN]	3.08328e+06	5.92595e+06	8.61846	22.92	3	3	6.79443	16.67	2	2	144	15.79	8.71924
E7ESB6	PERQ amino acid-rich with GYF domain-containing protein 2 (Fragment) OS=Homo sapiens GN=GIGYF2 PE=1 SV=1 - [E7ESB6_HUMAN]	2.63538e+06	5.41669e+06	6.31694	4.78	3	3		0			836	96.1816	5.13525
F8WE65	Peptidyl-prolyl cis-trans isomerase OS=Homo sapiens GN=PPIA PE=1 SV=1 - [F8WE65_HUMAN]	9.12125e+06	9.09662e+06	7.88409	15	2	3	5.26936	15	2	2	120	13.0133	6.771
B3KPC7	Actin-related protein 2/3 complex subunit 5 OS=Homo sapiens PE=2 SV=1 - [B3KPC7_HUMAN]	2.88568e+06	7.19122e+06	8.19646	20.92	2	3	13.212	20.92	2	3	153	16.9608	6.02393
I3L1P8	Mitochondrial 2-oxoglutarate/malate carrier protein (Fragment) OS=Homo sapiens GN=SLC25A11 PE=1 SV=1 - [I3L1P8_HUMAN]	3.03767e+06	0	8.98369	11.82	3	3					296	32.1618	9.77393
H7C4T5	Muscleblind-like protein 1 (Fragment) OS=Homo sapiens GN=MBNL1 PE=1 SV=1 - [H7C4T5_HUMAN]	2.43003e+06	0	2.02008	7.9	3	3					329	35.7967	8.66064
J3KT73	60S ribosomal protein L38 OS=Homo sapiens GN=RPL38 PE=1 SV=1 - [J3KT73_HUMAN]	1.10282e+07	1.02311e+07	7.86586	34.38	3	3	8.1461	37.5	4	4	64	7.56027	9.99365
C9J9K3	40S ribosomal protein SA (Fragment) OS=Homo sapiens GN=RPSA PE=1 SV=5 - [C9J9K3_HUMAN]	9.50505e+06	9.05171e+06	8.80621	9.47	2	3	12.0746	15.15	3	4	264	29.487	5.24951
F8W079	ATP synthase subunit beta, mitochondrial (Fragment) OS=Homo sapiens GN=ATP5B PE=1 SV=1 - [F8W079_HUMAN]	2.84095e+06	0	8.40204	13.03	3	3					284	30.151	8.29443
C9J8M3	Replication factor C subunit 4 (Fragment) OS=Homo sapiens GN=RFC4 PE=1 SV=1 - [C9J8M3_HUMAN]	3.05774e+06	2209673	5.45937	8.41	2	3	1.85633	8.41	2	2	214	23.6336	9.49561
H7C3E9	Probable ATP-dependent RNA helicase DDX56 (Fragment) OS=Homo sapiens GN=DDX56 PE=1 SV=1 - [H7C3E9_HUMAN]	3.35315e+06	7.55362e+06	10.3646	6.06	2	3	17.7865	17.17	6	8	396	44.1292	7.45947
H7BZW2	Centrosomal protein of 85 kDa (Fragment) OS=Homo sapiens GN=CEP85 PE=1 SV=1 - [H7BZW2_HUMAN]	3.44293e+06	1.71893e+07	3.49951	8.05	3	3	10.1899	10.11	4	4	435	50.3119	5.5542
F8VRJ2	Nucleosome assembly protein 1-like 1 (Fragment) OS=Homo sapiens GN=NAP1L1 PE=1 SV=1 - [F8VRJ2_HUMAN]	1.29466e+07	1.02409e+07	6.35715	19.3	2	3		0			114	13.4918	4.64014
Q68CX8	Putative uncharacterized protein DKFZp686P12272 OS=Homo sapiens GN=DKFZp686P12272 PE=4 SV=2 - [Q68CX8_HUMAN]	3.02221e+06	2.22537e+06	6.41963	9.87	3	3		0			375	41.5598	8.26514
A8K964	cDNA FLJ75071, highly similar to Homo sapiens pinin, desmosome associated protein (PNN), mRNA OS=Homo sapiens PE=2 SV=1 - [A8K964_HUMAN]	1.6329e+06	1.54294e+06	5.19446	5.02	3	3	6.62506	4.46	3	3	717	81.4929	7.37158
A8QI98	DIS3 OS=Homo sapiens PE=2 SV=1 - [A8QI98_HUMAN]	2.07371e+06	0	2.80592	4.07	3	3					958	108.989	7.13721
A0A0A0MRQ5	Peroxiredoxin-1 OS=Homo sapiens GN=PRDX1 PE=1 SV=1 - [A0A0A0MRQ5_HUMAN]	5.41049e+06	6.68274e+06	5.08435	29.9	3	3		0			97	10.6695	8.71924
F5H9D8	K10 OS=Human herpesvirus 8 GN=vIRF-4 PE=4 SV=1 - [F5H9D8_HHV8]	3.01075e+06	7.74553e+06	7.79488	2.31	2	3	31.2138	8.34	6	11	911	97.8946	7.12256
F5HBQ9	ORF70 OS=Human herpesvirus 8 GN=ORF70 PE=3 SV=1 - [F5HBQ9_HHV8]	1.70407e+07	8.91134e+06	5.82642	10.68	3	3	8.68659	8.01	2	3	337	38.5306	7.94287
K0F5Y6	Ribonucleoside-diphosphate reductase OS=Human herpesvirus 8 PE=3 SV=1 - [K0F5Y6_HHV8]	1.9295e+06	1.77362e+06	7.64127	4.04	3	3		0			792	88.7239	6.90283
K0FCG0	ORF50 OS=Human herpesvirus 8 PE=4 SV=1 - [K0FCG0_HHV8]	5.49762e+06	4.70285e+06	12.9357	8.08	3	3	10.604	8.72	3	5	631	66.7739	5.92236
D2XQF1	ORF68 OS=Human herpesvirus 8 PE=4 SV=1 - [D2XQF1_HHV8]	5.25423e+06	6.86827e+06	5.6292	8.14	3	3		0			467	51.8341	6.41748
P49207	60S ribosomal protein L34 OS=Homo sapiens GN=RPL34 PE=1 SV=3 - [RL34_HUMAN]	5.09867e+07	4.83188e+07	5.93487	12.82	2	4	7.95975	12.82	2	4	117	13.2845	11.4731
P62312	U6 snRNA-associated Sm-like protein LSm6 OS=Homo sapiens GN=LSM6 PE=1 SV=1 - [LSM6_HUMAN]	1.72488e+07	2.89768e+07	6.31861	42.5	4	4	11.2978	42.5	4	6	80	9.12177	9.5835
Q9Y305	Acyl-coenzyme A thioesterase 9, mitochondrial OS=Homo sapiens GN=ACOT9 PE=1 SV=2 - [ACOT9_HUMAN]	1.16526e+06	1.56335e+06	4.24837	9.34	4	4	2.05882	4.56	2	2	439	49.8695	8.60205
Q8IWZ3	Ankyrin repeat and KH domain-containing protein 1 OS=Homo sapiens GN=ANKHD1 PE=1 SV=1 - [ANKH1_HUMAN]	4.65574e+06	7.28474e+06	9.89641	2.2	4	4	40.3373	5.15	10	14	2542	269.291	5.73193
Q9UIG0	Tyrosine-protein kinase BAZ1B OS=Homo sapiens GN=BAZ1B PE=1 SV=2 - [BAZ1B_HUMAN]	4.80694e+06	2.22458e+06	6.17334	1.62	2	4	4.80069	2.23	3	3	1483	170.796	8.48486
Q9UK59	Lariat debranching enzyme OS=Homo sapiens GN=DBR1 PE=1 SV=2 - [DBR1_HUMAN]	8.8753e+06	1.21682e+07	9.64072	9.56	4	4	8.12037	11.03	5	5	544	61.5163	5.46533
O00148	ATP-dependent RNA helicase DDX39A OS=Homo sapiens GN=DDX39A PE=1 SV=2 - [DX39A_HUMAN]	5.51347e+06	5.34856e+06	8.79322	8.43	4	4	8.94531	10.07	4	4	427	49.098	5.68115
P05198	Eukaryotic translation initiation factor 2 subunit 1 OS=Homo sapiens GN=EIF2S1 PE=1 SV=3 - [IF2A_HUMAN]	4.57056e+06	8950266	5.93189	11.75	4	4	12.5138	16.51	5	6	315	36.0894	5.08447
Q9UK45	U6 snRNA-associated Sm-like protein LSm7 OS=Homo sapiens GN=LSM7 PE=1 SV=1 - [LSM7_HUMAN]	1.66042e+07	2.74935e+07	5.29975	15.53	2	4	5.5765	15.53	2	4	103	11.595	5.2749
P61626	Lysozyme C OS=Homo sapiens GN=LYZ PE=1 SV=1 - [LYSC_HUMAN]	1.53346e+07	1.15136e+07	14.489	31.08	3	4	3.58427	12.16	2	2	148	16.5263	9.15869
P43366	Melanoma-associated antigen B1 OS=Homo sapiens GN=MAGEB1 PE=1 SV=2 - [MAGB1_HUMAN]	6.80881e+06	1.79205e+07	5.49115	7.49	3	4	18.8474	28.24	8	11	347	39.0126	8.44092
P23368	NAD-dependent malic enzyme, mitochondrial OS=Homo sapiens GN=ME2 PE=1 SV=1 - [MAOM_HUMAN]	2.3836e+06	4.10951e+06	9.64676	5.48	3	4	9.31514	8.22	4	4	584	65.4018	7.60596
O15427	Monocarboxylate transporter 4 OS=Homo sapiens GN=SLC16A3 PE=1 SV=1 - [MOT4_HUMAN]	3.89635e+06	2.27396e+06	8.02773	7.31	3	4		0			465	49.4369	7.95752
P46087	Probable 28S rRNA (cytosine(4447)-C(5))-methyltransferase OS=Homo sapiens GN=NOP2 PE=1 SV=2 - [NOP2_HUMAN]	3.67769e+06	3.71343e+06	12.8409	4.8	3	4	7.88312	4.31	3	3	812	89.2471	9.23193
Q9Y5Y5	Peroxisomal membrane protein PEX16 OS=Homo sapiens GN=PEX16 PE=1 SV=2 - [PEX16_HUMAN]	3.70339e+06	0	8.88897	12.2	4	4					336	38.6048	9.84717
P12273	Prolactin-inducible protein OS=Homo sapiens GN=PIP PE=1 SV=1 - [PIP_HUMAN]	7.88884e+06	2.76199e+06	12.9077	36.99	4	4		0			146	16.5618	8.04541
Q9UMS4	Pre-mRNA-processing factor 19 OS=Homo sapiens GN=PRPF19 PE=1 SV=1 - [PRP19_HUMAN]	6.33916e+06	1.72348e+06	11.7984	7.34	2	4		0			504	55.1463	6.60986
P35251	Replication factor C subunit 1 OS=Homo sapiens GN=RFC1 PE=1 SV=4 - [RFC1_HUMAN]	3.04307e+06	3.60302e+06	9.2171	4.09	4	4	11.2072	4.36	4	4	1148	128.175	9.36377
P09234	U1 small nuclear ribonucleoprotein C OS=Homo sapiens GN=SNRPC PE=1 SV=1 - [RU1C_HUMAN]	1.32233e+07	8.65835e+06	13.2324	18.87	2	4	6.17482	18.87	2	2	159	17.3812	9.67139
Q8NBX0	Saccharopine dehydrogenase-like oxidoreductase OS=Homo sapiens GN=SCCPDH PE=1 SV=1 - [SCPDL_HUMAN]	5.6098e+06	0	7.84995	11.19	4	4					429	47.1215	9.14404
Q9Y3B4	Splicing factor 3B subunit 6 OS=Homo sapiens GN=SF3B6 PE=1 SV=1 - [SF3B6_HUMAN]	6.34913e+06	5.07177e+06	6.47255	22.4	3	4	2.09361	15.2	2	4	125	14.5756	9.37842
Q96I25	Splicing factor 45 OS=Homo sapiens GN=RBM17 PE=1 SV=1 - [SPF45_HUMAN]	7.35527e+06	7.26181e+06	9.29711	10.47	4	4	4.51897	4.74	2	2	401	44.9339	5.97314
Q9Y285	Phenylalanine--tRNA ligase alpha subunit OS=Homo sapiens GN=FARSA PE=1 SV=3 - [SYFA_HUMAN]	4.05174e+06	2.13948e+06	9.16677	6.1	3	4	6.03075	7.87	4	4	508	57.5275	7.79639
P17987	T-complex protein 1 subunit alpha OS=Homo sapiens GN=TCP1 PE=1 SV=1 - [TCPA_HUMAN]	3.14839e+06	2.48274e+06	7.57234	8.45	4	4		0			556	60.3056	6.11279
Q13595	Transformer-2 protein homolog alpha OS=Homo sapiens GN=TRA2A PE=1 SV=1 - [TRA2A_HUMAN]	8.62619e+06	6.68154e+06	9.02482	11.35	3	4	4.75269	8.16	2	2	282	32.6691	11.2681
Q96PM9	Zinc finger protein 385A OS=Homo sapiens GN=ZNF385A PE=1 SV=2 - [Z385A_HUMAN]	4.18494e+06	9.74219e+06	2.29589	14.25	4	4	7.47799	17.62	5	6	386	40.4284	9.86182
H0YKS4	Annexin (Fragment) OS=Homo sapiens GN=ANXA2 PE=1 SV=1 - [H0YKS4_HUMAN]	3.60312e+06	3.53018e+06	11.228	28.41	4	4	15.0528	31.25	5	6	176	19.5181	5.96045
A0A024R326	Ribosomal protein L29, isoform CRA_a OS=Homo sapiens GN=RPL29 PE=4 SV=1 - [A0A024R326_HUMAN]	1.79352e+07	3.56844e+07	12.0381	14.65	2	4	17.2019	14.65	2	6	157	17.5419	11.6636
H3BQZ7	HCG2044799 OS=Homo sapiens GN=HNRNPUL2-BSCL2 PE=4 SV=1 - [H3BQZ7_HUMAN]	1.38364e+07	1.08676e+07	12.3313	4.96	3	4	25.7265	12.06	8	10	746	84.6392	4.93213
Q96BS4	FBL protein (Fragment) OS=Homo sapiens GN=FBL PE=1 SV=2 - [Q96BS4_HUMAN]	5.30802e+06	7.05913e+06	5.03895	15.38	4	4	4.78285	16.54	4	4	260	28.4318	9.42236
A0A024RDB2	Ras-GTPase activating protein SH3 domain-binding protein 2, isoform CRA_b OS=Homo sapiens GN=G3BP2 PE=4 SV=1 - [A0A024RDB2_HUMAN]	5.69009e+06	3.17051e+07	10.6844	11.14	4	4	34.1584	31.18	10	13	449	50.7861	5.37646
Q4ZG72	Putative uncharacterized protein DDX18 (Fragment) OS=Homo sapiens GN=DDX18 PE=3 SV=1 - [Q4ZG72_HUMAN]	5.71748e+06	8.32378e+06	6.79222	4.95	2	4	12.7304	12.82	6	7	546	61.5561	9.02686
H7C3T4	Peroxiredoxin-4 (Fragment) OS=Homo sapiens GN=PRDX4 PE=1 SV=1 - [H7C3T4_HUMAN]	4.87424e+06	3.2606e+06	7.76285	11.18	2	4	4.19785	18.01	3	3	161	18.3133	6.18896
Q6N090	Putative uncharacterized protein DKFZp686G21220 (Fragment) OS=Homo sapiens GN=DKFZp686G21220 PE=2 SV=1 - [Q6N090_HUMAN]	6986333	9.10805e+06	8.76463	6.13	3	4	5.60744	2.77	2	3	506	54.354	6.59521
E9PKG1	Protein arginine N-methyltransferase 1 OS=Homo sapiens GN=PRMT1 PE=1 SV=1 - [E9PKG1_HUMAN]	3.75671e+06	0	9.14451	12.31	3	4					325	37.6848	6.15088
B0QZK4	Heterochromatin protein 1-binding protein 3 (Fragment) OS=Homo sapiens GN=HP1BP3 PE=1 SV=1 - [B0QZK4_HUMAN]	3.70474e+06	3.37308e+06	7.75131	12.25	3	4	4.95965	12.25	3	3	253	28.4974	9.87646
Q59FZ6	SWI/SNF-related matrix-associated actin-dependent regulator of chromatin a4 variant (Fragment) OS=Homo sapiens PE=2 SV=2 - [Q59FZ6_HUMAN]	4.24292e+06	8.18702e+06	9.86255	3.69	3	4	0	2.32	2	2	1165	129.559	9.15869
K7EJB9	Calreticulin (Fragment) OS=Homo sapiens GN=CALR PE=1 SV=1 - [K7EJB9_HUMAN]	3.60088e+06	0	6.12878	14.57	2	4					247	28.4139	4.67822
K7ENG2	Splicing factor U2AF 65 kDa subunit OS=Homo sapiens GN=U2AF2 PE=1 SV=1 - [K7ENG2_HUMAN]	6.11392e+06	5.04924e+06	8.54835	12.05	3	4	12.206	14.01	4	6	307	33.8799	5.03369
Q96AW5	QARS protein (Fragment) OS=Homo sapiens GN=QARS PE=2 SV=2 - [Q96AW5_HUMAN]	3.7235e+06	0	7.69488	4.46	3	4					717	81.6537	7.15186
A8K2Y2	cDNA FLJ78120, highly similar to Homo sapiens eukaryotic translation initiation factor 2, subunit 3 gamma, 52kDa (EIF2S3), mRNA OS=Homo sapiens PE=2 SV=1 - [A8K2Y2_HUMAN]	4.25664e+06	6.78486e+06	6.93251	8.9	3	4	17.0961	11.23	4	7	472	51.0782	8.27979
F5H018	GTP-binding nuclear protein Ran (Fragment) OS=Homo sapiens GN=RAN PE=1 SV=5 - [F5H018_HUMAN]	3.54277e+06	3.33451e+06	8.90004	12.06	2	4		0			199	22.5207	8.73389
D6RFF0	La-related protein 7 (Fragment) OS=Homo sapiens GN=LARP7 PE=1 SV=1 - [D6RFF0_HUMAN]	5.97114e+06	7.88751e+06	10.1081	12.04	3	4	8.21599	15.05	4	4	299	34.4273	9.78857
B4DTP3	cDNA FLJ57343, highly similar to Homo sapiens ankyrin repeat domain 17 (ANKRD17), transcript variant 1, mRNA (Fragment) OS=Homo sapiens PE=2 SV=1 - [B4DTP3_HUMAN]	4.65574e+06	7.08878e+06	9.89641	4.31	4	4	35.6865	9.62	10	13	1300	138.544	5.17334
F8WF48	Translocation protein SEC62 OS=Homo sapiens GN=SEC62 PE=1 SV=1 - [F8WF48_HUMAN]	2.15262e+06	0	6.35978	34.12	3	4					85	9.86401	9.48096
B4DUL2	cDNA FLJ57152, highly similar to Replication protein A 32 kDa subunit OS=Homo sapiens PE=2 SV=1 - [B4DUL2_HUMAN]	1.73241e+07	1.64288e+07	9.81657	36.78	4	4	6.39899	36.78	4	4	174	19.0503	5.73193
E7EUL0	Polypeptide N-acetylgalactosaminyltransferase 3 OS=Homo sapiens GN=GALNT3 PE=1 SV=1 - [E7EUL0_HUMAN]	2.53979e+06	0	8.2062	10.78	3	4					371	42.5059	6.72705
E9PEC3	Propionyl-CoA carboxylase beta chain, mitochondrial OS=Homo sapiens GN=PCCB PE=1 SV=1 - [E9PEC3_HUMAN]	3.32144e+06	2.33677e+06	13.5927	9.69	3	4	13.5483	7.33	2	4	423	45.3922	6.3667
D6RAA6	Transmembrane protein 33 (Fragment) OS=Homo sapiens GN=TMEM33 PE=1 SV=1 - [D6RAA6_HUMAN]	4.8586e+06	2.72179e+06	9.12662	13.51	3	4	5.84837	9.91	2	2	222	25.2073	9.56885
Q5JRI1	Serine/arginine-rich-splicing factor 10 OS=Homo sapiens GN=SRSF10 PE=1 SV=1 - [Q5JRI1_HUMAN]	2.28262e+07	2.22939e+07	11.4429	22.67	4	4	14.8933	36.63	6	6	172	20.9005	10.4771
C9JJT5	Protein ATP5J2-PTCD1 OS=Homo sapiens GN=ATP5J2-PTCD1 PE=4 SV=2 - [C9JJT5_HUMAN]	8.32463e+06	7.76713e+06	10.7941	44.44	2	4		0			54	5.91113	9.31982
B7Z597	cDNA FLJ54373, highly similar to 60 kDa heat shock protein, mitochondrial OS=Homo sapiens PE=2 SV=1 - [B7Z597_HUMAN]	4.76522e+06	3.30477e+08	10.7143	7.62	2	4	6.05582	6.74	3	3	564	60.0098	5.74463
B4DY50	cDNA FLJ55528, highly similar to Transducin beta-like 2 protein OS=Homo sapiens PE=2 SV=1 - [B4DY50_HUMAN]	2.06138e+06	2.42084e+06	5.85997	8.52	4	4		0			411	45.9202	9.48096
B3KRR1	cDNA FLJ34725 fis, clone MESAN2005958, highly similar to RNA-binding protein Luc7-like 2 OS=Homo sapiens PE=2 SV=1 - [B3KRR1_HUMAN]	2.78788e+06	5.71049e+06	7.32366	10.03	3	4	24.083	17.4	5	9	339	40.4668	10.1401
B4E091	cDNA FLJ55438, highly similar to Splicing factor 3 subunit 1 OS=Homo sapiens PE=2 SV=1 - [B4E091_HUMAN]	6.2085e+06	3.96663e+06	8.11618	5.51	4	4	6.04965	4.93	3	3	690	77.3577	5.16064
A8K9K6	cDNA FLJ76962, highly similar to Homo sapiens nucleolar protein 5A (56kDa with KKE/D repeat) (NOL5A), mRNA OS=Homo sapiens PE=2 SV=1 - [A8K9K6_HUMAN]	2.64873e+06	2.98022e+06	8.2462	6.9	3	4		0			594	65.9367	9.23193
P62266	40S ribosomal protein S23 OS=Homo sapiens GN=RPS23 PE=1 SV=3 - [RS23_HUMAN]	5.43544e+07	7.32331e+07	14.1335	16.08	3	5	16.8386	16.08	3	7	143	15.7977	10.4917
P25398	40S ribosomal protein S12 OS=Homo sapiens GN=RPS12 PE=1 SV=3 - [RS12_HUMAN]	1.03722e+07	6.62642e+06	9.41027	32.58	4	5	4.37257	24.24	3	3	132	14.5055	7.21045
P62306	Small nuclear ribonucleoprotein F OS=Homo sapiens GN=SNRPF PE=1 SV=1 - [RUXF_HUMAN]	1.2595e+07	2.88976e+07	17.0317	24.42	2	5		0			86	9.71878	4.66553
P63104	14-3-3 protein zeta/delta OS=Homo sapiens GN=YWHAZ PE=1 SV=1 - [1433Z_HUMAN]	9.70659e+06	1.08409e+07	16.5471	17.96	4	5		0			245	27.7277	4.79248
Q96AK3	DNA dC->dU-editing enzyme APOBEC-3D OS=Homo sapiens GN=APOBEC3D PE=1 SV=1 - [ABC3D_HUMAN]	9.78104e+06	8.04735e+06	13.4488	13.99	4	5		0			386	46.5677	8.39697
P32970	CD70 antigen OS=Homo sapiens GN=CD70 PE=1 SV=2 - [CD70_HUMAN]	1.06211e+07	0	15.9564	15.03	2	5					193	21.1049	8.52881
P49411	Elongation factor Tu, mitochondrial OS=Homo sapiens GN=TUFM PE=1 SV=2 - [EFTU_HUMAN]	5.79336e+06	5.60683e+06	11.3433	13.72	5	5	8.3088	12.61	4	4	452	49.5102	7.60596
Q92522	Histone H1x OS=Homo sapiens GN=H1FX PE=1 SV=1 - [H1X_HUMAN]	8.87145e+06	2.65352e+07	13.0765	16.9	4	5	16.7345	22.54	5	6	213	22.4735	10.7554
Q9H9L3	Interferon-stimulated 20 kDa exonuclease-like 2 OS=Homo sapiens GN=ISG20L2 PE=1 SV=1 - [I20L2_HUMAN]	7.32428e+06	1.79629e+07	10.8887	9.63	3	5	24.668	17.28	5	10	353	39.1296	9.93506
P09382	Galectin-1 OS=Homo sapiens GN=LGALS1 PE=1 SV=2 - [LEG1_HUMAN]	1.05789e+07	9.82202e+06	8.66063	22.96	3	5	9.32095	22.96	3	4	135	14.7062	5.50342
P26038	Moesin OS=Homo sapiens GN=MSN PE=1 SV=3 - [MOES_HUMAN]	5.76311e+06	1.33016e+07	4.48615	7.28	5	5	24.9984	12.82	8	10	577	67.7778	6.40479
Q96HS1	Serine/threonine-protein phosphatase PGAM5, mitochondrial OS=Homo sapiens GN=PGAM5 PE=1 SV=2 - [PGAM5_HUMAN]	7.3751e+06	7.24217e+06	9.59222	13.84	4	5	4.65357	9.69	3	4	289	31.9846	8.67529
Q9H814	Phosphorylated adapter RNA export protein OS=Homo sapiens GN=PHAX PE=1 SV=1 - [PHAX_HUMAN]	2.69586e+06	6.84083e+06	9.76747	13.2	4	5	28.3645	22.59	5	12	394	44.3751	5.40186
Q96PV4	Paraneoplastic antigen-like protein 5 OS=Homo sapiens GN=PNMA5 PE=1 SV=2 - [PNMA5_HUMAN]	2.8008e+06	4.68527e+06	12.7075	8.93	3	5		0			448	49.9025	6.72705
Q9UKA9	Polypyrimidine tract-binding protein 2 OS=Homo sapiens GN=PTBP2 PE=1 SV=1 - [PTBP2_HUMAN]	5.78976e+07	2.65419e+07	7.34869	8.29	4	5		0			531	57.4548	8.66064
P46783	40S ribosomal protein S10 OS=Homo sapiens GN=RPS10 PE=1 SV=1 - [RS10_HUMAN]	2.08011e+07	2.65633e+07	11.0404	17.58	3	5	14.435	19.39	3	7	165	18.8859	10.1548
O00422	Histone deacetylase complex subunit SAP18 OS=Homo sapiens GN=SAP18 PE=1 SV=1 - [SAP18_HUMAN]	1.15508e+07	1.03764e+07	12.2352	28.1	4	5		0			153	17.55	9.34912
Q6NZY4	Zinc finger CCHC domain-containing protein 8 OS=Homo sapiens GN=ZCCHC8 PE=1 SV=2 - [ZCHC8_HUMAN]	5.62956e+06	2.82854e+06	11.581	11.03	5	5	9.4822	6.22	3	3	707	78.5285	4.86865
J3KPD3	RNA binding motif protein 7, isoform CRA_c OS=Homo sapiens GN=RBM7 PE=1 SV=1 - [J3KPD3_HUMAN]	6.77197e+06	1.58957e+06	18.6201	34.08	4	5	6.2051	18.35	2	2	267	30.5718	9.56885
A0A024R3R5	Lamin B receptor, isoform CRA_a OS=Homo sapiens GN=LBR PE=4 SV=1 - [A0A024R3R5_HUMAN]	5.78235e+06	3.91988e+06	4.40496	7.97	4	5	0	7.8	4	4	615	70.685	9.36377
A0A024R1T5	2',3'-cyclic nucleotide 3' phosphodiesterase, isoform CRA_a OS=Homo sapiens GN=CNP PE=4 SV=1 - [A0A024R1T5_HUMAN]	4.02763e+06	0	7.68081	11.47	4	5					401	45.0703	8.52881
B2R858	cDNA, FLJ93750, Homo sapiens DEAD (Asp-Glu-Ala-Asp) box polypeptide 6 (DDX6), mRNA OS=Homo sapiens PE=2 SV=1 - [B2R858_HUMAN]	6.76281e+06	8.98983e+06	19.7388	13.56	4	5	23.0728	18.86	6	7	472	53.1827	8.66064
Q53GF0	Cytidine 5'-monophosphate N-acetylneuraminic acid synthetase variant (Fragment) OS=Homo sapiens PE=2 SV=1 - [Q53GF0_HUMAN]	4.09168e+06	1.51114e+07	8.55822	15.21	5	5	40.9737	31.57	10	16	434	48.2986	7.92822
E9PKP7	Nucleolar transcription factor 1 OS=Homo sapiens GN=UBTF PE=1 SV=1 - [E9PKP7_HUMAN]	4.25355e+06	6.84175e+06	9.5641	6.17	4	5	12.7362	7.79	5	8	745	87.3802	9.89111
S4R3K4	Nuclear factor 1 (Fragment) OS=Homo sapiens GN=NFIA PE=1 SV=1 - [S4R3K4_HUMAN]	6.28275e+06	10497420	3.32782	22.58	4	5		0			186	20.9528	6.90283
H3BRY5	Sulfotransferase (Fragment) OS=Homo sapiens GN=SULT1A1 PE=1 SV=1 - [H3BRY5_HUMAN]	7.09429e+06	7.61198e+06	8.44393	22.78	5	5	7.90768	19.22	4	4	281	32.6045	6.62451
Q53SY7	Putative uncharacterized protein CAD (Fragment) OS=Homo sapiens GN=CAD PE=3 SV=1 - [Q53SY7_HUMAN]	1.97299e+06	2.44747e+06	13.2932	3.3	5	5	12.0679	2.37	4	5	2151	235.029	6.59521
B4DKE6	cDNA FLJ60629, highly similar to Replication factor C subunit 3 OS=Homo sapiens PE=2 SV=1 - [B4DKE6_HUMAN]	3.90631e+06	1.69376e+06	13.3968	25.57	5	5	8.01096	9.18	2	2	305	34.8101	8.5874
B5BU08	U2 small nuclear RNA auxillary factor 1 isoform a OS=Homo sapiens GN=U2AF1 PE=2 SV=1 - [B5BU08_HUMAN]	1.36261e+07	2.15765e+07	13.2393	19.58	4	5	15.3692	19.58	4	5	240	27.8554	8.54346
E9PL10	Transcription factor BTF3 OS=Homo sapiens GN=BTF3L4 PE=1 SV=1 - [E9PL10_HUMAN]	1.53644e+07	3.90647e+07	15.1292	24.14	3	5	18.6196	24.14	3	6	145	15.7694	9.14404
J3QSV6	Ribosomal L1 domain-containing protein 1 (Fragment) OS=Homo sapiens GN=RSL1D1 PE=1 SV=1 - [J3QSV6_HUMAN]	4.52152e+06	5.1891e+06	9.77946	8.84	4	5	14.2902	12.79	5	6	430	48.1791	10.0229
Q8IWR8	Ribosomal protein L19 (Fragment) OS=Homo sapiens PE=2 SV=1 - [Q8IWR8_HUMAN]	3.63339e+07	2.58078e+07	14.5231	23.12	4	5	8.07763	19.65	3	3	173	20.8068	11.4438
B3KM97	cDNA FLJ10554 fis, clone NT2RP2002385, highly similar to Synaptic glycoprotein SC2 OS=Homo sapiens PE=2 SV=1 - [B3KM97_HUMAN]	7.76115e+06	3.67617e+06	13.2675	10.06	3	5	2.93077	6.17	2	2	308	36.0298	9.49561
A8KAH1	cDNA FLJ75839, highly similar to Homo sapiens phosphatidylserine synthase 1 (PTDSS1), mRNA OS=Homo sapiens PE=2 SV=1 - [A8KAH1_HUMAN]	9.09564e+06	5.21005e+06	12.5644	7.4	3	5		0			473	55.431	8.38232
B4DYY5	cDNA FLJ55671, highly similar to Ubiquitin-associated protein 2-like OS=Homo sapiens PE=2 SV=1 - [B4DYY5_HUMAN]	5.55431e+06	8.76668e+06	15.5412	6.12	4	5	34.1981	9.93	7	11	1078	113.491	6.68311
B4E266	cDNA FLJ58466, highly similar to Leucyl-tRNA synthetase, cytoplasmic (EC 6.1.1.4) OS=Homo sapiens PE=2 SV=1 - [B4E266_HUMAN]	2.41973e+06	1.19285e+06	9.90122	3.63	4	5		0			1130	129.105	7.78174
P62318	Small nuclear ribonucleoprotein Sm D3 OS=Homo sapiens GN=SNRPD3 PE=1 SV=1 - [SMD3_HUMAN]	4.3267e+07	3.38097e+07	29.2807	31.75	3	6	40.4063	31.75	3	8	126	13.9073	10.3159
Q12904	Aminoacyl tRNA synthase complex-interacting multifunctional protein 1 OS=Homo sapiens GN=AIMP1 PE=1 SV=2 - [AIMP1_HUMAN]	8.72646e+06	2.14608e+06	13.4015	22.76	5	6		0			312	34.3311	8.42627
O43823	A-kinase anchor protein 8 OS=Homo sapiens GN=AKAP8 PE=1 SV=1 - [AKAP8_HUMAN]	9.3002e+06	8.07111e+06	9.80565	7.23	5	6	28.3716	10.12	6	9	692	76.0611	5.14795
Q8N884	Cyclic GMP-AMP synthase OS=Homo sapiens GN=MB21D1 PE=1 SV=2 - [CGAS_HUMAN]	4.47668e+06	3.06888e+06	17.0389	11.11	4	6	6.58418	7.85	3	3	522	58.7774	9.48096
Q2PZI1	Probable C-mannosyltransferase DPY19L1 OS=Homo sapiens GN=DPY19L1 PE=2 SV=1 - [D19L1_HUMAN]	5.5408e+06	0	14.0879	9.04	4	6					675	77.2675	8.95361
P38919	Eukaryotic initiation factor 4A-III OS=Homo sapiens GN=EIF4A3 PE=1 SV=4 - [IF4A3_HUMAN]	1.01527e+07	9.81346e+06	12.1376	14.11	5	6	9.56321	14.11	5	6	411	46.8412	6.72705
Q14165	Malectin OS=Homo sapiens GN=MLEC PE=1 SV=1 - [MLEC_HUMAN]	1.38925e+07	9.81262e+06	16.9585	27.74	6	6	8.71121	11.64	3	4	292	32.2136	5.41455
O00712	Nuclear factor 1 B-type OS=Homo sapiens GN=NFIB PE=1 SV=2 - [NFIB_HUMAN]	8.84584e+06	7.23034e+06	8.21859	14.05	5	6	4.49331	8.33	3	3	420	47.412	8.86572
P49756	RNA-binding protein 25 OS=Homo sapiens GN=RBM25 PE=1 SV=3 - [RBM25_HUMAN]	4.84182e+06	7.54799e+06	12.3999	8.66	6	6	11.0177	7.71	5	6	843	100.124	6.31592
P46779	60S ribosomal protein L28 OS=Homo sapiens GN=RPL28 PE=1 SV=3 - [RL28_HUMAN]	3.60022e+07	3.01016e+07	6.49571	32.12	5	6	8.26177	21.9	3	4	137	15.7377	12.0151
P42766	60S ribosomal protein L35 OS=Homo sapiens GN=RPL35 PE=1 SV=2 - [RL35_HUMAN]	6.66177e+07	1.05927e+08	12.9577	22.76	3	6	16.3907	26.02	3	7	123	14.5426	11.0483
P05386	60S acidic ribosomal protein P1 OS=Homo sapiens GN=RPLP1 PE=1 SV=1 - [RLA1_HUMAN]	4.66926e+07	4.08695e+07	21.5172	71.93	4	6	15.2491	57.02	3	4	114	11.5067	4.32275
P10155	60 kDa SS-A/Ro ribonucleoprotein OS=Homo sapiens GN=TROVE2 PE=1 SV=2 - [RO60_HUMAN]	5.8361e+06	4.67987e+06	12.5164	9.85	5	6	5.16074	6.32	3	3	538	60.6312	8.03076
P05109	Protein S100-A8 OS=Homo sapiens GN=S100A8 PE=1 SV=1 - [S10A8_HUMAN]	7.58215e+06	1.53228e+07	8.10571	31.18	3	6	7.76049	31.18	3	4	93	10.8276	7.03467
Q8NDV7	Trinucleotide repeat-containing gene 6A protein OS=Homo sapiens GN=TNRC6A PE=1 SV=2 - [TNR6A_HUMAN]	3.24968e+06	6.51911e+06	19.5567	2.8	4	6	14.9977	3.82	6	6	1962	210.169	7.00537
A0A024R4E5	High density lipoprotein binding protein (Vigilin), isoform CRA_a OS=Homo sapiens GN=HDLBP PE=1 SV=1 - [A0A024R4E5_HUMAN]	3.22319e+06	3.37603e+06	15.9331	5.21	5	6	14.2685	5.21	5	5	1268	141.352	6.87354
Q8TBT6	Putative uncharacterized protein (Fragment) OS=Homo sapiens PE=2 SV=1 - [Q8TBT6_HUMAN]	1.19628e+07	0	14.9559	25.71	5	6					315	34.4675	8.86572
Q5QPL9	RNA-binding protein Raly (Fragment) OS=Homo sapiens GN=RALY PE=1 SV=1 - [Q5QPL9_HUMAN]	1.20478e+07	1.00684e+07	14.8374	28.69	6	6	11.6026	19.83	5	5	237	24.6503	10.4917
F5H5U2	ATP-dependent RNA helicase DDX55 OS=Homo sapiens GN=DDX55 PE=1 SV=1 - [F5H5U2_HUMAN]	2.40485e+06	5.5551e+06	10.9716	7.73	4	6	23.5897	14.94	8	9	569	65.1495	9.40771
D3YTB1	60S ribosomal protein L32 (Fragment) OS=Homo sapiens GN=RPL32 PE=1 SV=1 - [D3YTB1_HUMAN]	1.21777e+07	1.19915e+07	16.9682	27.82	3	6	8.35615	17.29	2	3	133	15.6067	11.4438
B4DZ87	cDNA FLJ57240, highly similar to Mitochondrial proteins import receptor OS=Homo sapiens PE=2 SV=1 - [B4DZ87_HUMAN]	8.84198e+06	1.29824e+06	13.6477	8.18	5	6		0			501	56.8945	5.90967
H0Y9V9	60S ribosomal protein L9 (Fragment) OS=Homo sapiens GN=RPL9 PE=1 SV=1 - [H0Y9V9_HUMAN]	2.23301e+07	2.29066e+07	9.14355	30.16	6	6	17.1301	22.75	5	10	189	21.5557	10.1548
U3KQS7	U6 snRNA-associated Sm-like protein LSm4 (Fragment) OS=Homo sapiens GN=LSM4 PE=1 SV=1 - [U3KQS7_HUMAN]	1.14798e+07	9.90196e+06	11.6276	34.86	3	6	16.2879	34.86	3	6	109	12.4472	6.27783
B2R7M3	cDNA, FLJ93510, highly similar to Homo sapiens JTV1 gene (JTV1), mRNA OS=Homo sapiens PE=2 SV=1 - [B2R7M3_HUMAN]	8.23686e+06	0	22.1769	23.44	4	6					320	35.4254	8.41162
B4DWX6	cDNA FLJ53936, highly similar to Medium-chain specific acyl-CoA dehydrogenase, mitochondrial (EC 1.3.99.3) OS=Homo sapiens PE=2 SV=1 - [B4DWX6_HUMAN]	4.70388e+06	5.13716e+06	12.3501	11.69	4	6	14.9333	17.4	6	7	385	42.4595	6.43018
A0A0B4J1Z1	Serine/arginine-rich-splicing factor 7 OS=Homo sapiens GN=SRSF7 PE=1 SV=1 - [A0A0B4J1Z1_HUMAN]	30422128	4.71746e+07	16.9718	25.55	3	6	25.8191	25.55	3	9	137	15.7528	9.80322
A0A0C4DGN4	Zymogen granule protein 16 homolog B OS=Homo sapiens GN=ZG16B PE=1 SV=1 - [A0A0C4DGN4_HUMAN]	7.72372e+06	2.70553e+06	10.9416	29.21	4	6		0			178	19.588	5.94775
A0A0F7G8J1	Plasminogen OS=Homo sapiens GN=PLG PE=2 SV=1 - [A0A0F7G8J1_HUMAN]	6.00851e+06	5.4107e+06	14.5502	4.45	3	6	2.48508	3.46	2	2	809	90.5692	7.35693
Q7RTV0	PHD finger-like domain-containing protein 5A OS=Homo sapiens GN=PHF5A PE=1 SV=1 - [PHF5A_HUMAN]	4.44301e+06	2.99901e+06	25.3643	34.55	3	7	6.45374	20	2	2	110	12.397	8.41162
P84103	Serine/arginine-rich splicing factor 3 OS=Homo sapiens GN=SRSF3 PE=1 SV=1 - [SRSF3_HUMAN]	9.12648e+07	8.24952e+07	16.9753	32.32	5	7	17.4045	32.32	5	7	164	19.3179	11.6489
P62314	Small nuclear ribonucleoprotein Sm D1 OS=Homo sapiens GN=SNRPD1 PE=1 SV=1 - [SMD1_HUMAN]	4.40632e+07	3.01336e+07	29.4528	28.57	3	7	19.0434	28.57	3	5	119	13.2734	11.561
O96019	Actin-like protein 6A OS=Homo sapiens GN=ACTL6A PE=1 SV=1 - [ACL6A_HUMAN]	6.25589e+06	6.37701e+06	20.5995	15.62	4	7	12.9842	12.59	3	4	429	47.4303	5.60498
Q8IV48	3'-5' exoribonuclease 1 OS=Homo sapiens GN=ERI1 PE=1 SV=3 - [ERI1_HUMAN]	1.83268e+07	2.71444e+07	13.6758	17.19	6	7	16.7615	17.19	6	7	349	40.0382	6.69775
P16401	Histone H1.5 OS=Homo sapiens GN=HIST1H1B PE=1 SV=3 - [H15_HUMAN]	1.01494e+08	1.41416e+08	17.9349	15.04	5	7	23.4492	15.04	5	9	226	22.5665	10.9165
P14618	Pyruvate kinase PKM OS=Homo sapiens GN=PKM PE=1 SV=4 - [KPYM_HUMAN]	5.34293e+06	5.99564e+06	17.0653	15.44	6	7	20.0997	15.44	6	8	531	57.9	7.84033
P83369	U7 snRNA-associated Sm-like protein LSm11 OS=Homo sapiens GN=LSM11 PE=1 SV=2 - [LSM11_HUMAN]	3.33342e+06	5.01497e+06	13.1082	9.72	3	7	4.94369	5.28	2	2	360	39.4756	10.9897
Q15365	Poly(rC)-binding protein 1 OS=Homo sapiens GN=PCBP1 PE=1 SV=2 - [PCBP1_HUMAN]	9.9894e+06	8.86506e+06	20.9159	21.91	6	7	7.09977	9.55	3	3	356	37.4739	7.09326
O94906	Pre-mRNA-processing factor 6 OS=Homo sapiens GN=PRPF6 PE=1 SV=1 - [PRP6_HUMAN]	2.34129e+06	1.16582e+06	12.4047	6.8	7	7	4.38326	2.13	2	2	941	106.858	8.25049
Q96QR8	Transcriptional activator protein Pur-beta OS=Homo sapiens GN=PURB PE=1 SV=3 - [PURB_HUMAN]	1.21622e+07	9.42687e+06	12.8308	23.08	6	7	4.71695	9.94	4	5	312	33.2205	5.42725
P78406	mRNA export factor OS=Homo sapiens GN=RAE1 PE=1 SV=1 - [RAE1L_HUMAN]	6.15099e+06	4.42891e+06	17.5588	19.84	6	7	11.1234	13.04	3	4	368	40.9419	7.82568
P46778	60S ribosomal protein L21 OS=Homo sapiens GN=RPL21 PE=1 SV=2 - [RL21_HUMAN]	4.55859e+07	3.91637e+07	14.1066	20.63	3	7	7.39967	20.63	3	3	160	18.5531	10.4917
P78362	SRSF protein kinase 2 OS=Homo sapiens GN=SRPK2 PE=1 SV=3 - [SRPK2_HUMAN]	6.20095e+06	1.03611e+07	21.1824	11.19	6	7	25.4196	13.95	8	9	688	77.4782	4.97021
Q13242	Serine/arginine-rich splicing factor 9 OS=Homo sapiens GN=SRSF9 PE=1 SV=1 - [SRSF9_HUMAN]	9.89774e+06	6.74252e+06	14.3666	27.6	6	7	4.57239	15.84	4	4	221	25.5264	8.646
E7ETU5	RNA-binding motif, single-stranded-interacting protein 1 OS=Homo sapiens GN=RBMS1 PE=1 SV=1 - [E7ETU5_HUMAN]	2.03956e+07	3.38532e+07	17.1363	9.73	3	7	18.8607	9.73	3	7	370	40.1216	8.11865
C9J4Z3	60S ribosomal protein L37a OS=Homo sapiens GN=RPL37A PE=1 SV=1 - [C9J4Z3_HUMAN]	1.74405e+07	1.79475e+07	20.4657	55.88	3	7	14.3928	38.24	2	4	68	7.61894	10.0083
A0A024R1X8	Junction plakoglobin, isoform CRA_a OS=Homo sapiens GN=JUP PE=4 SV=1 - [A0A024R1X8_HUMAN]	4.64727e+06	3.57397e+06	15.8062	13.02	7	7	12.7296	10.2	5	7	745	81.6748	6.13818
Q8TAS0	ATP synthase subunit gamma (Fragment) OS=Homo sapiens PE=2 SV=1 - [Q8TAS0_HUMAN]	1.20445e+07	6.38992e+06	16.8401	21.99	6	7	8.0405	14.09	4	5	291	32.2269	9.11475
B4DRD7	cDNA FLJ54752, highly similar to Poly(rC)-binding protein 2 OS=Homo sapiens PE=2 SV=1 - [B4DRD7_HUMAN]	8.9264e+06	8.23306e+06	20.1027	24.47	5	7	8.80727	18.44	4	4	282	29.7182	7.7085
B0QYK0	RNA-binding protein EWS OS=Homo sapiens GN=EWSR1 PE=1 SV=1 - [B0QYK0_HUMAN]	3.32484e+07	6.23683e+07	19.0911	7.77	4	7	52.0506	14.08	6	14	618	64.8891	9.37842
D6RAF2	Poly(A) RNA polymerase GLD2 OS=Homo sapiens GN=PAPD4 PE=1 SV=1 - [D6RAF2_HUMAN]	5.16953e+06	1.03521e+07	10.9405	18.82	7	7	25.2007	26.53	9	10	441	51.0227	9.23193
E7EUT5	Glyceraldehyde-3-phosphate dehydrogenase OS=Homo sapiens GN=GAPDH PE=1 SV=1 - [E7EUT5_HUMAN]	2.40067e+07	2.43104e+07	25.2009	32.31	5	7	29.7722	32.31	5	9	260	27.8531	6.94678
M0QYR1	U1 small nuclear ribonucleoprotein 70 kDa (Fragment) OS=Homo sapiens GN=SNRNP70 PE=1 SV=1 - [M0QYR1_HUMAN]	9.53421e+06	7.03726e+06	4.92112	50	5	7	9.2376	32.98	4	5	94	11.4687	9.27588
B4DZB1	cDNA FLJ59645, highly similar to 116 kDa U5 small nuclear ribonucleoprotein component OS=Homo sapiens PE=2 SV=1 - [B4DZB1_HUMAN]	7.94419e+06	7.73427e+06	17.9489	9.64	7	7	12.1229	6.93	5	7	923	103.756	5.37646
B4DF22	cDNA FLJ55615, highly similar to SWI/SNF-related matrix-associatedactin-dependent regulator of chromatin subfamily C member 2 OS=Homo sapiens PE=2 SV=1 - [B4DF22_HUMAN]	3.93691e+06	6.01953e+06	12.6216	7.07	6	7	11.4248	4.32	4	6	1019	112.143	5.2876
O00361	P40 OS=Homo sapiens PE=4 SV=1 - [O00361_HUMAN]	9.14046e+06	6.33733e+06	18.2962	21.6	6	7	11.9301	21.6	6	6	338	40.0167	9.51025
B4DIU6	cDNA FLJ59542, highly similar to Sad1/unc-84-like protein 2 OS=Homo sapiens PE=2 SV=1 - [B4DIU6_HUMAN]	4.80023e+06	0	19.3655	10.34	6	7					706	79.0351	6.94678
A0A0C4DGS1	Dolichyl-diphosphooligosaccharide--protein glycosyltransferase 48 kDa subunit OS=Homo sapiens GN=DDOST PE=1 SV=1 - [A0A0C4DGS1_HUMAN]	1.93035e+07	3.72727e+06	12.2352	18.91	7	7	5.54719	6.38	3	4	439	48.769	5.69385
O40945	Core gene UL31 family protein OS=Human herpesvirus 8 GN=ORF69 PE=4 SV=1 - [O40945_HHV8]	9.29702e+06	4.24981e+06	15.8522	23.84	6	7	13.2893	11.92	3	5	302	33.1369	8.76318
P47813	Eukaryotic translation initiation factor 1A, X-chromosomal OS=Homo sapiens GN=EIF1AX PE=1 SV=2 - [IF1AX_HUMAN]	1.78338e+07	3.53998e+07	18.1664	25	4	8	20.7226	25	4	9	144	16.4502	5.23682
P35606	Coatomer subunit beta' OS=Homo sapiens GN=COPB2 PE=1 SV=2 - [COPB2_HUMAN]	5.76657e+06	3.97801e+06	23.4849	9.71	6	8	15.1846	9.49	5	5	906	102.422	5.2749
Q6PKG0	La-related protein 1 OS=Homo sapiens GN=LARP1 PE=1 SV=2 - [LARP1_HUMAN]	5.33317e+06	5.42509e+06	13.0967	5.75	6	8	4.43683	1.28	2	2	1096	123.434	8.82178
Q09161	Nuclear cap-binding protein subunit 1 OS=Homo sapiens GN=NCBP1 PE=1 SV=1 - [NCBP1_HUMAN]	1.03204e+07	6991704	19.5839	11.39	7	8	8.91831	6.96	5	6	790	91.7805	6.43018
Q86TB9	Protein PAT1 homolog 1 OS=Homo sapiens GN=PATL1 PE=1 SV=2 - [PATL1_HUMAN]	1.63745e+07	2.94335e+07	16.0879	11.95	8	8	37.8157	22.34	15	20	770	86.7956	6.66846
D3DUZ3	Interferon, gamma-inducible protein 16, isoform CRA_a OS=Homo sapiens GN=IFI16 PE=4 SV=1 - [D3DUZ3_HUMAN]	6.35513e+06	1.19809e+07	23.4134	12.69	8	8	57.256	18.69	11	18	733	82.3707	9.31982
Q6IPH7	RPL14 protein OS=Homo sapiens GN=RPL14 PE=1 SV=1 - [Q6IPH7_HUMAN]	4.33372e+07	3.90901e+07	25.0483	26.36	5	8	22.7321	26.36	5	7	220	23.7722	10.9312
H0Y2W2	ATPase family AAA domain-containing protein 3A (Fragment) OS=Homo sapiens GN=ATAD3A PE=1 SV=1 - [H0Y2W2_HUMAN]	6.25651e+06	3.21309e+06	14.6036	9.62	6	8	3.98804	2.8	2	3	572	64.3143	9.43701
B4DWS6	cDNA FLJ61181, highly similar to Homo sapiens hydroxysteroid (17-beta) dehydrogenase 12 (HSD17B12), mRNA OS=Homo sapiens PE=2 SV=1 - [B4DWS6_HUMAN]	8.18584e+06	3.06846e+06	18.6415	21.71	5	8		0			304	33.5068	9.39307
A8K5H7	cDNA FLJ77542, highly similar to Homo sapiens YME1-like 1 (S. cerevisiae) (YME1L1), transcript variant 3, mRNA OS=Homo sapiens PE=2 SV=1 - [A8K5H7_HUMAN]	4.72625e+06	0	24.6875	13.83	7	8					716	79.7946	8.55811
J3QL05	Serine/arginine-rich-splicing factor 2 (Fragment) OS=Homo sapiens GN=SRSF2 PE=1 SV=1 - [J3QL05_HUMAN]	6.5327e+07	1.19341e+08	17.3051	37.69	5	8	26.9795	37.69	5	10	130	15.1466	10.9604
O92597	K8 alpha OS=Human herpesvirus 8 GN=k8 PE=2 SV=1 - [O92597_HHV8]	3.99292e+07	3.5258e+07	15.1323	17.72	4	8	21.0444	17.72	4	11	237	26.253	7.10791
P60866	40S ribosomal protein S20 OS=Homo sapiens GN=RPS20 PE=1 SV=1 - [RS20_HUMAN]	8.67751e+07	1.93046e+08	26.0318	25.21	3	9	35.6687	35.29	5	13	119	13.3643	9.93506
P42677	40S ribosomal protein S27 OS=Homo sapiens GN=RPS27 PE=1 SV=3 - [RS27_HUMAN]	3.55868e+07	2.06485e+07	21.9822	39.29	4	9	19.1804	39.29	4	8	84	9.45484	9.45166
P27348	14-3-3 protein theta OS=Homo sapiens GN=YWHAQ PE=1 SV=1 - [1433T_HUMAN]	1.06562e+07	1.21242e+07	30.3946	30.61	7	9	28.7037	30.61	7	8	245	27.7468	4.77979
Q9NRW3	DNA dC->dU-editing enzyme APOBEC-3C OS=Homo sapiens GN=APOBEC3C PE=1 SV=2 - [ABC3C_HUMAN]	1.1412e+07	1.17199e+07	33.3444	31.58	4	9	24.1119	31.58	4	7	190	22.811	7.59131
P61158	Actin-related protein 3 OS=Homo sapiens GN=ACTR3 PE=1 SV=3 - [ARP3_HUMAN]	5.80236e+06	1.46797e+07	21.6569	19.62	6	9	53.9453	34.93	9	17	418	47.341	5.88428
Q8IWX8	Calcium homeostasis endoplasmic reticulum protein OS=Homo sapiens GN=CHERP PE=1 SV=3 - [CHERP_HUMAN]	1.33471e+07	9.34318e+06	14.9078	8.62	6	9	12.1559	7.31	5	7	916	103.637	9.0415
Q9P035	Very-long-chain (3R)-3-hydroxyacyl-CoA dehydratase 3 OS=Homo sapiens GN=HACD3 PE=1 SV=2 - [HACD3_HUMAN]	1.93242e+07	4.97023e+06	18.3492	19.34	6	9	6.53457	6.91	2	3	362	43.1316	8.93896
P04792	Heat shock protein beta-1 OS=Homo sapiens GN=HSPB1 PE=1 SV=2 - [HSPB1_HUMAN]	2.97893e+07	3.92377e+07	22.9353	26.83	6	9	28.4718	38.54	8	12	205	22.7685	6.40479
B4DEX5	Prion protein interacting protein, isoform CRA_d OS=Homo sapiens GN=PRNPIP PE=2 SV=1 - [B4DEX5_HUMAN]	6.1912e+07	1.01705e+08	22.3826	44.38	6	9	22.5999	56.25	8	10	160	18.1731	7.32764
G3V203	60S ribosomal protein L18 OS=Homo sapiens GN=RPL18 PE=1 SV=1 - [G3V203_HUMAN]	4.25626e+07	3.19562e+07	23.9691	31.71	5	9	13.2545	23.78	4	6	164	18.7445	11.5903
E9PKZ0	60S ribosomal protein L8 (Fragment) OS=Homo sapiens GN=RPL8 PE=1 SV=1 - [E9PKZ0_HUMAN]	4.65996e+07	3.97564e+07	23.7459	31.22	6	9	20.638	30.73	5	8	205	22.3752	10.7554
C9JXB8	60S ribosomal protein L24 OS=Homo sapiens GN=RPL24 PE=1 SV=1 - [C9JXB8_HUMAN]	5.55643e+07	4.62322e+07	22.1773	39.67	5	9	17.2452	39.67	5	7	121	14.3598	11.312
A0A087WXZ3	YTH domain-containing family protein 2 OS=Homo sapiens GN=YTHDF2 PE=1 SV=1 - [A0A087WXZ3_HUMAN]	1.76044e+07	3.23384e+08	17.6293	13.71	6	9	95.2878	25.31	13	35	569	61.1261	9.02686
Q7Z426	Putative MAPK activating protein OS=Homo sapiens PE=2 SV=1 - [Q7Z426_HUMAN]	2.8967e+07	2.47548e+07	17.5358	19.7	5	9	16.0805	19.95	6	10	396	42.98	5.17334
Q08ES8	Cell growth-inhibiting protein 34 OS=Homo sapiens PE=2 SV=1 - [Q08ES8_HUMAN]	9.89321e+07	1.54698e+08	23.931	28.81	5	9	28.0456	24.29	4	9	177	20.0816	9.59814
B4E312	cDNA FLJ53422, highly similar to TATA-binding protein-associated factor 2N OS=Homo sapiens PE=2 SV=1 - [B4E312_HUMAN]	1.41467e+08	1.40536e+08	16.1106	15.44	6	9	16.4052	14.94	7	11	395	40.0542	9.46631
A0A0A0MSX9	Isoleucine--tRNA ligase, cytoplasmic OS=Homo sapiens GN=IARS PE=1 SV=1 - [A0A0A0MSX9_HUMAN]	5.17593e+06	2.03276e+06	14.6031	7.33	9	9	2.38402	1.85	2	2	1242	142.198	6.0874
P62277	40S ribosomal protein S13 OS=Homo sapiens GN=RPS13 PE=1 SV=2 - [RS13_HUMAN]	1.50451e+08	1.21032e+08	22.152	29.14	4	10	18.7802	29.14	4	10	151	17.2117	10.5356
P62851	40S ribosomal protein S25 OS=Homo sapiens GN=RPS25 PE=1 SV=1 - [RS25_HUMAN]	2.93868e+08	5.85211e+08	26.6045	29.6	5	10	30.968	29.6	5	12	125	13.7337	10.1108
P20290	Transcription factor BTF3 OS=Homo sapiens GN=BTF3 PE=1 SV=1 - [BTF3_HUMAN]	2.71268e+07	9.83479e+07	29.2489	35.44	5	10	35.3056	38.83	6	13	206	22.1544	9.37842
P15924	Desmoplakin OS=Homo sapiens GN=DSP PE=1 SV=3 - [DESP_HUMAN]	3.02189e+06	4.08447e+06	18.6449	3.03	8	10	10.0752	2.02	6	6	2871	331.569	6.81494
Q6P158	Putative ATP-dependent RNA helicase DHX57 OS=Homo sapiens GN=DHX57 PE=1 SV=2 - [DHX57_HUMAN]	5.05683e+06	4.60174e+06	19.6185	5.92	8	10	14.7893	5.19	7	7	1386	155.507	7.7085
Q9NZB2	Constitutive coactivator of PPAR-gamma-like protein 1 OS=Homo sapiens GN=FAM120A PE=1 SV=2 - [F120A_HUMAN]	5.36159e+06	3.87776e+06	23.5078	8.23	7	10	13.9924	6.08	5	6	1118	121.811	8.88037
Q9Y6M1	Insulin-like growth factor 2 mRNA-binding protein 2 OS=Homo sapiens GN=IGF2BP2 PE=1 SV=2 - [IF2B2_HUMAN]	5.84017e+07	5.47882e+07	25.4292	16.03	7	10	26.4895	14.36	7	11	599	66.0806	8.45557
O15226	NF-kappa-B-repressing factor OS=Homo sapiens GN=NKRF PE=1 SV=2 - [NKRF_HUMAN]	4.52372e+06	1.41574e+06	16.8142	8.41	5	10	1.79231	2.9	2	2	690	77.6242	8.79248
P11182	Lipoamide acyltransferase component of branched-chain alpha-keto acid dehydrogenase complex, mitochondrial OS=Homo sapiens GN=DBT PE=1 SV=3 - [ODB2_HUMAN]	5.22831e+06	3.84144e+06	22.5912	12.03	6	10	8.79495	6.64	3	4	482	53.4529	8.51416
K7EM56	40S ribosomal protein S15 OS=Homo sapiens GN=RPS15 PE=1 SV=2 - [K7EM56_HUMAN]	2.89244e+07	5.64234e+07	26.8915	35.71	3	10	26.1584	50.89	4	10	112	12.9821	10.8872
A0A024R7L5	UPF1 regulator of nonsense transcripts homolog (Yeast), isoform CRA_b OS=Homo sapiens GN=UPF1 PE=4 SV=1 - [A0A024R7L5_HUMAN]	3.43185e+06	1.80402e+06	15.9929	6.98	7	10	3.72781	4.2	4	5	1118	122.958	6.68311
Q9BQQ5	Ribosomal protein L27a OS=Homo sapiens GN=L27a PE=3 SV=1 - [Q9BQQ5_HUMAN]	1.32112e+08	1.62406e+08	22.2002	38.68	4	10	18.2332	38.68	4	9	106	12.0074	11.4585
E7ETK0	40S ribosomal protein S24 OS=Homo sapiens GN=RPS24 PE=1 SV=1 - [E7ETK0_HUMAN]	6.22578e+07	7.38735e+07	26.5765	29.77	4	10	39.501	29.77	4	16	131	15.1873	10.8872
H0Y6E7	RNA-binding motif protein, X chromosome (Fragment) OS=Homo sapiens GN=RBMX PE=1 SV=2 - [H0Y6E7_HUMAN]	4.15698e+07	6.78083e+07	21.3503	26.37	7	10	28.4217	26.37	7	13	292	31.8364	9.84717
A0A087WV29	N-acetyltransferase 10 OS=Homo sapiens GN=NAT10 PE=1 SV=1 - [A0A087WV29_HUMAN]	6.15187e+06	8.51103e+06	32.4937	12.11	8	10	20.8801	10.91	8	8	834	93.4753	5.88428
E9PCY5	DNA topoisomerase 2 (Fragment) OS=Homo sapiens GN=TOP2B PE=1 SV=1 - [E9PCY5_HUMAN]	7.05626e+06	5.90808e+06	18.7763	8	9	10	13.5014	3.74	4	6	1150	130.398	8.47021
K7EK33	DAZ-associated protein 1 OS=Homo sapiens GN=DAZAP1 PE=1 SV=2 - [K7EK33_HUMAN]	1.301e+07	1.0292e+07	26.3842	21.67	6	10	19.7377	15.52	5	8	406	43.228	8.55811
E5RJN7	Double-stranded RNA-binding protein Staufen homolog 2 (Fragment) OS=Homo sapiens GN=STAU2 PE=1 SV=1 - [E5RJN7_HUMAN]	9.9332e+06	7.44658e+06	24.8153	27.19	7	10	9.42309	20.94	6	6	320	34.8401	9.5249
E7EQV9	Ribosomal protein L15 (Fragment) OS=Homo sapiens GN=RPL15 PE=1 SV=1 - [E7EQV9_HUMAN]	3.32303e+07	2.82525e+07	20.8794	35.63	5	10	20.3498	35.63	5	8	174	20.4971	11.2827
B2R8F3	cDNA, FLJ93871, highly similar to Homo sapiens melanoma antigen, family B, 2 (MAGEB2), mRNA OS=Homo sapiens PE=2 SV=1 - [B2R8F3_HUMAN]	1.51521e+07	3.40434e+07	23.535	27.9	7	10	40.847	35.42	10	16	319	35.1821	9.11475
B4DRW1	cDNA FLJ55805, highly similar to Keratin, type II cytoskeletal 4 OS=Homo sapiens PE=2 SV=1 - [B4DRW1_HUMAN]	1.97612e+08	2.91831e+08	24.7734	10.13	5	10		0			474	51.7272	6.81494
E5LBX7	Core gene UL50 family protein OS=Human herpesvirus 8 GN=ORF54 PE=4 SV=1 - [E5LBX7_HHV8]	1.37687e+07	1.38877e+07	20.2704	25.42	7	10	21.1807	26.44	7	8	295	33.167	9.1001
P62854	40S ribosomal protein S26 OS=Homo sapiens GN=RPS26 PE=1 SV=3 - [RS26_HUMAN]	5.5405e+07	5.56553e+07	28.6882	44.35	4	11	19.4961	44.35	4	8	115	13.0071	11.0044
P62753	40S ribosomal protein S6 OS=Homo sapiens GN=RPS6 PE=1 SV=1 - [RS6_HUMAN]	9.26142e+07	9.23323e+07	27.4418	26.91	7	11	28.226	22.49	7	11	249	28.663	10.8433
O75533	Splicing factor 3B subunit 1 OS=Homo sapiens GN=SF3B1 PE=1 SV=3 - [SF3B1_HUMAN]	1.15577e+07	6.43075e+06	31.0904	10.05	10	11	12.0697	3.76	4	4	1304	145.738	7.09326
P62316	Small nuclear ribonucleoprotein Sm D2 OS=Homo sapiens GN=SNRPD2 PE=1 SV=1 - [SMD2_HUMAN]	2.67567e+07	3.33488e+07	26.035	55.08	6	11	41.0948	47.46	6	13	118	13.5182	9.90576
Q02413	Desmoglein-1 OS=Homo sapiens GN=DSG1 PE=1 SV=2 - [DSG1_HUMAN]	8.83512e+06	1.1324e+07	26.2115	12.01	9	11	21.153	11.25	8	9	1049	113.676	5.03369
P06748	Nucleophosmin OS=Homo sapiens GN=NPM1 PE=1 SV=2 - [NPM_HUMAN]	5.58517e+07	7.40884e+07	26.6027	23.81	6	11	24.1064	30.27	7	13	294	32.5548	4.77979
P26373	60S ribosomal protein L13 OS=Homo sapiens GN=RPL13 PE=1 SV=4 - [RL13_HUMAN]	5.1427e+07	4.84431e+07	20.217	27.01	6	11	16.8444	21.8	5	9	211	24.2465	11.6489
P23526	Adenosylhomocysteinase OS=Homo sapiens GN=AHCY PE=1 SV=4 - [SAHH_HUMAN]	9.53148e+06	7.6742e+06	27.3712	20.6	8	11	12.5409	18.98	7	7	432	47.6852	6.34131
A0A024R7W5	YTH domain family, member 3, isoform CRA_a OS=Homo sapiens GN=YTHDF3 PE=1 SV=1 - [A0A024R7W5_HUMAN]	2.04125e+07	3.69719e+08	25.1087	13.48	7	11	135.186	36.52	17	47	534	58.2752	9.23193
H0YJW7	SRA stem-loop-interacting RNA-binding protein, mitochondrial (Fragment) OS=Homo sapiens GN=SLIRP PE=1 SV=1 - [H0YJW7_HUMAN]	3.58199e+07	1.39844e+07	24.1263	81.58	5	11	20.036	81.58	5	9	76	8.68643	9.05615
B4DZC3	cDNA FLJ55645, highly similar to 5'-3' exoribonuclease 2 (EC 3.1.11.-) OS=Homo sapiens PE=2 SV=1 - [B4DZC3_HUMAN]	1.04459e+07	4.53744e+06	30.5069	12.39	9	11	7.9267	5.69	4	4	896	102.351	7.63525
B2R659	cDNA, FLJ92803, highly similar to Homo sapiens hydroxysteroid (17-beta) dehydrogenase 4 (HSD17B4), mRNA OS=Homo sapiens PE=2 SV=1 - [B2R659_HUMAN]	1.12349e+07	8.58116e+06	32.6893	19.43	10	11	22.6248	14.95	7	7	736	79.5623	8.89502
Q9BSQ6	RPL13A protein (Fragment) OS=Homo sapiens GN=RPL13A PE=2 SV=2 - [Q9BSQ6_HUMAN]	2.44838e+07	2.20066e+07	17.2653	36.32	9	11	11.8812	27.36	6	8	201	23.3603	10.9312
Q6YPB0	Endoplasmic reticulum DnaJ/PDI fusion protein 3 OS=Homo sapiens PE=4 SV=1 - [Q6YPB0_HUMAN]	9.05315e+06	7.90969e+06	30.4115	29.22	8	11		0			332	37.6567	7.09326
Q9BTQ7	Similar to ribosomal protein L23 (Fragment) OS=Homo sapiens PE=2 SV=1 - [Q9BTQ7_HUMAN]	5.30214e+07	5.00815e+07	30.0677	45.52	5	11	30.482	45.52	5	10	134	14.1407	10.2573
B4DZC0	cDNA FLJ51771, highly similar to SWI/SNF-related matrix-associatedactin-dependent regulator of chromatin subfamily A member5 (EC 3.6.1.-) OS=Homo sapiens PE=2 SV=1 - [B4DZC0_HUMAN]	4.88351e+06	4.95109e+06	18.9152	8.14	9	11	17.6227	7.44	8	9	995	116.683	8.33838
Q53GR7	Solute carrier family 25, member 13 (Citrin) variant (Fragment) OS=Homo sapiens PE=2 SV=1 - [Q53GR7_HUMAN]	5.7938e+06	3.37384e+06	24.0322	12	7	11	7.50647	5.04	3	4	675	74.0696	8.38232
E5KSX8	Mitochondrial transcription factor A OS=Homo sapiens PE=4 SV=1 - [E5KSX8_HUMAN]	1.01464e+07	1.33726e+07	19.3209	32.11	9	11	21.9373	32.11	8	10	246	29.0922	9.71533
B4DT65	cDNA FLJ58619, highly similar to YTH domain protein 1 OS=Homo sapiens PE=2 SV=1 - [B4DT65_HUMAN]	2.04125e+07	3.69719e+08	19.9706	16.11	8	11	117.243	42.24	17	41	509	55.3103	9.01221
I6L9E8	Family with sequence similarity 98, member A OS=Homo sapiens GN=FAM98A PE=2 SV=1 - [I6L9E8_HUMAN]	1.54092e+07	7.24465e+06	38.6895	20.46	7	11	25.9143	11.78	4	7	518	55.1392	8.88037
Q8N1H4	cDNA FLJ40872 fis, clone TUTER2000283, highly similar to Homo sapiens transformer-2-beta (SFRS10) gene OS=Homo sapiens PE=2 SV=1 - [Q8N1H4_HUMAN]	1.36016e+07	1.56847e+07	32.1151	27.38	6	11	28.2156	27.78	6	10	252	29.1832	10.6528
F5HBL8	ORF52 OS=Human herpesvirus 8 GN=ORF52 PE=4 SV=1 - [F5HBL8_HHV8]	2.97184e+07	3.37843e+07	32.3795	50.38	6	11	22.0033	49.62	5	9	131	13.9885	10.2134
E5LBS6	ORF10 protein OS=Human herpesvirus 8 GN=ORF10 PE=4 SV=1 - [E5LBS6_HHV8]	7.74571e+06	8.43043e+06	27.5047	22.25	7	11	19.1845	23.68	7	10	418	46.0433	7.28369
P12236	ADP/ATP translocase 3 OS=Homo sapiens GN=SLC25A6 PE=1 SV=4 - [ADT3_HUMAN]	1.215e+08	7.87391e+07	19.0678	27.18	8	12		0			298	32.8452	9.74463
P0DMU6	Cancer/testis antigen family 45 member A4 OS=Homo sapiens GN=CT45A4 PE=2 SV=1 - [CT454_HUMAN]	4.6812e+07	5.61913e+07	43.9275	42.33	6	12	27.0289	24.87	4	9	189	21.231	9.75928
Q96RQ3	Methylcrotonoyl-CoA carboxylase subunit alpha, mitochondrial OS=Homo sapiens GN=MCCC1 PE=1 SV=3 - [MCCA_HUMAN]	1.30785e+07	1.202e+07	34.1447	23.31	11	12	44.8818	18.34	9	14	725	80.4219	7.78174
Q9UHX1	Poly(U)-binding-splicing factor PUF60 OS=Homo sapiens GN=PUF60 PE=1 SV=1 - [PUF60_HUMAN]	2.1281e+07	2.3666e+07	31.9109	17.53	7	12	31.6567	20.93	8	10	559	59.8376	5.2876
P37108	Signal recognition particle 14 kDa protein OS=Homo sapiens GN=SRP14 PE=1 SV=2 - [SRP14_HUMAN]	2.92197e+07	4.61272e+07	25.532	24.26	4	12	32.5283	25	5	14	136	14.5608	10.0376
Q5T1M7	60 kDa U4/U6 snRNP-specific spliceosomal protein OS=Homo sapiens GN=PRPF4 PE=2 SV=1 - [Q5T1M7_HUMAN]	7.67547e+06	1.829e+07	21.7896	26.68	9	12	38.3201	40.69	16	18	521	58.2843	7.41553
D3DV75	Adenosine deaminase, RNA-specific, isoform CRA_b OS=Homo sapiens GN=ADAR PE=4 SV=1 - [D3DV75_HUMAN]	6.19047e+06	5.33311e+06	26.4442	13.21	9	12	19.124	8.69	6	8	886	98.6829	8.66064
I6L9B1	Band 4.1-like protein 2 OS=Homo sapiens GN=EPB41L2 PE=1 SV=1 - [I6L9B1_HUMAN]	1.79473e+07	3.40531e+07	26.9952	19.75	11	12	42.7012	26.54	14	18	633	71.599	8.07471
Q6PUJ7	Epididymis luminal protein 215 OS=Homo sapiens GN=HEL-S-54e PE=2 SV=1 - [Q6PUJ7_HUMAN]	2.35846e+07	0	37.1779	39.71	8	12					272	29.8019	5.75732
F5GY37	Prohibitin-2 OS=Homo sapiens GN=PHB2 PE=1 SV=1 - [F5GY37_HUMAN]	2.78955e+07	2.38069e+06	35.4573	45.32	10	12	5.24086	8.24	2	2	267	29.705	9.87646
M0R0F0	40S ribosomal protein S5 (Fragment) OS=Homo sapiens GN=RPS5 PE=1 SV=1 - [M0R0F0_HUMAN]	9.83797e+07	1.2439e+08	35.5624	38	7	12	32.7147	38	7	13	200	22.3768	9.5542
B4DUQ1	cDNA FLJ54552, highly similar to Heterogeneous nuclear ribonucleoprotein K OS=Homo sapiens PE=2 SV=1 - [B4DUQ1_HUMAN]	1.59466e+07	1.34081e+07	33.1899	29.61	9	12	31.186	30.3	9	11	439	48.4802	5.92236
P62241	40S ribosomal protein S8 OS=Homo sapiens GN=RPS8 PE=1 SV=2 - [RS8_HUMAN]	9.16536e+07	7.76922e+07	38.8303	48.08	9	13	48.647	51.44	9	16	208	24.1902	10.3159
Q15717	ELAV-like protein 1 OS=Homo sapiens GN=ELAVL1 PE=1 SV=2 - [ELAV1_HUMAN]	2.45966e+07	1.70527e+07	32.6392	29.45	8	13	34.3322	26.69	7	13	326	36.0692	9.17334
P52597	Heterogeneous nuclear ribonucleoprotein F OS=Homo sapiens GN=HNRNPF PE=1 SV=3 - [HNRPF_HUMAN]	3.86553e+07	4.05352e+07	38.768	17.83	6	13	48.9522	20.24	6	14	415	45.6429	5.57959
Q96AG4	Leucine-rich repeat-containing protein 59 OS=Homo sapiens GN=LRRC59 PE=1 SV=1 - [LRC59_HUMAN]	3.51096e+07	0	31.5234	35.5	8	13					307	34.9089	9.56885
Q86UE4	Protein LYRIC OS=Homo sapiens GN=MTDH PE=1 SV=2 - [LYRIC_HUMAN]	1.89229e+07	4.87746e+06	41.3698	23.02	10	13	37.9801	18.73	8	12	582	63.7988	9.31982
P39019	40S ribosomal protein S19 OS=Homo sapiens GN=RPS19 PE=1 SV=2 - [RS19_HUMAN]	4.88583e+07	4.1375e+07	29.2074	41.38	8	13	29.7266	41.38	8	13	145	16.0505	10.3159
Q9Y3I0	tRNA-splicing ligase RtcB homolog OS=Homo sapiens GN=RTCB PE=1 SV=1 - [RTCB_HUMAN]	2.06579e+07	1.15258e+07	32.5953	26.93	10	13	11.4502	15.25	6	8	505	55.1749	7.2251
A8MUD9	60S ribosomal protein L7 OS=Homo sapiens GN=RPL7 PE=1 SV=1 - [A8MUD9_HUMAN]	4.49688e+07	3.82564e+07	27.7264	36.06	8	13	26.0966	35.58	8	11	208	24.4174	10.6675
B3KTM6	Ribosomal protein L5, isoform CRA_b OS=Homo sapiens GN=RPL5 PE=2 SV=1 - [B3KTM6_HUMAN]	3.24796e+07	3.0951e+07	32.8246	40.89	8	13	26.2488	38.46	8	11	247	28.0262	9.12939
A0A024RDP4	Paraspeckle component 1, isoform CRA_b OS=Homo sapiens GN=PSPC1 PE=4 SV=1 - [A0A024RDP4_HUMAN]	2.51719e+07	2.992e+07	30.7614	27.99	9	13	18.9509	22.14	7	9	393	45.5423	6.58057
Q2NLD4	PURA protein (Fragment) OS=Homo sapiens GN=PURA PE=2 SV=1 - [Q2NLD4_HUMAN]	1.8719e+07	1.06312e+07	32.9857	30.53	8	13	16.7571	22.46	6	8	285	31.9952	7.04932
B4E2Z8	cDNA FLJ61206, highly similar to Homo sapiens multiple substrate lipid kinase (MULK), mRNA OS=Homo sapiens PE=2 SV=1 - [B4E2Z8_HUMAN]	1.12637e+07	4.57745e+06	29.5204	34.26	9	13	10.5825	11.93	3	3	394	43.7576	6.34131
J3QLE5	Small nuclear ribonucleoprotein-associated protein N (Fragment) OS=Homo sapiens GN=SNRPN PE=4 SV=1 - [J3QLE5_HUMAN]	3.87592e+07	1.642e+07	38.0918	30.18	5	13	7.09442	17.16	3	3	169	17.5353	9.99365
A0A087WXM6	60S ribosomal protein L17 (Fragment) OS=Homo sapiens GN=RPL17 PE=3 SV=1 - [A0A087WXM6_HUMAN]	1.13485e+08	1.22981e+08	28.4863	34.32	5	13	33.9326	34.32	5	15	169	19.5732	10.0376
A8K7F6	cDNA FLJ78244, highly similar to Homo sapiens eukaryotic translation initiation factor 4A, isoform 1 (EIF4A1), mRNA OS=Homo sapiens PE=2 SV=1 - [A8K7F6_HUMAN]	1.55208e+07	1.47273e+07	31.8087	21.92	8	13	18.1605	18.97	7	9	406	46.0926	5.47803
A8K6I4	cDNA FLJ76877, highly similar to Homo sapiens superkiller viralicidic activity 2-like 2 (SKIV2L2), mRNA OS=Homo sapiens PE=2 SV=1 - [A8K6I4_HUMAN]	1.32968e+07	3.7414e+06	29.0465	13.82	12	13	4.94608	2.78	3	3	1042	117.823	6.53662
B4DFN9	cDNA FLJ54303, highly similar to Heat shock 70 kDa protein 1 OS=Homo sapiens PE=2 SV=1 - [B4DFN9_HUMAN]	3.82031e+07	4.56539e+07	34.6281	15.73	7	13	35.4325	13.99	6	11	572	62.4142	5.69385
A0A0D9SFB3	ATP-dependent RNA helicase DDX3X OS=Homo sapiens GN=DDX3X PE=1 SV=1 - [A0A0D9SFB3_HUMAN]	2.4835e+07	1.87606e+07	36.6437	21.72	11	13	53.8781	20.63	11	16	640	70.7961	7.35693
P62263	40S ribosomal protein S14 OS=Homo sapiens GN=RPS14 PE=1 SV=3 - [RS14_HUMAN]	6.08673e+07	5.89761e+07	40.8771	36.42	5	14	43.378	36.42	5	15	151	16.2625	10.0522
P11021	78 kDa glucose-regulated protein OS=Homo sapiens GN=HSPA5 PE=1 SV=2 - [GRP78_HUMAN]	2.78802e+07	3.13532e+07	37.997	24.01	11	14	54.8816	21.87	11	19	654	72.2884	5.16064
Q9Y5B9	FACT complex subunit SPT16 OS=Homo sapiens GN=SUPT16H PE=1 SV=1 - [SP16H_HUMAN]	1.20115e+07	1.1178e+07	39.396	13.28	12	14	22.2341	9.46	9	10	1047	119.838	5.65576
B7ZLQ8	CPEB4 protein OS=Homo sapiens GN=CPEB4 PE=1 SV=1 - [B7ZLQ8_HUMAN]	1.60208e+07	1.26219e+07	39.6227	17.61	10	14	18.4691	12.5	7	8	704	77.2487	6.90283
F8VZJ2	Nascent polypeptide-associated complex subunit alpha OS=Homo sapiens GN=NACA PE=1 SV=1 - [F8VZJ2_HUMAN]	1.52535e+08	4.43717e+08	50.6525	40.44	4	14	83.8792	66.18	5	21	136	15.0068	4.90674
B2RE46	cDNA, FLJ96923, highly similar to Homo sapiens ribophorin II (RPN2), mRNA OS=Homo sapiens PE=2 SV=1 - [B2RE46_HUMAN]	1.00144e+07	6.30177e+06	39.0918	18.86	7	14	10.3847	13.95	5	7	631	69.2911	5.78271
B2R4D8	60S ribosomal protein L27 OS=Homo sapiens PE=2 SV=1 - [B2R4D8_HUMAN]	7.25653e+07	4.77301e+07	23.8867	46.32	6	14	14.0201	42.65	5	9	136	15.7597	10.5649
E1NZA1	Peroxisome proliferator activated receptor interacting complex protein OS=Homo sapiens GN=PRIC295 PE=2 SV=1 - [E1NZA1_HUMAN]	5.35842e+06	2.02858e+06	25.6712	5.43	14	14	5.22638	1.2	3	3	2671	292.558	7.43018
Q76RF3	Core gene UL34 family protein OS=Human herpesvirus 8 GN=ORF67 PE=4 SV=1 - [Q76RF3_HHV8]	2.62998e+07	8.1973e+06	40.8073	49.08	10	14	18.0243	17.34	4	6	271	29.8291	8.74854
P07900	Heat shock protein HSP 90-alpha OS=Homo sapiens GN=HSP90AA1 PE=1 SV=5 - [HS90A_HUMAN]	2.28464e+07	2.56752e+07	28.7886	15.57	11	15	31.601	15.57	11	14	732	84.6067	5.021
P35268	60S ribosomal protein L22 OS=Homo sapiens GN=RPL22 PE=1 SV=2 - [RL22_HUMAN]	3.6176e+08	5.14384e+08	50.5476	55.47	5	15	57.2245	57.03	6	17	128	14.7778	9.18799
Q08945	FACT complex subunit SSRP1 OS=Homo sapiens GN=SSRP1 PE=1 SV=1 - [SSRP1_HUMAN]	1.42953e+07	1.4806e+07	34.1556	22	14	15	33.8625	21.16	14	17	709	81.0244	6.87354
P11388	DNA topoisomerase 2-alpha OS=Homo sapiens GN=TOP2A PE=1 SV=3 - [TOP2A_HUMAN]	8.37602e+06	8.32649e+06	27.1242	9.34	14	15	16.5618	5.68	8	8	1531	174.276	8.71924
A1A4E9	Keratin 13 OS=Homo sapiens GN=KRT13 PE=1 SV=1 - [A1A4E9_HUMAN]	1.32012e+08	2.01474e+08	41.93	11.57	7	15		0			458	49.5554	4.95752
A0A024R1T4	Trinucleotide repeat containing 6B, isoform CRA_b OS=Homo sapiens GN=TNRC6B PE=4 SV=1 - [A0A024R1T4_HUMAN]	6.21214e+06	1.07117e+07	44.6361	13.75	12	15	65.1316	17.88	15	21	1527	162.068	6.52197
Q5RLJ0	CLE OS=Homo sapiens PE=2 SV=1 - [Q5RLJ0_HUMAN]	1.64387e+07	1.04127e+07	41.7858	48.77	10	15	20.96	42.21	8	10	244	27.9516	6.44287
P62750	60S ribosomal protein L23a OS=Homo sapiens GN=RPL23A PE=1 SV=1 - [RL23A_HUMAN]	8.31805e+07	1.56697e+08	33.4548	33.33	7	16	55.5905	44.23	10	25	156	17.6841	10.4478
P25705	ATP synthase subunit alpha, mitochondrial OS=Homo sapiens GN=ATP5A1 PE=1 SV=1 - [ATPA_HUMAN]	1.23682e+07	9.53425e+06	48.0956	23.69	10	16	24.5608	15.55	6	9	553	59.7136	9.12939
Q6P2Q9	Pre-mRNA-processing-splicing factor 8 OS=Homo sapiens GN=PRPF8 PE=1 SV=2 - [PRP8_HUMAN]	7.29618e+06	4.71284e+06	45.9365	6.08	12	16	25.3467	4.8	10	10	2335	273.427	8.83643
P30050	60S ribosomal protein L12 OS=Homo sapiens GN=RPL12 PE=1 SV=1 - [RL12_HUMAN]	6.99417e+07	5.94431e+07	53.5097	54.55	6	16	49.4528	54.55	6	15	165	17.8075	9.42236
P05387	60S acidic ribosomal protein P2 OS=Homo sapiens GN=RPLP2 PE=1 SV=1 - [RLA2_HUMAN]	4.93224e+07	7.12602e+07	64.7899	84.35	5	16	48.596	69.57	4	12	115	11.6578	4.53857
Q96GM8	Target of EGR1 protein 1 OS=Homo sapiens GN=TOE1 PE=1 SV=1 - [TOE1_HUMAN]	2.83995e+07	3.42865e+07	48.0226	26.86	10	16	50.6047	30.98	10	18	510	56.512	7.18115
E5RI99	60S ribosomal protein L30 (Fragment) OS=Homo sapiens GN=RPL30 PE=1 SV=1 - [E5RI99_HUMAN]	8.85892e+07	1.58581e+08	53.1364	64.04	6	16	45.8853	69.3	7	18	114	12.6476	9.5542
F8W7C6	60S ribosomal protein L10 OS=Homo sapiens GN=RPL10 PE=1 SV=2 - [F8W7C6_HUMAN]	2.65195e+07	2.56184e+07	44.5375	43.56	7	16	24.9829	43.56	6	10	163	18.5527	9.94971
O95758	Polypyrimidine tract-binding protein 3 OS=Homo sapiens GN=PTBP3 PE=1 SV=2 - [PTBP3_HUMAN]	8.89631e+07	2.85332e+07	45.3799	29.71	12	17	16.42	15.04	8	9	552	59.6521	9.0415
P62979	Ubiquitin-40S ribosomal protein S27a OS=Homo sapiens GN=RPS27A PE=1 SV=2 - [RS27A_HUMAN]	5.56757e+07	5.95807e+07	34.8146	58.33	9	17	33.1131	58.33	9	19	156	17.9535	9.64209
P15880	40S ribosomal protein S2 OS=Homo sapiens GN=RPS2 PE=1 SV=2 - [RS2_HUMAN]	8.78942e+07	1.01366e+08	40.7757	38.91	10	17	40.4884	31.74	8	15	293	31.3046	10.2427
Q96HX3	Dolichyl-diphosphooligosaccharide--protein glycosyltransferase subunit 1 (Fragment) OS=Homo sapiens PE=2 SV=1 - [Q96HX3_HUMAN]	8.54534e+06	8.11365e+06	42.2474	30.81	13	17	28.4309	24.3	10	12	568	64.5417	6.55127
B4E335	cDNA FLJ52842, highly similar to Actin, cytoplasmic 1 OS=Homo sapiens PE=2 SV=1 - [B4E335_HUMAN]	7.65577e+07	7.60107e+07	37.8197	29.34	9	17	34.5504	29.91	10	16	351	39.2005	5.59229
H7BXY3	Putative ATP-dependent RNA helicase DHX30 OS=Homo sapiens GN=DHX30 PE=1 SV=1 - [H7BXY3_HUMAN]	6.42584e+06	4.60352e+06	39.3505	16.04	16	17	23.892	8.66	8	9	1166	130.469	8.55811
F8VVM2	Phosphate carrier protein, mitochondrial OS=Homo sapiens GN=SLC25A3 PE=1 SV=1 - [F8VVM2_HUMAN]	6.44823e+07	3.50413e+07	54.6736	38.58	10	17	35.4047	31.48	8	12	324	36.1376	9.26123
Q59F12	Protein 4.1 variant (Fragment) OS=Homo sapiens PE=2 SV=1 - [Q59F12_HUMAN]	3.21864e+07	4.61595e+07	38.6319	13.78	10	17	67.7136	22.97	15	24	827	92.1468	5.5542
Q77Q82	K9 OS=Human herpesvirus 8 GN=vIRF PE=1 SV=1 - [Q77Q82_HHV8]	1.63378e+07	1.3704e+07	39.1567	32.74	10	17	39.0005	24.94	8	13	449	48.4292	7.63525
Q9H9G7	Protein argonaute-3 OS=Homo sapiens GN=AGO3 PE=1 SV=2 - [AGO3_HUMAN]	4.18485e+07	3.53376e+07	37.0605	16.98	12	18	36.6395	12.09	8	16	860	97.298	9.11475
Q9UNQ2	Probable dimethyladenosine transferase OS=Homo sapiens GN=DIMT1 PE=1 SV=1 - [DIM1_HUMAN]	2.35912e+07	5.97913e+07	44.9441	45.37	11	18	71.4312	49.2	12	24	313	35.2141	9.99365
O43390	Heterogeneous nuclear ribonucleoprotein R OS=Homo sapiens GN=HNRNPR PE=1 SV=1 - [HNRPR_HUMAN]	4.12279e+07	3.92965e+07	29.6283	24.49	15	18		0			633	70.8993	8.1333
Q6ZN17	Protein lin-28 homolog B OS=Homo sapiens GN=LIN28B PE=1 SV=1 - [LN28B_HUMAN]	4.44447e+07	5.74337e+07	50.4516	45.6	8	18	50.4068	47.2	9	20	250	27.0663	8.90967
P13674	Prolyl 4-hydroxylase subunit alpha-1 OS=Homo sapiens GN=P4HA1 PE=1 SV=2 - [P4HA1_HUMAN]	1.61103e+07	1.27039e+07	42.6314	28.46	14	18	34.7035	21.54	9	11	534	61.011	6.01123
Q02543	60S ribosomal protein L18a OS=Homo sapiens GN=RPL18A PE=1 SV=2 - [RL18A_HUMAN]	4.87751e+07	4.00647e+07	37.9821	41.48	8	18	21.6266	41.48	8	12	176	20.7489	10.7114
Q15046	Lysine--tRNA ligase OS=Homo sapiens GN=KARS PE=1 SV=3 - [SYK_HUMAN]	2.87772e+07	5.32199e+06	52.1622	25.96	13	18	10.9422	7.04	3	3	597	68.0046	6.354
Q53HI2	DEAD-box protein abstrakt variant (Fragment) OS=Homo sapiens PE=2 SV=1 - [Q53HI2_HUMAN]	1.06841e+07	9.90387e+06	40.904	27.01	15	18	24.2481	16.4	9	11	622	69.794	6.84424
B2R5W2	Heterogeneous nuclear ribonucleoproteins C1/C2 OS=Homo sapiens GN=HNRNPC PE=1 SV=1 - [B2R5W2_HUMAN]	1.57304e+08	1.2021e+08	51.7339	25.52	9	18	39.775	26.55	9	16	290	31.9288	5.23682
E7ET15	U2 snRNP-associated SURP motif-containing protein OS=Homo sapiens GN=U2SURP PE=1 SV=1 - [E7ET15_HUMAN]	3.1891e+07	1.85465e+07	40.6118	10.6	9	18	42.5125	9.92	8	15	1028	118.175	8.54346
P16403	Histone H1.2 OS=Homo sapiens GN=HIST1H1C PE=1 SV=2 - [H12_HUMAN]	6.27597e+08	7.69378e+08	58.1793	15.96	6	19	62.9417	17.84	7	22	213	21.3517	10.9312
P27694	Replication protein A 70 kDa DNA-binding subunit OS=Homo sapiens GN=RPA1 PE=1 SV=2 - [RFA1_HUMAN]	2.37515e+07	2.02069e+07	53.7888	19.32	9	19	32.7116	16.23	9	12	616	68.0953	7.21045
Q9Y3F4	Serine-threonine kinase receptor-associated protein OS=Homo sapiens GN=STRAP PE=1 SV=1 - [STRAP_HUMAN]	2.14377e+07	1.76809e+07	59.7218	43.71	11	19	41.4341	47.71	12	15	350	38.414	5.12256
H0YA96	Heterogeneous nuclear ribonucleoprotein D0 (Fragment) OS=Homo sapiens GN=HNRNPD PE=1 SV=1 - [H0YA96_HUMAN]	1.57779e+08	2.72982e+08	40.7779	44.29	9	19	70.0407	50	11	28	210	23.9062	9.5835
A8K4Z4	cDNA FLJ75549, highly similar to Homo sapiens ribosomal protein, large, P0 (RPLP0), transcript variant 1, mRNA OS=Homo sapiens PE=2 SV=1 - [A8K4Z4_HUMAN]	9.59586e+07	8.3259e+07	57.4406	41.64	10	19	55.5924	37.85	9	18	317	34.2178	5.97314
P11498	Pyruvate carboxylase, mitochondrial OS=Homo sapiens GN=PC PE=1 SV=2 - [PYC_HUMAN]	1.99058e+07	1.76716e+07	43.8154	20.54	17	20	49.9768	13.75	11	17	1178	129.551	6.84424
Q96PK6	RNA-binding protein 14 OS=Homo sapiens GN=RBM14 PE=1 SV=2 - [RBM14_HUMAN]	3.27493e+07	2.18199e+07	35.9168	27.95	16	20	36.1892	21.38	13	17	669	69.4489	9.67139
P54136	Arginine--tRNA ligase, cytoplasmic OS=Homo sapiens GN=RARS PE=1 SV=2 - [SYRC_HUMAN]	1.09317e+07	2.34012e+06	49.0915	32.73	19	20	11.5954	8.03	4	5	660	75.3309	6.68311
B2R4C1	cDNA, FLJ92036, highly similar to Homo sapiens ribosomal protein L31 (RPL31), mRNA OS=Homo sapiens PE=2 SV=1 - [B2R4C1_HUMAN]	2.12449e+08	3.47913e+08	39.4968	47.2	7	20	54.5603	47.2	7	22	125	14.4859	10.5356
B3KVX6	cDNA FLJ41699 fis, clone HCHON2004776, highly similar to Homo sapiens cytoskeleton-associated protein 4 (CKAP4), mRNA OS=Homo sapiens PE=2 SV=1 - [B3KVX6_HUMAN]	1.33415e+07	5.7254e+06	56.8135	35.7	16	20	14.2378	15.36	6	6	521	58.1158	5.24951
P62906	60S ribosomal protein L10a OS=Homo sapiens GN=RPL10A PE=1 SV=2 - [RL10A_HUMAN]	4.60707e+07	3.72996e+07	45.8657	39.17	8	21	36.3607	39.17	8	16	217	24.8155	9.93506
P62424	60S ribosomal protein L7a OS=Homo sapiens GN=RPL7A PE=1 SV=2 - [RL7A_HUMAN]	5.77437e+07	5.04858e+07	55.299	37.22	11	21	40.8428	37.59	12	17	266	29.977	10.6089
P46781	40S ribosomal protein S9 OS=Homo sapiens GN=RPS9 PE=1 SV=3 - [RS9_HUMAN]	1.53887e+08	1.57917e+08	47.0405	44.85	13	21	41.3057	44.33	11	20	194	22.5776	10.6528
Q8IXB1	DnaJ homolog subfamily C member 10 OS=Homo sapiens GN=DNAJC10 PE=1 SV=2 - [DJC10_HUMAN]	1.39485e+07	1.45722e+07	57.4022	29.51	17	21	29.7102	16.52	11	13	793	91.0213	7.18115
Q13724	Mannosyl-oligosaccharide glucosidase OS=Homo sapiens GN=MOGS PE=1 SV=5 - [MOGS_HUMAN]	2.11752e+07	4.30216e+06	45	20.43	14	21	6.86208	3.58	2	2	837	91.8606	8.89502
P67809	Nuclease-sensitive element-binding protein 1 OS=Homo sapiens GN=YBX1 PE=1 SV=3 - [YBOX1_HUMAN]	3.57597e+07	5.65839e+07	77.2596	49.69	11	21	105.571	51.23	12	28	324	35.9027	9.87646
D3DP78	Aspartyl-tRNA synthetase, isoform CRA_b OS=Homo sapiens GN=DARS PE=3 SV=1 - [D3DP78_HUMAN]	1.72253e+07	5.36047e+06	50.6956	33.76	13	21	11.7979	15.81	6	6	468	53.4303	6.53662
B2R8Z8	cDNA, FLJ94136, highly similar to Homo sapiens synaptotagmin binding, cytoplasmic RNA interacting protein (SYNCRIP), mRNA OS=Homo sapiens PE=2 SV=1 - [B2R8Z8_HUMAN]	4.14516e+07	3.92125e+07	47.9224	31.46	14	21	52.8381	30.5	13	19	623	69.5587	8.76318
Q9UNX3	60S ribosomal protein L26-like 1 OS=Homo sapiens GN=RPL26L1 PE=1 SV=1 - [RL26L_HUMAN]	1.4199e+08	1.97688e+08	37.4595	43.45	9	22	34.2775	42.07	8	17	145	17.2456	10.5503
Q02878	60S ribosomal protein L6 OS=Homo sapiens GN=RPL6 PE=1 SV=3 - [RL6_HUMAN]	3.23825e+07	3.01026e+07	38.562	41.32	13	22	27.3913	39.58	11	16	288	32.7076	10.5796
O75643	U5 small nuclear ribonucleoprotein 200 kDa helicase OS=Homo sapiens GN=SNRNP200 PE=1 SV=2 - [U520_HUMAN]	6.20239e+06	6.34931e+06	57.4312	8.66	15	22	67.2438	9.88	18	25	2136	244.353	6.06201
F6KPG5	Albumin (Fragment) OS=Homo sapiens PE=2 SV=1 - [F6KPG5_HUMAN]	7.64131e+07	4.86032e+08	47.6791	24.79	16	22	59.133	12.82	9	22	585	66.488	6.03662
A8K8K1	cDNA FLJ76936, highly similar to Homo sapiens RNA terminal phosphate cyclase domain 1 (RTCD1), mRNA OS=Homo sapiens PE=2 SV=1 - [A8K8K1_HUMAN]	6.23111e+07	7.5157e+07	61.8313	39.07	10	22	60.755	45.36	11	20	366	39.2954	8.04541
P62249	40S ribosomal protein S16 OS=Homo sapiens GN=RPS16 PE=1 SV=2 - [RS16_HUMAN]	1.65003e+08	1.85219e+08	52.7136	54.11	9	23	47.209	54.11	9	22	146	16.435	10.2134
P62269	40S ribosomal protein S18 OS=Homo sapiens GN=RPS18 PE=1 SV=3 - [RS18_HUMAN]	1.61502e+08	1.14338e+08	55.7356	44.08	10	23	49.3833	49.34	11	22	152	17.7079	10.9897
P62081	40S ribosomal protein S7 OS=Homo sapiens GN=RPS7 PE=1 SV=1 - [RS7_HUMAN]	3.15601e+08	9.47358e+08	83.603	46.39	7	23	131.689	68.04	14	45	194	22.1133	10.0962
P05141	ADP/ATP translocase 2 OS=Homo sapiens GN=SLC25A5 PE=1 SV=7 - [ADT2_HUMAN]	1.2909e+08	8.43213e+07	51.3818	39.26	12	23	33.7807	31.21	11	16	298	32.8312	9.68604
P68104	Elongation factor 1-alpha 1 OS=Homo sapiens GN=EEF1A1 PE=1 SV=1 - [EF1A1_HUMAN]	6.52996e+07	5.64932e+07	59.9641	27.71	10	23	44.4441	25.32	9	20	462	50.1091	9.01221
Q6NTA2	HNRNPL protein (Fragment) OS=Homo sapiens GN=HNRNPL PE=2 SV=2 - [Q6NTA2_HUMAN]	4.09481e+07	4.57592e+07	74.6694	42.48	15	23	52.9844	25.7	10	16	572	61.8881	7.38623
A8K525	cDNA FLJ76817, highly similar to Homo sapiens non-POU domain containing, octamer-binding (NONO), mRNA OS=Homo sapiens PE=2 SV=1 - [A8K525_HUMAN]	1.01263e+08	1.09272e+08	49.6714	26.96	11	23	38.0808	25.27	12	18	471	54.2534	9.20264
P62244	40S ribosomal protein S15a OS=Homo sapiens GN=RPS15A PE=1 SV=2 - [RS15A_HUMAN]	1.38959e+08	1.45528e+08	68.5836	63.08	8	24	53.4085	56.15	7	20	130	14.83	10.1255
Q9NR30	Nucleolar RNA helicase 2 OS=Homo sapiens GN=DDX21 PE=1 SV=5 - [DDX21_HUMAN]	1.70562e+07	1.63846e+07	69.8449	29.12	17	24	66.0624	32.82	20	25	783	87.2904	9.27588
A8K9U6	cDNA FLJ76121, highly similar to Homo sapiens zinc finger CCCH-type, antiviral 1 (ZC3HAV1), transcript variant 1, mRNA OS=Homo sapiens PE=2 SV=1 - [A8K9U6_HUMAN]	9.6902e+06	1.48184e+07	70.6006	24.83	16	24	51.0596	22.95	14	18	902	101.392	8.35303
P36578	60S ribosomal protein L4 OS=Homo sapiens GN=RPL4 PE=1 SV=5 - [RL4_HUMAN]	5.50218e+07	4.22637e+07	62.9804	36.07	14	25	49.9429	30.91	13	20	427	47.6674	11.063
A0A087WUK2	Heterogeneous nuclear ribonucleoprotein D-like OS=Homo sapiens GN=HNRNPDL PE=1 SV=1 - [A0A087WUK2_HUMAN]	1.7463e+08	2.33154e+08	65.8849	24.79	10	25	67.1357	28.93	12	26	363	40.0156	9.96436
A0A087X2G1	ATP-dependent RNA helicase DDX1 OS=Homo sapiens GN=DDX1 PE=1 SV=1 - [A0A087X2G1_HUMAN]	1.97333e+07	1.21915e+07	61.2693	36.57	19	25	37.1878	25.19	12	16	659	73.9284	7.75244
P62280	40S ribosomal protein S11 OS=Homo sapiens GN=RPS11 PE=1 SV=3 - [RS11_HUMAN]	1.44089e+08	1.75356e+08	46.2544	59.49	12	26	40.5964	51.27	10	22	158	18.419	10.3013
Q9HCC0	Methylcrotonoyl-CoA carboxylase beta chain, mitochondrial OS=Homo sapiens GN=MCCC2 PE=1 SV=1 - [MCCB_HUMAN]	3.29447e+07	3.1293e+07	76.579	37.12	16	26	54.1819	30.37	13	19	563	61.2944	7.6792
Q13151	Heterogeneous nuclear ribonucleoprotein A0 OS=Homo sapiens GN=HNRNPA0 PE=1 SV=1 - [ROA0_HUMAN]	3.69702e+08	5.12996e+08	66.3509	38.69	9	26	106.141	36.07	8	37	305	30.8218	9.29053
P09661	U2 small nuclear ribonucleoprotein A' OS=Homo sapiens GN=SNRPA1 PE=1 SV=2 - [RU2A_HUMAN]	1.16982e+08	1.50092e+08	64.2255	43.92	13	26	63.9928	43.92	13	26	255	28.3981	8.6167
P08579	U2 small nuclear ribonucleoprotein B'' OS=Homo sapiens GN=SNRPB2 PE=1 SV=1 - [RU2B_HUMAN]	3.87567e+08	4.60164e+08	81.7279	25.78	6	26	93.0639	23.56	6	29	225	25.4701	9.71533
P11387	DNA topoisomerase 1 OS=Homo sapiens GN=TOP1 PE=1 SV=2 - [TOP1_HUMAN]	3.61779e+07	3.39574e+07	63.089	23.4	16	26	29.3662	15.29	12	16	765	90.6689	9.30518
B4DMA2	cDNA FLJ54023, highly similar to Heat shock protein HSP 90-beta OS=Homo sapiens PE=2 SV=1 - [B4DMA2_HUMAN]	2.28464e+07	2.56752e+07	54.276	32.8	19	26	58.4044	25.66	17	26	686	79.1451	5.021
Q8TBW1	Putative uncharacterized protein (Fragment) OS=Homo sapiens PE=2 SV=1 - [Q8TBW1_HUMAN]	6.06053e+07	4.39007e+07	68.6514	37.97	13	26	42.3067	27.27	8	16	374	42.7259	9.99365
Q96IR1	RPS4X protein (Fragment) OS=Homo sapiens GN=RPS4X PE=2 SV=2 - [Q96IR1_HUMAN]	1.14531e+08	1.10759e+08	56.438	55.14	14	26	80.3455	57.61	15	30	243	27.2427	9.93506
Q9H2U1	ATP-dependent RNA helicase DHX36 OS=Homo sapiens GN=DHX36 PE=1 SV=2 - [DHX36_HUMAN]	1.63444e+07	1.31947e+07	80.2438	29.46	22	27	61.3678	21.92	15	22	1008	114.688	7.6792
Q96A08	Histone H2B type 1-A OS=Homo sapiens GN=HIST1H2BA PE=1 SV=3 - [H2B1A_HUMAN]	2.55038e+09	2.42285e+09	65.486	49.61	10	27	56.3594	49.61	9	26	127	14.1587	10.3159
Q5TEC6	Histone H3 OS=Homo sapiens GN=HIST2H3PS2 PE=1 SV=1 - [Q5TEC6_HUMAN]	2.70748e+09	2616581544	35.0767	42.65	7	27	33.2612	22.79	5	16	136	15.4206	11.2681
A0A024R0K2	Cold shock domain containing E1, RNA-binding, isoform CRA_b OS=Homo sapiens GN=CSDE1 PE=4 SV=1 - [A0A024R0K2_HUMAN]	1.55988e+07	1.32855e+07	61.0392	31.03	20	27	44.1177	23.99	15	21	767	85.6934	6.20166
Q92841	Probable ATP-dependent RNA helicase DDX17 OS=Homo sapiens GN=DDX17 PE=1 SV=2 - [DDX17_HUMAN]	1.43467e+08	1.90497e+08	65.2993	32.51	19	29	71.4148	31.55	19	33	729	80.222	8.26514
P55084	Trifunctional enzyme subunit beta, mitochondrial OS=Homo sapiens GN=HADHB PE=1 SV=3 - [ECHB_HUMAN]	5.15116e+07	6.0787e+07	68.0926	51.69	20	29	81.5509	45.15	18	31	474	51.2615	9.40771
A8K4W0	40S ribosomal protein S3a OS=Homo sapiens GN=RPS3A PE=2 SV=1 - [A8K4W0_HUMAN]	1.12355e+08	1.2076e+08	72.4583	39.77	12	29	56.973	42.42	13	24	264	29.9358	9.72998
B3KTP9	cDNA FLJ38578 fis, clone HCHON2007674, highly similar to NUCLEOLIN OS=Homo sapiens PE=2 SV=1 - [B3KTP9_HUMAN]	8.63913e+07	9.59137e+07	81.3792	29.38	17	29	74.2077	28.91	16	26	633	68.4011	4.65283
P68431	Histone H3.1 OS=Homo sapiens GN=HIST1H3A PE=1 SV=2 - [H31_HUMAN]	2.95667e+09	3.04225e+09	49.013	48.53	7	30	33.2612	27.21	6	19	136	15.3945	11.1216
Q07955	Serine/arginine-rich splicing factor 1 OS=Homo sapiens GN=SRSF1 PE=1 SV=2 - [SRSF1_HUMAN]	4.96831e+07	3.43422e+07	78.5139	46.37	12	30	65.0107	46.37	12	26	248	27.7278	10.3599
Q15393	Splicing factor 3B subunit 3 OS=Homo sapiens GN=SF3B3 PE=1 SV=4 - [SF3B3_HUMAN]	1.78409e+07	1.37157e+07	84.3348	20.38	20	30	35.5265	14.54	13	14	1217	135.492	5.26221
Q04837	Single-stranded DNA-binding protein, mitochondrial OS=Homo sapiens GN=SSBP1 PE=1 SV=1 - [SSBP_HUMAN]	1.71345e+08	1.54628e+08	97.4238	50.68	7	30	67.0693	45.27	6	23	148	17.249	9.59814
P07814	Bifunctional glutamate/proline--tRNA ligase OS=Homo sapiens GN=EPRS PE=1 SV=5 - [SYEP_HUMAN]	1.64607e+07	8.97092e+06	73.9991	22.49	26	30	6.17604	6.61	8	11	1512	170.483	7.32764
F8W8I6	Nucleolysin TIA-1 isoform p40 OS=Homo sapiens GN=TIA1 PE=1 SV=1 - [F8W8I6_HUMAN]	8.90898e+07	4.36899e+07	94.0402	41.56	11	30	65.0815	36.88	10	21	385	42.8075	7.73779
B2RNR6	Zinc finger RNA binding protein OS=Homo sapiens GN=ZFR PE=2 SV=1 - [B2RNR6_HUMAN]	3.02135e+07	6.74222e+07	91.1277	22.44	16	30	129.59	29.7	24	47	1074	116.941	9.0415
D6R9P3	Heterogeneous nuclear ribonucleoprotein A/B OS=Homo sapiens GN=HNRNPAB PE=1 SV=1 - [D6R9P3_HUMAN]	2.39351e+08	4.15464e+08	74.2504	35.36	11	30	109.023	36.43	13	42	280	30.284	7.91357
O75367	Core histone macro-H2A.1 OS=Homo sapiens GN=H2AFY PE=1 SV=4 - [H2AY_HUMAN]	1.35177e+08	1.07222e+08	111.796	49.46	14	31	104.959	47.31	14	29	372	39.5925	9.78857
P31942	Heterogeneous nuclear ribonucleoprotein H3 OS=Homo sapiens GN=HNRNPH3 PE=1 SV=2 - [HNRH3_HUMAN]	1.44264e+08	1.35944e+08	78.1776	36.99	9	31	44.9503	27.75	8	20	346	36.9031	6.87354
B1ANR0	Polyadenylate-binding protein OS=Homo sapiens GN=PABPC4 PE=1 SV=1 - [B1ANR0_HUMAN]	6.85885e+07	4.89627e+07	74.3164	26.83	16	31	66.1244	25.69	15	26	615	67.9279	9.45166
Q2TSD2	Aging-associated gene 7 protein OS=Homo sapiens PE=2 SV=1 - [Q2TSD2_HUMAN]	8.90898e+07	4.45845e+07	98.7958	45.45	12	31	30.1475	22.73	6	10	374	41.4361	7.73779
P43243	Matrin-3 OS=Homo sapiens GN=MATR3 PE=1 SV=2 - [MATR3_HUMAN]	43880755	1.14766e+07	79.9512	33.29	22	32	35.9044	17	11	15	847	94.5648	6.25244
Q04695	Keratin, type I cytoskeletal 17 OS=Homo sapiens GN=KRT17 PE=1 SV=2 - [K1C17_HUMAN]	2.24386e+08	2.78648e+08	78.0188	36.81	18	33	87.2874	44.68	21	35	432	48.076	5.021
P53999	Activated RNA polymerase II transcriptional coactivator p15 OS=Homo sapiens GN=SUB1 PE=1 SV=3 - [TCP4_HUMAN]	2.29528e+08	4.73321e+08	68.639	57.48	8	33	80.8857	57.48	8	40	127	14.3864	9.59814
E5LBS7	ORF11 protein OS=Human herpesvirus 8 GN=ORF11 PE=4 SV=1 - [E5LBS7_HHV8]	6.39241e+07	8.9035e+07	82.2947	46.68	14	33	94.0721	54.05	15	35	407	45.2377	9.65674
Q9NZI8	Insulin-like growth factor 2 mRNA-binding protein 1 OS=Homo sapiens GN=IGF2BP1 PE=1 SV=2 - [IF2B1_HUMAN]	6.65872e+07	6.63793e+07	102.274	38.65	18	34	85.9263	39.17	19	34	577	63.4412	9.20264
P53621	Coatomer subunit alpha OS=Homo sapiens GN=COPA PE=1 SV=2 - [COPA_HUMAN]	1.29953e+07	9.40002e+06	91.6504	25.9	25	35	64.1037	20.51	19	27	1224	138.258	7.66455
B3KPS3	cDNA FLJ32131 fis, clone PEBLM2000267, highly similar to Tubulin alpha-ubiquitous chain OS=Homo sapiens PE=2 SV=1 - [B3KPS3_HUMAN]	1.07095e+08	9.96754e+07	108.045	53.37	15	35	99.2139	46.63	13	33	416	46.2118	5.12256
P31943	Heterogeneous nuclear ribonucleoprotein H OS=Homo sapiens GN=HNRNPH1 PE=1 SV=4 - [HNRH1_HUMAN]	9.20858e+07	8.01426e+07	98.0104	43.21	13	36	71.1682	37.42	11	27	449	49.1984	6.30322
P23396	40S ribosomal protein S3 OS=Homo sapiens GN=RPS3 PE=1 SV=2 - [RS3_HUMAN]	8.22889e+07	1.01229e+08	95.4314	74.9	17	37	106.794	54.73	13	37	243	26.6714	9.65674
B4DY09	Interleukin enhancer-binding factor 2 OS=Homo sapiens GN=ILF2 PE=1 SV=1 - [B4DY09_HUMAN]	1.32767e+08	1.68014e+08	113.414	65.34	16	37	110.605	65.34	16	35	352	38.8862	4.94482
A8K622	cDNA FLJ75871, highly similar to Homo sapiens staufen, RNA binding protein (STAU), transcript variant T3, mRNA OS=Homo sapiens PE=2 SV=1 - [A8K622_HUMAN]	6.13522e+07	5.17466e+07	113.259	42.98	22	37	73.7843	42.81	20	29	577	63.1528	9.43701
D0UZS0	Core gene UL54 family protein OS=Human herpesvirus 8 GN=ORF57 PE=4 SV=1 - [D0UZS0_HHV8]	9.16367e+07	6.06605e+07	87.7224	31.87	14	37	59.0572	32.53	13	28	455	50.9802	9.18799
O40913	Core gene UL29 family protein OS=Human herpesvirus 8 GN=ORF6 PE=4 SV=1 - [O40913_HHV8]	3.59575e+07	2.54358e+07	69.909	31.27	26	37	102.192	27.3	23	36	1132	125.315	6.88818
P52272	Heterogeneous nuclear ribonucleoprotein M OS=Homo sapiens GN=HNRNPM PE=1 SV=3 - [HNRPM_HUMAN]	9.15712e+07	6.85657e+07	109.027	37.67	24	38	78.2538	29.18	17	28	730	77.4643	8.70459
A0A024R0J9	Heterogeneous nuclear ribonucleoprotein U-like 1, isoform CRA_a OS=Homo sapiens GN=HNRPUL1 PE=4 SV=1 - [A0A024R0J9_HUMAN]	8.07391e+07	7.32056e+07	105.166	35.85	19	38	111.198	28.31	14	36	756	84.741	8.77783
B2R802	cDNA, FLJ93681, highly similar to Homo sapiens small nuclear ribonucleoprotein polypeptide A (SNRPA), mRNA OS=Homo sapiens PE=2 SV=1 - [B2R802_HUMAN]	4.24374e+08	4.90242e+08	132.91	34.04	9	38	150.035	35.82	10	47	282	31.2872	9.86182
O00425	Insulin-like growth factor 2 mRNA-binding protein 3 OS=Homo sapiens GN=IGF2BP3 PE=1 SV=2 - [IF2B3_HUMAN]	1.46207e+08	1.42922e+08	119.196	45.25	21	39	141.734	48.01	23	51	579	63.6656	8.86572
P23246	Splicing factor, proline- and glutamine-rich OS=Homo sapiens GN=SFPQ PE=1 SV=2 - [SFPQ_HUMAN]	1.95931e+08	2.15003e+08	111.151	28.01	18	39	131.627	32.39	20	48	707	76.1016	9.43701
A0A087WTT1	Polyadenylate-binding protein OS=Homo sapiens GN=PABPC1 PE=1 SV=1 - [A0A087WTT1_HUMAN]	9.69056e+07	7.40002e+07	111.21	38.12	20	39	108.964	39.85	20	40	522	58.4988	9.26123
B4E0E1	cDNA FLJ53442, highly similar to Poly (ADP-ribose) polymerase 1 (EC 2.4.2.30) OS=Homo sapiens PE=2 SV=1 - [B4E0E1_HUMAN]	3.54132e+07	3.5241e+07	84.6299	28.4	24	39	69.2105	24.67	19	30	993	111.056	8.86572
P0C0S5	Histone H2A.Z OS=Homo sapiens GN=H2AFZ PE=1 SV=2 - [H2AZ_HUMAN]	2.60884e+09	2.60565e+09	90.784	31.25	4	40	80.2981	31.25	4	35	128	13.5446	10.5796
P68371	Tubulin beta-4B chain OS=Homo sapiens GN=TUBB4B PE=1 SV=1 - [TBB4B_HUMAN]	9.34852e+07	8.15026e+07	112.047	51.91	15	40	107.723	44.94	14	41	445	49.799	4.89404
P11142	Heat shock cognate 71 kDa protein OS=Homo sapiens GN=HSPA8 PE=1 SV=1 - [HSP7C_HUMAN]	6.70367e+07	7.13798e+07	109.048	43.81	23	40	118.41	41.64	22	40	646	70.8542	5.51611
B5BUE6	ATP-dependent RNA helicase DDX5 (Fragment) OS=Homo sapiens GN=DDX5 PE=2 SV=1 - [B5BUE6_HUMAN]	1.64358e+08	2.28448e+08	103.244	48.21	26	41	114.306	43.32	28	49	614	69.0777	8.92432
A0A024R8K8	Helicase with zinc finger, isoform CRA_a OS=Homo sapiens GN=HELZ PE=4 SV=1 - [A0A024R8K8_HUMAN]	1.38187e+07	1.38639e+07	116.197	19.82	31	42	113.24	20.75	29	40	1942	218.861	7.41553
A6NLN1	Polypyrimidine tract binding protein 1, isoform CRA_b OS=Homo sapiens GN=PTBP1 PE=1 SV=4 - [A6NLN1_HUMAN]	1.4129e+08	4.75178e+07	127.769	43.26	16	42	63.6754	30.55	13	22	527	56.4753	9.37842
B5BUB5	Autoantigen La (Fragment) OS=Homo sapiens GN=SSB PE=2 SV=1 - [B5BUB5_HUMAN]	5.01246e+07	4.3026e+07	105.434	47.79	21	42	74.272	47.79	18	29	408	46.8382	7.12256
Q14764	Major vault protein OS=Homo sapiens GN=MVP PE=1 SV=4 - [MVP_HUMAN]	2.80035e+07	2.95626e+07	114.344	45.91	28	44	134.159	43.34	25	45	893	99.2659	5.47803
B4E0S6	cDNA FLJ55635, highly similar to pre-mRNA-splicing factorATP-dependent RNA helicase DHX15 (EC 3.6.1.-) OS=Homo sapiens PE=2 SV=1 - [B4E0S6_HUMAN]	7.42902e+07	4.41907e+07	110.966	31.76	23	44	103.951	30.48	21	39	784	89.4906	7.45947
Q59H57	Fusion (Involved in t(12;16) in malignant liposarcoma) isoform a variant (Fragment) OS=Homo sapiens PE=2 SV=1 - [Q59H57_HUMAN]	1.61126e+08	2.13801e+08	129.938	42.33	11	44	122.176	42.33	10	43	300	31.9743	9.5249
P40939	Trifunctional enzyme subunit alpha, mitochondrial OS=Homo sapiens GN=HADHA PE=1 SV=2 - [ECHA_HUMAN]	5.53102e+07	5.16717e+07	128.666	40.37	21	45	96.5064	35.78	18	36	763	82.9469	9.0415
B4DLR3	cDNA FLJ54020, highly similar to Heterogeneous nuclear ribonucleoprotein U OS=Homo sapiens PE=2 SV=1 - [B4DLR3_HUMAN]	1.77669e+08	2.15147e+08	121.847	35.33	21	45	123.746	33.67	19	46	784	86.8064	6.43018
E5LBS5	DNA polymerase OS=Human herpesvirus 8 GN=ORF9 PE=3 SV=1 - [E5LBS5_HHV8]	2.12816e+07	1.61531e+07	122.699	31.72	28	45	77.9345	24.51	22	32	1012	113.253	7.38623
P07437	Tubulin beta chain OS=Homo sapiens GN=TUBB PE=1 SV=2 - [TBB5_HUMAN]	9.34852e+07	8.15026e+07	129.663	58.11	17	46	126.684	51.58	16	48	444	49.639	4.89404
Q96KK5	Histone H2A type 1-H OS=Homo sapiens GN=HIST1H2AH PE=1 SV=3 - [H2A1H_HUMAN]	3.47902e+09	3.3422e+09	127.167	41.41	7	46	114.418	35.94	6	41	128	13.8978	10.8872
P02533	Keratin, type I cytoskeletal 14 OS=Homo sapiens GN=KRT14 PE=1 SV=4 - [K1C14_HUMAN]	2.47493e+08	2.94929e+08	119.761	50	23	46	126.796	51.69	23	47	472	51.5294	5.16064
P13647	Keratin, type II cytoskeletal 5 OS=Homo sapiens GN=KRT5 PE=1 SV=3 - [K2C5_HUMAN]	2.1426e+08	3.26569e+08	125.505	41.02	26	46	116.767	43.05	26	50	590	62.34	7.73779
A8K9J7	Histone H2B OS=Homo sapiens PE=2 SV=1 - [A8K9J7_HUMAN]	3.33383e+09	3.13707e+09	126.733	55.56	11	46	120.361	50	10	45	126	13.9876	10.3159
P51991	Heterogeneous nuclear ribonucleoprotein A3 OS=Homo sapiens GN=HNRNPA3 PE=1 SV=2 - [ROA3_HUMAN]	4.00145e+08	4.30963e+08	113.965	34.92	14	47	124.297	31.75	13	56	378	39.5706	9.01221
F4ZW66	NF110b OS=Homo sapiens PE=2 SV=1 - [F4ZW66_HUMAN]	6.64545e+07	8.77712e+07	127.015	40.2	26	50	149.102	42.76	27	54	898	95.7183	8.80713
P06899	Histone H2B type 1-J OS=Homo sapiens GN=HIST1H2BJ PE=1 SV=3 - [H2B1J_HUMAN]	2.83399e+09	2.68813e+09	142.818	55.56	11	51	120.981	50	9	43	126	13.8956	10.3159
Q12906	Interleukin enhancer-binding factor 3 OS=Homo sapiens GN=ILF3 PE=1 SV=3 - [ILF3_HUMAN]	6.64545e+07	8.77712e+07	128.379	42.17	26	51	149.987	44.74	27	55	894	95.2791	8.76318
P0CW22	40S ribosomal protein S17-like OS=Homo sapiens GN=RPS17L PE=1 SV=1 - [RS17L_HUMAN]	2.91546e+08	4.05193e+08	160.964	53.33	8	51	133.374	60	9	47	135	15.5404	9.84717
P12956	X-ray repair cross-complementing protein 6 OS=Homo sapiens GN=XRCC6 PE=1 SV=2 - [XRCC6_HUMAN]	9.13732e+07	8.96651e+07	140.124	45.48	24	51	123.404	35.47	21	44	609	69.7991	6.63916
P78527	DNA-dependent protein kinase catalytic subunit OS=Homo sapiens GN=PRKDC PE=1 SV=3 - [PRKDC_HUMAN]	8.94893e+06	1.41142e+07	119.999	11.6	45	53	80.1117	7.9	31	37	4128	468.788	7.12256
P13010	X-ray repair cross-complementing protein 5 OS=Homo sapiens GN=XRCC5 PE=1 SV=3 - [XRCC5_HUMAN]	7.83054e+07	8.05108e+07	141.078	37.02	23	54	111.245	40.44	24	49	732	82.6523	5.80811
P08779	Keratin, type I cytoskeletal 16 OS=Homo sapiens GN=KRT16 PE=1 SV=4 - [K1C16_HUMAN]	2.47493e+08	2.94929e+08	172.052	57.72	27	57	131.027	45.03	20	47	473	51.2362	5.04639
P04259	Keratin, type II cytoskeletal 6B OS=Homo sapiens GN=KRT6B PE=1 SV=5 - [K2C6B_HUMAN]	2.9693e+08	426587552	159.328	52.66	30	58	145.85	53.37	31	57	564	60.0303	8.00146
B4DRR0	cDNA FLJ53910, highly similar to Keratin, type II cytoskeletal 6A OS=Homo sapiens PE=2 SV=1 - [B4DRR0_HUMAN]	2.34744e+08	3.86174e+08	162.405	57.57	32	59	148.953	58.13	32	58	535	57.8032	8.00146
Q9UKV8	Protein argonaute-2 OS=Homo sapiens GN=AGO2 PE=1 SV=3 - [AGO2_HUMAN]	4.47166e+07	4.18714e+07	149.016	52.85	34	61	115.242	49.13	31	52	859	97.1459	9.18799
P09651	Heterogeneous nuclear ribonucleoprotein A1 OS=Homo sapiens GN=HNRNPA1 PE=1 SV=5 - [ROA1_HUMAN]	5.98637e+08	7.12247e+08	165.378	51.61	18	64	218.934	56.18	20	79	372	38.7231	9.12939
Q8IYB7	DIS3-like exonuclease 2 OS=Homo sapiens GN=DIS3L2 PE=1 SV=4 - [DI3L2_HUMAN]	5.91826e+07	2.81534e+07	158.162	43.84	35	68	79.433	35.14	25	37	885	99.2165	6.1001
P42704	Leucine-rich PPR motif-containing protein, mitochondrial OS=Homo sapiens GN=LRPPRC PE=1 SV=3 - [LPPRC_HUMAN]	4.29279e+07	1.51346e+07	190.176	41.54	46	70	69.2488	20.09	25	30	1394	157.805	6.12549
P35908	Keratin, type II cytoskeletal 2 epidermal OS=Homo sapiens GN=KRT2 PE=1 SV=2 - [K22E_HUMAN]	5.02529e+08	6.71621e+08	215.637	63.69	33	74	277.759	66.82	35	100	639	65.3932	8.00146
P13645	Keratin, type I cytoskeletal 10 OS=Homo sapiens GN=KRT10 PE=1 SV=6 - [K1C10_HUMAN]	3.99687e+08	5.81359e+08	279.681	56.68	31	82	285.133	55.31	30	88	584	58.7917	5.21143
A0A024R0Y2	HCG30204, isoform CRA_a OS=Homo sapiens GN=hCG_30204 PE=4 SV=1 - [A0A024R0Y2_HUMAN]	2.74019e+07	4.02658e+07	194.204	32.85	60	85	238.761	34.08	67	98	2268	257.075	6.60986
Q77ZG5	Core gene UL42 family protein OS=Human herpesvirus 8 GN=ORF59 PE=1 SV=1 - [Q77ZG5_HHV8]	5.83919e+08	1.08701e+09	220.151	58.59	17	87	253.398	62.37	21	104	396	42.3521	8.73389
P35527	Keratin, type I cytoskeletal 9 OS=Homo sapiens GN=KRT9 PE=1 SV=3 - [K1C9_HUMAN]	3.1953e+08	3.62099e+08	309.93	58.75	26	90	260.875	56.98	26	78	623	62.0268	5.23682
P62805	Histone H4 OS=Homo sapiens GN=HIST1H4A PE=1 SV=2 - [H4_HUMAN]	5.24453e+09	4.90209e+09	236.502	52.43	7	101	209.519	52.43	7	90	103	11.3604	11.356
Q00610	Clathrin heavy chain 1 OS=Homo sapiens GN=CLTC PE=1 SV=5 - [CLH1_HUMAN]	7.92089e+07	6.9719e+07	339.067	41.61	56	111	315.847	37.01	51	104	1675	191.493	5.69385
P22626	Heterogeneous nuclear ribonucleoproteins A2/B1 OS=Homo sapiens GN=HNRNPA2B1 PE=1 SV=2 - [ROA2_HUMAN]	1.31291e+09	1.30977e+09	344.461	67.42	23	124	298.518	63.74	22	113	353	37.4067	8.95361
H6VRF8	Keratin 1 OS=Homo sapiens GN=KRT1 PE=3 SV=1 - [H6VRF8_HUMAN]	6.67296e+08	7.72175e+08	505.367	57.3	34	142	455.864	56.37	33	126	644	66.013	8.11865
Q08211	ATP-dependent RNA helicase A OS=Homo sapiens GN=DHX9 PE=1 SV=4 - [DHX9_HUMAN]	1512299928	1.9718e+09	1006.35	57.8	60	334	855.252	56.54	58	283	1270	140.869	6.84424
