# Supplementary material for: The Tudor SND1 protein is an m6A RNA reader essential for replication of Kaposi’s sarcoma-associated herpesvirus
Source: eLife. 2019 Oct 24;8:e47261. doi: 10.7554/eLife.47261 (PMC6812964; doi:10.7554/eLife.47261)
Supplement: Supplementary file 10. [file elife-47261-supp10.xlsx]

## Sheet: Sheet1
Accession	Description	Score	Coverage	# Unique Peptides	# Peptides	# PSMs	Area	# AAs	MW [kDa]	calc. pI
H6VRF8	Keratin 1 OS=Homo sapiens GN=KRT1 PE=3 SV=1 - [H6VRF8_HUMAN]	652.235	57.61	32	38	176	1.36475e+09	644	66.013	8.11865
P35527	Keratin, type I cytoskeletal 9 OS=Homo sapiens GN=KRT9 PE=1 SV=3 - [K1C9_HUMAN]	433.577	67.26	31	32	124	8.24615e+08	623	62.0268	5.23682
Q08211	ATP-dependent RNA helicase A OS=Homo sapiens GN=DHX9 PE=1 SV=4 - [DHX9_HUMAN]	421.915	47.56	46	46	145	6.49496e+08	1270	140.869	6.84424
P13645	Keratin, type I cytoskeletal 10 OS=Homo sapiens GN=KRT10 PE=1 SV=6 - [K1C10_HUMAN]	374.302	63.53	34	38	115	8.35873e+08	584	58.7917	5.21143
Q12906	Interleukin enhancer-binding factor 3 OS=Homo sapiens GN=ILF3 PE=1 SV=3 - [ILF3_HUMAN]	311.699	58.72	28	33	100	5.8433e+08	894	95.2791	8.76318
B4DY09	Interleukin enhancer-binding factor 2 OS=Homo sapiens GN=ILF2 PE=1 SV=1 - [B4DY09_HUMAN]	289.133	67.61	20	20	85	6.76232e+08	352	38.8862	4.94482
P35908	Keratin, type II cytoskeletal 2 epidermal OS=Homo sapiens GN=KRT2 PE=1 SV=2 - [K22E_HUMAN]	257.249	61.82	25	34	86	1.04611e+09	639	65.3932	8.00146
P40939	Trifunctional enzyme subunit alpha, mitochondrial OS=Homo sapiens GN=HADHA PE=1 SV=2 - [ECHA_HUMAN]	256.522	48.89	26	26	78	130480705	763	82.9469	9.0415
P23246	Splicing factor, proline- and glutamine-rich OS=Homo sapiens GN=SFPQ PE=1 SV=2 - [SFPQ_HUMAN]	180.946	35.79	20	21	57	8.73057e+08	707	76.1016	9.43701
O00425	Insulin-like growth factor 2 mRNA-binding protein 3 OS=Homo sapiens GN=IGF2BP3 PE=1 SV=2 - [IF2B3_HUMAN]	174.828	44.91	18	21	60	1.78201e+08	579	63.6656	8.86572
Q9UHX1	Poly(U)-binding-splicing factor PUF60 OS=Homo sapiens GN=PUF60 PE=1 SV=1 - [PUF60_HUMAN]	169.936	46.15	20	20	60	3.15852e+08	559	59.8376	5.2876
Q00610	Clathrin heavy chain 1 OS=Homo sapiens GN=CLTC PE=1 SV=5 - [CLH1_HUMAN]	162.434	26.39	35	35	58	3.60542e+07	1675	191.493	5.69385
P23396	40S ribosomal protein S3 OS=Homo sapiens GN=RPS3 PE=1 SV=2 - [RS3_HUMAN]	159.012	73.25	19	19	56	2.55532e+08	243	26.6714	9.65674
P52272	Heterogeneous nuclear ribonucleoprotein M OS=Homo sapiens GN=HNRNPM PE=1 SV=3 - [HNRPM_HUMAN]	158.613	39.18	22	22	53	1.55213e+08	730	77.4643	8.70459
P04259	Keratin, type II cytoskeletal 6B OS=Homo sapiens GN=KRT6B PE=1 SV=5 - [K2C6B_HUMAN]	154.411	49.11	2	29	56	6.48615e+08	564	60.0303	8.00146
Q9NR30	Nucleolar RNA helicase 2 OS=Homo sapiens GN=DDX21 PE=1 SV=5 - [DDX21_HUMAN]	153.015	37.55	25	25	52	6.26723e+07	783	87.2904	9.27588
P07814	Bifunctional glutamate/proline--tRNA ligase OS=Homo sapiens GN=EPRS PE=1 SV=5 - [SYEP_HUMAN]	149.377	27.71	29	29	54	3.62314e+07	1512	170.483	7.32764
B4DRR0	cDNA FLJ53910, highly similar to Keratin, type II cytoskeletal 6A OS=Homo sapiens PE=2 SV=1 - [B4DRR0_HUMAN]	148.482	52.71	2	30	54	3.86695e+08	535	57.8032	8.00146
P10155	60 kDa SS-A/Ro ribonucleoprotein OS=Homo sapiens GN=TROVE2 PE=1 SV=2 - [RO60_HUMAN]	148.457	45.54	20	20	46	1.59587e+08	538	60.6312	8.03076
Q13085	Acetyl-CoA carboxylase 1 OS=Homo sapiens GN=ACACA PE=1 SV=2 - [ACACA_HUMAN]	146.384	23.74	47	47	66	3.21772e+07	2346	265.385	6.3667
B2R853	cDNA, FLJ93744, highly similar to Homo sapiens keratin 6E (KRT6E), mRNA OS=Homo sapiens PE=2 SV=1 - [B2R853_HUMAN]	145.692	50.71	2	31	55	3.86695e+08	564	59.9903	7.72314
P0CW22	40S ribosomal protein S17-like OS=Homo sapiens GN=RPS17L PE=1 SV=1 - [RS17L_HUMAN]	143.55	60	9	9	45	2.29593e+08	135	15.5404	9.84717
P22626	Heterogeneous nuclear ribonucleoproteins A2/B1 OS=Homo sapiens GN=HNRNPA2B1 PE=1 SV=2 - [ROA2_HUMAN]	138.571	52.97	16	18	44	2.69306e+08	353	37.4067	8.95361
Q77ZG5	Core gene UL42 family protein OS=Human herpesvirus 8 GN=ORF59 PE=1 SV=1 - [Q77ZG5_HHV8]	137.245	50.76	17	17	51	2.7363e+08	396	42.3521	8.73389
P62081	40S ribosomal protein S7 OS=Homo sapiens GN=RPS7 PE=1 SV=1 - [RS7_HUMAN]	136.196	67.53	12	12	43	3.27492e+08	194	22.1133	10.0962
Q9NZI8	Insulin-like growth factor 2 mRNA-binding protein 1 OS=Homo sapiens GN=IGF2BP1 PE=1 SV=2 - [IF2B1_HUMAN]	135.619	42.98	20	22	53	2.30793e+08	577	63.4412	9.20264
P62805	Histone H4 OS=Homo sapiens GN=HIST1H4A PE=1 SV=2 - [H4_HUMAN]	129.46	57.28	10	10	58	2.0972e+09	103	11.3604	11.356
P07437	Tubulin beta chain OS=Homo sapiens GN=TUBB PE=1 SV=2 - [TBB5_HUMAN]	127.999	49.55	6	17	42	8.98247e+07	444	49.639	4.89404
P55084	Trifunctional enzyme subunit beta, mitochondrial OS=Homo sapiens GN=HADHB PE=1 SV=3 - [ECHB_HUMAN]	127.015	54.64	20	20	45	1.41613e+08	474	51.2615	9.40771
Q07065	Cytoskeleton-associated protein 4 OS=Homo sapiens GN=CKAP4 PE=1 SV=2 - [CKAP4_HUMAN]	121.713	39.53	19	19	41	4.56362e+07	602	65.9827	5.92236
E5LBS7	ORF11 protein OS=Human herpesvirus 8 GN=ORF11 PE=4 SV=1 - [E5LBS7_HHV8]	121.543	55.53	16	16	43	1.36682e+08	407	45.2377	9.65674
P67809	Nuclease-sensitive element-binding protein 1 OS=Homo sapiens GN=YBX1 PE=1 SV=3 - [YBOX1_HUMAN]	115.737	49.69	7	10	32	2.18479e+08	324	35.9027	9.87646
B3KTP9	cDNA FLJ38578 fis, clone HCHON2007674, highly similar to NUCLEOLIN OS=Homo sapiens PE=2 SV=1 - [B3KTP9_HUMAN]	115.687	27.17	16	16	37	9.15061e+07	633	68.4011	4.65283
P42704	Leucine-rich PPR motif-containing protein, mitochondrial OS=Homo sapiens GN=LRPPRC PE=1 SV=3 - [LPPRC_HUMAN]	115.097	29.27	32	32	49	1.99703e+07	1394	157.805	6.12549
B4DLR3	cDNA FLJ54020, highly similar to Heterogeneous nuclear ribonucleoprotein U OS=Homo sapiens PE=2 SV=1 - [B4DLR3_HUMAN]	114.74	35.08	19	19	39	1.77439e+08	784	86.8064	6.43018
P08779	Keratin, type I cytoskeletal 16 OS=Homo sapiens GN=KRT16 PE=1 SV=4 - [K1C16_HUMAN]	111.923	50.53	12	24	43	6.50235e+08	473	51.2362	5.04639
Q59EC0	Adenosine deaminase, RNA-specific isoform ADAR-a variant (Fragment) OS=Homo sapiens PE=2 SV=1 - [Q59EC0_HUMAN]	110.805	27.49	27	27	42	6.47577e+07	1244	137.747	8.48486
B2R5W2	Heterogeneous nuclear ribonucleoproteins C1/C2 OS=Homo sapiens GN=HNRNPC PE=1 SV=1 - [B2R5W2_HUMAN]	109.337	38.97	13	13	37	8.07539e+08	290	31.9288	5.23682
P11142	Heat shock cognate 71 kDa protein OS=Homo sapiens GN=HSPA8 PE=1 SV=1 - [HSP7C_HUMAN]	106.205	32.2	14	17	33	6.83405e+07	646	70.8542	5.51611
P68371	Tubulin beta-4B chain OS=Homo sapiens GN=TUBB4B PE=1 SV=1 - [TBB4B_HUMAN]	106.187	39.33	2	13	35	8.98247e+07	445	49.799	4.89404
P53999	Activated RNA polymerase II transcriptional coactivator p15 OS=Homo sapiens GN=SUB1 PE=1 SV=3 - [TCP4_HUMAN]	105.576	60.63	11	11	43	1.06622e+09	127	14.3864	9.59814
P78527	DNA-dependent protein kinase catalytic subunit OS=Homo sapiens GN=PRKDC PE=1 SV=3 - [PRKDC_HUMAN]	103.973	10.51	38	38	49	1.0073e+07	4128	468.788	7.12256
B3KPS3	cDNA FLJ32131 fis, clone PEBLM2000267, highly similar to Tubulin alpha-ubiquitous chain OS=Homo sapiens PE=2 SV=1 - [B3KPS3_HUMAN]	101.524	41.11	4	12	33	1.45734e+08	416	46.2118	5.12256
P02533	Keratin, type I cytoskeletal 14 OS=Homo sapiens GN=KRT14 PE=1 SV=4 - [K1C14_HUMAN]	101.202	48.09	7	22	39	6.50235e+08	472	51.5294	5.16064
H7BXY3	Putative ATP-dependent RNA helicase DHX30 OS=Homo sapiens GN=DHX30 PE=1 SV=1 - [H7BXY3_HUMAN]	100.74	31.13	29	29	40	2.65607e+07	1166	130.469	8.55811
P13647	Keratin, type II cytoskeletal 5 OS=Homo sapiens GN=KRT5 PE=1 SV=3 - [K2C5_HUMAN]	97.987	39.49	14	26	39	2.9345e+08	590	62.34	7.73779
P61247	40S ribosomal protein S3a OS=Homo sapiens GN=RPS3A PE=1 SV=2 - [RS3A_HUMAN]	96.3091	44.32	14	14	38	3.52277e+08	264	29.9257	9.72998
O75643	U5 small nuclear ribonucleoprotein 200 kDa helicase OS=Homo sapiens GN=SNRNP200 PE=1 SV=2 - [U520_HUMAN]	96.2661	13.67	23	23	34	1.25892e+07	2136	244.353	6.06201
A8K525	cDNA FLJ76817, highly similar to Homo sapiens non-POU domain containing, octamer-binding (NONO), mRNA OS=Homo sapiens PE=2 SV=1 - [A8K525_HUMAN]	95.063	33.55	14	16	40	4.18181e+08	471	54.2534	9.20264
A0A087WTT1	Polyadenylate-binding protein OS=Homo sapiens GN=PABPC1 PE=1 SV=1 - [A0A087WTT1_HUMAN]	94.163	35.63	11	17	33	5.93411e+07	522	58.4988	9.26123
Q96IR1	RPS4X protein (Fragment) OS=Homo sapiens GN=RPS4X PE=2 SV=2 - [Q96IR1_HUMAN]	94.0908	58.44	16	16	38	2.80288e+08	243	27.2427	9.93506
P78362	SRSF protein kinase 2 OS=Homo sapiens GN=SRPK2 PE=1 SV=3 - [SRPK2_HUMAN]	91.298	28.49	13	16	31	5.56911e+07	688	77.4782	4.97021
E5LBS5	DNA polymerase OS=Human herpesvirus 8 GN=ORF9 PE=3 SV=1 - [E5LBS5_HHV8]	90.9135	27.47	24	24	35	6.64799e+07	1012	113.253	7.38623
P13010	X-ray repair cross-complementing protein 5 OS=Homo sapiens GN=XRCC5 PE=1 SV=3 - [XRCC5_HUMAN]	87.4479	31.83	20	20	35	4.93132e+07	732	82.6523	5.80811
B5BUE6	ATP-dependent RNA helicase DDX5 (Fragment) OS=Homo sapiens GN=DDX5 PE=2 SV=1 - [B5BUE6_HUMAN]	86.9183	31.11	13	19	33	1.99131e+08	614	69.0777	8.92432
P12956	X-ray repair cross-complementing protein 6 OS=Homo sapiens GN=XRCC6 PE=1 SV=2 - [XRCC6_HUMAN]	86.3551	42.36	21	21	30	5.93992e+07	609	69.7991	6.63916
A8K622	cDNA FLJ75871, highly similar to Homo sapiens staufen, RNA binding protein (STAU), transcript variant T3, mRNA OS=Homo sapiens PE=2 SV=1 - [A8K622_HUMAN]	86.3318	40.73	19	19	30	4.80385e+07	577	63.1528	9.43701
P68366	Tubulin alpha-4A chain OS=Homo sapiens GN=TUBA4A PE=1 SV=1 - [TBA4A_HUMAN]	85.6566	31.7	2	10	29	1.42769e+08	448	49.8924	5.05908
Q96I24	Far upstream element-binding protein 3 OS=Homo sapiens GN=FUBP3 PE=1 SV=2 - [FUBP3_HUMAN]	83.888	40.21	14	16	34	4.15361e+07	572	61.6022	8.38232
P62244	40S ribosomal protein S15a OS=Homo sapiens GN=RPS15A PE=1 SV=2 - [RS15A_HUMAN]	83.4028	66.15	9	9	27	2.20812e+08	130	14.83	10.1255
B2R6U8	cDNA, FLJ93125, highly similar to Homo sapiens cleavage and polyadenylation specific factor 5, 25 kDa(CPSF5), mRNA OS=Homo sapiens PE=2 SV=1 - [B2R6U8_HUMAN]	81.8897	42.73	10	10	30	1.2596e+08	227	26.1987	8.82178
B4DDR2	cDNA FLJ54588, highly similar to Major vault protein OS=Homo sapiens PE=2 SV=1 - [B4DDR2_HUMAN]	81.2101	36.76	21	21	30	1.77528e+07	884	98.2414	5.46533
P35268	60S ribosomal protein L22 OS=Homo sapiens GN=RPL22 PE=1 SV=2 - [RL22_HUMAN]	79.7523	47.66	5	6	23	4.70136e+08	128	14.7778	9.18799
A8K9J7	Histone H2B OS=Homo sapiens PE=2 SV=1 - [A8K9J7_HUMAN]	79.4903	44.44	3	7	24	1.10813e+09	126	13.9876	10.3159
A0A024R8K8	Helicase with zinc finger, isoform CRA_a OS=Homo sapiens GN=HELZ PE=4 SV=1 - [A0A024R8K8_HUMAN]	78.2478	14.62	19	19	26	9.88481e+06	1942	218.861	7.41553
P53621	Coatomer subunit alpha OS=Homo sapiens GN=COPA PE=1 SV=2 - [COPA_HUMAN]	78.1274	24.59	24	24	32	1.71698e+07	1224	138.258	7.66455
F8W6I7	Heterogeneous nuclear ribonucleoprotein A1 OS=Homo sapiens GN=HNRNPA1 PE=1 SV=2 - [F8W6I7_HUMAN]	77.0776	45.93	11	13	26	9.74426e+07	307	33.1348	9.12939
P54136	Arginine--tRNA ligase, cytoplasmic OS=Homo sapiens GN=RARS PE=1 SV=2 - [SYRC_HUMAN]	76.5641	38.03	20	20	27	2.21018e+07	660	75.3309	6.68311
D0UZS0	Core gene UL54 family protein OS=Human herpesvirus 8 GN=ORF57 PE=4 SV=1 - [D0UZS0_HHV8]	75.7705	37.58	14	14	34	1.65912e+08	455	50.9802	9.18799
A8K3A8	cDNA FLJ75085, highly similar to Homo sapiens glutaminyl-tRNA synthetase (QARS), mRNA OS=Homo sapiens PE=2 SV=1 - [A8K3A8_HUMAN]	74.908	27.61	19	19	29	15578687	775	87.7529	7.15186
A0A024RAV4	Cold shock domain protein A, isoform CRA_b OS=Homo sapiens GN=CSDA PE=4 SV=1 - [A0A024RAV4_HUMAN]	74.5111	36.63	2	5	22	2.17675e+08	303	31.928	9.65674
Q15046	Lysine--tRNA ligase OS=Homo sapiens GN=KARS PE=1 SV=3 - [SYK_HUMAN]	74.2931	30.15	15	15	28	3.97378e+07	597	68.0046	6.354
P06899	Histone H2B type 1-J OS=Homo sapiens GN=HIST1H2BJ PE=1 SV=3 - [H2B1J_HUMAN]	74.0062	44.44	2	6	27	1.0718e+09	126	13.8956	10.3159
E7EPN9	Protein PRRC2C OS=Homo sapiens GN=PRRC2C PE=1 SV=1 - [E7EPN9_HUMAN]	71.3947	9.97	20	20	27	1.69148e+07	2819	308.589	9.0708
P62750	60S ribosomal protein L23a OS=Homo sapiens GN=RPL23A PE=1 SV=1 - [RL23A_HUMAN]	70.7236	44.23	10	10	29	3.01015e+08	156	17.6841	10.4478
Q9H0A0	N-acetyltransferase 10 OS=Homo sapiens GN=NAT10 PE=1 SV=2 - [NAT10_HUMAN]	69.8387	23.32	18	18	24	1.68252e+07	1025	115.657	8.26514
Q96KK5	Histone H2A type 1-H OS=Homo sapiens GN=HIST1H2AH PE=1 SV=3 - [H2A1H_HUMAN]	69.4311	36.72	4	7	24	1.56995e+09	128	13.8978	10.8872
P36578	60S ribosomal protein L4 OS=Homo sapiens GN=RPL4 PE=1 SV=5 - [RL4_HUMAN]	69.4215	32.55	13	14	26	6.36698e+07	427	47.6674	11.063
O40913	Core gene UL29 family protein OS=Human herpesvirus 8 GN=ORF6 PE=4 SV=1 - [O40913_HHV8]	67.7124	23.67	19	19	29	1.97758e+07	1132	125.315	6.88818
B5BUB5	Autoantigen La (Fragment) OS=Homo sapiens GN=SSB PE=2 SV=1 - [B5BUB5_HUMAN]	67.2974	49.75	18	18	29	5.54645e+07	408	46.8382	7.12256
P43243	Matrin-3 OS=Homo sapiens GN=MATR3 PE=1 SV=2 - [MATR3_HUMAN]	66.9092	23.61	15	15	27	2.28669e+07	847	94.5648	6.25244
F6KPG5	Albumin (Fragment) OS=Homo sapiens PE=2 SV=1 - [F6KPG5_HUMAN]	66.3857	16.75	11	11	24	9.48234e+08	585	66.488	6.03662
A8K4Z4	cDNA FLJ75549, highly similar to Homo sapiens ribosomal protein, large, P0 (RPLP0), transcript variant 1, mRNA OS=Homo sapiens PE=2 SV=1 - [A8K4Z4_HUMAN]	65.4904	47.63	11	11	20	1.00387e+08	317	34.2178	5.97314
Q9Y6M1	Insulin-like growth factor 2 mRNA-binding protein 2 OS=Homo sapiens GN=IGF2BP2 PE=1 SV=2 - [IF2B2_HUMAN]	65.3588	29.55	11	13	23	1.04449e+08	599	66.0806	8.45557
P46781	40S ribosomal protein S9 OS=Homo sapiens GN=RPS9 PE=1 SV=3 - [RS9_HUMAN]	65.1264	45.36	14	14	31	4.81596e+08	194	22.5776	10.6528
A8K6V3	cDNA FLJ78677, highly similar to Homo sapiens splicing factor 3b, subunit 3, 130kDa (SF3B3), mRNA OS=Homo sapiens PE=2 SV=1 - [A8K6V3_HUMAN]	64.447	19.31	19	19	24	4.24602e+07	1217	135.493	5.21143
B1ANR0	Polyadenylate-binding protein OS=Homo sapiens GN=PABPC4 PE=1 SV=1 - [B1ANR0_HUMAN]	63.6992	23.58	7	13	22	4.7053e+07	615	67.9279	9.45166
P68104	Elongation factor 1-alpha 1 OS=Homo sapiens GN=EEF1A1 PE=1 SV=1 - [EF1A1_HUMAN]	62.9165	28.57	11	11	23	6.00574e+07	462	50.1091	9.01221
B4E0S6	cDNA FLJ55635, highly similar to pre-mRNA-splicing factorATP-dependent RNA helicase DHX15 (EC 3.6.1.-) OS=Homo sapiens PE=2 SV=1 - [B4E0S6_HUMAN]	61.4048	23.47	16	16	26	3.50816e+07	784	89.4906	7.45947
Q96SI9	Spermatid perinuclear RNA-binding protein OS=Homo sapiens GN=STRBP PE=1 SV=1 - [STRBP_HUMAN]	61.3412	16.82	6	11	27	1.92326e+08	672	73.6059	8.71924
Q07955	Serine/arginine-rich splicing factor 1 OS=Homo sapiens GN=SRSF1 PE=1 SV=2 - [SRSF1_HUMAN]	60.288	39.92	10	10	25	2.9567e+07	248	27.7278	10.3599
P25705	ATP synthase subunit alpha, mitochondrial OS=Homo sapiens GN=ATP5A1 PE=1 SV=1 - [ATPA_HUMAN]	59.466	36.53	15	15	22	2.1785e+07	553	59.7136	9.12939
B4E3E6	cDNA FLJ58832, highly similar to Heterogeneous nuclear ribonucleoprotein A3 OS=Homo sapiens PE=2 SV=1 - [B4E3E6_HUMAN]	58.8832	31.89	8	9	21	8.65318e+07	323	34.168	8.104
Q9H2U1	ATP-dependent RNA helicase DHX36 OS=Homo sapiens GN=DHX36 PE=1 SV=2 - [DHX36_HUMAN]	58.3805	21.92	15	15	21	1.31635e+07	1008	114.688	7.6792
A0A024RDB2	Ras-GTPase activating protein SH3 domain-binding protein 2, isoform CRA_b OS=Homo sapiens GN=G3BP2 PE=4 SV=1 - [A0A024RDB2_HUMAN]	56.5985	28.95	10	10	20	1.41975e+08	449	50.7861	5.37646
P13674	Prolyl 4-hydroxylase subunit alpha-1 OS=Homo sapiens GN=P4HA1 PE=1 SV=2 - [P4HA1_HUMAN]	55.7498	23.78	9	9	16	1.5856e+07	534	61.011	6.01123
A8K9U6	cDNA FLJ76121, highly similar to Homo sapiens zinc finger CCCH-type, antiviral 1 (ZC3HAV1), transcript variant 1, mRNA OS=Homo sapiens PE=2 SV=1 - [A8K9U6_HUMAN]	55.3385	28.38	17	17	24	1.65595e+07	902	101.392	8.35303
Q96QV6	Histone H2A type 1-A OS=Homo sapiens GN=HIST1H2AA PE=1 SV=3 - [H2A1A_HUMAN]	54.7546	35.11	2	5	17	1.18388e+09	131	14.2249	10.8579
Q96PK6	RNA-binding protein 14 OS=Homo sapiens GN=RBM14 PE=1 SV=2 - [RBM14_HUMAN]	54.5813	26.91	19	19	27	5.97223e+07	669	69.4489	9.67139
Q6P2Q9	Pre-mRNA-processing-splicing factor 8 OS=Homo sapiens GN=PRPF8 PE=1 SV=2 - [PRP8_HUMAN]	54.2189	10.54	21	21	25	6.99509e+06	2335	273.427	8.83643
D3DP78	Aspartyl-tRNA synthetase, isoform CRA_b OS=Homo sapiens GN=DARS PE=3 SV=1 - [D3DP78_HUMAN]	53.8868	36.97	16	16	21	3.41243e+07	468	53.4303	6.53662
P15880	40S ribosomal protein S2 OS=Homo sapiens GN=RPS2 PE=1 SV=2 - [RS2_HUMAN]	53.4714	39.59	10	10	21	1.63794e+08	293	31.3046	10.2427
Q04695	Keratin, type I cytoskeletal 17 OS=Homo sapiens GN=KRT17 PE=1 SV=2 - [K1C17_HUMAN]	53.2316	23.38	3	13	23	6.50235e+08	432	48.076	5.021
P05141	ADP/ATP translocase 2 OS=Homo sapiens GN=SLC25A5 PE=1 SV=7 - [ADT2_HUMAN]	52.2863	36.58	4	12	23	1.63342e+08	298	32.8312	9.68604
E9PK52	Band 4.1-like protein 2 OS=Homo sapiens GN=EPB41L2 PE=1 SV=1 - [E9PK52_HUMAN]	52.0007	22.32	17	17	24	5.92318e+07	811	90.9414	5.85889
B4DMB1	cDNA FLJ53358, highly similar to Heterogeneous nuclear ribonucleoprotein R OS=Homo sapiens PE=2 SV=1 - [B4DMB1_HUMAN]	51.7089	27.39	12	15	21	3.71374e+07	595	66.9663	8.29443
A0A024R7W5	YTH domain family, member 3, isoform CRA_a OS=Homo sapiens GN=YTHDF3 PE=1 SV=1 - [A0A024R7W5_HUMAN]	51.3254	22.66	3	9	18	5.14249e+07	534	58.2752	9.23193
A0A024R0J9	Heterogeneous nuclear ribonucleoprotein U-like 1, isoform CRA_a OS=Homo sapiens GN=HNRPUL1 PE=4 SV=1 - [A0A024R0J9_HUMAN]	51.0345	29.1	14	14	22	5.7277e+07	756	84.741	8.77783
P62753	40S ribosomal protein S6 OS=Homo sapiens GN=RPS6 PE=1 SV=1 - [RS6_HUMAN]	51.0133	26.91	7	7	18	2.55432e+08	249	28.663	10.8433
Q92841	Probable ATP-dependent RNA helicase DDX17 OS=Homo sapiens GN=DDX17 PE=1 SV=2 - [DDX17_HUMAN]	50.8367	27.43	10	16	22	1.63664e+08	729	80.222	8.26514
B4DUQ1	cDNA FLJ54552, highly similar to Heterogeneous nuclear ribonucleoprotein K OS=Homo sapiens PE=2 SV=1 - [B4DUQ1_HUMAN]	50.6111	28.02	8	8	15	1.2361e+07	439	48.4802	5.92236
K7EM56	40S ribosomal protein S15 OS=Homo sapiens GN=RPS15 PE=1 SV=2 - [K7EM56_HUMAN]	50.5055	57.14	5	5	17	1.07345e+08	112	12.9821	10.8872
Q9UNQ2	Probable dimethyladenosine transferase OS=Homo sapiens GN=DIMT1 PE=1 SV=1 - [DIM1_HUMAN]	50.2385	49.2	11	11	21	6.18158e+07	313	35.2141	9.99365
A8K8K1	cDNA FLJ76936, highly similar to Homo sapiens RNA terminal phosphate cyclase domain 1 (RTCD1), mRNA OS=Homo sapiens PE=2 SV=1 - [A8K8K1_HUMAN]	50.0912	26.5	8	8	16	4.64356e+07	366	39.2954	8.04541
Q15365	Poly(rC)-binding protein 1 OS=Homo sapiens GN=PCBP1 PE=1 SV=2 - [PCBP1_HUMAN]	49.9963	29.21	5	7	14	5.50041e+07	356	37.4739	7.09326
A0A087WTP3	Far upstream element-binding protein 2 OS=Homo sapiens GN=KHSRP PE=1 SV=1 - [A0A087WTP3_HUMAN]	49.4026	15.75	7	7	15	1.84262e+07	711	72.9823	7.7085
P16403	Histone H1.2 OS=Homo sapiens GN=HIST1H1C PE=1 SV=2 - [H12_HUMAN]	48.6601	17.84	7	7	17	5.23983e+08	213	21.3517	10.9312
J3KR24	Isoleucine--tRNA ligase, cytoplasmic OS=Homo sapiens GN=IARS PE=1 SV=1 - [J3KR24_HUMAN]	48.5925	14.41	14	14	19	1.2894e+07	1152	131.68	6.11279
O75367	Core histone macro-H2A.1 OS=Homo sapiens GN=H2AFY PE=1 SV=4 - [H2AY_HUMAN]	47.6103	39.78	11	11	18	4.38179e+07	372	39.5925	9.78857
P62249	40S ribosomal protein S16 OS=Homo sapiens GN=RPS16 PE=1 SV=2 - [RS16_HUMAN]	47.3289	55.48	10	10	22	3.03715e+08	146	16.435	10.2134
M0R0F0	40S ribosomal protein S5 (Fragment) OS=Homo sapiens GN=RPS5 PE=1 SV=1 - [M0R0F0_HUMAN]	47.0308	33	6	6	14	1.10841e+08	200	22.3768	9.5542
E1NZA1	Peroxisome proliferator activated receptor interacting complex protein OS=Homo sapiens GN=PRIC295 PE=2 SV=1 - [E1NZA1_HUMAN]	46.7969	8.91	19	19	20	6.91782e+06	2671	292.558	7.43018
Q8IY37	Probable ATP-dependent RNA helicase DHX37 OS=Homo sapiens GN=DHX37 PE=1 SV=1 - [DHX37_HUMAN]	46.3173	12.27	10	10	15	9.84849e+06	1157	129.464	8.104
Q86UE4	Protein LYRIC OS=Homo sapiens GN=MTDH PE=1 SV=2 - [LYRIC_HUMAN]	45.094	28.01	11	11	16	2.12624e+07	582	63.7988	9.31982
Q7Z417	Nuclear fragile X mental retardation-interacting protein 2 OS=Homo sapiens GN=NUFIP2 PE=1 SV=1 - [NUFP2_HUMAN]	45.0387	16.98	8	8	14	1.92034e+07	695	76.0747	8.70459
Q92499	ATP-dependent RNA helicase DDX1 OS=Homo sapiens GN=DDX1 PE=1 SV=2 - [DDX1_HUMAN]	44.9126	27.97	15	15	21	1.97386e+07	740	82.3798	7.2251
B2R959	cDNA, FLJ94229, highly similar to Homo sapiens heterogeneous nuclear ribonucleoprotein L (HNRPL),mRNA OS=Homo sapiens PE=2 SV=1 - [B2R959_HUMAN]	44.1476	22.94	8	8	13	2.29699e+07	558	60.2112	7.10791
B4DMA2	cDNA FLJ54023, highly similar to Heat shock protein HSP 90-beta OS=Homo sapiens PE=2 SV=1 - [B4DMA2_HUMAN]	43.835	20.26	12	12	17	2.99717e+07	686	79.1451	5.021
A6PW57	Phosphatidylinositol 4-phosphate 5-kinase type-1 alpha OS=Homo sapiens GN=PIP5K1A PE=1 SV=2 - [A6PW57_HUMAN]	43.7369	25.45	10	10	14	2.64048e+07	550	61.2189	8.33838
Q5JR95	40S ribosomal protein S8 OS=Homo sapiens GN=RPS8 PE=1 SV=1 - [Q5JR95_HUMAN]	43.2206	48.4	8	8	16	1.79995e+08	188	21.866	10.3599
P62424	60S ribosomal protein L7a OS=Homo sapiens GN=RPL7A PE=1 SV=2 - [RL7A_HUMAN]	43.0007	34.21	10	10	16	7.02374e+07	266	29.977	10.6089
E7ETK0	40S ribosomal protein S24 OS=Homo sapiens GN=RPS24 PE=1 SV=1 - [E7ETK0_HUMAN]	42.9092	29.77	4	4	17	9.27934e+07	131	15.1873	10.8872
P05387	60S acidic ribosomal protein P2 OS=Homo sapiens GN=RPLP2 PE=1 SV=1 - [RLA2_HUMAN]	42.8128	69.57	5	5	11	5.27014e+07	115	11.6578	4.53857
P62269	40S ribosomal protein S18 OS=Homo sapiens GN=RPS18 PE=1 SV=3 - [RS18_HUMAN]	42.3439	44.74	11	11	20	1.39204e+08	152	17.7079	10.9897
B3KS36	cDNA FLJ35376 fis, clone SKMUS2004044, highly similar to Homo sapiens ribosomal protein L3 (RPL3), transcript variant 2, mRNA OS=Homo sapiens PE=2 SV=1 - [B3KS36_HUMAN]	42.3078	29.94	10	10	19	6.50663e+07	354	40.1197	10.3013
P11021	78 kDa glucose-regulated protein OS=Homo sapiens GN=HSPA5 PE=1 SV=2 - [GRP78_HUMAN]	42.0439	19.57	8	10	15	3.02642e+07	654	72.2884	5.16064
P30050	60S ribosomal protein L12 OS=Homo sapiens GN=RPL12 PE=1 SV=1 - [RL12_HUMAN]	41.85	54.55	6	6	12	6.4178e+07	165	17.8075	9.42236
P26038	Moesin OS=Homo sapiens GN=MSN PE=1 SV=3 - [MOES_HUMAN]	41.7582	19.93	11	11	16	2.24651e+07	577	67.7778	6.40479
F8WJN3	Cleavage and polyadenylation-specificity factor subunit 6 OS=Homo sapiens GN=CPSF6 PE=1 SV=1 - [F8WJN3_HUMAN]	41.4449	19.25	8	8	19	5.6862e+07	478	52.2378	6.43018
Q02413	Desmoglein-1 OS=Homo sapiens GN=DSG1 PE=1 SV=2 - [DSG1_HUMAN]	41.1975	15.73	11	11	15	1.48018e+07	1049	113.676	5.03369
A0A024RBE8	Solute carrier family 25 (Mitochondrial carrier phosphate carrier), member 3, isoform CRA_a OS=Homo sapiens GN=SLC25A3 PE=3 SV=1 - [A0A024RBE8_HUMAN]	40.426	35.73	10	10	13	8.28242e+07	361	39.9326	9.36377
P62263	40S ribosomal protein S14 OS=Homo sapiens GN=RPS14 PE=1 SV=3 - [RS14_HUMAN]	39.9939	37.09	6	6	15	1.66844e+08	151	16.2625	10.0522
E5RI99	60S ribosomal protein L30 (Fragment) OS=Homo sapiens GN=RPL30 PE=1 SV=1 - [E5RI99_HUMAN]	39.9194	64.04	7	7	14	8.43547e+07	114	12.6476	9.5542
B3KRJ9	cDNA FLJ34439 fis, clone HLUNG2001146, highly similar to Splicing factor, arginine/serine-rich 12 OS=Homo sapiens PE=2 SV=1 - [B3KRJ9_HUMAN]	39.898	19.46	6	6	11	1.57478e+07	514	58.1674	9.92041
Q9UNX3	60S ribosomal protein L26-like 1 OS=Homo sapiens GN=RPL26L1 PE=1 SV=1 - [RL26L_HUMAN]	39.8536	39.31	8	8	22	4.84085e+08	145	17.2456	10.5503
Q9BQQ5	Ribosomal protein L27a OS=Homo sapiens GN=L27a PE=3 SV=1 - [Q9BQQ5_HUMAN]	39.6915	38.68	5	5	16	1.79764e+08	106	12.0074	11.4585
B2RD09	cDNA, FLJ96406, highly similar to Homo sapiens NOL1/NOP2/Sun domain family, member 5 (NSUN5), transcript variant 1, mRNA OS=Homo sapiens PE=2 SV=1 - [B2RD09_HUMAN]	39.5153	31.55	13	13	20	1.97015e+07	466	50.3632	9.02686
B3KRR1	cDNA FLJ34725 fis, clone MESAN2005958, highly similar to RNA-binding protein Luc7-like 2 OS=Homo sapiens PE=2 SV=1 - [B3KRR1_HUMAN]	39.5113	25.37	8	8	15	1.65555e+07	339	40.4668	10.1401
P31943	Heterogeneous nuclear ribonucleoprotein H OS=Homo sapiens GN=HNRNPH1 PE=1 SV=4 - [HNRH1_HUMAN]	39.4898	22.05	5	7	13	3.8389e+07	449	49.1984	6.30322
Q14444	Caprin-1 OS=Homo sapiens GN=CAPRIN1 PE=1 SV=2 - [CAPR1_HUMAN]	38.9276	18.19	8	8	12	4.94709e+07	709	78.318	5.24951
B2R4C1	cDNA, FLJ92036, highly similar to Homo sapiens ribosomal protein L31 (RPL31), mRNA OS=Homo sapiens PE=2 SV=1 - [B2R4C1_HUMAN]	38.0935	40.8	6	6	17	1.9651e+08	125	14.4859	10.5356
F8VZJ2	Nascent polypeptide-associated complex subunit alpha OS=Homo sapiens GN=NACA PE=1 SV=1 - [F8VZJ2_HUMAN]	38.0754	41.91	4	4	10	2.35853e+08	136	15.0068	4.90674
A0A0D9SFB3	ATP-dependent RNA helicase DDX3X OS=Homo sapiens GN=DDX3X PE=1 SV=1 - [A0A0D9SFB3_HUMAN]	37.8664	18.44	9	10	13	2.23418e+07	640	70.7961	7.35693
Q59H57	Fusion (Involved in t(12;16) in malignant liposarcoma) isoform a variant (Fragment) OS=Homo sapiens PE=2 SV=1 - [Q59H57_HUMAN]	36.7709	18.33	5	5	14	4.29312e+07	300	31.9743	9.5249
P11498	Pyruvate carboxylase, mitochondrial OS=Homo sapiens GN=PC PE=1 SV=2 - [PYC_HUMAN]	36.2201	10.78	9	9	14	1.91078e+07	1178	129.551	6.84424
B4DZB1	cDNA FLJ59645, highly similar to 116 kDa U5 small nuclear ribonucleoprotein component OS=Homo sapiens PE=2 SV=1 - [B4DZB1_HUMAN]	36.1484	16.9	11	12	18	1.19159e+07	923	103.756	5.37646
Q9UKV8	Protein argonaute-2 OS=Homo sapiens GN=AGO2 PE=1 SV=3 - [AGO2_HUMAN]	35.9067	17.81	11	11	16	1.23642e+07	859	97.1459	9.18799
B4DYY5	cDNA FLJ55671, highly similar to Ubiquitin-associated protein 2-like OS=Homo sapiens PE=2 SV=1 - [B4DYY5_HUMAN]	35.5829	9.65	6	6	10	9.97867e+06	1078	113.491	6.68311
J3KPX7	Prohibitin-2 OS=Homo sapiens GN=PHB2 PE=1 SV=2 - [J3KPX7_HUMAN]	35.0622	33.22	8	8	10	1.33196e+07	298	33.2189	9.83252
P68431	Histone H3.1 OS=Homo sapiens GN=HIST1H3A PE=1 SV=2 - [H31_HUMAN]	34.9052	52.94	9	9	16	1.34077e+09	136	15.3945	11.1216
B4E335	cDNA FLJ52842, highly similar to Actin, cytoplasmic 1 OS=Homo sapiens PE=2 SV=1 - [B4E335_HUMAN]	34.3009	29.34	9	9	16	7.19542e+07	351	39.2005	5.59229
J3QSV6	Ribosomal L1 domain-containing protein 1 (Fragment) OS=Homo sapiens GN=RSL1D1 PE=1 SV=1 - [J3QSV6_HUMAN]	32.636	27.91	12	12	19	2.71914e+07	430	48.1791	10.0229
Q53GR7	Solute carrier family 25, member 13 (Citrin) variant (Fragment) OS=Homo sapiens PE=2 SV=1 - [Q53GR7_HUMAN]	32.5385	15.26	3	8	11	8.19751e+06	675	74.0696	8.38232
F8W8I6	Nucleolysin TIA-1 isoform p40 OS=Homo sapiens GN=TIA1 PE=1 SV=1 - [F8W8I6_HUMAN]	32.5081	28.57	8	8	12	2.63198e+07	385	42.8075	7.73779
B7Z5N3	cDNA FLJ50627, highly similar to Homo sapiens angel homolog 2 (Drosophila) (ANGEL2), mRNA OS=Homo sapiens PE=2 SV=1 - [B7Z5N3_HUMAN]	31.2475	21.07	4	4	8	8.52675e+06	375	42.0795	6.68311
P0C0S5	Histone H2A.Z OS=Homo sapiens GN=H2AFZ PE=1 SV=2 - [H2AZ_HUMAN]	31.1778	31.25	2	4	13	1.18588e+09	128	13.5446	10.5796
B4DRD7	cDNA FLJ54752, highly similar to Poly(rC)-binding protein 2 OS=Homo sapiens PE=2 SV=1 - [B4DRD7_HUMAN]	31.076	19.86	2	4	10	1.78438e+07	282	29.7182	7.7085
A0A087WXM6	60S ribosomal protein L17 (Fragment) OS=Homo sapiens GN=RPL17 PE=3 SV=1 - [A0A087WXM6_HUMAN]	30.9322	45.56	7	7	20	2.27115e+08	169	19.5732	10.0376
Q9BRZ2	E3 ubiquitin-protein ligase TRIM56 OS=Homo sapiens GN=TRIM56 PE=1 SV=3 - [TRI56_HUMAN]	29.8537	10.99	7	7	11	4.22325e+06	755	81.4365	7.73779
P0DMV8	Heat shock 70 kDa protein 1A OS=Homo sapiens GN=HSPA1A PE=1 SV=1 - [HS71A_HUMAN]	29.7688	15.91	6	8	11	4.02453e+07	641	70.009	5.65576
Q14684	Ribosomal RNA processing protein 1 homolog B OS=Homo sapiens GN=RRP1B PE=1 SV=3 - [RRP1B_HUMAN]	29.7299	11.21	6	6	10	8.90469e+06	758	84.3752	9.75928
Q96PV4	Paraneoplastic antigen-like protein 5 OS=Homo sapiens GN=PNMA5 PE=1 SV=2 - [PNMA5_HUMAN]	29.6563	17.63	6	6	10	9.18155e+06	448	49.9025	6.72705
O75533	Splicing factor 3B subunit 1 OS=Homo sapiens GN=SF3B1 PE=1 SV=3 - [SF3B1_HUMAN]	29.5829	6.67	8	8	11	1.25463e+07	1304	145.738	7.09326
Q5QPL9	RNA-binding protein Raly (Fragment) OS=Homo sapiens GN=RALY PE=1 SV=1 - [Q5QPL9_HUMAN]	29.0021	28.69	7	7	12	5.22022e+07	237	24.6503	10.4917
B2R4K7	60S ribosomal protein L6 OS=Homo sapiens PE=2 SV=1 - [B2R4K7_HUMAN]	28.7778	37.5	11	11	14	2.33065e+07	288	32.6816	10.6235
B3KTM6	Ribosomal protein L5, isoform CRA_b OS=Homo sapiens GN=RPL5 PE=2 SV=1 - [B3KTM6_HUMAN]	28.7203	33.6	8	8	14	4.32122e+07	247	28.0262	9.12939
Q92522	Histone H1x OS=Homo sapiens GN=H1FX PE=1 SV=1 - [H1X_HUMAN]	28.5529	23	6	6	11	1.02625e+08	213	22.4735	10.7554
H0UID5	AP complex subunit beta OS=Homo sapiens GN=AP2B1 PE=3 SV=1 - [H0UID5_HUMAN]	28.2574	10.71	8	8	11	7.99213e+06	934	104.157	5.33838
Q96A08	Histone H2B type 1-A OS=Homo sapiens GN=HIST1H2BA PE=1 SV=3 - [H2B1A_HUMAN]	28.0707	44.09	3	6	12	9.14775e+08	127	14.1587	10.3159
P62280	40S ribosomal protein S11 OS=Homo sapiens GN=RPS11 PE=1 SV=3 - [RS11_HUMAN]	28.0514	51.27	9	9	18	2.68061e+08	158	18.419	10.3013
Q6ZN17	Protein lin-28 homolog B OS=Homo sapiens GN=LIN28B PE=1 SV=1 - [LN28B_HUMAN]	28.0115	41.2	7	7	13	2.66629e+07	250	27.0663	8.90967
Q96AG4	Leucine-rich repeat-containing protein 59 OS=Homo sapiens GN=LRRC59 PE=1 SV=1 - [LRC59_HUMAN]	27.9122	36.48	7	7	11	1.73511e+07	307	34.9089	9.56885
D3YTB1	60S ribosomal protein L32 (Fragment) OS=Homo sapiens GN=RPL32 PE=1 SV=1 - [D3YTB1_HUMAN]	27.8225	33.08	4	4	11	2.24355e+07	133	15.6067	11.4438
Q04837	Single-stranded DNA-binding protein, mitochondrial OS=Homo sapiens GN=SSBP1 PE=1 SV=1 - [SSBP_HUMAN]	27.8122	38.51	4	4	9	6.17157e+07	148	17.249	9.59814
Q76RF3	Core gene UL34 family protein OS=Human herpesvirus 8 GN=ORF67 PE=4 SV=1 - [Q76RF3_HHV8]	27.7684	32.1	7	7	9	1.47209e+07	271	29.8291	8.74854
E7EUT5	Glyceraldehyde-3-phosphate dehydrogenase OS=Homo sapiens GN=GAPDH PE=1 SV=1 - [E7EUT5_HUMAN]	27.5228	40.38	6	6	10	2.73254e+07	260	27.8531	6.94678
Q9NRW3	DNA dC->dU-editing enzyme APOBEC-3C OS=Homo sapiens GN=APOBEC3C PE=1 SV=2 - [ABC3C_HUMAN]	27.1193	30.53	4	4	9	1.25964e+07	190	22.811	7.59131
H0YJS4	Eukaryotic translation initiation factor 2 subunit 1 (Fragment) OS=Homo sapiens GN=EIF2S1 PE=1 SV=1 - [H0YJS4_HUMAN]	27.0918	29.76	6	6	9	1.07455e+07	252	28.9572	8.48486
P04792	Heat shock protein beta-1 OS=Homo sapiens GN=HSPB1 PE=1 SV=2 - [HSPB1_HUMAN]	27.0285	38.54	7	7	10	4.95699e+07	205	22.7685	6.40479
Q9BYG3	MKI67 FHA domain-interacting nucleolar phosphoprotein OS=Homo sapiens GN=NIFK PE=1 SV=1 - [MK67I_HUMAN]	26.9987	29.69	6	6	7	1.33889e+07	293	34.201	9.87646
P60866	40S ribosomal protein S20 OS=Homo sapiens GN=RPS20 PE=1 SV=1 - [RS20_HUMAN]	26.9799	35.29	5	5	10	1.10403e+08	119	13.3643	9.93506
P52597	Heterogeneous nuclear ribonucleoprotein F OS=Homo sapiens GN=HNRNPF PE=1 SV=3 - [HNRPF_HUMAN]	26.9017	14.46	2	4	8	2.55128e+07	415	45.6429	5.57959
Q8WWM7	Ataxin-2-like protein OS=Homo sapiens GN=ATXN2L PE=1 SV=2 - [ATX2L_HUMAN]	26.8216	13.12	10	10	17	2.0681e+07	1075	113.304	8.5874
B4DWX6	cDNA FLJ53936, highly similar to Medium-chain specific acyl-CoA dehydrogenase, mitochondrial (EC 1.3.99.3) OS=Homo sapiens PE=2 SV=1 - [B4DWX6_HUMAN]	26.6341	21.04	7	7	9	9.79601e+06	385	42.4595	6.43018
F5H5U2	ATP-dependent RNA helicase DDX55 OS=Homo sapiens GN=DDX55 PE=1 SV=1 - [F5H5U2_HUMAN]	26.5675	14.94	8	8	10	7.66259e+06	569	65.1495	9.40771
P26373	60S ribosomal protein L13 OS=Homo sapiens GN=RPL13 PE=1 SV=4 - [RL13_HUMAN]	26.5642	29.86	7	7	18	1.40642e+08	211	24.2465	11.6489
Q59FU3	Far upstream element-binding protein variant (Fragment) OS=Homo sapiens PE=2 SV=1 - [Q59FU3_HUMAN]	26.4958	13.18	5	7	12	3.26702e+07	493	52.0321	8.646
B2R858	cDNA, FLJ93750, Homo sapiens DEAD (Asp-Glu-Ala-Asp) box polypeptide 6 (DDX6), mRNA OS=Homo sapiens PE=2 SV=1 - [B2R858_HUMAN]	26.4321	20.34	7	7	9	1.70716e+07	472	53.1827	8.66064
X1WI28	60S ribosomal protein L10 (Fragment) OS=Homo sapiens GN=RPL10 PE=1 SV=4 - [X1WI28_HUMAN]	26.3966	29.35	7	7	12	5.55046e+07	201	23.0571	10.0083
K7ENG2	Splicing factor U2AF 65 kDa subunit OS=Homo sapiens GN=U2AF2 PE=1 SV=1 - [K7ENG2_HUMAN]	26.3599	26.38	6	6	9	1.49403e+07	307	33.8799	5.03369
P62917	60S ribosomal protein L8 OS=Homo sapiens GN=RPL8 PE=1 SV=2 - [RL8_HUMAN]	26.3478	27.63	7	7	11	5.97839e+07	257	28.0073	11.0337
P63104	14-3-3 protein zeta/delta OS=Homo sapiens GN=YWHAZ PE=1 SV=1 - [1433Z_HUMAN]	26.1893	25.71	3	5	8	6.81706e+06	245	27.7277	4.79248
P0DMU6	Cancer/testis antigen family 45 member A4 OS=Homo sapiens GN=CT45A4 PE=2 SV=1 - [CT454_HUMAN]	26.1492	25.93	6	6	10	6.62232e+07	189	21.231	9.75928
D6RAN4	60S ribosomal protein L9 (Fragment) OS=Homo sapiens GN=RPL9 PE=1 SV=5 - [D6RAN4_HUMAN]	26.1213	32.42	5	5	8	3.46497e+07	182	20.8614	10.1987
H0Y6E7	RNA-binding motif protein, X chromosome (Fragment) OS=Homo sapiens GN=RBMX PE=1 SV=2 - [H0Y6E7_HUMAN]	26.0831	19.18	3	5	10	7.65843e+07	292	31.8364	9.84717
D6R9P3	Heterogeneous nuclear ribonucleoprotein A/B OS=Homo sapiens GN=HNRNPAB PE=1 SV=1 - [D6R9P3_HUMAN]	25.945	23.93	6	7	10	2.88875e+07	280	30.284	7.91357
Q9BTQ7	Similar to ribosomal protein L23 (Fragment) OS=Homo sapiens PE=2 SV=1 - [Q9BTQ7_HUMAN]	25.6056	45.52	5	5	10	5.97412e+07	134	14.1407	10.2573
A8MUD9	60S ribosomal protein L7 OS=Homo sapiens GN=RPL7 PE=1 SV=1 - [A8MUD9_HUMAN]	25.5828	38.94	8	8	13	5.64631e+07	208	24.4174	10.6675
P05787	Keratin, type II cytoskeletal 8 OS=Homo sapiens GN=KRT8 PE=1 SV=7 - [K2C8_HUMAN]	25.56	10.97	1	6	11	1.37239e+08	483	53.6711	5.59229
E7EQV9	Ribosomal protein L15 (Fragment) OS=Homo sapiens GN=RPL15 PE=1 SV=1 - [E7EQV9_HUMAN]	25.5078	35.63	5	5	10	2.62826e+07	174	20.4971	11.2827
P35232	Prohibitin OS=Homo sapiens GN=PHB PE=1 SV=1 - [PHB_HUMAN]	25.2909	36.4	8	8	12	9.47668e+06	272	29.7859	5.75732
Q05CK9	SYNCRIP protein (Fragment) OS=Homo sapiens GN=SYNCRIP PE=2 SV=1 - [Q05CK9_HUMAN]	25.0086	20.31	7	10	13	3.70927e+07	453	50.6189	6.7124
P42677	40S ribosomal protein S27 OS=Homo sapiens GN=RPS27 PE=1 SV=3 - [RS27_HUMAN]	24.9856	39.29	4	4	11	2.25629e+07	84	9.45484	9.45166
J3QT54	Cleavage and polyadenylation-specificity factor subunit 7 (Fragment) OS=Homo sapiens GN=CPSF7 PE=1 SV=5 - [J3QT54_HUMAN]	24.9458	21.95	4	4	10	4.48552e+07	205	22.7624	5.09717
P62851	40S ribosomal protein S25 OS=Homo sapiens GN=RPS25 PE=1 SV=1 - [RS25_HUMAN]	24.8982	29.6	5	5	11	4.10303e+08	125	13.7337	10.1108
B4DT65	cDNA FLJ58619, highly similar to YTH domain protein 1 OS=Homo sapiens PE=2 SV=1 - [B4DT65_HUMAN]	24.8871	23.77	5	10	14	5.14249e+07	509	55.3103	9.01221
P62277	40S ribosomal protein S13 OS=Homo sapiens GN=RPS13 PE=1 SV=2 - [RS13_HUMAN]	24.6829	37.75	6	6	12	1.82236e+08	151	17.2117	10.5356
Q02543	60S ribosomal protein L18a OS=Homo sapiens GN=RPL18A PE=1 SV=2 - [RL18A_HUMAN]	24.6452	41.48	8	8	14	4.15968e+07	176	20.7489	10.7114
B4E0E1	cDNA FLJ53442, highly similar to Poly (ADP-ribose) polymerase 1 (EC 2.4.2.30) OS=Homo sapiens PE=2 SV=1 - [B4E0E1_HUMAN]	24.6359	8.86	8	8	10	1.42875e+07	993	111.056	8.86572
P62979	Ubiquitin-40S ribosomal protein S27a OS=Homo sapiens GN=RPS27A PE=1 SV=2 - [RS27A_HUMAN]	24.6297	46.15	8	8	13	5.81845e+07	156	17.9535	9.64209
Q9H9L3	Interferon-stimulated 20 kDa exonuclease-like 2 OS=Homo sapiens GN=ISG20L2 PE=1 SV=1 - [I20L2_HUMAN]	24.5643	25.5	6	6	11	3.63138e+07	353	39.1296	9.93506
A0A024RDP4	Paraspeckle component 1, isoform CRA_b OS=Homo sapiens GN=PSPC1 PE=4 SV=1 - [A0A024RDP4_HUMAN]	24.4964	20.61	6	7	10	7.98646e+07	393	45.5423	6.58057
Q9BXS6	Nucleolar and spindle-associated protein 1 OS=Homo sapiens GN=NUSAP1 PE=1 SV=1 - [NUSAP_HUMAN]	24.4832	16.78	6	6	11	1.00975e+07	441	49.4219	9.90576
A0A087WXZ3	YTH domain-containing family protein 2 OS=Homo sapiens GN=YTHDF2 PE=1 SV=1 - [A0A087WXZ3_HUMAN]	24.3624	18.63	4	8	12	4.70798e+07	569	61.1261	9.02686
Q9Y5B9	FACT complex subunit SPT16 OS=Homo sapiens GN=SUPT16H PE=1 SV=1 - [SP16H_HUMAN]	24.2954	9.17	8	8	10	7.60798e+06	1047	119.838	5.65576
B3KQJ0	cDNA FLJ90530 fis, clone NT2RP4002187, highly similar to Homo sapiens hydroxysteroid (17-beta) dehydrogenase 12 (HSD17B12), mRNA OS=Homo sapiens PE=2 SV=1 - [B3KQJ0_HUMAN]	24.2534	31.09	6	6	8	8.48161e+06	312	34.2881	9.26123
C9JXB8	60S ribosomal protein L24 OS=Homo sapiens GN=RPL24 PE=1 SV=1 - [C9JXB8_HUMAN]	24.2056	39.67	5	5	9	5.99492e+07	121	14.3598	11.312
B4DV94	cDNA FLJ58285, highly similar to Homo sapiens pre-B-cell leukemia transcription factor interacting protein 1 (PBXIP1), mRNA OS=Homo sapiens PE=2 SV=1 - [B4DV94_HUMAN]	24.1099	16.96	7	7	8	8.16573e+06	507	57.555	6.75635
P27348	14-3-3 protein theta OS=Homo sapiens GN=YWHAQ PE=1 SV=1 - [1433T_HUMAN]	23.6733	28.57	3	5	7	8.41847e+06	245	27.7468	4.77979
P31942	Heterogeneous nuclear ribonucleoprotein H3 OS=Homo sapiens GN=HNRNPH3 PE=1 SV=2 - [HNRH3_HUMAN]	23.6649	15.61	5	5	10	3.05418e+07	346	36.9031	6.87354
P84103	Serine/arginine-rich splicing factor 3 OS=Homo sapiens GN=SRSF3 PE=1 SV=1 - [SRSF3_HUMAN]	23.576	31.71	5	5	9	4.69625e+07	164	19.3179	11.6489
A0A0D9SFL3	RNA-binding protein EWS OS=Homo sapiens GN=EWSR1 PE=1 SV=1 - [A0A0D9SFL3_HUMAN]	23.5594	8.22	3	3	7	1.49882e+07	584	61.3766	9.12939
P12236	ADP/ATP translocase 3 OS=Homo sapiens GN=SLC25A6 PE=1 SV=4 - [ADT3_HUMAN]	23.5525	29.87	2	10	14	1.61632e+08	298	32.8452	9.74463
B7Z4L7	cDNA FLJ59035, highly similar to RNA-binding region-containing protein 2 OS=Homo sapiens PE=2 SV=1 - [B7Z4L7_HUMAN]	23.5411	30.86	7	7	8	5.24326e+07	337	36.4414	5.73193
E9PH82	Protein FAM98A OS=Homo sapiens GN=FAM98A PE=1 SV=1 - [E9PH82_HUMAN]	23.4448	24.04	5	5	7	1.06907e+07	312	34.4091	8.27979
P62266	40S ribosomal protein S23 OS=Homo sapiens GN=RPS23 PE=1 SV=3 - [RS23_HUMAN]	23.3037	34.97	4	4	9	1.91214e+08	143	15.7977	10.4917
P51398	28S ribosomal protein S29, mitochondrial OS=Homo sapiens GN=DAP3 PE=1 SV=1 - [RT29_HUMAN]	23.0627	26.38	7	7	8	5.37115e+06	398	45.5376	8.88037
B2R823	cDNA, FLJ93703, highly similar to Homo sapiens putatative 28 kDa protein (LOC56902), mRNA OS=Homo sapiens PE=2 SV=1 - [B2R823_HUMAN]	22.8204	30.56	6	6	9	1.08314e+07	252	27.9229	9.72998
O92597	K8 alpha OS=Human herpesvirus 8 GN=k8 PE=2 SV=1 - [O92597_HHV8]	22.275	27.85	6	6	13	1.62982e+08	237	26.253	7.10791
Q5RLJ0	CLE OS=Homo sapiens PE=2 SV=1 - [Q5RLJ0_HUMAN]	22.198	41.39	8	8	8	1.19415e+07	244	27.9516	6.44287
A8K2Y2	cDNA FLJ78120, highly similar to Homo sapiens eukaryotic translation initiation factor 2, subunit 3 gamma, 52kDa (EIF2S3), mRNA OS=Homo sapiens PE=2 SV=1 - [A8K2Y2_HUMAN]	22.1833	18.22	7	7	9	1.95313e+07	472	51.0782	8.27979
Q08945	FACT complex subunit SSRP1 OS=Homo sapiens GN=SSRP1 PE=1 SV=1 - [SSRP1_HUMAN]	21.9084	11.71	9	9	10	1.6419e+07	709	81.0244	6.87354
B4E2Z8	cDNA FLJ61206, highly similar to Homo sapiens multiple substrate lipid kinase (MULK), mRNA OS=Homo sapiens PE=2 SV=1 - [B4E2Z8_HUMAN]	21.6871	11.93	3	3	6	5.41108e+06	394	43.7576	6.34131
B2R7M3	cDNA, FLJ93510, highly similar to Homo sapiens JTV1 gene (JTV1), mRNA OS=Homo sapiens PE=2 SV=1 - [B2R7M3_HUMAN]	21.4322	27.81	6	6	7	1.5659e+07	320	35.4254	8.41162
P46778	60S ribosomal protein L21 OS=Homo sapiens GN=RPL21 PE=1 SV=2 - [RL21_HUMAN]	21.23	31.87	4	4	9	5.67381e+07	160	18.5531	10.4917
B4E266	cDNA FLJ58466, highly similar to Leucyl-tRNA synthetase, cytoplasmic (EC 6.1.1.4) OS=Homo sapiens PE=2 SV=1 - [B4E266_HUMAN]	21.1929	8.32	7	7	8	5.78023e+06	1130	129.105	7.78174
P09661	U2 small nuclear ribonucleoprotein A' OS=Homo sapiens GN=SNRPA1 PE=1 SV=2 - [RU2A_HUMAN]	21.1713	28.24	6	6	8	1.40946e+07	255	28.3981	8.6167
Q9Y3I0	tRNA-splicing ligase RtcB homolog OS=Homo sapiens GN=RTCB PE=1 SV=1 - [RTCB_HUMAN]	21.1445	12.08	4	4	7	1.06652e+07	505	55.1749	7.2251
P62906	60S ribosomal protein L10a OS=Homo sapiens GN=RPL10A PE=1 SV=2 - [RL10A_HUMAN]	21.1088	39.17	8	8	14	6.49056e+07	217	24.8155	9.93506
A0A024R2Z6	Guanine nucleotide binding protein-like 3 (Nucleolar), isoform CRA_b OS=Homo sapiens GN=GNL3 PE=4 SV=1 - [A0A024R2Z6_HUMAN]	21.1022	11.17	4	4	6	9.43597e+06	537	60.5345	8.79248
Q7Z612	Acidic ribosomal phosphoprotein P1 OS=Homo sapiens PE=2 SV=1 - [Q7Z612_HUMAN]	21.0542	52.21	2	2	5	4.85474e+07	113	11.3917	4.36084
P08579	U2 small nuclear ribonucleoprotein B'' OS=Homo sapiens GN=SNRPB2 PE=1 SV=1 - [RU2B_HUMAN]	20.646	23.11	4	4	7	1.79334e+07	225	25.4701	9.71533
Q96SB4	SRSF protein kinase 1 OS=Homo sapiens GN=SRPK1 PE=1 SV=2 - [SRPK1_HUMAN]	20.6381	10.08	3	6	9	3.83483e+07	655	74.2784	6.16357
Q7Z3K9	Putative uncharacterized protein DKFZp781L0540 (Fragment) OS=Homo sapiens GN=DKFZp781L0540 PE=1 SV=1 - [Q7Z3K9_HUMAN]	20.5184	10.51	7	7	11	2.18301e+07	799	89.9667	5.64307
P16401	Histone H1.5 OS=Homo sapiens GN=HIST1H1B PE=1 SV=3 - [H15_HUMAN]	20.4398	14.6	4	4	8	8.32302e+07	226	22.5665	10.9165
B2R8F3	cDNA, FLJ93871, highly similar to Homo sapiens melanoma antigen, family B, 2 (MAGEB2), mRNA OS=Homo sapiens PE=2 SV=1 - [B2R8F3_HUMAN]	20.4388	21.63	5	6	7	1.62503e+07	319	35.1821	9.11475
Q13283	Ras GTPase-activating protein-binding protein 1 OS=Homo sapiens GN=G3BP1 PE=1 SV=1 - [G3BP1_HUMAN]	20.3741	19.31	6	6	9	1.16125e+07	466	52.1321	5.51611
A0A024R1X8	Junction plakoglobin, isoform CRA_a OS=Homo sapiens GN=JUP PE=4 SV=1 - [A0A024R1X8_HUMAN]	20.3022	16.38	9	9	9	7.24077e+06	745	81.6748	6.13818
Q6IN84	rRNA methyltransferase 1, mitochondrial OS=Homo sapiens GN=MRM1 PE=1 SV=1 - [MRM1_HUMAN]	20.0818	12.75	3	3	6	5.37682e+06	353	38.614	7.94287
B2RNR6	Zinc finger RNA binding protein OS=Homo sapiens GN=ZFR PE=2 SV=1 - [B2RNR6_HUMAN]	20.0212	5.49	4	4	5	5.24563e+06	1074	116.941	9.0415
P11387	DNA topoisomerase 1 OS=Homo sapiens GN=TOP1 PE=1 SV=2 - [TOP1_HUMAN]	19.9211	12.16	9	9	11	2.03868e+07	765	90.6689	9.30518
Q12904	Aminoacyl tRNA synthase complex-interacting multifunctional protein 1 OS=Homo sapiens GN=AIMP1 PE=1 SV=2 - [AIMP1_HUMAN]	19.9001	28.53	5	5	7	1.67113e+07	312	34.3311	8.42627
B3KMR5	cDNA FLJ12434 fis, clone NT2RM1000037, highly similar to Homo sapiens KIAA0690 protein OS=Homo sapiens PE=2 SV=1 - [B3KMR5_HUMAN]	19.8911	7.4	7	7	10	6.82105e+06	1297	143.581	8.74854
Q0QEN7	ATP synthase subunit beta (Fragment) OS=Homo sapiens GN=ATP5B PE=2 SV=1 - [Q0QEN7_HUMAN]	19.6902	14.16	5	5	7	8.29732e+06	445	48.083	5.07178
Q96HX3	Dolichyl-diphosphooligosaccharide--protein glycosyltransferase subunit 1 (Fragment) OS=Homo sapiens PE=2 SV=1 - [Q96HX3_HUMAN]	19.2888	18.49	7	7	8	4.98996e+06	568	64.5417	6.55127
Q08ES8	Cell growth-inhibiting protein 34 OS=Homo sapiens PE=2 SV=1 - [Q08ES8_HUMAN]	19.0788	16.95	3	3	7	8.99298e+07	177	20.0816	9.59814
Q4VB86	EPB41 protein OS=Homo sapiens GN=EPB41 PE=1 SV=2 - [Q4VB86_HUMAN]	19.0182	10.61	6	6	8	2.42125e+07	622	69.847	6.78564
D3DUZ3	Interferon, gamma-inducible protein 16, isoform CRA_a OS=Homo sapiens GN=IFI16 PE=4 SV=1 - [D3DUZ3_HUMAN]	18.9397	10.23	6	6	7	4.41904e+06	733	82.3707	9.31982
Q6P158	Putative ATP-dependent RNA helicase DHX57 OS=Homo sapiens GN=DHX57 PE=1 SV=2 - [DHX57_HUMAN]	18.8817	4.4	6	6	7	5.06201e+06	1386	155.507	7.7085
Q96GM8	Target of EGR1 protein 1 OS=Homo sapiens GN=TOE1 PE=1 SV=1 - [TOE1_HUMAN]	18.8326	14.12	5	5	8	1.05595e+07	510	56.512	7.18115
A0A024R1T5	2',3'-cyclic nucleotide 3' phosphodiesterase, isoform CRA_a OS=Homo sapiens GN=CNP PE=4 SV=1 - [A0A024R1T5_HUMAN]	18.7569	17.46	6	6	8	9.04697e+06	401	45.0703	8.52881
P39019	40S ribosomal protein S19 OS=Homo sapiens GN=RPS19 PE=1 SV=2 - [RS19_HUMAN]	18.601	27.59	5	5	7	1.26688e+07	145	16.0505	10.3159
B4E0B9	cDNA FLJ54526, highly similar to 5'-3' exoribonuclease 2 (EC 3.1.11.-) OS=Homo sapiens PE=2 SV=1 - [B4E0B9_HUMAN]	18.2073	7.78	6	6	8	8.0115e+06	874	99.8881	8.01611
B4DTA2	cDNA FLJ60148, highly similar to Homo sapiens heterogeneous nuclear ribonucleoprotein D-like (HNRPDL), transcript variant 2, mRNA OS=Homo sapiens PE=2 SV=1 - [B4DTA2_HUMAN]	18.1645	21.03	3	5	7	2.19317e+07	271	30.1957	8.71924
Q05BS0	Eukaryotic translation initiation factor 3 subunit A (Fragment) OS=Homo sapiens GN=EIF3A PE=2 SV=1 - [Q05BS0_HUMAN]	17.8467	8.99	4	4	6	4.15177e+06	634	74.6201	8.49951
A8K7F6	cDNA FLJ78244, highly similar to Homo sapiens eukaryotic translation initiation factor 4A, isoform 1 (EIF4A1), mRNA OS=Homo sapiens PE=2 SV=1 - [A8K7F6_HUMAN]	17.807	23.65	10	10	13	1.13761e+07	406	46.0926	5.47803
H0YA96	Heterogeneous nuclear ribonucleoprotein D0 (Fragment) OS=Homo sapiens GN=HNRNPD PE=1 SV=1 - [H0YA96_HUMAN]	17.708	22.38	3	5	7	2.30215e+07	210	23.9062	9.5835
P37108	Signal recognition particle 14 kDa protein OS=Homo sapiens GN=SRP14 PE=1 SV=2 - [SRP14_HUMAN]	17.4733	24.26	4	4	8	2.38393e+07	136	14.5608	10.0376
B3KMV8	cDNA FLJ12766 fis, clone NT2RP2001520, highly similar to Calcium-binding mitochondrial carrier protein Aralar1 OS=Homo sapiens PE=2 SV=1 - [B3KMV8_HUMAN]	17.4654	9.59	1	6	8	8.33469e+06	678	74.7308	8.38232
P06748	Nucleophosmin OS=Homo sapiens GN=NPM1 PE=1 SV=2 - [NPM_HUMAN]	17.452	14.29	4	4	8	7.45367e+07	294	32.5548	4.77979
Q9BSQ6	RPL13A protein (Fragment) OS=Homo sapiens GN=RPL13A PE=2 SV=2 - [Q9BSQ6_HUMAN]	17.4405	30.85	8	8	12	2.56678e+07	201	23.3603	10.9312
P42766	60S ribosomal protein L35 OS=Homo sapiens GN=RPL35 PE=1 SV=2 - [RL35_HUMAN]	17.3007	26.02	3	3	7	2.52553e+08	123	14.5426	11.0483
Q05BU6	SFRS11 protein (Fragment) OS=Homo sapiens GN=SFRS11 PE=2 SV=1 - [Q05BU6_HUMAN]	17.0461	23.17	4	4	8	1.96707e+07	246	24.8321	6.34131
O95782	AP-2 complex subunit alpha-1 OS=Homo sapiens GN=AP2A1 PE=1 SV=3 - [AP2A1_HUMAN]	16.988	7.47	7	7	8	7.17827e+06	977	107.478	7.03467
Q4ZG72	Putative uncharacterized protein DDX18 (Fragment) OS=Homo sapiens GN=DDX18 PE=3 SV=1 - [Q4ZG72_HUMAN]	16.648	19.6	9	9	9	1.42961e+07	546	61.5561	9.02686
H0Y720	Trinucleotide repeat-containing gene 6B protein (Fragment) OS=Homo sapiens GN=TNRC6B PE=1 SV=1 - [H0Y720_HUMAN]	16.5073	6.97	5	5	5	5.36292e+06	1391	148.586	7.26904
P62314	Small nuclear ribonucleoprotein Sm D1 OS=Homo sapiens GN=SNRPD1 PE=1 SV=1 - [SMD1_HUMAN]	16.2662	28.57	2	2	4	3.70414e+07	119	13.2734	11.561
P20290	Transcription factor BTF3 OS=Homo sapiens GN=BTF3 PE=1 SV=1 - [BTF3_HUMAN]	16.2645	14.08	3	3	5	2.80553e+07	206	22.1544	9.37842
Q86YZ3	Hornerin OS=Homo sapiens GN=HRNR PE=1 SV=2 - [HORN_HUMAN]	16.2261	3.02	3	3	4	6.74211e+06	2850	282.228	10.0376
Q13151	Heterogeneous nuclear ribonucleoprotein A0 OS=Homo sapiens GN=HNRNPA0 PE=1 SV=1 - [ROA0_HUMAN]	16.2141	18.03	3	4	8	6.35613e+07	305	30.8218	9.29053
Q4LE79	DSP variant protein (Fragment) OS=Homo sapiens GN=DSP variant protein PE=2 SV=1 - [Q4LE79_HUMAN]	16.1233	3.02	7	7	8	7.21047e+06	2319	265.029	7.34229
Q77Q82	K9 OS=Human herpesvirus 8 GN=vIRF PE=1 SV=1 - [Q77Q82_HHV8]	16.0387	17.59	6	6	6	1.26449e+07	449	48.4292	7.63525
B5BU08	U2 small nuclear RNA auxillary factor 1 isoform a OS=Homo sapiens GN=U2AF1 PE=2 SV=1 - [B5BU08_HUMAN]	15.9807	19.58	4	4	5	1.80608e+07	240	27.8554	8.54346
Q9Y262	Eukaryotic translation initiation factor 3 subunit L OS=Homo sapiens GN=EIF3L PE=1 SV=1 - [EIF3L_HUMAN]	15.8578	11.35	5	5	6	4.21696e+06	564	66.6844	6.34131
B2R4D8	60S ribosomal protein L27 OS=Homo sapiens PE=2 SV=1 - [B2R4D8_HUMAN]	15.7681	46.32	6	6	11	6.3884e+07	136	15.7597	10.5649
P49411	Elongation factor Tu, mitochondrial OS=Homo sapiens GN=TUFM PE=1 SV=2 - [EFTU_HUMAN]	15.7619	11.28	4	4	6	1.22105e+07	452	49.5102	7.60596
Q6IPH7	RPL14 protein OS=Homo sapiens GN=RPL14 PE=1 SV=1 - [Q6IPH7_HUMAN]	15.6847	28.64	5	5	6	6.69125e+07	220	23.7722	10.9312
A0A0A0MSG5	SPATS2-like protein OS=Homo sapiens GN=SPATS2L PE=1 SV=1 - [A0A0A0MSG5_HUMAN]	15.4251	7.58	2	2	5	1.34266e+07	475	52.3928	9.65674
Q96F88	Processing of 1, ribonuclease P/MRP subunit (S. cerevisiae) OS=Homo sapiens GN=POP1 PE=2 SV=1 - [Q96F88_HUMAN]	15.3899	6.25	5	5	8	7.66217e+06	1024	114.608	9.20264
Q8IWZ3	Ankyrin repeat and KH domain-containing protein 1 OS=Homo sapiens GN=ANKHD1 PE=1 SV=1 - [ANKH1_HUMAN]	15.336	2.6	5	5	5	5.16633e+06	2542	269.291	5.73193
H0Y2W2	ATPase family AAA domain-containing protein 3A (Fragment) OS=Homo sapiens GN=ATAD3A PE=1 SV=1 - [H0Y2W2_HUMAN]	15.2761	12.41	7	7	9	7.44525e+06	572	64.3143	9.43701
Q2VIN3	RBM1 (Fragment) OS=Homo sapiens PE=4 SV=1 - [Q2VIN3_HUMAN]	15.2445	11.98	2	4	6	4.87092e+07	384	41.4399	9.83252
A0A087X239	Round spermatid basic protein 1-like protein OS=Homo sapiens GN=RSBN1L PE=1 SV=1 - [A0A087X239_HUMAN]	15.228	7.35	5	5	6	8.39967e+06	843	94.5533	8.83643
Q53GF0	Cytidine 5'-monophosphate N-acetylneuraminic acid synthetase variant (Fragment) OS=Homo sapiens PE=2 SV=1 - [Q53GF0_HUMAN]	15.1875	15.67	6	6	6	1.28932e+07	434	48.2986	7.92822
B4DZ87	cDNA FLJ57240, highly similar to Mitochondrial proteins import receptor OS=Homo sapiens PE=2 SV=1 - [B4DZ87_HUMAN]	14.8208	9.18	4	4	5	3.92977e+06	501	56.8945	5.90967
A8KAH1	cDNA FLJ75839, highly similar to Homo sapiens phosphatidylserine synthase 1 (PTDSS1), mRNA OS=Homo sapiens PE=2 SV=1 - [A8KAH1_HUMAN]	14.767	7.4	3	3	5	1.85207e+07	473	55.431	8.38232
H3BQZ7	HCG2044799 OS=Homo sapiens GN=HNRNPUL2-BSCL2 PE=4 SV=1 - [H3BQZ7_HUMAN]	14.6507	9.52	5	5	7	1.09591e+07	746	84.6392	4.93213
Q9P035	Very-long-chain (3R)-3-hydroxyacyl-CoA dehydratase 3 OS=Homo sapiens GN=HACD3 PE=1 SV=2 - [HACD3_HUMAN]	14.4792	19.34	6	6	8	2.70052e+07	362	43.1316	8.93896
Q8TAS0	ATP synthase subunit gamma (Fragment) OS=Homo sapiens PE=2 SV=1 - [Q8TAS0_HUMAN]	14.3897	16.15	4	4	6	1.04111e+07	291	32.2269	9.11475
Q59GY3	Arginine/serine-rich splicing factor 6 variant (Fragment) OS=Homo sapiens PE=2 SV=1 - [Q59GY3_HUMAN]	14.3794	15.41	3	4	7	1.70441e+07	279	31.8461	10.9458
P35606	Coatomer subunit beta' OS=Homo sapiens GN=COPB2 PE=1 SV=2 - [COPB2_HUMAN]	14.3521	5.74	4	4	5	3.95269e+06	906	102.422	5.2749
Q9UG73	Putative uncharacterized protein DKFZp586B1222 (Fragment) OS=Homo sapiens GN=DKFZp586B1222 PE=2 SV=1 - [Q9UG73_HUMAN]	14.2067	10.61	3	3	4	3.96762e+06	358	39.9137	5.08447
P11388	DNA topoisomerase 2-alpha OS=Homo sapiens GN=TOP2A PE=1 SV=3 - [TOP2A_HUMAN]	14.1621	4.11	6	6	7	6.07754e+06	1531	174.276	8.71924
Q9NX58	Cell growth-regulating nucleolar protein OS=Homo sapiens GN=LYAR PE=1 SV=2 - [LYAR_HUMAN]	14.1468	11.87	2	2	3	1.44645e+07	379	43.5879	9.53955
Q8TDD1	ATP-dependent RNA helicase DDX54 OS=Homo sapiens GN=DDX54 PE=1 SV=2 - [DDX54_HUMAN]	14.0723	7.04	5	5	6	3.63237e+06	881	98.5342	10.0229
E5LBX7	Core gene UL50 family protein OS=Human herpesvirus 8 GN=ORF54 PE=4 SV=1 - [E5LBX7_HHV8]	14.0663	12.54	3	3	5	7.38677e+06	295	33.167	9.1001
B3KY11	cDNA FLJ46571 fis, clone THYMU3041428, highly similar to Probable ATP-dependent RNA helicase DDX23 (EC 3.6.1.-) OS=Homo sapiens PE=2 SV=1 - [B3KY11_HUMAN]	14.0321	6.75	5	5	6	5.5827e+06	800	93.1767	9.49561
Q86UP2	Kinectin OS=Homo sapiens GN=KTN1 PE=1 SV=1 - [KTN1_HUMAN]	14.0031	3.68	4	4	5	2.97243e+06	1357	156.179	5.64307
Q53HI2	DEAD-box protein abstrakt variant (Fragment) OS=Homo sapiens PE=2 SV=1 - [Q53HI2_HUMAN]	13.9791	11.25	7	7	7	9.92783e+06	622	69.794	6.84424
B3KM97	cDNA FLJ10554 fis, clone NT2RP2002385, highly similar to Synaptic glycoprotein SC2 OS=Homo sapiens PE=2 SV=1 - [B3KM97_HUMAN]	13.8429	10.06	3	3	5	7.2097e+06	308	36.0298	9.49561
P27694	Replication protein A 70 kDa DNA-binding subunit OS=Homo sapiens GN=RPA1 PE=1 SV=2 - [RFA1_HUMAN]	13.716	12.66	5	5	5	8.53633e+06	616	68.0953	7.21045
O60762	Dolichol-phosphate mannosyltransferase subunit 1 OS=Homo sapiens GN=DPM1 PE=1 SV=1 - [DPM1_HUMAN]	13.5938	30	6	6	6	1.005e+07	260	29.6158	9.56885
Q8IV48	3'-5' exoribonuclease 1 OS=Homo sapiens GN=ERI1 PE=1 SV=3 - [ERI1_HUMAN]	13.0301	12.89	4	4	5	1.15217e+07	349	40.0382	6.69775
Q2NL82	Pre-rRNA-processing protein TSR1 homolog OS=Homo sapiens GN=TSR1 PE=1 SV=1 - [TSR1_HUMAN]	12.9943	8.08	5	5	5	1.35658e+07	804	91.7519	7.41553
O94906	Pre-mRNA-processing factor 6 OS=Homo sapiens GN=PRPF6 PE=1 SV=1 - [PRP6_HUMAN]	12.9625	5.84	5	5	5	4.217e+06	941	106.858	8.25049
A8K9K4	cDNA FLJ75504, highly similar to Homo sapiens glucosidase I, mRNA OS=Homo sapiens PE=2 SV=1 - [A8K9K4_HUMAN]	12.7969	8.54	3	3	4	1.22323e+07	562	62.2003	7.10791
C9J9K3	40S ribosomal protein SA (Fragment) OS=Homo sapiens GN=RPSA PE=1 SV=5 - [C9J9K3_HUMAN]	12.7417	15.15	3	3	4	6.85915e+06	264	29.487	5.24951
Q96HS1	Serine/threonine-protein phosphatase PGAM5, mitochondrial OS=Homo sapiens GN=PGAM5 PE=1 SV=2 - [PGAM5_HUMAN]	12.73	19.38	5	5	7	1.831e+07	289	31.9846	8.67529
Q8N4P8	GTPBP4 protein (Fragment) OS=Homo sapiens GN=GTPBP4 PE=2 SV=1 - [Q8N4P8_HUMAN]	12.2517	6.8	4	4	6	5.56583e+06	632	73.6628	9.5542
Q53SY7	Putative uncharacterized protein CAD (Fragment) OS=Homo sapiens GN=CAD PE=3 SV=1 - [Q53SY7_HUMAN]	12.239	1.81	3	3	5	2.50653e+06	2151	235.029	6.59521
H0Y4R1	Inosine-5'-monophosphate dehydrogenase 2 (Fragment) OS=Homo sapiens GN=IMPDH2 PE=1 SV=1 - [H0Y4R1_HUMAN]	12.2322	11.7	4	4	4	5.06667e+06	470	51.0352	8.17725
U3KQ48	U3 small nucleolar ribonucleoprotein protein MPP10 OS=Homo sapiens GN=MPHOSPH10 PE=1 SV=1 - [U3KQ48_HUMAN]	11.9879	9.74	3	3	5	2.23741e+06	462	53.5208	4.4624
D6RAF2	Poly(A) RNA polymerase GLD2 OS=Homo sapiens GN=PAPD4 PE=1 SV=1 - [D6RAF2_HUMAN]	11.9513	13.38	5	5	5	7.01899e+06	441	51.0227	9.23193
B8ZZS4	Ankyrin repeat and zinc finger domain-containing protein 1 OS=Homo sapiens GN=ANKZF1 PE=1 SV=1 - [B8ZZS4_HUMAN]	11.8958	5.04	2	2	4	4.63454e+06	516	57.5378	9.53955
A0A024R4E5	High density lipoprotein binding protein (Vigilin), isoform CRA_a OS=Homo sapiens GN=HDLBP PE=1 SV=1 - [A0A024R4E5_HUMAN]	11.7461	6.39	6	6	6	5.70384e+06	1268	141.352	6.87354
Q13243	Serine/arginine-rich splicing factor 5 OS=Homo sapiens GN=SRSF5 PE=1 SV=1 - [SRSF5_HUMAN]	11.6396	16.54	3	4	5	1.983e+07	272	31.2453	11.5903
P46783	40S ribosomal protein S10 OS=Homo sapiens GN=RPS10 PE=1 SV=1 - [RS10_HUMAN]	11.5823	13.94	2	2	4	1.87004e+07	165	18.8859	10.1548
Q9NZB2	Constitutive coactivator of PPAR-gamma-like protein 1 OS=Homo sapiens GN=FAM120A PE=1 SV=2 - [F120A_HUMAN]	11.3541	5.64	5	5	6	3.13782e+06	1118	121.811	8.88037
P62854	40S ribosomal protein S26 OS=Homo sapiens GN=RPS26 PE=1 SV=3 - [RS26_HUMAN]	11.2839	44.35	4	4	5	6.54579e+07	115	13.0071	11.0044
E7ER27	Peroxisomal multifunctional enzyme type 2 OS=Homo sapiens GN=HSD17B4 PE=1 SV=3 - [E7ER27_HUMAN]	11.197	8	3	3	4	5.63651e+06	500	53.8945	6.32861
G3V203	60S ribosomal protein L18 OS=Homo sapiens GN=RPL18 PE=1 SV=1 - [G3V203_HUMAN]	10.9513	23.78	4	4	5	3.80054e+07	164	18.7445	11.5903
Q13823	Nucleolar GTP-binding protein 2 OS=Homo sapiens GN=GNL2 PE=1 SV=1 - [NOG2_HUMAN]	10.6306	9.58	6	6	6	5.91936e+06	731	83.6034	9.24658
P17987	T-complex protein 1 subunit alpha OS=Homo sapiens GN=TCP1 PE=1 SV=1 - [TCPA_HUMAN]	10.5865	13.13	6	6	6	4.96861e+06	556	60.3056	6.11279
B4DUR8	T-complex protein 1 subunit gamma OS=Homo sapiens GN=CCT3 PE=1 SV=1 - [B4DUR8_HUMAN]	10.5489	7	3	3	4	4.88354e+06	500	55.6387	5.64307
J3QR09	Ribosomal protein L19 OS=Homo sapiens GN=RPL19 PE=1 SV=1 - [J3QR09_HUMAN]	10.4721	17.1	3	3	3	6.2441e+07	193	23.1201	11.4731
C9JP00	Muscleblind-like protein 1 OS=Homo sapiens GN=MBNL1 PE=1 SV=1 - [C9JP00_HUMAN]	10.4007	18.97	6	6	8	4.35e+07	348	37.8739	8.74854
A6NJH9	Eukaryotic translation initiation factor 1A, Y-chromosomal OS=Homo sapiens GN=EIF1AY PE=1 SV=1 - [A6NJH9_HUMAN]	10.3394	20.47	3	3	4	9.34952e+06	127	14.4462	5.33838
D6RFF0	La-related protein 7 (Fragment) OS=Homo sapiens GN=LARP7 PE=1 SV=1 - [D6RFF0_HUMAN]	10.2878	9.03	2	2	3	4.56297e+06	299	34.4273	9.78857
B2RDP6	cDNA, FLJ96709, highly similar to Homo sapiens glutamate rich WD repeat protein GRWD (GRWD), mRNA OS=Homo sapiens PE=2 SV=1 - [B2RDP6_HUMAN]	10.218	12.33	2	3	7	5.2512e+06	446	49.3582	4.91943
J3KT73	60S ribosomal protein L38 OS=Homo sapiens GN=RPL38 PE=1 SV=1 - [J3KT73_HUMAN]	10.1045	37.5	3	3	4	2.22546e+07	64	7.56027	9.99365
G3XAN4	Translocating chain-associated membrane protein 1 OS=Homo sapiens GN=TRAM1 PE=1 SV=1 - [G3XAN4_HUMAN]	10.0989	9.03	3	3	5	1.49133e+07	288	33.4138	9.89111
Q8N1N4	Keratin, type II cytoskeletal 78 OS=Homo sapiens GN=KRT78 PE=2 SV=2 - [K2C78_HUMAN]	9.93802	6.15	2	3	4	4.5639e+07	520	56.8305	6.02393
C9JYQ9	60S ribosomal protein L22-like 1 OS=Homo sapiens GN=RPL22L1 PE=1 SV=1 - [C9JYQ9_HUMAN]	9.90873	36.36	2	3	5	1.18567e+07	121	14.4695	9.37842
A0A024R609	Pyruvate kinase OS=Homo sapiens GN=PKM2 PE=3 SV=1 - [A0A024R609_HUMAN]	9.84733	13.04	3	3	4	5.341e+06	345	37.5343	6.39209
P05109	Protein S100-A8 OS=Homo sapiens GN=S100A8 PE=1 SV=1 - [S10A8_HUMAN]	9.80496	23.66	2	2	4	1.09241e+07	93	10.8276	7.03467
P62316	Small nuclear ribonucleoprotein Sm D2 OS=Homo sapiens GN=SNRPD2 PE=1 SV=1 - [SMD2_HUMAN]	9.71511	40.68	4	4	6	1.66301e+07	118	13.5182	9.90576
Q92879	CUGBP Elav-like family member 1 OS=Homo sapiens GN=CELF1 PE=1 SV=2 - [CELF1_HUMAN]	9.50609	8.64	4	4	4	8.41487e+06	486	52.0299	8.45557
P62318	Small nuclear ribonucleoprotein Sm D3 OS=Homo sapiens GN=SNRPD3 PE=1 SV=1 - [SMD3_HUMAN]	9.4709	15.08	2	2	4	3.47736e+07	126	13.9073	10.3159
I3L1P8	Mitochondrial 2-oxoglutarate/malate carrier protein (Fragment) OS=Homo sapiens GN=SLC25A11 PE=1 SV=1 - [I3L1P8_HUMAN]	9.38034	11.82	3	3	3	4.38314e+06	296	32.1618	9.77393
O43290	U4/U6.U5 tri-snRNP-associated protein 1 OS=Homo sapiens GN=SART1 PE=1 SV=1 - [SNUT1_HUMAN]	8.84105	5	3	3	3	4.77477e+06	800	90.2003	6.12549
Q9BVJ6	U3 small nucleolar RNA-associated protein 14 homolog A OS=Homo sapiens GN=UTP14A PE=1 SV=1 - [UT14A_HUMAN]	8.68432	6.36	4	4	4	2.62653e+06	771	87.9241	7.86963
A8K3M9	cDNA FLJ76387, highly similar to Homo sapiens splicing factor, arginine/serine-rich 9 (SFRS9), mRNA OS=Homo sapiens PE=2 SV=1 - [A8K3M9_HUMAN]	8.65236	19.46	4	4	5	8.34353e+06	221	25.4984	8.646
P23368	NAD-dependent malic enzyme, mitochondrial OS=Homo sapiens GN=ME2 PE=1 SV=1 - [MAOM_HUMAN]	8.60144	8.39	4	4	4	6.07111e+06	584	65.4018	7.60596
H7C3E9	Probable ATP-dependent RNA helicase DDX56 (Fragment) OS=Homo sapiens GN=DDX56 PE=1 SV=1 - [H7C3E9_HUMAN]	8.56858	11.36	4	4	4	7.79172e+06	396	44.1292	7.45947
Q9BRT6	Protein LLP homolog OS=Homo sapiens GN=LLPH PE=2 SV=1 - [LLPH_HUMAN]	8.51476	23.26	2	2	3	5.89629e+06	129	15.2154	10.3745
E9PRR7	Protein FRG1 (Fragment) OS=Homo sapiens GN=FRG1 PE=1 SV=1 - [E9PRR7_HUMAN]	8.4286	20.69	2	2	3	3.47621e+06	116	12.5082	5.24951
E7ET15	U2 snRNP-associated SURP motif-containing protein OS=Homo sapiens GN=U2SURP PE=1 SV=1 - [E7ET15_HUMAN]	8.35163	7.1	5	5	6	1.35494e+07	1028	118.175	8.54346
D3DWL0	Plectin 1, intermediate filament binding protein 500kDa, isoform CRA_b OS=Homo sapiens GN=PLEC1 PE=4 SV=1 - [D3DWL0_HUMAN]	8.26737	1.85	3	3	4	5.46221e+06	2105	233.975	5.90967
E5RJM0	Cytoplasmic polyadenylation element-binding protein 4 OS=Homo sapiens GN=CPEB4 PE=1 SV=1 - [E5RJM0_HUMAN]	8.16227	7.51	4	4	5	7.03742e+06	639	69.7263	6.87354
B4E3M6	cDNA FLJ55446, highly similar to Superkiller viralicidic activity 2-like 2 (EC 3.6.1.-) OS=Homo sapiens PE=2 SV=1 - [B4E3M6_HUMAN]	8.10121	4.99	3	4	4	5.43838e+06	941	106.688	7.13721
B4DMT5	Eukaryotic translation initiation factor 3 subunit F OS=Homo sapiens GN=EIF3F PE=2 SV=1 - [B4DMT5_HUMAN]	8.05756	10.42	2	2	2	5.54472e+06	307	33.219	5.59229
P31689	DnaJ homolog subfamily A member 1 OS=Homo sapiens GN=DNAJA1 PE=1 SV=2 - [DNJA1_HUMAN]	8.04727	5.29	2	2	3	3.00155e+06	397	44.8395	7.07861
A0A0C4DGZ0	DNA-directed RNA polymerase OS=Homo sapiens GN=POLR2A PE=1 SV=1 - [A0A0C4DGZ0_HUMAN]	8.02848	2.18	4	4	5	2.95656e+06	1970	217.069	7.37158
Q5T1M7	60 kDa U4/U6 snRNP-specific spliceosomal protein OS=Homo sapiens GN=PRPF4 PE=2 SV=1 - [Q5T1M7_HUMAN]	7.96946	11.13	4	4	4	4.46553e+06	521	58.2843	7.41553
A6NLN1	Polypyrimidine tract binding protein 1, isoform CRA_b OS=Homo sapiens GN=PTBP1 PE=1 SV=4 - [A6NLN1_HUMAN]	7.81711	7.97	4	4	5	5.98818e+06	527	56.4753	9.37842
P61626	Lysozyme C OS=Homo sapiens GN=LYZ PE=1 SV=1 - [LYSC_HUMAN]	7.60729	36.49	4	4	4	1.18804e+07	148	16.5263	9.15869
H0YJW7	SRA stem-loop-interacting RNA-binding protein, mitochondrial (Fragment) OS=Homo sapiens GN=SLIRP PE=1 SV=1 - [H0YJW7_HUMAN]	7.52328	50	3	3	4	8.88816e+06	76	8.68643	9.05615
A0A024R326	Ribosomal protein L29, isoform CRA_a OS=Homo sapiens GN=RPL29 PE=4 SV=1 - [A0A024R326_HUMAN]	7.45422	14.65	2	2	3	8.21114e+07	157	17.5419	11.6636
B4DSH1	cDNA FLJ51295, highly similar to Cell division cycle 5-like protein OS=Homo sapiens PE=2 SV=1 - [B4DSH1_HUMAN]	7.4136	4.9	3	3	3	1.97516e+06	775	89.1712	8.54346
Q96I16	EIF2S2 protein OS=Homo sapiens PE=2 SV=1 - [Q96I16_HUMAN]	7.38968	13.08	3	3	3	1.40804e+07	214	24.5597	9.29053
P46087	Probable 28S rRNA (cytosine(4447)-C(5))-methyltransferase OS=Homo sapiens GN=NOP2 PE=1 SV=2 - [NOP2_HUMAN]	7.20032	3.69	2	2	2	3.9965e+06	812	89.2471	9.23193
Q96G38	Eukaryotic translation initiation factor 3 subunit B (Fragment) OS=Homo sapiens GN=EIF3B PE=2 SV=1 - [Q96G38_HUMAN]	7.14256	7.23	4	4	4	5.66829e+06	622	72.9139	7.18115
A0A024R1S5	GTP binding protein 1, isoform CRA_c OS=Homo sapiens GN=GTPBP1 PE=4 SV=1 - [A0A024R1S5_HUMAN]	7.1347	5.76	3	3	3	4.78482e+06	660	71.4186	8.22119
C9JJT5	Protein ATP5J2-PTCD1 OS=Homo sapiens GN=ATP5J2-PTCD1 PE=4 SV=2 - [C9JJT5_HUMAN]	7.12681	44.44	2	2	3	9.32283e+06	54	5.91113	9.31982
G8I2S8	Putative uncharacterized protein OS=Homo sapiens PE=4 SV=1 - [G8I2S8_HUMAN]	7.10431	10.95	3	3	3	5.74075e+06	338	40.0447	9.51025
A0A024QYX7	Eukaryotic translation initiation factor 3 subunit C OS=Homo sapiens GN=EIF3S8 PE=3 SV=1 - [A0A024QYX7_HUMAN]	7.04414	6.03	4	4	4	1.17901e+07	597	69.223	6.69775
Q8IY81	pre-rRNA processing protein FTSJ3 OS=Homo sapiens GN=FTSJ3 PE=1 SV=2 - [SPB1_HUMAN]	6.98652	5.31	5	5	5	6.27986e+06	847	96.4992	8.39697
Q96HT3	POLR1C protein (Fragment) OS=Homo sapiens GN=POLR1C PE=2 SV=1 - [Q96HT3_HUMAN]	6.95819	11.54	2	2	2	3.83242e+06	338	38.4377	5.59229
B3KPM8	cDNA FLJ31974 fis, clone NT2RP7008167, weakly similar to 85.1 kDa PROTEIN IN GREB-FEOA INTERGENIC REGION OS=Homo sapiens PE=2 SV=1 - [B3KPM8_HUMAN]	6.94349	3.42	3	3	3	2.53644e+06	995	111.675	8.71924
Q8IYB7	DIS3-like exonuclease 2 OS=Homo sapiens GN=DIS3L2 PE=1 SV=4 - [DI3L2_HUMAN]	6.8916	6.89	5	5	5	4.09253e+06	885	99.2165	6.1001
A8K492	cDNA FLJ76789, highly similar to Homo sapiens methionine-tRNA synthetase (MARS), mRNA OS=Homo sapiens PE=2 SV=1 - [A8K492_HUMAN]	6.85405	6.67	5	5	6	7.61105e+06	900	101.08	6.16357
P62304	Small nuclear ribonucleoprotein E OS=Homo sapiens GN=SNRPE PE=1 SV=1 - [RUXE_HUMAN]	6.84709	25	2	2	3	1.44987e+07	92	10.7966	9.43701
P12273	Prolactin-inducible protein OS=Homo sapiens GN=PIP PE=1 SV=1 - [PIP_HUMAN]	6.82181	26.71	3	3	3	4.52891e+06	146	16.5618	8.04541
B4E091	cDNA FLJ55438, highly similar to Splicing factor 3 subunit 1 OS=Homo sapiens PE=2 SV=1 - [B4E091_HUMAN]	6.80389	3.19	2	2	3	3.30016e+06	690	77.3577	5.16064
B2RE46	cDNA, FLJ96923, highly similar to Homo sapiens ribophorin II (RPN2), mRNA OS=Homo sapiens PE=2 SV=1 - [B2RE46_HUMAN]	6.69765	11.89	5	5	5	4.15611e+06	631	69.2911	5.78271
H0YKZ7	Annexin (Fragment) OS=Homo sapiens GN=ANXA2 PE=1 SV=1 - [H0YKZ7_HUMAN]	6.64918	21.01	2	2	2	4.4485e+06	119	13.0018	8.1333
B3KW56	Eukaryotic translation initiation factor 3 subunit E OS=Homo sapiens GN=EIF3S6 PE=2 SV=1 - [B3KW56_HUMAN]	6.61871	12.63	4	4	4	3.49088e+06	396	46.4154	6.45557
B4DPU3	cDNA FLJ56548, highly similar to Elongation factor 2 OS=Homo sapiens PE=2 SV=1 - [B4DPU3_HUMAN]	6.6016	5.12	2	3	4	9.03396e+06	566	62.81	6.1001
B4DJI1	L-lactate dehydrogenase OS=Homo sapiens PE=2 SV=1 - [B4DJI1_HUMAN]	6.44605	10.82	3	3	4	4.7913e+06	305	33.5717	8.45557
P49207	60S ribosomal protein L34 OS=Homo sapiens GN=RPL34 PE=1 SV=3 - [RL34_HUMAN]	6.42837	12.82	2	2	4	6.51417e+07	117	13.2845	11.4731
Q9Y285	Phenylalanine--tRNA ligase alpha subunit OS=Homo sapiens GN=FARSA PE=1 SV=3 - [SYFA_HUMAN]	6.40813	5.91	3	3	3	3.06297e+06	508	57.5275	7.79639
O40945	Core gene UL31 family protein OS=Human herpesvirus 8 GN=ORF69 PE=4 SV=1 - [O40945_HHV8]	6.39348	6.29	2	2	3	4.65122e+06	302	33.1369	8.76318
Q9NTB2	Putative uncharacterized protein DKFZp434P232 (Fragment) OS=Homo sapiens GN=DKFZp434P232 PE=2 SV=2 - [Q9NTB2_HUMAN]	6.33504	10.45	3	3	3	2.14158e+06	354	40.9168	5.24951
P49756	RNA-binding protein 25 OS=Homo sapiens GN=RBM25 PE=1 SV=3 - [RBM25_HUMAN]	6.20978	4.63	4	4	5	1.04007e+07	843	100.124	6.31592
Q9UJA5	tRNA (adenine(58)-N(1))-methyltransferase non-catalytic subunit TRM6 OS=Homo sapiens GN=TRMT6 PE=1 SV=1 - [TRM6_HUMAN]	6.19136	6.44	2	2	2	3.67721e+06	497	55.7643	7.54736
B4DH16	cDNA FLJ54709, highly similar to Methylcrotonoyl-CoA carboxylase subunit alpha, mitochondrial (EC 6.4.1.4) OS=Homo sapiens PE=2 SV=1 - [B4DH16_HUMAN]	6.15175	7.28	2	2	2	5.9033e+06	426	47.4762	7.25439
Q9UK59	Lariat debranching enzyme OS=Homo sapiens GN=DBR1 PE=1 SV=2 - [DBR1_HUMAN]	6.12667	5.7	2	2	2	3.05066e+06	544	61.5163	5.46533
P17096	High mobility group protein HMG-I/HMG-Y OS=Homo sapiens GN=HMGA1 PE=1 SV=3 - [HMGA1_HUMAN]	6.10233	22.43	2	2	5	1.14095e+07	107	11.6691	10.3159
Q15717	ELAV-like protein 1 OS=Homo sapiens GN=ELAVL1 PE=1 SV=2 - [ELAV1_HUMAN]	6.06149	7.67	2	2	2	5.85082e+06	326	36.0692	9.17334
Q6PKG0	La-related protein 1 OS=Homo sapiens GN=LARP1 PE=1 SV=2 - [LARP1_HUMAN]	6.04484	5.47	6	6	6	9.5632e+06	1096	123.434	8.82178
H0YLP6	60S ribosomal protein L28 OS=Homo sapiens GN=RPL28 PE=1 SV=1 - [H0YLP6_HUMAN]	5.84315	33.71	3	3	4	3.80396e+07	89	9.65091	10.3599
K0FCG0	ORF50 OS=Human herpesvirus 8 PE=4 SV=1 - [K0FCG0_HHV8]	5.80153	6.34	2	2	2	3.73458e+06	631	66.7739	5.92236
Q9HCC0	Methylcrotonoyl-CoA carboxylase beta chain, mitochondrial OS=Homo sapiens GN=MCCC2 PE=1 SV=1 - [MCCB_HUMAN]	5.794	7.1	3	3	3	3.1522e+06	563	61.2944	7.6792
B4DZC0	cDNA FLJ51771, highly similar to SWI/SNF-related matrix-associatedactin-dependent regulator of chromatin subfamily A member5 (EC 3.6.1.-) OS=Homo sapiens PE=2 SV=1 - [B4DZC0_HUMAN]	5.6893	3.22	3	3	3	3.1802e+06	995	116.683	8.33838
A8K964	cDNA FLJ75071, highly similar to Homo sapiens pinin, desmosome associated protein (PNN), mRNA OS=Homo sapiens PE=2 SV=1 - [A8K964_HUMAN]	5.61961	5.16	2	3	3	1.69182e+07	717	81.4929	7.37158
A0PJJ5	SRP72 protein (Fragment) OS=Homo sapiens GN=SRP72 PE=2 SV=1 - [A0PJJ5_HUMAN]	5.59229	5.37	2	2	2	2.78096e+06	559	62.6046	8.32373
P23526	Adenosylhomocysteinase OS=Homo sapiens GN=AHCY PE=1 SV=4 - [SAHH_HUMAN]	5.48066	5.32	2	2	2	4.08925e+06	432	47.6852	6.34131
A2VCL5	FLOT1 protein (Fragment) OS=Homo sapiens GN=FLOT1 PE=2 SV=1 - [A2VCL5_HUMAN]	5.45709	10.13	2	2	2	3.81827e+06	237	26.3479	5.88428
F8WBS5	60S ribosomal protein L35a OS=Homo sapiens GN=RPL35A PE=1 SV=1 - [F8WBS5_HUMAN]	5.42164	30.91	2	2	3	1.50211e+07	55	6.46844	9.99365
C9JJ47	AP-2 complex subunit mu (Fragment) OS=Homo sapiens GN=AP2M1 PE=1 SV=1 - [C9JJ47_HUMAN]	5.39684	11.11	3	3	3	4.72378e+06	252	28.773	9.20264
A8KAQ5	cDNA FLJ77404, highly similar to Homo sapiens small nuclear ribonucleoprotein 70kDa polypeptide (RNP antigen) (SNRP70), transcript variant 1, mRNA OS=Homo sapiens PE=2 SV=1 - [A8KAQ5_HUMAN]	5.35715	4.58	2	2	3	3.80183e+06	437	51.4649	10.0083
P83881	60S ribosomal protein L36a OS=Homo sapiens GN=RPL36A PE=1 SV=2 - [RL36A_HUMAN]	5.34508	20.75	2	2	3	5.30279e+07	106	12.4328	10.5796
P49458	Signal recognition particle 9 kDa protein OS=Homo sapiens GN=SRP9 PE=1 SV=2 - [SRP09_HUMAN]	5.31861	30.23	3	3	3	2.51756e+07	86	10.1051	7.97217
A0A087X0I4	Coatomer subunit epsilon OS=Homo sapiens GN=COPE PE=1 SV=1 - [A0A087X0I4_HUMAN]	5.16691	9.45	2	2	2	6.49025e+06	307	34.4884	5.19873
Q86SR8	Peptidyl-prolyl cis-trans isomerase OS=Homo sapiens GN=FKBP11 PE=2 SV=1 - [Q86SR8_HUMAN]	5.0447	16.98	2	2	2	5.45111e+06	106	11.4141	4.66553
B4DFD7	cDNA FLJ55457, highly similar to ATP-dependent RNA helicase DHX8 (EC 3.6.1.-) OS=Homo sapiens PE=2 SV=1 - [B4DFD7_HUMAN]	5.0286	2.81	2	2	2	7.09577e+06	854	97.4459	8.32373
E5RHW4	Erlin-2 (Fragment) OS=Homo sapiens GN=ERLIN2 PE=1 SV=1 - [E5RHW4_HUMAN]	5.02793	6.8	2	2	2	6.45421e+06	338	37.7014	5.61768
B4DP06	cDNA FLJ57133, highly similar to Bifunctional purine biosynthesis protein PURH OS=Homo sapiens PE=2 SV=1 - [B4DP06_HUMAN]	5.01333	5.82	2	2	2	3.08204e+06	533	58.6252	6.84424
H7C3T4	Peroxiredoxin-4 (Fragment) OS=Homo sapiens GN=PRDX4 PE=1 SV=1 - [H7C3T4_HUMAN]	4.95447	11.8	2	2	2	3.27489e+06	161	18.3133	6.18896
O15427	Monocarboxylate transporter 4 OS=Homo sapiens GN=SLC16A3 PE=1 SV=1 - [MOT4_HUMAN]	4.90726	5.59	2	2	2	6.13042e+06	465	49.4369	7.95752
Q6NSB3	Alpha-amylase (Fragment) OS=Homo sapiens GN=AMY1A PE=2 SV=1 - [Q6NSB3_HUMAN]	4.84131	5.66	2	2	2	4.50868e+06	495	56.1745	8.55811
B3KRK8	cDNA FLJ34494 fis, clone HLUNG2005030, highly similar to VIMENTIN OS=Homo sapiens PE=2 SV=1 - [B3KRK8_HUMAN]	4.83881	5.9	2	2	2	2.72512e+06	407	46.9477	4.99561
Q9NW13	RNA-binding protein 28 OS=Homo sapiens GN=RBM28 PE=1 SV=3 - [RBM28_HUMAN]	4.7391	3.03	2	2	2	5.96428e+06	759	85.6847	9.21729
P43366	Melanoma-associated antigen B1 OS=Homo sapiens GN=MAGEB1 PE=1 SV=2 - [MAGB1_HUMAN]	4.73805	8.36	2	3	3	9.76369e+06	347	39.0126	8.44092
Q9Y3U8	60S ribosomal protein L36 OS=Homo sapiens GN=RPL36 PE=1 SV=3 - [RL36_HUMAN]	4.71856	20	2	2	2	1.15405e+07	105	12.2459	11.5903
A4UCU0	DEAD box polypeptide 47 isoform 1 variant (Fragment) OS=Homo sapiens PE=2 SV=1 - [A4UCU0_HUMAN]	4.68989	12.64	2	2	2	4.0348e+06	182	19.7895	4.83057
A8K5H7	cDNA FLJ77542, highly similar to Homo sapiens YME1-like 1 (S. cerevisiae) (YME1L1), transcript variant 3, mRNA OS=Homo sapiens PE=2 SV=1 - [A8K5H7_HUMAN]	4.62383	3.77	2	2	2	2.25677e+06	716	79.7946	8.55811
B3GQE6	DEAD box polypeptide 27 OS=Homo sapiens GN=DDX27 PE=2 SV=1 - [B3GQE6_HUMAN]	4.61977	2.88	2	2	2	2.89775e+06	765	86.5806	9.24658
Q9UMS4	Pre-mRNA-processing factor 19 OS=Homo sapiens GN=PRPF19 PE=1 SV=1 - [PRP19_HUMAN]	4.60686	4.76	1	3	4	6.64104e+06	504	55.1463	6.60986
P62857	40S ribosomal protein S28 OS=Homo sapiens GN=RPS28 PE=1 SV=1 - [RS28_HUMAN]	4.59648	30.43	2	2	2	3.37454e+07	69	7.8362	10.6968
B9A018	U4/U6.U5 tri-snRNP-associated protein 2 OS=Homo sapiens GN=USP39 PE=1 SV=1 - [B9A018_HUMAN]	4.52733	8.02	3	3	3	4.13489e+06	536	62.005	9.11475
E9PN17	ATP synthase subunit g, mitochondrial OS=Homo sapiens GN=ATP5L PE=1 SV=1 - [E9PN17_HUMAN]	4.49405	26.32	2	2	2	2.74209e+06	76	8.44668	10.2866
Q96BS4	FBL protein (Fragment) OS=Homo sapiens GN=FBL PE=1 SV=2 - [Q96BS4_HUMAN]	4.48588	19.62	4	4	4	8.65656e+06	260	28.4318	9.42236
B4DMD3	cDNA FLJ58174, highly similar to WW domain-binding protein 11 OS=Homo sapiens PE=2 SV=1 - [B4DMD3_HUMAN]	4.4539	3.4	2	2	2	8.53269e+06	589	64.8671	7.00537
B3KSC3	cDNA FLJ35987 fis, clone TESTI2014269, highly similar to D-3-phosphoglycerate dehydrogenase (EC 1.1.1.95) OS=Homo sapiens PE=2 SV=1 - [B3KSC3_HUMAN]	4.40147	3.81	2	2	2	2.67686e+06	499	52.9794	7.12256
Q09161	Nuclear cap-binding protein subunit 1 OS=Homo sapiens GN=NCBP1 PE=1 SV=1 - [NCBP1_HUMAN]	4.33886	2.91	2	2	2	3.09295e+06	790	91.7805	6.43018
A0A024R3R5	Lamin B receptor, isoform CRA_a OS=Homo sapiens GN=LBR PE=4 SV=1 - [A0A024R3R5_HUMAN]	4.2823	10.73	6	6	7	1.20263e+07	615	70.685	9.36377
O75569	Interferon-inducible double-stranded RNA-dependent protein kinase activator A OS=Homo sapiens GN=PRKRA PE=1 SV=1 - [PRKRA_HUMAN]	4.16011	4.79	1	2	2	1.4232e+07	313	34.3825	8.41162
Q9NQ55	Suppressor of SWI4 1 homolog OS=Homo sapiens GN=PPAN PE=2 SV=1 - [SSF1_HUMAN]	4.12939	4.44	2	2	2		473	53.1608	10.1255
H0YH88	Nucleosome assembly protein 1-like 1 (Fragment) OS=Homo sapiens GN=NAP1L1 PE=1 SV=1 - [H0YH88_HUMAN]	4.04317	12.99	2	2	3	6295675	177	21.0635	4.83057
U3KQ84	Dolichyl-diphosphooligosaccharide--protein glycosyltransferase 48 kDa subunit (Fragment) OS=Homo sapiens GN=DDOST PE=1 SV=5 - [U3KQ84_HUMAN]	3.99004	12.9	2	2	2	4.69601e+07	155	17.1519	4.91943
Q5T749	Keratinocyte proline-rich protein OS=Homo sapiens GN=KPRP PE=1 SV=1 - [KPRP_HUMAN]	3.98842	2.59	2	2	3	1.13313e+07	579	64.0932	8.26514
P01040	Cystatin-A OS=Homo sapiens GN=CSTA PE=1 SV=1 - [CYTA_HUMAN]	3.86156	25.51	2	2	2	2.36189e+06	98	10.9997	5.50342
P53680	AP-2 complex subunit sigma OS=Homo sapiens GN=AP2S1 PE=1 SV=2 - [AP2S1_HUMAN]	3.85829	10.56	2	2	2	6.74041e+06	142	17.0067	6.17627
G3V5X4	Nesprin-2 OS=Homo sapiens GN=SYNE2 PE=1 SV=1 - [G3V5X4_HUMAN]	3.82718	0.44	2	2	3	2.34002e+07	6818	787.229	5.45264
E9PIX6	Protein arginine N-methyltransferase 1 (Fragment) OS=Homo sapiens GN=PRMT1 PE=1 SV=1 - [E9PIX6_HUMAN]	3.65463	10.05	2	2	2	5.58578e+06	209	24.0763	6.53662
Q8IWX8	Calcium homeostasis endoplasmic reticulum protein OS=Homo sapiens GN=CHERP PE=1 SV=3 - [CHERP_HUMAN]	3.47156	2.73	2	2	2	1.90809e+06	916	103.637	9.0415
B7Z2F4	T-complex protein 1 subunit delta OS=Homo sapiens PE=2 SV=1 - [B7Z2F4_HUMAN]	3.46609	5.4	2	2	4	3.37823e+06	389	42.2726	7.60596
H3BRY5	Sulfotransferase (Fragment) OS=Homo sapiens GN=SULT1A1 PE=1 SV=1 - [H3BRY5_HUMAN]	3.33275	21.35	3	3	3	8.63066e+06	281	32.6045	6.62451
Q9NPA8	Transcription and mRNA export factor ENY2 OS=Homo sapiens GN=ENY2 PE=1 SV=1 - [ENY2_HUMAN]	3.00603	25.74	2	2	2	3.265e+06	101	11.5213	9.33447
B2R8R5	cDNA, FLJ94025, highly similar to Homo sapiens tripartite motif-containing 28 (TRIM28), mRNA OS=Homo sapiens PE=2 SV=1 - [B2R8R5_HUMAN]	2.98909	2.4	2	2	2	2.71698e+06	835	88.5034	5.77002
B4DJ12	Protein-tyrosine-phosphatase OS=Homo sapiens PE=2 SV=1 - [B4DJ12_HUMAN]	2.96726	2.55	1	2	2	6.26046e+06	1253	139.237	6.56592
Q96RF0	Sorting nexin-18 OS=Homo sapiens GN=SNX18 PE=1 SV=2 - [SNX18_HUMAN]	2.93276	4.46	2	2	2	5.01878e+06	628	68.8512	5.68115
B4DLY2	cDNA FLJ56600, highly similar to Large proline-rich protein BAT2 OS=Homo sapiens PE=2 SV=1 - [B4DLY2_HUMAN]	2.77734	1.74	2	2	2	2.65647e+06	1382	145.818	9.99365
B4DXX1	cDNA FLJ56040 OS=Homo sapiens PE=2 SV=1 - [B4DXX1_HUMAN]	2.67507	8.32	2	2	2		577	64.9918	8.47021
F5HBQ9	ORF70 OS=Human herpesvirus 8 GN=ORF70 PE=3 SV=1 - [F5HBQ9_HHV8]	2.45455	5.34	1	2	2	9.97749e+06	337	38.5306	7.94287
B3KX15	cDNA FLJ44468 fis, clone UTERU2026025, moderately similar to SPLICING FACTOR, ARGININE/SERINE-RICH 2 OS=Homo sapiens PE=2 SV=1 - [B3KX15_HUMAN]	2.45163	11.48	2	2	2	1.46634e+07	122	13.8052	10.4478
A0A024R7L5	UPF1 regulator of nonsense transcripts homolog (Yeast), isoform CRA_b OS=Homo sapiens GN=UPF1 PE=4 SV=1 - [A0A024R7L5_HUMAN]	2.42324	2.15	2	2	2	2.70742e+06	1118	122.958	6.68311
H0Y360	AMP deaminase 2 (Fragment) OS=Homo sapiens GN=AMPD2 PE=1 SV=1 - [H0Y360_HUMAN]	2.2546	3.25	3	3	3	1.78095e+06	861	98.4497	6.65381
B2R5U1	cDNA, FLJ92620, highly similar to Homo sapiens staphylococcal nuclease domain containing 1 (SND1),mRNA OS=Homo sapiens PE=2 SV=1 - [B2R5U1_HUMAN]	2.22594	3.28	2	3	3	2.24674e+06	885	99.6093	6.96143
H7BYN3	Transcription factor A, mitochondrial (Fragment) OS=Homo sapiens GN=TFAM PE=1 SV=1 - [H7BYN3_HUMAN]	2.19388	10.96	3	3	3	2.87754e+06	219	25.6606	9.65674
P84090	Enhancer of rudimentary homolog OS=Homo sapiens GN=ERH PE=1 SV=1 - [ERH_HUMAN]	2.18925	20.19	2	2	2	3.50527e+06	104	12.251	5.92236
Q8IXB1	DnaJ homolog subfamily C member 10 OS=Homo sapiens GN=DNAJC10 PE=1 SV=2 - [DJC10_HUMAN]	2.05398	3.4	3	3	3	3.2572e+06	793	91.0213	7.18115
P25398	40S ribosomal protein S12 OS=Homo sapiens GN=RPS12 PE=1 SV=3 - [RS12_HUMAN]	2.05087	18.18	2	2	3	3.38503e+06	132	14.5055	7.21045
Q53RD8	Putative uncharacterized protein LOC84524 (Fragment) OS=Homo sapiens GN=LOC84524 PE=4 SV=1 - [Q53RD8_HUMAN]	1.87463	9.4	2	2	3	7.32995e+06	266	30.7932	8.47021
U5UA77	Dyskeratosis congenita 1 isoform 6 OS=Homo sapiens PE=2 SV=1 - [U5UA77_HUMAN]	1.84884	5.75	1	2	2	4.10206e+06	313	35.0911	9.43701
A0A0C4DG68	Pumilio homolog 2 (Fragment) OS=Homo sapiens GN=PUM2 PE=1 SV=1 - [A0A0C4DG68_HUMAN]	1.78762	1.94	2	2	2		876	94.0111	7.41553
A0JLQ5	BXDC2 protein (Fragment) OS=Homo sapiens GN=BXDC2 PE=2 SV=1 - [A0JLQ5_HUMAN]	1.69793	5.97	2	2	2	3.10136e+07	335	39.1449	9.90576
A8K5K5	Eukaryotic translation initiation factor 3 subunit G OS=Homo sapiens GN=EIF3G PE=2 SV=1 - [A8K5K5_HUMAN]	1.65019	9.06	2	2	2	2.51174e+06	320	35.5789	6.12549
Q92540	Protein SMG7 OS=Homo sapiens GN=SMG7 PE=1 SV=2 - [SMG7_HUMAN]	0	1.93	2	2	3	4.38064e+07	1137	127.202	8.71924
D3DUJ0	AFG3 ATPase family gene 3-like 2 (Yeast), isoform CRA_a (Fragment) OS=Homo sapiens GN=AFG3L2 PE=3 SV=1 - [D3DUJ0_HUMAN]	0	2.24	2	2	2	2.18487e+06	759	84.3921	8.42627
B0QZK4	Heterochromatin protein 1-binding protein 3 (Fragment) OS=Homo sapiens GN=HP1BP3 PE=1 SV=1 - [B0QZK4_HUMAN]	0	7.51	2	2	2	2.6248e+06	253	28.4974	9.87646
Q76RH4	Core gene UL13 family protein OS=Human herpesvirus 8 GN=ORF36 PE=4 SV=1 - [Q76RH4_HHV8]	0	5.63	2	2	2	2.29982e+06	444	50.3015	9.24658
D0UZL5	ORF10 OS=Human herpesvirus 8 GN=ORF10 PE=4 SV=1 - [D0UZL5_HHV8]	0	5.26	2	2	2	7.01593e+06	418	46.0803	7.43018
