# Supplementary material for: The Tudor SND1 protein is an m6A RNA reader essential for replication of Kaposi’s sarcoma-associated herpesvirus
Source: eLife. 2019 Oct 24;8:e47261. doi: 10.7554/eLife.47261 (PMC6812964; doi:10.7554/eLife.47261)
Supplement: Supplementary file 11. [file elife-47261-supp11.xlsx]

## Sheet: Sheet1
Accession	Description	Score	Coverage	# Unique Peptides	# Peptides	# PSMs	Area	# AAs	MW [kDa]	calc. pI
H6VRF8	Keratin 1 OS=Homo sapiens GN=KRT1 PE=3 SV=1 - [H6VRF8_HUMAN]	461.299	56.99	33	37	130	1.62161e+09	644	66.013	8.11865
F4ZW66	NF110b OS=Homo sapiens PE=2 SV=1 - [F4ZW66_HUMAN]	438.082	60.8	2	39	140	1.10291e+09	898	95.7183	8.80713
Q12906	Interleukin enhancer-binding factor 3 OS=Homo sapiens GN=ILF3 PE=1 SV=3 - [ILF3_HUMAN]	436.696	63.31	3	40	143	1.10291e+09	894	95.2791	8.76318
Q08211	ATP-dependent RNA helicase A OS=Homo sapiens GN=DHX9 PE=1 SV=4 - [DHX9_HUMAN]	397.39	41.34	44	44	130	6.54275e+08	1270	140.869	6.84424
P35527	Keratin, type I cytoskeletal 9 OS=Homo sapiens GN=KRT9 PE=1 SV=3 - [K1C9_HUMAN]	396.742	76.73	30	31	113	9.07391e+08	623	62.0268	5.23682
Q12905	Interleukin enhancer-binding factor 2 OS=Homo sapiens GN=ILF2 PE=1 SV=2 - [ILF2_HUMAN]	388.654	75.13	23	23	108	1.46582e+09	390	43.0352	5.26221
P07814	Bifunctional glutamate/proline--tRNA ligase OS=Homo sapiens GN=EPRS PE=1 SV=5 - [SYEP_HUMAN]	364.919	51.19	58	58	123	1.62605e+08	1512	170.483	7.32764
P13645	Keratin, type I cytoskeletal 10 OS=Homo sapiens GN=KRT10 PE=1 SV=6 - [K1C10_HUMAN]	360.914	63.53	34	38	105	1.01575e+09	584	58.7917	5.21143
P35908	Keratin, type II cytoskeletal 2 epidermal OS=Homo sapiens GN=KRT2 PE=1 SV=2 - [K22E_HUMAN]	239.34	63.07	24	35	84	1.27502e+09	639	65.3932	8.00146
O75643	U5 small nuclear ribonucleoprotein 200 kDa helicase OS=Homo sapiens GN=SNRNP200 PE=1 SV=2 - [U520_HUMAN]	234.46	31.55	50	50	76	4.27249e+07	2136	244.353	6.06201
P52272	Heterogeneous nuclear ribonucleoprotein M OS=Homo sapiens GN=HNRNPM PE=1 SV=3 - [HNRPM_HUMAN]	193.573	43.97	27	27	68	3.73743e+08	730	77.4643	8.70459
Q77ZG5	Core gene UL42 family protein OS=Human herpesvirus 8 GN=ORF59 PE=1 SV=1 - [Q77ZG5_HHV8]	190.563	59.34	18	18	68	4.48589e+08	396	42.3521	8.73389
P40939	Trifunctional enzyme subunit alpha, mitochondrial OS=Homo sapiens GN=HADHA PE=1 SV=2 - [ECHA_HUMAN]	190.107	42.86	24	24	56	9.25353e+07	763	82.9469	9.0415
Q59EC0	Adenosine deaminase, RNA-specific isoform ADAR-a variant (Fragment) OS=Homo sapiens PE=2 SV=1 - [Q59EC0_HUMAN]	189.285	36.66	35	35	68	1.66871e+08	1244	137.747	8.48486
P23396	40S ribosomal protein S3 OS=Homo sapiens GN=RPS3 PE=1 SV=2 - [RS3_HUMAN]	180.533	76.54	20	20	64	5.5924e+08	243	26.6714	9.65674
Q15046	Lysine--tRNA ligase OS=Homo sapiens GN=KARS PE=1 SV=3 - [SYK_HUMAN]	179.38	46.57	25	25	62	2.85974e+08	597	68.0046	6.354
O00425	Insulin-like growth factor 2 mRNA-binding protein 3 OS=Homo sapiens GN=IGF2BP3 PE=1 SV=2 - [IF2B3_HUMAN]	178.559	44.91	17	21	60	3.01732e+08	579	63.6656	8.86572
A0A024R7W5	YTH domain family, member 3, isoform CRA_a OS=Homo sapiens GN=YTHDF3 PE=1 SV=1 - [A0A024R7W5_HUMAN]	177.47	36.52	9	17	57	1.16901e+09	534	58.2752	9.23193
Q9UHX1	Poly(U)-binding-splicing factor PUF60 OS=Homo sapiens GN=PUF60 PE=1 SV=1 - [PUF60_HUMAN]	175.076	51.7	21	21	61	5.23234e+08	559	59.8376	5.2876
Q00610	Clathrin heavy chain 1 OS=Homo sapiens GN=CLTC PE=1 SV=5 - [CLH1_HUMAN]	163.372	32.24	42	42	61	4.70403e+07	1675	191.493	5.69385
Q9NR30	Nucleolar RNA helicase 2 OS=Homo sapiens GN=DDX21 PE=1 SV=5 - [DDX21_HUMAN]	162.813	43.17	27	30	56	1.48586e+08	783	87.2904	9.27588
Q9NZI8	Insulin-like growth factor 2 mRNA-binding protein 1 OS=Homo sapiens GN=IGF2BP1 PE=1 SV=2 - [IF2B1_HUMAN]	158.751	42.81	21	23	56	3.86205e+08	577	63.4412	9.20264
P23246	Splicing factor, proline- and glutamine-rich OS=Homo sapiens GN=SFPQ PE=1 SV=2 - [SFPQ_HUMAN]	158.497	34.65	19	20	54	7.13773e+08	707	76.1016	9.43701
P14868	Aspartate--tRNA ligase, cytoplasmic OS=Homo sapiens GN=DARS PE=1 SV=2 - [SYDC_HUMAN]	156.463	66.07	30	30	58	1.7739e+08	501	57.1	6.55127
B4DT65	cDNA FLJ58619, highly similar to YTH domain protein 1 OS=Homo sapiens PE=2 SV=1 - [B4DT65_HUMAN]	155.996	42.24	10	17	52	1.16162e+09	509	55.3103	9.01221
P04259	Keratin, type II cytoskeletal 6B OS=Homo sapiens GN=KRT6B PE=1 SV=5 - [K2C6B_HUMAN]	155.773	48.76	4	29	58	7.84389e+08	564	60.0303	8.00146
P54136	Arginine--tRNA ligase, cytoplasmic OS=Homo sapiens GN=RARS PE=1 SV=2 - [SYRC_HUMAN]	153.694	53.94	31	31	60	1.16732e+08	660	75.3309	6.68311
B4DRR0	cDNA FLJ53910, highly similar to Keratin, type II cytoskeletal 6A OS=Homo sapiens PE=2 SV=1 - [B4DRR0_HUMAN]	153.54	51.4	4	29	59	4.59983e+08	535	57.8032	8.00146
A0A087WXZ3	YTH domain-containing family protein 2 OS=Homo sapiens GN=YTHDF2 PE=1 SV=1 - [A0A087WXZ3_HUMAN]	153.381	25.31	9	13	46	1.12021e+09	569	61.1261	9.02686
P47897	Glutamine--tRNA ligase OS=Homo sapiens GN=QARS PE=1 SV=1 - [SYQ_HUMAN]	147.678	49.03	30	30	50	7.60349e+07	775	87.7429	7.15186
Q9H0A0	N-acetyltransferase 10 OS=Homo sapiens GN=NAT10 PE=1 SV=2 - [NAT10_HUMAN]	146.655	45.66	37	38	58	5.04584e+07	1025	115.657	8.26514
B2R5U1	cDNA, FLJ92620, highly similar to Homo sapiens staphylococcal nuclease domain containing 1 (SND1),mRNA OS=Homo sapiens PE=2 SV=1 - [B2R5U1_HUMAN]	146.457	39.66	27	28	51	4.67176e+07	885	99.6093	6.96143
P53999	Activated RNA polymerase II transcriptional coactivator p15 OS=Homo sapiens GN=SUB1 PE=1 SV=3 - [TCP4_HUMAN]	143.134	60.63	12	12	65	2.64951e+09	127	14.3864	9.59814
P62081	40S ribosomal protein S7 OS=Homo sapiens GN=RPS7 PE=1 SV=1 - [RS7_HUMAN]	141.682	62.89	11	11	40	7.64517e+08	194	22.1133	10.0962
A0A024R0Y2	HCG30204, isoform CRA_a OS=Homo sapiens GN=hCG_30204 PE=4 SV=1 - [A0A024R0Y2_HUMAN]	139.602	25.97	48	48	63	4.46528e+07	2268	257.075	6.60986
P12956	X-ray repair cross-complementing protein 6 OS=Homo sapiens GN=XRCC6 PE=1 SV=2 - [XRCC6_HUMAN]	135.141	47.29	25	25	46	8.44769e+07	609	69.7991	6.63916
E5LBS7	ORF11 protein OS=Human herpesvirus 8 GN=ORF11 PE=4 SV=1 - [E5LBS7_HHV8]	134.356	60.93	16	16	43	3.2193e+08	407	45.2377	9.65674
B4DLR3	cDNA FLJ54020, highly similar to Heterogeneous nuclear ribonucleoprotein U OS=Homo sapiens PE=2 SV=1 - [B4DLR3_HUMAN]	133.466	36.35	20	21	43	2.81353e+08	784	86.8064	6.43018
P0CW22	40S ribosomal protein S17-like OS=Homo sapiens GN=RPS17L PE=1 SV=1 - [RS17L_HUMAN]	130.457	55.56	9	9	39	4.05636e+08	135	15.5404	9.84717
Q6P2Q9	Pre-mRNA-processing-splicing factor 8 OS=Homo sapiens GN=PRPF8 PE=1 SV=2 - [PRP8_HUMAN]	128.181	23.08	42	42	60	3.29553e+07	2335	273.427	8.83643
P22626	Heterogeneous nuclear ribonucleoproteins A2/B1 OS=Homo sapiens GN=HNRNPA2B1 PE=1 SV=2 - [ROA2_HUMAN]	127.053	52.12	15	17	42	3.97801e+08	353	37.4067	8.95361
P07437	Tubulin beta chain OS=Homo sapiens GN=TUBB PE=1 SV=2 - [TBB5_HUMAN]	126.19	50	6	16	45	1.35821e+08	444	49.639	4.89404
P62805	Histone H4 OS=Homo sapiens GN=HIST1H4A PE=1 SV=2 - [H4_HUMAN]	123.309	53.4	8	8	48	3.48153e+09	103	11.3604	11.356
P11142	Heat shock cognate 71 kDa protein OS=Homo sapiens GN=HSPA8 PE=1 SV=1 - [HSP7C_HUMAN]	120.708	36.53	16	19	40	1.0925e+08	646	70.8542	5.51611
Q96SI9	Spermatid perinuclear RNA-binding protein OS=Homo sapiens GN=STRBP PE=1 SV=1 - [STRBP_HUMAN]	120.089	35.86	15	21	54	5.63012e+08	672	73.6059	8.71924
Q53GA7	Tubulin alpha 6 variant (Fragment) OS=Homo sapiens PE=2 SV=1 - [Q53GA7_HUMAN]	119.725	51	6	16	40	2.33895e+08	449	49.7914	5.13525
P67809	Nuclease-sensitive element-binding protein 1 OS=Homo sapiens GN=YBX1 PE=1 SV=3 - [YBOX1_HUMAN]	118.682	49.69	10	10	30	1.40364e+08	324	35.9027	9.87646
P02533	Keratin, type I cytoskeletal 14 OS=Homo sapiens GN=KRT14 PE=1 SV=4 - [K1C14_HUMAN]	117.87	58.69	7	25	45	7.98454e+08	472	51.5294	5.16064
P61247	40S ribosomal protein S3a OS=Homo sapiens GN=RPS3A PE=1 SV=2 - [RS3A_HUMAN]	116.793	47.35	16	16	49	7.16542e+08	264	29.9257	9.72998
B5BUE6	ATP-dependent RNA helicase DDX5 (Fragment) OS=Homo sapiens GN=DDX5 PE=2 SV=1 - [B5BUE6_HUMAN]	115.236	48.86	19	28	47	3.54894e+08	614	69.0777	8.92432
E7EPN9	Protein PRRC2C OS=Homo sapiens GN=PRRC2C PE=1 SV=1 - [E7EPN9_HUMAN]	113.661	14.3	28	28	43	3.43146e+07	2819	308.589	9.0708
B2R603	cDNA, FLJ92712, highly similar to Homo sapiens heterogeneous nuclear ribonucleoprotein C (C1/C2) (HNRPC), transcript variant 1, mRNA OS=Homo sapiens PE=2 SV=1 - [B2R603_HUMAN]	113.259	45.87	16	16	43	1.33339e+09	303	33.2604	5.23682
A8K2Y2	cDNA FLJ78120, highly similar to Homo sapiens eukaryotic translation initiation factor 2, subunit 3 gamma, 52kDa (EIF2S3), mRNA OS=Homo sapiens PE=2 SV=1 - [A8K2Y2_HUMAN]	112.168	38.77	15	15	37	1.48777e+08	472	51.0782	8.27979
P55084	Trifunctional enzyme subunit beta, mitochondrial OS=Homo sapiens GN=HADHB PE=1 SV=3 - [ECHB_HUMAN]	112.095	53.38	19	19	41	1.10363e+08	474	51.2615	9.40771
P13647	Keratin, type II cytoskeletal 5 OS=Homo sapiens GN=KRT5 PE=1 SV=3 - [K2C5_HUMAN]	111.648	40.68	13	27	45	4.52719e+08	590	62.34	7.73779
P06899	Histone H2B type 1-J OS=Homo sapiens GN=HIST1H2BJ PE=1 SV=3 - [H2B1J_HUMAN]	110.155	44.44	2	7	37	2.51201e+09	126	13.8956	10.3159
P78527	DNA-dependent protein kinase catalytic subunit OS=Homo sapiens GN=PRKDC PE=1 SV=3 - [PRKDC_HUMAN]	108.593	11.12	37	37	47	1.55316e+07	4128	468.788	7.12256
A8K9J7	Histone H2B OS=Homo sapiens PE=2 SV=1 - [A8K9J7_HUMAN]	106.868	44.44	2	7	34	2.70381e+09	126	13.9876	10.3159
P13010	X-ray repair cross-complementing protein 5 OS=Homo sapiens GN=XRCC5 PE=1 SV=3 - [XRCC5_HUMAN]	106.819	39.21	20	20	40	6.88207e+07	732	82.6523	5.80811
H7BXY3	Putative ATP-dependent RNA helicase DHX30 OS=Homo sapiens GN=DHX30 PE=1 SV=1 - [H7BXY3_HUMAN]	106.759	34.82	32	32	42	2.88921e+07	1166	130.469	8.55811
P62750	60S ribosomal protein L23a OS=Homo sapiens GN=RPL23A PE=1 SV=1 - [RL23A_HUMAN]	106.045	44.23	11	11	43	7.29557e+08	156	17.6841	10.4478
A0A0A0MSX9	Isoleucine--tRNA ligase, cytoplasmic OS=Homo sapiens GN=IARS PE=1 SV=1 - [A0A0A0MSX9_HUMAN]	102.87	26.41	27	27	42	6.28576e+07	1242	142.198	6.0874
P08779	Keratin, type I cytoskeletal 16 OS=Homo sapiens GN=KRT16 PE=1 SV=4 - [K1C16_HUMAN]	101.44	50.53	11	24	39	7.98454e+08	473	51.2362	5.04639
H0YJS4	Eukaryotic translation initiation factor 2 subunit 1 (Fragment) OS=Homo sapiens GN=EIF2S1 PE=1 SV=1 - [H0YJS4_HUMAN]	100.796	61.11	16	16	37	1.0702e+08	252	28.9572	8.48486
P68366	Tubulin alpha-4A chain OS=Homo sapiens GN=TUBA4A PE=1 SV=1 - [TBA4A_HUMAN]	98.1757	43.75	4	14	34	2.33895e+08	448	49.8924	5.05908
Q96IR1	RPS4X protein (Fragment) OS=Homo sapiens GN=RPS4X PE=2 SV=2 - [Q96IR1_HUMAN]	97.8649	54.32	15	15	43	6.01024e+08	243	27.2427	9.93506
P68371	Tubulin beta-4B chain OS=Homo sapiens GN=TUBB4B PE=1 SV=1 - [TBB4B_HUMAN]	97.1801	33.71	1	11	37	1.35821e+08	445	49.799	4.89404
A0A087WTT1	Polyadenylate-binding protein OS=Homo sapiens GN=PABPC1 PE=1 SV=1 - [A0A087WTT1_HUMAN]	94.8671	34.67	9	16	32	7.29572e+07	522	58.4988	9.26123
Q15029	116 kDa U5 small nuclear ribonucleoprotein component OS=Homo sapiens GN=EFTUD2 PE=1 SV=1 - [U5S1_HUMAN]	93.2704	37.14	24	25	40	3.8282e+07	972	109.366	4.99561
Q96I24	Far upstream element-binding protein 3 OS=Homo sapiens GN=FUBP3 PE=1 SV=2 - [FUBP3_HUMAN]	91.3928	50.17	19	21	42	8.1226e+07	572	61.6022	8.38232
K7EM56	40S ribosomal protein S15 OS=Homo sapiens GN=RPS15 PE=1 SV=2 - [K7EM56_HUMAN]	89.9545	64.29	5	5	25	1.07575e+08	112	12.9821	10.8872
B2R6U8	cDNA, FLJ93125, highly similar to Homo sapiens cleavage and polyadenylation specific factor 5, 25 kDa(CPSF5), mRNA OS=Homo sapiens PE=2 SV=1 - [B2R6U8_HUMAN]	89.6653	42.73	11	11	33	3.09017e+08	227	26.1987	8.82178
Q0VGD6	HNRPR protein (Fragment) OS=Homo sapiens GN=HNRPR PE=2 SV=1 - [Q0VGD6_HUMAN]	89.6631	29.65	14	18	39	7.89e+07	607	67.8188	8.90967
K7ENG2	Splicing factor U2AF 65 kDa subunit OS=Homo sapiens GN=U2AF2 PE=1 SV=1 - [K7ENG2_HUMAN]	87.6689	50.81	11	11	23	5.26546e+07	307	33.8799	5.03369
P06748	Nucleophosmin OS=Homo sapiens GN=NPM1 PE=1 SV=2 - [NPM_HUMAN]	85.7409	32.65	8	8	29	8.41754e+08	294	32.5548	4.77979
A0A0D9SFB3	ATP-dependent RNA helicase DDX3X OS=Homo sapiens GN=DDX3X PE=1 SV=1 - [A0A0D9SFB3_HUMAN]	82.2646	39.38	19	20	29	7.8556e+07	640	70.7961	7.35693
B4DUQ1	cDNA FLJ54552, highly similar to Heterogeneous nuclear ribonucleoprotein K OS=Homo sapiens PE=2 SV=1 - [B4DUQ1_HUMAN]	80.5981	39.64	13	13	28	5.12113e+07	439	48.4802	5.92236
P62244	40S ribosomal protein S15a OS=Homo sapiens GN=RPS15A PE=1 SV=2 - [RS15A_HUMAN]	80.4932	56.15	7	7	26	3.54713e+08	130	14.83	10.1255
Q96KK5	Histone H2A type 1-H OS=Homo sapiens GN=HIST1H2AH PE=1 SV=3 - [H2A1H_HUMAN]	79.3775	35.94	3	6	26	3.06698e+09	128	13.8978	10.8872
Q9Y6M1	Insulin-like growth factor 2 mRNA-binding protein 2 OS=Homo sapiens GN=IGF2BP2 PE=1 SV=2 - [IF2B2_HUMAN]	78.797	32.89	12	15	25	2.12608e+08	599	66.0806	8.45557
P62263	40S ribosomal protein S14 OS=Homo sapiens GN=RPS14 PE=1 SV=3 - [RS14_HUMAN]	78.6879	64.9	8	8	24	4.33215e+08	151	16.2625	10.0522
D0UZS0	Core gene UL54 family protein OS=Human herpesvirus 8 GN=ORF57 PE=4 SV=1 - [D0UZS0_HHV8]	78.2038	44.62	16	16	34	2.48248e+08	455	50.9802	9.18799
P35268	60S ribosomal protein L22 OS=Homo sapiens GN=RPL22 PE=1 SV=2 - [RL22_HUMAN]	77.4505	41.41	5	5	19	1.1063e+09	128	14.7778	9.18799
P53621	Coatomer subunit alpha OS=Homo sapiens GN=COPA PE=1 SV=2 - [COPA_HUMAN]	76.2689	22.79	22	22	31	2.33614e+07	1224	138.258	7.66455
A8K622	cDNA FLJ75871, highly similar to Homo sapiens staufen, RNA binding protein (STAU), transcript variant T3, mRNA OS=Homo sapiens PE=2 SV=1 - [A8K622_HUMAN]	75.9821	38.99	16	17	31	4.80032e+07	577	63.1528	9.43701
P15880	40S ribosomal protein S2 OS=Homo sapiens GN=RPS2 PE=1 SV=2 - [RS2_HUMAN]	75.7369	48.12	13	13	28	2.81415e+08	293	31.3046	10.2427
Q4ZG72	Putative uncharacterized protein DDX18 (Fragment) OS=Homo sapiens GN=DDX18 PE=3 SV=1 - [Q4ZG72_HUMAN]	75.336	44.87	18	18	28	5.9083e+07	546	61.5561	9.02686
P43243	Matrin-3 OS=Homo sapiens GN=MATR3 PE=1 SV=2 - [MATR3_HUMAN]	74.2114	31.4	20	20	34	9.60606e+07	847	94.5648	6.25244
P42704	Leucine-rich PPR motif-containing protein, mitochondrial OS=Homo sapiens GN=LRPPRC PE=1 SV=3 - [LPPRC_HUMAN]	73.9601	17	20	20	30	1.5872e+07	1394	157.805	6.12549
B4DMA2	cDNA FLJ54023, highly similar to Heat shock protein HSP 90-beta OS=Homo sapiens PE=2 SV=1 - [B4DMA2_HUMAN]	73.5854	29.88	16	18	28	7.28053e+07	686	79.1451	5.021
A8K525	cDNA FLJ76817, highly similar to Homo sapiens non-POU domain containing, octamer-binding (NONO), mRNA OS=Homo sapiens PE=2 SV=1 - [A8K525_HUMAN]	73.0311	30.57	10	12	32	3.45953e+08	471	54.2534	9.20264
D3DUZ3	Interferon, gamma-inducible protein 16, isoform CRA_a OS=Homo sapiens GN=IFI16 PE=4 SV=1 - [D3DUZ3_HUMAN]	73.0271	26.33	15	15	27	3.73864e+07	733	82.3707	9.31982
Q13283	Ras GTPase-activating protein-binding protein 1 OS=Homo sapiens GN=G3BP1 PE=1 SV=1 - [G3BP1_HUMAN]	72.6154	44.64	14	14	30	6.07553e+07	466	52.1321	5.51611
B2R8Z8	cDNA, FLJ94136, highly similar to Homo sapiens synaptotagmin binding, cytoplasmic RNA interacting protein (SYNCRIP), mRNA OS=Homo sapiens PE=2 SV=1 - [B2R8Z8_HUMAN]	71.6505	28.09	11	15	26	7.51467e+07	623	69.5587	8.76318
B4E266	cDNA FLJ58466, highly similar to Leucyl-tRNA synthetase, cytoplasmic (EC 6.1.1.4) OS=Homo sapiens PE=2 SV=1 - [B4E266_HUMAN]	71.5103	19.56	16	16	27	2.50025e+07	1130	129.105	7.78174
O94906	Pre-mRNA-processing factor 6 OS=Homo sapiens GN=PRPF6 PE=1 SV=1 - [PRP6_HUMAN]	70.0332	24.44	19	19	25	1.89856e+07	941	106.858	8.25049
Q14764	Major vault protein OS=Homo sapiens GN=MVP PE=1 SV=4 - [MVP_HUMAN]	69.553	30.35	17	17	28	2.28441e+07	893	99.2659	5.47803
O75367	Core histone macro-H2A.1 OS=Homo sapiens GN=H2AFY PE=1 SV=4 - [H2AY_HUMAN]	68.8952	37.1	10	10	20	7.48263e+07	372	39.5925	9.78857
P46781	40S ribosomal protein S9 OS=Homo sapiens GN=RPS9 PE=1 SV=3 - [RS9_HUMAN]	67.9042	45.36	14	14	32	1.04979e+09	194	22.5776	10.6528
B3KTP9	cDNA FLJ38578 fis, clone HCHON2007674, highly similar to NUCLEOLIN OS=Homo sapiens PE=2 SV=1 - [B3KTP9_HUMAN]	66.8514	29.07	16	16	26	8.074e+07	633	68.4011	4.65283
A8K9C4	Elongation factor 1-alpha OS=Homo sapiens PE=2 SV=1 - [A8K9C4_HUMAN]	66.7075	27.49	10	10	24	1.33236e+08	462	50.1691	9.01221
B2R7M3	cDNA, FLJ93510, highly similar to Homo sapiens JTV1 gene (JTV1), mRNA OS=Homo sapiens PE=2 SV=1 - [B2R7M3_HUMAN]	66.4212	50.31	10	10	20	9.95359e+07	320	35.4254	8.41162
Q92841	Probable ATP-dependent RNA helicase DDX17 OS=Homo sapiens GN=DDX17 PE=1 SV=2 - [DDX17_HUMAN]	66.051	33.2	12	21	29	2.84146e+08	729	80.222	8.26514
P78362	SRSF protein kinase 2 OS=Homo sapiens GN=SRPK2 PE=1 SV=3 - [SRPK2_HUMAN]	65.9405	24.42	12	14	24	5.77594e+07	688	77.4782	4.97021
A8K4Z4	cDNA FLJ75549, highly similar to Homo sapiens ribosomal protein, large, P0 (RPLP0), transcript variant 1, mRNA OS=Homo sapiens PE=2 SV=1 - [A8K4Z4_HUMAN]	65.263	35.96	8	8	18	8.52378e+07	317	34.2178	5.97314
B4DRA0	cDNA FLJ58459, highly similar to RNA-binding region-containing protein 2 OS=Homo sapiens PE=2 SV=1 - [B4DRA0_HUMAN]	65.0023	34.66	13	13	21	9.81582e+07	502	56.376	10.0229
P11021	78 kDa glucose-regulated protein OS=Homo sapiens GN=HSPA5 PE=1 SV=2 - [GRP78_HUMAN]	64.5581	27.83	12	14	23	4.92766e+07	654	72.2884	5.16064
Q15365	Poly(rC)-binding protein 1 OS=Homo sapiens GN=PCBP1 PE=1 SV=2 - [PCBP1_HUMAN]	64.0815	44.94	7	10	18	8.92963e+07	356	37.4739	7.09326
F8W6I7	Heterogeneous nuclear ribonucleoprotein A1 OS=Homo sapiens GN=HNRNPA1 PE=1 SV=2 - [F8W6I7_HUMAN]	63.884	40.72	10	12	26	1.29273e+08	307	33.1348	9.12939
P13674	Prolyl 4-hydroxylase subunit alpha-1 OS=Homo sapiens GN=P4HA1 PE=1 SV=2 - [P4HA1_HUMAN]	63.6608	30.9	13	13	20	2.50315e+07	534	61.011	6.01123
P62269	40S ribosomal protein S18 OS=Homo sapiens GN=RPS18 PE=1 SV=3 - [RS18_HUMAN]	62.1034	43.42	9	9	27	3.28102e+08	152	17.7079	10.9897
A0A087WTP3	Far upstream element-binding protein 2 OS=Homo sapiens GN=KHSRP PE=1 SV=1 - [A0A087WTP3_HUMAN]	61.7225	20.96	9	10	22	5.66165e+07	711	72.9823	7.7085
B4E3E6	cDNA FLJ58832, highly similar to Heterogeneous nuclear ribonucleoprotein A3 OS=Homo sapiens PE=2 SV=1 - [B4E3E6_HUMAN]	60.8658	31.89	8	9	23	1.06192e+08	323	34.168	8.104
Q04695	Keratin, type I cytoskeletal 17 OS=Homo sapiens GN=KRT17 PE=1 SV=2 - [K1C17_HUMAN]	60.3842	26.62	2	14	26	7.98454e+08	432	48.076	5.021
H0Y9V9	60S ribosomal protein L9 (Fragment) OS=Homo sapiens GN=RPL9 PE=1 SV=1 - [H0Y9V9_HUMAN]	59.4961	56.61	9	9	19	1.34806e+08	189	21.5557	10.1548
Q32Q62	RSL1D1 protein (Fragment) OS=Homo sapiens GN=RSL1D1 PE=2 SV=1 - [Q32Q62_HUMAN]	58.3329	36.42	16	16	30	6.64828e+07	464	52.1326	10.1694
Q59GW5	Tripartite motif-containing 25 variant (Fragment) OS=Homo sapiens PE=1 SV=1 - [Q59GW5_HUMAN]	58.0718	22.52	11	11	22	1.87536e+07	644	72.2033	8.06006
B1ANR0	Polyadenylate-binding protein OS=Homo sapiens GN=PABPC4 PE=1 SV=1 - [B1ANR0_HUMAN]	55.4559	27.8	8	15	22	5.24293e+07	615	67.9279	9.45166
B2RD09	cDNA, FLJ96406, highly similar to Homo sapiens NOL1/NOP2/Sun domain family, member 5 (NSUN5), transcript variant 1, mRNA OS=Homo sapiens PE=2 SV=1 - [B2RD09_HUMAN]	55.4375	34.55	15	15	24	7.28079e+07	466	50.3632	9.02686
Q96QV6	Histone H2A type 1-A OS=Homo sapiens GN=HIST1H2AA PE=1 SV=3 - [H2A1A_HUMAN]	55.4111	35.11	2	5	18	2.4394e+09	131	14.2249	10.8579
Q12904	Aminoacyl tRNA synthase complex-interacting multifunctional protein 1 OS=Homo sapiens GN=AIMP1 PE=1 SV=2 - [AIMP1_HUMAN]	54.2463	47.44	12	12	20	9.36036e+07	312	34.3311	8.42627
B3KRR1	cDNA FLJ34725 fis, clone MESAN2005958, highly similar to RNA-binding protein Luc7-like 2 OS=Homo sapiens PE=2 SV=1 - [B3KRR1_HUMAN]	53.637	27.73	9	9	19	3.23596e+07	339	40.4668	10.1401
A0A024RBS1	GCN1 general control of amino-acid synthesis 1-like 1 (Yeast), isoform CRA_b OS=Homo sapiens GN=GCN1L1 PE=4 SV=1 - [A0A024RBS1_HUMAN]	53.5054	10.16	20	20	21	1.3942e+07	2432	266.706	6.91748
A0A024RBE8	Solute carrier family 25 (Mitochondrial carrier phosphate carrier), member 3, isoform CRA_a OS=Homo sapiens GN=SLC25A3 PE=3 SV=1 - [A0A024RBE8_HUMAN]	52.9121	34.07	10	10	16	1.03083e+08	361	39.9326	9.36377
X1WI28	60S ribosomal protein L10 (Fragment) OS=Homo sapiens GN=RPL10 PE=1 SV=4 - [X1WI28_HUMAN]	52.7461	43.28	9	9	22	1.09163e+08	201	23.0571	10.0083
Q8TBW1	Putative uncharacterized protein (Fragment) OS=Homo sapiens PE=2 SV=1 - [Q8TBW1_HUMAN]	52.6724	29.68	9	9	19	9.81363e+07	374	42.7259	9.99365
A8K9K8	cDNA FLJ75823, highly similar to Homo sapiens dimethyladenosine transferase (HSA9761), mRNA OS=Homo sapiens PE=2 SV=1 - [A8K9K8_HUMAN]	52.0814	53.04	14	14	24	8.46634e+07	313	35.215	9.90576
O40913	Core gene UL29 family protein OS=Human herpesvirus 8 GN=ORF6 PE=4 SV=1 - [O40913_HHV8]	52.0645	18.73	15	15	22	2.83812e+07	1132	125.315	6.88818
Q86UE4	Protein LYRIC OS=Homo sapiens GN=MTDH PE=1 SV=2 - [LYRIC_HUMAN]	51.962	34.19	13	13	18	7.07544e+07	582	63.7988	9.31982
Q9UNX3	60S ribosomal protein L26-like 1 OS=Homo sapiens GN=RPL26L1 PE=1 SV=1 - [RL26L_HUMAN]	51.891	42.76	9	9	24	8.96181e+08	145	17.2456	10.5503
P62753	40S ribosomal protein S6 OS=Homo sapiens GN=RPS6 PE=1 SV=1 - [RS6_HUMAN]	51.797	31.73	8	8	18	5.97714e+08	249	28.663	10.8433
A8K6V3	cDNA FLJ78677, highly similar to Homo sapiens splicing factor 3b, subunit 3, 130kDa (SF3B3), mRNA OS=Homo sapiens PE=2 SV=1 - [A8K6V3_HUMAN]	51.5358	16.84	16	16	19	2.53844e+07	1217	135.493	5.21143
P62280	40S ribosomal protein S11 OS=Homo sapiens GN=RPS11 PE=1 SV=3 - [RS11_HUMAN]	51.2827	51.27	10	10	30	5.95059e+08	158	18.419	10.3013
E9PCY7	Heterogeneous nuclear ribonucleoprotein H OS=Homo sapiens GN=HNRNPH1 PE=1 SV=1 - [E9PCY7_HUMAN]	50.3816	22.84	5	7	15	5.30728e+07	429	47.0574	6.34131
Q9NUQ6	SPATS2-like protein OS=Homo sapiens GN=SPATS2L PE=1 SV=2 - [SPS2L_HUMAN]	49.5502	23.3	10	10	17	4.7439e+07	558	61.6907	9.64209
B4E0S6	cDNA FLJ55635, highly similar to pre-mRNA-splicing factorATP-dependent RNA helicase DHX15 (EC 3.6.1.-) OS=Homo sapiens PE=2 SV=1 - [B4E0S6_HUMAN]	49.4911	26.4	18	19	22	34593844	784	89.4906	7.45947
Q9BRZ2	E3 ubiquitin-protein ligase TRIM56 OS=Homo sapiens GN=TRIM56 PE=1 SV=3 - [TRI56_HUMAN]	49.3381	27.95	16	16	18	1.98803e+07	755	81.4365	7.73779
P68431	Histone H3.1 OS=Homo sapiens GN=HIST1H3A PE=1 SV=2 - [H31_HUMAN]	49.3022	44.12	6	6	21	1.94339e+09	136	15.3945	11.1216
P05141	ADP/ATP translocase 2 OS=Homo sapiens GN=SLC25A5 PE=1 SV=7 - [ADT2_HUMAN]	48.9635	36.91	6	13	26	2.06569e+08	298	32.8312	9.68604
Q04837	Single-stranded DNA-binding protein, mitochondrial OS=Homo sapiens GN=SSBP1 PE=1 SV=1 - [SSBP_HUMAN]	48.8827	38.51	4	4	14	1.1882e+08	148	17.249	9.59814
Q8WWM7	Ataxin-2-like protein OS=Homo sapiens GN=ATXN2L PE=1 SV=2 - [ATX2L_HUMAN]	48.4918	15.35	11	11	18	3.00447e+07	1075	113.304	8.5874
P36578	60S ribosomal protein L4 OS=Homo sapiens GN=RPL4 PE=1 SV=5 - [RL4_HUMAN]	48.162	28.81	11	12	18	7.02594e+07	427	47.6674	11.063
P25705	ATP synthase subunit alpha, mitochondrial OS=Homo sapiens GN=ATP5A1 PE=1 SV=1 - [ATPA_HUMAN]	48.058	27.12	11	11	16	2.0698e+07	553	59.7136	9.12939
Q14684	Ribosomal RNA processing protein 1 homolog B OS=Homo sapiens GN=RRP1B PE=1 SV=3 - [RRP1B_HUMAN]	47.7218	21.9	13	13	20	2.48835e+07	758	84.3752	9.75928
A8K492	cDNA FLJ76789, highly similar to Homo sapiens methionine-tRNA synthetase (MARS), mRNA OS=Homo sapiens PE=2 SV=1 - [A8K492_HUMAN]	47.4835	17.33	13	13	20	3.22599e+07	900	101.08	6.16357
P16403	Histone H1.2 OS=Homo sapiens GN=HIST1H1C PE=1 SV=2 - [H12_HUMAN]	47.1937	17.84	7	7	15	1.01475e+09	213	21.3517	10.9312
P62249	40S ribosomal protein S16 OS=Homo sapiens GN=RPS16 PE=1 SV=2 - [RS16_HUMAN]	47.1665	54.11	9	9	23	6.33824e+08	146	16.435	10.2134
Q9NX58	Cell growth-regulating nucleolar protein OS=Homo sapiens GN=LYAR PE=1 SV=2 - [LYAR_HUMAN]	47.0712	30.61	9	9	16	6.03755e+07	379	43.5879	9.53955
P04792	Heat shock protein beta-1 OS=Homo sapiens GN=HSPB1 PE=1 SV=2 - [HSPB1_HUMAN]	46.6405	57.07	9	9	15	8.50681e+07	205	22.7685	6.40479
M0R0F0	40S ribosomal protein S5 (Fragment) OS=Homo sapiens GN=RPS5 PE=1 SV=1 - [M0R0F0_HUMAN]	46.4314	28	4	4	12	1.53358e+08	200	22.3768	9.5542
P05387	60S acidic ribosomal protein P2 OS=Homo sapiens GN=RPLP2 PE=1 SV=1 - [RLA2_HUMAN]	46.22	69.57	5	5	13	6.58974e+07	115	11.6578	4.53857
Q9H9L3	Interferon-stimulated 20 kDa exonuclease-like 2 OS=Homo sapiens GN=ISG20L2 PE=1 SV=1 - [I20L2_HUMAN]	46.1443	25.5	6	6	14	4.40241e+07	353	39.1296	9.93506
B4E335	cDNA FLJ52842, highly similar to Actin, cytoplasmic 1 OS=Homo sapiens PE=2 SV=1 - [B4E335_HUMAN]	45.2794	32.76	11	11	19	1.53384e+08	351	39.2005	5.59229
P10155	60 kDa SS-A/Ro ribonucleoprotein OS=Homo sapiens GN=TROVE2 PE=1 SV=2 - [RO60_HUMAN]	44.8891	33.46	15	15	16	6.1773e+07	538	60.6312	8.03076
Q9UN86	Ras GTPase-activating protein-binding protein 2 OS=Homo sapiens GN=G3BP2 PE=1 SV=2 - [G3BP2_HUMAN]	44.7827	28.01	12	12	22	1.84175e+08	482	54.0878	5.5542
Q7Z417	Nuclear fragile X mental retardation-interacting protein 2 OS=Homo sapiens GN=NUFIP2 PE=1 SV=1 - [NUFP2_HUMAN]	44.6612	21.73	9	9	14	2.61795e+07	695	76.0747	8.70459
B2R713	cDNA, FLJ93224 OS=Homo sapiens PE=2 SV=1 - [B2R713_HUMAN]	44.5781	17.6	8	8	14	1.12629e+07	733	81.7232	7.97217
F5H669	Cleavage and polyadenylation-specificity factor subunit 7 (Fragment) OS=Homo sapiens GN=CPSF7 PE=1 SV=1 - [F5H669_HUMAN]	44.5699	19.25	8	8	17	1.05358e+08	374	41.2407	7.02002
Q96F88	Processing of 1, ribonuclease P/MRP subunit (S. cerevisiae) OS=Homo sapiens GN=POP1 PE=2 SV=1 - [Q96F88_HUMAN]	44.5145	18.85	12	12	15	1.66825e+07	1024	114.608	9.20264
Q9BQQ5	Ribosomal protein L27a OS=Homo sapiens GN=L27a PE=3 SV=1 - [Q9BQQ5_HUMAN]	44.4305	38.68	5	5	17	4.44267e+08	106	12.0074	11.4585
Q9NRW3	DNA dC->dU-editing enzyme APOBEC-3C OS=Homo sapiens GN=APOBEC3C PE=1 SV=2 - [ABC3C_HUMAN]	44.3994	47.37	6	6	13	7.01939e+07	190	22.811	7.59131
A0A087WXM6	60S ribosomal protein L17 (Fragment) OS=Homo sapiens GN=RPL17 PE=3 SV=1 - [A0A087WXM6_HUMAN]	44.3433	50.89	8	8	25	5.2113e+08	169	19.5732	10.0376
E7ETK0	40S ribosomal protein S24 OS=Homo sapiens GN=RPS24 PE=1 SV=1 - [E7ETK0_HUMAN]	43.752	29.77	4	4	15	2.7504e+08	131	15.1873	10.8872
F8VZJ2	Nascent polypeptide-associated complex subunit alpha OS=Homo sapiens GN=NACA PE=1 SV=1 - [F8VZJ2_HUMAN]	43.3644	51.47	5	5	12	3.07425e+08	136	15.0068	4.90674
H0YA55	Serum albumin (Fragment) OS=Homo sapiens GN=ALB PE=1 SV=1 - [H0YA55_HUMAN]	43.0202	13.66	8	8	18	7.61388e+08	454	51.5358	6.94678
E5RI99	60S ribosomal protein L30 (Fragment) OS=Homo sapiens GN=RPL30 PE=1 SV=1 - [E5RI99_HUMAN]	42.6978	57.02	4	5	14	1.83083e+08	114	12.6476	9.5542
Q9UKM9	RNA-binding protein Raly OS=Homo sapiens GN=RALY PE=1 SV=1 - [RALY_HUMAN]	42.0136	46.41	11	11	16	8.77679e+07	306	32.4436	9.17334
O92597	K8 alpha OS=Human herpesvirus 8 GN=k8 PE=2 SV=1 - [O92597_HHV8]	41.9044	29.96	7	7	26	3.57293e+08	237	26.253	7.10791
P62241	40S ribosomal protein S8 OS=Homo sapiens GN=RPS8 PE=1 SV=2 - [RS8_HUMAN]	41.1465	58.17	11	11	20	2.80914e+08	208	24.1902	10.3159
P0DMU6	Cancer/testis antigen family 45 member A4 OS=Homo sapiens GN=CT45A4 PE=2 SV=1 - [CT454_HUMAN]	41.0936	42.86	7	7	14	1.35612e+08	189	21.231	9.75928
B4E0X8	cDNA FLJ61021, highly similar to Far upstream element-binding protein 1 OS=Homo sapiens PE=2 SV=1 - [B4E0X8_HUMAN]	41.0916	17.65	8	11	21	1.16643e+08	629	66.1908	7.56201
Q8NHQ9	ATP-dependent RNA helicase DDX55 OS=Homo sapiens GN=DDX55 PE=1 SV=3 - [DDX55_HUMAN]	41.035	24.17	12	12	18	1.75805e+07	600	68.5031	9.24658
P0C0S5	Histone H2A.Z OS=Homo sapiens GN=H2AFZ PE=1 SV=2 - [H2AZ_HUMAN]	40.5707	31.25	2	4	18	2.44704e+09	128	13.5446	10.5796
Q02543	60S ribosomal protein L18a OS=Homo sapiens GN=RPL18A PE=1 SV=2 - [RL18A_HUMAN]	40.4631	41.48	8	8	16	7.1977e+07	176	20.7489	10.7114
A6NLN1	Polypyrimidine tract binding protein 1, isoform CRA_b OS=Homo sapiens GN=PTBP1 PE=1 SV=4 - [A6NLN1_HUMAN]	40.3284	15.94	6	6	12	2.23426e+07	527	56.4753	9.37842
B2R659	cDNA, FLJ92803, highly similar to Homo sapiens hydroxysteroid (17-beta) dehydrogenase 4 (HSD17B4), mRNA OS=Homo sapiens PE=2 SV=1 - [B2R659_HUMAN]	40.0798	17.53	8	8	12	1.76751e+07	736	79.5623	8.89502
P11387	DNA topoisomerase 1 OS=Homo sapiens GN=TOP1 PE=1 SV=2 - [TOP1_HUMAN]	39.9598	17.39	12	12	20	4.00962e+07	765	90.6689	9.30518
Q14444	Caprin-1 OS=Homo sapiens GN=CAPRIN1 PE=1 SV=2 - [CAPR1_HUMAN]	39.8238	20.87	10	10	14	1.0812e+08	709	78.318	5.24951
P30050	60S ribosomal protein L12 OS=Homo sapiens GN=RPL12 PE=1 SV=1 - [RL12_HUMAN]	39.1854	54.55	6	6	11	7.43771e+07	165	17.8075	9.42236
B5BUB5	Autoantigen La (Fragment) OS=Homo sapiens GN=SSB PE=2 SV=1 - [B5BUB5_HUMAN]	39.0857	34.07	11	11	14	4.35348e+07	408	46.8382	7.12256
Q9BTQ7	Similar to ribosomal protein L23 (Fragment) OS=Homo sapiens PE=2 SV=1 - [Q9BTQ7_HUMAN]	38.7879	38.06	4	4	12	1.89517e+08	134	14.1407	10.2573
P62979	Ubiquitin-40S ribosomal protein S27a OS=Homo sapiens GN=RPS27A PE=1 SV=2 - [RS27A_HUMAN]	38.736	58.33	8	8	17	1.07205e+08	156	17.9535	9.64209
B2RNR6	Zinc finger RNA binding protein OS=Homo sapiens GN=ZFR PE=2 SV=1 - [B2RNR6_HUMAN]	38.6759	12.1	10	10	16	1.82053e+07	1074	116.941	9.0415
F8WJN3	Cleavage and polyadenylation-specificity factor subunit 6 OS=Homo sapiens GN=CPSF6 PE=1 SV=1 - [F8WJN3_HUMAN]	38.3473	24.48	9	9	21	1.22027e+08	478	52.2378	6.43018
Q9BYG3	MKI67 FHA domain-interacting nucleolar phosphoprotein OS=Homo sapiens GN=NIFK PE=1 SV=1 - [MK67I_HUMAN]	37.9477	46.08	9	9	12	2.9195e+07	293	34.201	9.87646
B5BU01	Eukaryotic translation initiation factor 2 beta OS=Homo sapiens GN=EIF2S2 PE=2 SV=1 - [B5BU01_HUMAN]	37.7018	27.33	7	7	11	9.28866e+07	333	38.3064	5.93506
Q96AG4	Leucine-rich repeat-containing protein 59 OS=Homo sapiens GN=LRRC59 PE=1 SV=1 - [LRC59_HUMAN]	37.6273	41.37	9	9	13	5.61419e+07	307	34.9089	9.56885
P48634	Protein PRRC2A OS=Homo sapiens GN=PRRC2A PE=1 SV=3 - [PRC2A_HUMAN]	37.6	6.63	7	7	14	2.14043e+07	2157	228.724	9.45166
Q96A08	Histone H2B type 1-A OS=Homo sapiens GN=HIST1H2BA PE=1 SV=3 - [H2B1A_HUMAN]	37.2251	44.09	3	7	17	2.16866e+09	127	14.1587	10.3159
B4DRD7	cDNA FLJ54752, highly similar to Poly(rC)-binding protein 2 OS=Homo sapiens PE=2 SV=1 - [B4DRD7_HUMAN]	37.2248	22.7	2	5	10	3.17875e+07	282	29.7182	7.7085
O75533	Splicing factor 3B subunit 1 OS=Homo sapiens GN=SF3B1 PE=1 SV=3 - [SF3B1_HUMAN]	37.1694	6.98	8	8	13	1.3204e+07	1304	145.738	7.09326
F5H3Y4	Probable ATP-dependent RNA helicase DHX37 OS=Homo sapiens GN=DHX37 PE=1 SV=1 - [F5H3Y4_HUMAN]	37.018	13.41	10	10	14	1.2216e+07	962	107.235	8.01611
Q15717	ELAV-like protein 1 OS=Homo sapiens GN=ELAVL1 PE=1 SV=2 - [ELAV1_HUMAN]	36.9215	32.21	9	9	13	4.54006e+07	326	36.0692	9.17334
M0QXS5	Heterogeneous nuclear ribonucleoprotein L (Fragment) OS=Homo sapiens GN=HNRNPL PE=1 SV=1 - [M0QXS5_HUMAN]	36.921	23.02	9	9	13	2.62541e+07	530	58.4353	6.78564
B4DYY5	cDNA FLJ55671, highly similar to Ubiquitin-associated protein 2-like OS=Homo sapiens PE=2 SV=1 - [B4DYY5_HUMAN]	36.8335	7.05	5	5	11	1.10307e+07	1078	113.491	6.68311
D3YTB1	60S ribosomal protein L32 (Fragment) OS=Homo sapiens GN=RPL32 PE=1 SV=1 - [D3YTB1_HUMAN]	36.7259	27.82	3	3	13	8.67832e+07	133	15.6067	11.4438
P62424	60S ribosomal protein L7a OS=Homo sapiens GN=RPL7A PE=1 SV=2 - [RL7A_HUMAN]	36.6427	41.35	11	11	14	6.74173e+07	266	29.977	10.6089
P52597	Heterogeneous nuclear ribonucleoprotein F OS=Homo sapiens GN=HNRNPF PE=1 SV=3 - [HNRPF_HUMAN]	36.6021	14.46	2	4	10	3.49575e+07	415	45.6429	5.57959
Q59H57	Fusion (Involved in t(12;16) in malignant liposarcoma) isoform a variant (Fragment) OS=Homo sapiens PE=2 SV=1 - [Q59H57_HUMAN]	36.5808	25.67	7	7	15	4.9406e+07	300	31.9743	9.5249
B3KRJ9	cDNA FLJ34439 fis, clone HLUNG2001146, highly similar to Splicing factor, arginine/serine-rich 12 OS=Homo sapiens PE=2 SV=1 - [B3KRJ9_HUMAN]	36.2153	22.37	7	7	12	3.5072e+07	514	58.1674	9.92041
E9PK52	Band 4.1-like protein 2 OS=Homo sapiens GN=EPB41L2 PE=1 SV=1 - [E9PK52_HUMAN]	35.9181	16.77	11	11	13	3.40201e+07	811	90.9414	5.85889
Q2TSD2	Aging-associated gene 7 protein OS=Homo sapiens PE=2 SV=1 - [Q2TSD2_HUMAN]	35.8797	26.74	7	7	12	3.33372e+07	374	41.4361	7.73779
A6PW57	Phosphatidylinositol 4-phosphate 5-kinase type-1 alpha OS=Homo sapiens GN=PIP5K1A PE=1 SV=2 - [A6PW57_HUMAN]	35.7871	22.73	8	8	11	3.12683e+07	550	61.2189	8.33838
A8K8K1	cDNA FLJ76936, highly similar to Homo sapiens RNA terminal phosphate cyclase domain 1 (RTCD1), mRNA OS=Homo sapiens PE=2 SV=1 - [A8K8K1_HUMAN]	35.7301	27.6	7	7	11	4.06111e+07	366	39.2954	8.04541
B2R4C1	cDNA, FLJ92036, highly similar to Homo sapiens ribosomal protein L31 (RPL31), mRNA OS=Homo sapiens PE=2 SV=1 - [B2R4C1_HUMAN]	35.4846	47.2	7	7	19	4.22396e+08	125	14.4859	10.5356
D6R9P3	Heterogeneous nuclear ribonucleoprotein A/B OS=Homo sapiens GN=HNRNPAB PE=1 SV=1 - [D6R9P3_HUMAN]	34.2163	30	6	7	11	5.60148e+07	280	30.284	7.91357
A0A0F7KYT8	Fragile X mental retardation autosomal homolog variant p2K OS=Homo sapiens GN=FXR1 PE=2 SV=1 - [A0A0F7KYT8_HUMAN]	34.1833	21.57	9	9	11	1.61504e+07	677	76.1532	6.82959
P20290	Transcription factor BTF3 OS=Homo sapiens GN=BTF3 PE=1 SV=1 - [BTF3_HUMAN]	33.7655	21.84	4	4	10	4.63921e+07	206	22.1544	9.37842
P0DMV8	Heat shock 70 kDa protein 1A OS=Homo sapiens GN=HSPA1A PE=1 SV=1 - [HS71A_HUMAN]	33.7275	16.22	6	8	11	6.62159e+07	641	70.009	5.65576
P60866	40S ribosomal protein S20 OS=Homo sapiens GN=RPS20 PE=1 SV=1 - [RS20_HUMAN]	33.2358	35.29	5	5	13	3.90595e+08	119	13.3643	9.93506
Q02413	Desmoglein-1 OS=Homo sapiens GN=DSG1 PE=1 SV=2 - [DSG1_HUMAN]	33.2282	11.82	8	8	11	1.55713e+07	1049	113.676	5.03369
P62266	40S ribosomal protein S23 OS=Homo sapiens GN=RPS23 PE=1 SV=3 - [RS23_HUMAN]	32.8609	34.97	4	4	11	4.14292e+08	143	15.7977	10.4917
A0A087X239	Round spermatid basic protein 1-like protein OS=Homo sapiens GN=RSBN1L PE=1 SV=1 - [A0A087X239_HUMAN]	32.2719	12.57	9	9	13	2.10349e+07	843	94.5533	8.83643
Q8NFW8	N-acylneuraminate cytidylyltransferase OS=Homo sapiens GN=CMAS PE=1 SV=2 - [NEUA_HUMAN]	30.8023	33.41	11	11	13	3.48414e+07	434	48.3487	7.92822
Q96PV4	Paraneoplastic antigen-like protein 5 OS=Homo sapiens GN=PNMA5 PE=1 SV=2 - [PNMA5_HUMAN]	30.6944	26.34	9	9	12	1.82357e+07	448	49.9025	6.72705
P39019	40S ribosomal protein S19 OS=Homo sapiens GN=RPS19 PE=1 SV=2 - [RS19_HUMAN]	30.6541	34.48	7	7	13	5.4825e+07	145	16.0505	10.3159
Q02878	60S ribosomal protein L6 OS=Homo sapiens GN=RPL6 PE=1 SV=3 - [RL6_HUMAN]	30.5326	42.01	11	11	14	2.77941e+07	288	32.7076	10.5796
Q77Q82	K9 OS=Human herpesvirus 8 GN=vIRF PE=1 SV=1 - [Q77Q82_HHV8]	30.2331	27.39	9	9	12	2.31587e+07	449	48.4292	7.63525
P62277	40S ribosomal protein S13 OS=Homo sapiens GN=RPS13 PE=1 SV=2 - [RS13_HUMAN]	30.1559	30.46	6	6	12	6.0795e+08	151	17.2117	10.5356
H0Y6E7	RNA-binding motif protein, X chromosome (Fragment) OS=Homo sapiens GN=RBMX PE=1 SV=2 - [H0Y6E7_HUMAN]	30.1524	21.58	3	6	12	1.42045e+08	292	31.8364	9.84717
A0A024R0J9	Heterogeneous nuclear ribonucleoprotein U-like 1, isoform CRA_a OS=Homo sapiens GN=HNRPUL1 PE=4 SV=1 - [A0A024R0J9_HUMAN]	29.937	17.72	8	9	13	4.96714e+07	756	84.741	8.77783
P04406	Glyceraldehyde-3-phosphate dehydrogenase OS=Homo sapiens GN=GAPDH PE=1 SV=3 - [G3P_HUMAN]	29.7499	35.52	7	7	10	3.95338e+07	335	36.0304	8.45557
P11498	Pyruvate carboxylase, mitochondrial OS=Homo sapiens GN=PC PE=1 SV=2 - [PYC_HUMAN]	29.6798	15.45	11	11	11	2.2492e+07	1178	129.551	6.84424
Q9UKV8	Protein argonaute-2 OS=Homo sapiens GN=AGO2 PE=1 SV=3 - [AGO2_HUMAN]	29.1745	14.78	9	9	12	1.39284e+07	859	97.1459	9.18799
B3KVX6	cDNA FLJ41699 fis, clone HCHON2004776, highly similar to Homo sapiens cytoskeleton-associated protein 4 (CKAP4), mRNA OS=Homo sapiens PE=2 SV=1 - [B3KVX6_HUMAN]	29.1623	23.22	9	9	12	1.58729e+07	521	58.1158	5.24951
C9JXB8	60S ribosomal protein L24 OS=Homo sapiens GN=RPL24 PE=1 SV=1 - [C9JXB8_HUMAN]	29.1406	41.32	6	6	12	1.99022e+08	121	14.3598	11.312
Q86V81	THO complex subunit 4 OS=Homo sapiens GN=ALYREF PE=1 SV=3 - [THOC4_HUMAN]	29.1108	26.85	4	4	10	2.46598e+07	257	26.8716	11.1509
Q13724	Mannosyl-oligosaccharide glucosidase OS=Homo sapiens GN=MOGS PE=1 SV=5 - [MOGS_HUMAN]	29.0419	18.52	11	11	13	2.90951e+07	837	91.8606	8.89502
Q8IY81	pre-rRNA processing protein FTSJ3 OS=Homo sapiens GN=FTSJ3 PE=1 SV=2 - [SPB1_HUMAN]	29.0027	12.75	9	9	11	1.04522e+07	847	96.4992	8.39697
Q96PK6	RNA-binding protein 14 OS=Homo sapiens GN=RBM14 PE=1 SV=2 - [RBM14_HUMAN]	28.5289	24.36	16	16	20	4.99016e+07	669	69.4489	9.67139
P62851	40S ribosomal protein S25 OS=Homo sapiens GN=RPS25 PE=1 SV=1 - [RS25_HUMAN]	28.5117	24	4	4	11	1.04747e+09	125	13.7337	10.1108
Q86XZ4	Spermatogenesis-associated serine-rich protein 2 OS=Homo sapiens GN=SPATS2 PE=1 SV=1 - [SPAS2_HUMAN]	28.3297	10.46	4	4	9	1.88319e+07	545	59.5076	8.89502
P26038	Moesin OS=Homo sapiens GN=MSN PE=1 SV=3 - [MOES_HUMAN]	28.3013	19.41	11	11	15	2.23104e+07	577	67.7778	6.40479
Q9UJV9	Probable ATP-dependent RNA helicase DDX41 OS=Homo sapiens GN=DDX41 PE=1 SV=2 - [DDX41_HUMAN]	28.2228	16.24	9	9	11	1.65432e+07	622	69.793	6.84424
D0UZL4	DNA polymerase OS=Human herpesvirus 8 GN=ORF9 PE=3 SV=1 - [D0UZL4_HHV8]	28.0716	9.58	9	9	12	8.76514e+06	1012	113.272	7.18115
P31942	Heterogeneous nuclear ribonucleoprotein H3 OS=Homo sapiens GN=HNRNPH3 PE=1 SV=2 - [HNRH3_HUMAN]	27.6262	19.65	5	6	12	5.14698e+07	346	36.9031	6.87354
P27348	14-3-3 protein theta OS=Homo sapiens GN=YWHAQ PE=1 SV=1 - [1433T_HUMAN]	27.3682	40.41	5	7	9	1.18142e+07	245	27.7468	4.77979
Q0IIN1	Keratin 77 OS=Homo sapiens GN=KRT77 PE=1 SV=1 - [Q0IIN1_HUMAN]	27.3078	7.44	2	5	11	7.88857e+08	578	61.7644	5.84619
B4DWI8	cDNA FLJ57805, highly similar to Homo sapiens paraspeckle component 1 (PSPC1), transcript variant alpha, mRNA OS=Homo sapiens PE=2 SV=1 - [B4DWI8_HUMAN]	27.2996	20.3	6	7	13	1.04806e+08	463	52.5461	7.25439
P62318	Small nuclear ribonucleoprotein Sm D3 OS=Homo sapiens GN=SNRPD3 PE=1 SV=1 - [SMD3_HUMAN]	27.2246	31.75	3	3	7	5.43065e+07	126	13.9073	10.3159
Q7Z612	Acidic ribosomal phosphoprotein P1 OS=Homo sapiens PE=2 SV=1 - [Q7Z612_HUMAN]	27.1722	52.21	2	2	6	6.12513e+07	113	11.3917	4.36084
B4DTA2	cDNA FLJ60148, highly similar to Homo sapiens heterogeneous nuclear ribonucleoprotein D-like (HNRPDL), transcript variant 2, mRNA OS=Homo sapiens PE=2 SV=1 - [B4DTA2_HUMAN]	26.9346	25.09	3	6	10	5.96001e+07	271	30.1957	8.71924
A0A024R8K8	Helicase with zinc finger, isoform CRA_a OS=Homo sapiens GN=HELZ PE=4 SV=1 - [A0A024R8K8_HUMAN]	26.6894	6.44	9	9	10	1.02554e+07	1942	218.861	7.41553
Q96HS1	Serine/threonine-protein phosphatase PGAM5, mitochondrial OS=Homo sapiens GN=PGAM5 PE=1 SV=2 - [PGAM5_HUMAN]	26.507	37.37	11	11	14	3.58938e+07	289	31.9846	8.67529
P62314	Small nuclear ribonucleoprotein Sm D1 OS=Homo sapiens GN=SNRPD1 PE=1 SV=1 - [SMD1_HUMAN]	26.4974	45.38	4	4	7	5.62706e+07	119	13.2734	11.561
P26373	60S ribosomal protein L13 OS=Homo sapiens GN=RPL13 PE=1 SV=4 - [RL13_HUMAN]	25.9867	27.01	6	6	15	3.09898e+08	211	24.2465	11.6489
A0A087X1B2	U4/U6.U5 tri-snRNP-associated protein 2 OS=Homo sapiens GN=USP39 PE=1 SV=1 - [A0A087X1B2_HUMAN]	25.7099	23.41	7	7	10	1.56803e+07	487	56.3641	8.38232
Q92522	Histone H1x OS=Homo sapiens GN=H1FX PE=1 SV=1 - [H1X_HUMAN]	25.6413	22.54	5	5	10	2.09664e+08	213	22.4735	10.7554
Q8TDD1	ATP-dependent RNA helicase DDX54 OS=Homo sapiens GN=DDX54 PE=1 SV=2 - [DDX54_HUMAN]	25.6379	13.73	9	9	13	8.10043e+06	881	98.5342	10.0229
Q6ZN17	Protein lin-28 homolog B OS=Homo sapiens GN=LIN28B PE=1 SV=1 - [LN28B_HUMAN]	25.6052	40.8	7	7	11	6.93377e+07	250	27.0663	8.90967
P27694	Replication protein A 70 kDa DNA-binding subunit OS=Homo sapiens GN=RPA1 PE=1 SV=2 - [RFA1_HUMAN]	25.3991	15.58	7	7	9	1.2354e+07	616	68.0953	7.21045
P62316	Small nuclear ribonucleoprotein Sm D2 OS=Homo sapiens GN=SNRPD2 PE=1 SV=1 - [SMD2_HUMAN]	25.3928	47.46	6	6	9	5.38608e+07	118	13.5182	9.90576
Q76RF3	Core gene UL34 family protein OS=Human herpesvirus 8 GN=ORF67 PE=4 SV=1 - [Q76RF3_HHV8]	25.2908	32.1	7	7	8	2.40066e+07	271	29.8291	8.74854
B3KTM6	Ribosomal protein L5, isoform CRA_b OS=Homo sapiens GN=RPL5 PE=2 SV=1 - [B3KTM6_HUMAN]	25.1192	30.36	7	7	11	5.15154e+07	247	28.0262	9.12939
P12236	ADP/ATP translocase 3 OS=Homo sapiens GN=SLC25A6 PE=1 SV=4 - [ADT3_HUMAN]	25.0727	36.24	3	10	17	1.91819e+08	298	32.8452	9.74463
Q9H2U1	ATP-dependent RNA helicase DHX36 OS=Homo sapiens GN=DHX36 PE=1 SV=2 - [DHX36_HUMAN]	24.6973	13.29	10	10	12	9.99456e+06	1008	114.688	7.6792
P42677	40S ribosomal protein S27 OS=Homo sapiens GN=RPS27 PE=1 SV=3 - [RS27_HUMAN]	24.048	39.29	4	4	9	5.28479e+07	84	9.45484	9.45166
B3KY11	cDNA FLJ46571 fis, clone THYMU3041428, highly similar to Probable ATP-dependent RNA helicase DDX23 (EC 3.6.1.-) OS=Homo sapiens PE=2 SV=1 - [B3KY11_HUMAN]	23.4292	13.88	9	9	11	2.4413e+07	800	93.1767	9.49561
I3L1P8	Mitochondrial 2-oxoglutarate/malate carrier protein (Fragment) OS=Homo sapiens GN=SLC25A11 PE=1 SV=1 - [I3L1P8_HUMAN]	23.3944	28.04	8	8	9	9.21147e+06	296	32.1618	9.77393
Q96SB4	SRSF protein kinase 1 OS=Homo sapiens GN=SRPK1 PE=1 SV=2 - [SRPK1_HUMAN]	23.3652	13.74	5	7	8	4.42957e+07	655	74.2784	6.16357
O43324	Eukaryotic translation elongation factor 1 epsilon-1 OS=Homo sapiens GN=EEF1E1 PE=1 SV=1 - [MCA3_HUMAN]	23.3487	31.61	4	4	8	1.5306e+07	174	19.7983	8.54346
B2R841	Serine/threonine-protein kinase PLK OS=Homo sapiens PE=2 SV=1 - [B2R841_HUMAN]	23.0191	15.59	7	7	10	1.66693e+07	603	68.2216	8.90967
Q9BXS6	Nucleolar and spindle-associated protein 1 OS=Homo sapiens GN=NUSAP1 PE=1 SV=1 - [NUSAP_HUMAN]	22.9513	17.91	7	7	12	2.56594e+07	441	49.4219	9.90576
Q05BU6	SFRS11 protein (Fragment) OS=Homo sapiens GN=SFRS11 PE=2 SV=1 - [Q05BU6_HUMAN]	22.8271	30.08	5	5	10	3.80269e+07	246	24.8321	6.34131
Q08945	FACT complex subunit SSRP1 OS=Homo sapiens GN=SSRP1 PE=1 SV=1 - [SSRP1_HUMAN]	22.8158	16.78	10	10	13	2.51306e+07	709	81.0244	6.87354
P38432	Coilin OS=Homo sapiens GN=COIL PE=1 SV=1 - [COIL_HUMAN]	22.7682	13.89	7	7	9	1.54871e+07	576	62.5699	9.0708
C9JP00	Muscleblind-like protein 1 OS=Homo sapiens GN=MBNL1 PE=1 SV=1 - [C9JP00_HUMAN]	22.737	26.72	7	7	10	9.57937e+07	348	37.8739	8.74854
Q4VB86	EPB41 protein OS=Homo sapiens GN=EPB41 PE=1 SV=2 - [Q4VB86_HUMAN]	22.6822	17.04	9	9	9	3.67325e+07	622	69.847	6.78564
P62906	60S ribosomal protein L10a OS=Homo sapiens GN=RPL10A PE=1 SV=2 - [RL10A_HUMAN]	22.5916	28.11	6	6	14	3.89616e+07	217	24.8155	9.93506
P37108	Signal recognition particle 14 kDa protein OS=Homo sapiens GN=SRP14 PE=1 SV=2 - [SRP14_HUMAN]	22.5673	24.26	4	4	11	3.20162e+07	136	14.5608	10.0376
P16401	Histone H1.5 OS=Homo sapiens GN=HIST1H1B PE=1 SV=3 - [H15_HUMAN]	22.3056	14.6	4	4	9	1.87235e+08	226	22.5665	10.9165
O60293	Zinc finger C3H1 domain-containing protein OS=Homo sapiens GN=ZFC3H1 PE=1 SV=3 - [ZC3H1_HUMAN]	22.2814	5.33	9	9	10	6.74274e+06	1989	226.214	8.1333
P18124	60S ribosomal protein L7 OS=Homo sapiens GN=RPL7 PE=1 SV=1 - [RL7_HUMAN]	22.0569	35.89	9	9	11	5.17232e+07	248	29.2072	10.6528
Q8N3C0	Activating signal cointegrator 1 complex subunit 3 OS=Homo sapiens GN=ASCC3 PE=1 SV=3 - [ASCC3_HUMAN]	21.9958	5.95	10	10	10	8.76179e+06	2202	251.301	7.09326
Q5T1M7	60 kDa U4/U6 snRNP-specific spliceosomal protein OS=Homo sapiens GN=PRPF4 PE=2 SV=1 - [Q5T1M7_HUMAN]	21.7635	24.95	9	10	14	1.53431e+07	521	58.2843	7.41553
Q9UMS4	Pre-mRNA-processing factor 19 OS=Homo sapiens GN=PRPF19 PE=1 SV=1 - [PRP19_HUMAN]	21.597	22.02	6	8	10	3.11629e+07	504	55.1463	6.60986
Q9BVJ6	U3 small nucleolar RNA-associated protein 14 homolog A OS=Homo sapiens GN=UTP14A PE=1 SV=1 - [UT14A_HUMAN]	21.5556	8.04	5	5	7	7.7323e+06	771	87.9241	7.86963
Q2NL82	Pre-rRNA-processing protein TSR1 homolog OS=Homo sapiens GN=TSR1 PE=1 SV=1 - [TSR1_HUMAN]	21.4301	11.07	8	8	12	2.70819e+07	804	91.7519	7.41553
B3KQJ0	cDNA FLJ90530 fis, clone NT2RP4002187, highly similar to Homo sapiens hydroxysteroid (17-beta) dehydrogenase 12 (HSD17B12), mRNA OS=Homo sapiens PE=2 SV=1 - [B3KQJ0_HUMAN]	21.4054	31.09	6	6	8	1.19624e+07	312	34.2881	9.26123
P35606	Coatomer subunit beta' OS=Homo sapiens GN=COPB2 PE=1 SV=2 - [COPB2_HUMAN]	21.0423	9.49	5	5	6	7.02227e+06	906	102.422	5.2749
B0AZS5	Kinesin-like protein OS=Homo sapiens PE=2 SV=1 - [B0AZS5_HUMAN]	20.9924	9.09	5	5	9	1.31807e+07	660	74.9821	6.40479
B2R858	cDNA, FLJ93750, Homo sapiens DEAD (Asp-Glu-Ala-Asp) box polypeptide 6 (DDX6), mRNA OS=Homo sapiens PE=2 SV=1 - [B2R858_HUMAN]	20.7735	17.8	6	6	7	2.24923e+07	472	53.1827	8.66064
E7EQV9	Ribosomal protein L15 (Fragment) OS=Homo sapiens GN=RPL15 PE=1 SV=1 - [E7EQV9_HUMAN]	20.7607	30.46	5	5	7	4.51423e+07	174	20.4971	11.2827
Q9BW92	Threonine--tRNA ligase, mitochondrial OS=Homo sapiens GN=TARS2 PE=1 SV=1 - [SYTM_HUMAN]	20.1524	12.12	6	6	7	1.06878e+07	718	80.9854	7.29834
J3KPX7	Prohibitin-2 OS=Homo sapiens GN=PHB2 PE=1 SV=2 - [J3KPX7_HUMAN]	20.0403	23.83	5	5	6	8.51479e+06	298	33.2189	9.83252
Q2VIN3	RBM1 (Fragment) OS=Homo sapiens PE=4 SV=1 - [Q2VIN3_HUMAN]	19.9213	15.89	3	6	9	9.89479e+07	384	41.4399	9.83252
B4DLS8	cDNA FLJ55983, highly similar to U4/U6 small nuclear ribonucleoprotein Prp3 OS=Homo sapiens PE=2 SV=1 - [B4DLS8_HUMAN]	19.6981	12.11	6	6	8	1.35885e+07	669	75.802	9.51025
Q9NZB2	Constitutive coactivator of PPAR-gamma-like protein 1 OS=Homo sapiens GN=FAM120A PE=1 SV=2 - [F120A_HUMAN]	19.6971	7.96	6	6	8	6.60782e+06	1118	121.811	8.88037
O95782	AP-2 complex subunit alpha-1 OS=Homo sapiens GN=AP2A1 PE=1 SV=3 - [AP2A1_HUMAN]	19.6911	6.55	6	6	8	9.90308e+06	977	107.478	7.03467
O14602	Eukaryotic translation initiation factor 1A, Y-chromosomal OS=Homo sapiens GN=EIF1AY PE=1 SV=4 - [IF1AY_HUMAN]	19.6276	27.78	4	4	7	2.58676e+07	144	16.4323	5.23682
Q5RLJ0	CLE OS=Homo sapiens PE=2 SV=1 - [Q5RLJ0_HUMAN]	19.371	24.59	5	5	7	8.70307e+06	244	27.9516	6.44287
A0A024R2Z6	Guanine nucleotide binding protein-like 3 (Nucleolar), isoform CRA_b OS=Homo sapiens GN=GNL3 PE=4 SV=1 - [A0A024R2Z6_HUMAN]	19.2571	18.99	7	7	7	1.60957e+07	537	60.5345	8.79248
B4DZ87	cDNA FLJ57240, highly similar to Mitochondrial proteins import receptor OS=Homo sapiens PE=2 SV=1 - [B4DZ87_HUMAN]	19.2494	6.99	3	3	6	6.22443e+06	501	56.8945	5.90967
Q9UG73	Putative uncharacterized protein DKFZp586B1222 (Fragment) OS=Homo sapiens GN=DKFZp586B1222 PE=2 SV=1 - [Q9UG73_HUMAN]	19.1641	10.06	3	3	5	5.51212e+06	358	39.9137	5.08447
B4DSH1	cDNA FLJ51295, highly similar to Cell division cycle 5-like protein OS=Homo sapiens PE=2 SV=1 - [B4DSH1_HUMAN]	19.0641	14.45	8	8	9	1.10103e+07	775	89.1712	8.54346
G3V0G3	DEAD (Asp-Glu-Ala-Asp) box polypeptide 56, isoform CRA_a OS=Homo sapiens GN=DDX56 PE=1 SV=1 - [G3V0G3_HUMAN]	18.9461	19.73	6	6	8	1.02718e+07	375	41.627	6.62451
A8K7F6	cDNA FLJ78244, highly similar to Homo sapiens eukaryotic translation initiation factor 4A, isoform 1 (EIF4A1), mRNA OS=Homo sapiens PE=2 SV=1 - [A8K7F6_HUMAN]	18.87	23.65	7	8	10	3.44752e+07	406	46.0926	5.47803
B3KXH8	cDNA FLJ45417 fis, clone BRHIP3033811, highly similar to Sorting nexin-9 OS=Homo sapiens PE=2 SV=1 - [B3KXH8_HUMAN]	18.8685	14.68	5	5	9	1.07063e+07	395	45.5762	8.14795
Q9UPN1	Serine/threonine-protein phosphatase (Fragment) OS=Homo sapiens GN=PPP1CC PE=3 SV=1 - [Q9UPN1_HUMAN]	18.7012	21.43	4	4	5	5.84916e+06	294	33.7518	5.24951
B4DWX6	cDNA FLJ53936, highly similar to Medium-chain specific acyl-CoA dehydrogenase, mitochondrial (EC 1.3.99.3) OS=Homo sapiens PE=2 SV=1 - [B4DWX6_HUMAN]	18.6855	17.92	6	6	8	1.17449e+07	385	42.4595	6.43018
A0A024R3R5	Lamin B receptor, isoform CRA_a OS=Homo sapiens GN=LBR PE=4 SV=1 - [A0A024R3R5_HUMAN]	18.6522	11.22	6	6	9	1.45581e+07	615	70.685	9.36377
B4DED6	cDNA FLJ56545, highly similar to ATP-dependent RNA helicase DDX50 (EC 3.6.1.-) OS=Homo sapiens PE=2 SV=1 - [B4DED6_HUMAN]	18.6412	12.29	3	6	7	8.75124e+07	643	72.113	8.51416
P62304	Small nuclear ribonucleoprotein E OS=Homo sapiens GN=SNRPE PE=1 SV=1 - [RUXE_HUMAN]	18.5924	52.17	3	3	6	1.84056e+07	92	10.7966	9.43701
B4E2Z8	cDNA FLJ61206, highly similar to Homo sapiens multiple substrate lipid kinase (MULK), mRNA OS=Homo sapiens PE=2 SV=1 - [B4E2Z8_HUMAN]	18.3014	16.24	5	5	6	6.90551e+06	394	43.7576	6.34131
H3BQZ7	HCG2044799 OS=Homo sapiens GN=HNRNPUL2-BSCL2 PE=4 SV=1 - [H3BQZ7_HUMAN]	18.1458	4.96	3	3	5	7.97624e+06	746	84.6392	4.93213
H0YA96	Heterogeneous nuclear ribonucleoprotein D0 (Fragment) OS=Homo sapiens GN=HNRNPD PE=1 SV=1 - [H0YA96_HUMAN]	18.0651	26.19	4	6	9	5.85677e+07	210	23.9062	9.5835
H0UID5	AP complex subunit beta OS=Homo sapiens GN=AP2B1 PE=3 SV=1 - [H0UID5_HUMAN]	18.0277	6	4	4	6	7.63543e+06	934	104.157	5.33838
B4DFD7	cDNA FLJ55457, highly similar to ATP-dependent RNA helicase DHX8 (EC 3.6.1.-) OS=Homo sapiens PE=2 SV=1 - [B4DFD7_HUMAN]	17.9837	8.31	5	6	7	9.79584e+06	854	97.4459	8.32373
B4DZC0	cDNA FLJ51771, highly similar to SWI/SNF-related matrix-associatedactin-dependent regulator of chromatin subfamily A member5 (EC 3.6.1.-) OS=Homo sapiens PE=2 SV=1 - [B4DZC0_HUMAN]	17.8281	7.44	8	8	9	7.26404e+06	995	116.683	8.33838
B4DV94	cDNA FLJ58285, highly similar to Homo sapiens pre-B-cell leukemia transcription factor interacting protein 1 (PBXIP1), mRNA OS=Homo sapiens PE=2 SV=1 - [B4DV94_HUMAN]	17.7906	12.03	5	5	7	9.08213e+06	507	57.555	6.75635
B5BU08	U2 small nuclear RNA auxillary factor 1 isoform a OS=Homo sapiens GN=U2AF1 PE=2 SV=1 - [B5BU08_HUMAN]	17.6463	20.42	5	5	8	6.58773e+07	240	27.8554	8.54346
E9PRR7	Protein FRG1 (Fragment) OS=Homo sapiens GN=FRG1 PE=1 SV=1 - [E9PRR7_HUMAN]	17.6187	34.48	3	3	6	1.19059e+07	116	12.5082	5.24951
P40222	Alpha-taxilin OS=Homo sapiens GN=TXLNA PE=1 SV=3 - [TXLNA_HUMAN]	17.6164	9.71	5	5	8	9.47941e+06	546	61.8532	6.52197
Q92499	ATP-dependent RNA helicase DDX1 OS=Homo sapiens GN=DDX1 PE=1 SV=2 - [DDX1_HUMAN]	17.2901	11.08	5	5	8	8.92901e+06	740	82.3798	7.2251
Q53GR7	Solute carrier family 25, member 13 (Citrin) variant (Fragment) OS=Homo sapiens PE=2 SV=1 - [Q53GR7_HUMAN]	17.2455	10.22	6	6	8	1.08173e+07	675	74.0696	8.38232
A8K9U6	cDNA FLJ76121, highly similar to Homo sapiens zinc finger CCCH-type, antiviral 1 (ZC3HAV1), transcript variant 1, mRNA OS=Homo sapiens PE=2 SV=1 - [A8K9U6_HUMAN]	17.1997	6.43	4	4	7	5.29995e+06	902	101.392	8.35303
P51116	Fragile X mental retardation syndrome-related protein 2 OS=Homo sapiens GN=FXR2 PE=1 SV=2 - [FXR2_HUMAN]	17.09	11.29	4	4	7	9.86555e+06	673	74.178	6.22705
P63104	14-3-3 protein zeta/delta OS=Homo sapiens GN=YWHAZ PE=1 SV=1 - [1433Z_HUMAN]	16.9977	25.71	3	5	5	1.0246e+07	245	27.7277	4.79248
H0Y2W2	ATPase family AAA domain-containing protein 3A (Fragment) OS=Homo sapiens GN=ATAD3A PE=1 SV=1 - [H0Y2W2_HUMAN]	16.8405	12.06	7	7	8	7.19135e+06	572	64.3143	9.43701
Q6PKG0	La-related protein 1 OS=Homo sapiens GN=LARP1 PE=1 SV=2 - [LARP1_HUMAN]	16.8106	8.85	8	8	8	1.27883e+07	1096	123.434	8.82178
Q13823	Nucleolar GTP-binding protein 2 OS=Homo sapiens GN=GNL2 PE=1 SV=1 - [NOG2_HUMAN]	16.7984	9.85	6	6	7	1.17473e+07	731	83.6034	9.24658
Q9Y2X3	Nucleolar protein 58 OS=Homo sapiens GN=NOP58 PE=1 SV=1 - [NOP58_HUMAN]	16.7806	11.72	5	5	7	6.49075e+06	529	59.5405	8.92432
Q9BRT6	Protein LLP homolog OS=Homo sapiens GN=LLPH PE=2 SV=1 - [LLPH_HUMAN]	16.2042	23.26	2	2	5	1.54787e+07	129	15.2154	10.3745
Q9P2N5	RNA-binding protein 27 OS=Homo sapiens GN=RBM27 PE=1 SV=2 - [RBM27_HUMAN]	16.191	7.74	6	6	9	1.57391e+07	1060	118.645	9.18799
Q96DI7	U5 small nuclear ribonucleoprotein 40 kDa protein OS=Homo sapiens GN=SNRNP40 PE=1 SV=1 - [SNR40_HUMAN]	16.0422	32.77	6	8	10	2.06327e+07	357	39.2857	8.104
B4E0E1	cDNA FLJ53442, highly similar to Poly (ADP-ribose) polymerase 1 (EC 2.4.2.30) OS=Homo sapiens PE=2 SV=1 - [B4E0E1_HUMAN]	16.0138	11.38	9	9	10	2.81265e+07	993	111.056	8.86572
B2R4D8	60S ribosomal protein L27 OS=Homo sapiens PE=2 SV=1 - [B2R4D8_HUMAN]	15.965	39.71	5	5	10	8.27087e+07	136	15.7597	10.5649
Q9Y5B9	FACT complex subunit SPT16 OS=Homo sapiens GN=SUPT16H PE=1 SV=1 - [SP16H_HUMAN]	15.8108	6.88	7	7	8	9.15259e+06	1047	119.838	5.65576
O43290	U4/U6.U5 tri-snRNP-associated protein 1 OS=Homo sapiens GN=SART1 PE=1 SV=1 - [SNUT1_HUMAN]	15.6964	9.13	5	5	6	1.19841e+07	800	90.2003	6.12549
Q08ES8	Cell growth-inhibiting protein 34 OS=Homo sapiens PE=2 SV=1 - [Q08ES8_HUMAN]	15.5879	12.99	2	2	5	2.66023e+08	177	20.0816	9.59814
P62854	40S ribosomal protein S26 OS=Homo sapiens GN=RPS26 PE=1 SV=3 - [RS26_HUMAN]	15.4816	44.35	4	4	6	1.24028e+08	115	13.0071	11.0044
Q8IWR8	Ribosomal protein L19 (Fragment) OS=Homo sapiens PE=2 SV=1 - [Q8IWR8_HUMAN]	15.4438	23.12	4	4	6	1.41558e+08	173	20.8068	11.4438
E5LBX7	Core gene UL50 family protein OS=Human herpesvirus 8 GN=ORF54 PE=4 SV=1 - [E5LBX7_HHV8]	15.4256	15.59	4	4	6	1.64208e+07	295	33.167	9.1001
Q8IV48	3'-5' exoribonuclease 1 OS=Homo sapiens GN=ERI1 PE=1 SV=3 - [ERI1_HUMAN]	15.3174	12.89	4	4	6	1.75099e+07	349	40.0382	6.69775
Q96MG2	Junctional sarcoplasmic reticulum protein 1 OS=Homo sapiens GN=JSRP1 PE=1 SV=1 - [JSPR1_HUMAN]	15.2714	20.54	4	4	6	1.10308e+07	331	36.2967	9.37842
Q9BSQ6	RPL13A protein (Fragment) OS=Homo sapiens GN=RPL13A PE=2 SV=2 - [Q9BSQ6_HUMAN]	15.0885	25.87	7	7	12	4.93516e+07	201	23.3603	10.9312
Q59F96	ATP-binding cassette, sub-family F, member 1 variant (Fragment) OS=Homo sapiens PE=2 SV=1 - [Q59F96_HUMAN]	14.8024	9.95	5	5	5	1.07519e+07	593	67.3809	7.7085
P62917	60S ribosomal protein L8 OS=Homo sapiens GN=RPL8 PE=1 SV=2 - [RL8_HUMAN]	14.7926	16.73	5	5	6	7.46911e+07	257	28.0073	11.0337
P42766	60S ribosomal protein L35 OS=Homo sapiens GN=RPL35 PE=1 SV=2 - [RL35_HUMAN]	14.7905	26.02	3	3	7	6.1283e+08	123	14.5426	11.0483
P46783	40S ribosomal protein S10 OS=Homo sapiens GN=RPS10 PE=1 SV=1 - [RS10_HUMAN]	14.749	26.67	4	4	6	1.52888e+08	165	18.8859	10.1548
A0A087WZZ5	Splicing factor 3B subunit 2 OS=Homo sapiens GN=SF3B2 PE=1 SV=1 - [A0A087WZZ5_HUMAN]	14.6461	9.3	7	7	7	2.22986e+07	871	97.5247	5.66846
B4DL14	ATP synthase subunit gamma OS=Homo sapiens PE=2 SV=1 - [B4DL14_HUMAN]	14.6143	17.6	4	4	6	1.55924e+07	250	27.4953	7.41553
P11388	DNA topoisomerase 2-alpha OS=Homo sapiens GN=TOP2A PE=1 SV=3 - [TOP2A_HUMAN]	14.5519	2.87	3	4	6	7.45972e+06	1531	174.276	8.71924
Q96HX3	Dolichyl-diphosphooligosaccharide--protein glycosyltransferase subunit 1 (Fragment) OS=Homo sapiens PE=2 SV=1 - [Q96HX3_HUMAN]	14.4965	13.73	5	5	5	5.69761e+06	568	64.5417	6.55127
A0A0D9SFL3	RNA-binding protein EWS OS=Homo sapiens GN=EWSR1 PE=1 SV=1 - [A0A0D9SFL3_HUMAN]	14.4697	8.22	3	3	5	2.75414e+07	584	61.3766	9.12939
P49411	Elongation factor Tu, mitochondrial OS=Homo sapiens GN=TUFM PE=1 SV=2 - [EFTU_HUMAN]	14.3101	18.14	6	6	7	2.05176e+07	452	49.5102	7.60596
Q9Y295	Developmentally-regulated GTP-binding protein 1 OS=Homo sapiens GN=DRG1 PE=1 SV=1 - [DRG1_HUMAN]	14.2874	18.53	5	5	5	9.42363e+06	367	40.5168	8.89502
A8K586	AP-3 complex subunit beta OS=Homo sapiens PE=2 SV=1 - [A8K586_HUMAN]	14.1512	6.76	7	7	7	8.16998e+06	1094	121.214	5.97314
H0Y2V1	Microtubule-associated protein (Fragment) OS=Homo sapiens GN=MAP4 PE=1 SV=1 - [H0Y2V1_HUMAN]	14.1141	10.58	3	3	5	1.19262e+07	463	48.6166	10.1108
C9J4Z3	60S ribosomal protein L37a OS=Homo sapiens GN=RPL37A PE=1 SV=1 - [C9J4Z3_HUMAN]	14.0914	38.24	2	2	4	2.99498e+07	68	7.61894	10.0083
Q8N1N4	Keratin, type II cytoskeletal 78 OS=Homo sapiens GN=KRT78 PE=2 SV=2 - [K2C78_HUMAN]	14.0256	12.88	5	6	6	4.68382e+07	520	56.8305	6.02393
Q7Z478	ATP-dependent RNA helicase DHX29 OS=Homo sapiens GN=DHX29 PE=1 SV=2 - [DHX29_HUMAN]	14.0193	6.28	6	6	6	5.2535e+06	1369	155.139	8.08936
P46778	60S ribosomal protein L21 OS=Homo sapiens GN=RPL21 PE=1 SV=2 - [RL21_HUMAN]	14.0029	31.87	4	4	8	7.26642e+07	160	18.5531	10.4917
B2R823	cDNA, FLJ93703, highly similar to Homo sapiens putatative 28 kDa protein (LOC56902), mRNA OS=Homo sapiens PE=2 SV=1 - [B2R823_HUMAN]	13.9693	23.81	4	4	4	2.21584e+07	252	27.9229	9.72998
Q6P158	Putative ATP-dependent RNA helicase DHX57 OS=Homo sapiens GN=DHX57 PE=1 SV=2 - [DHX57_HUMAN]	13.758	5.12	7	7	8	6.67965e+06	1386	155.507	7.7085
E5RJM0	Cytoplasmic polyadenylation element-binding protein 4 OS=Homo sapiens GN=CPEB4 PE=1 SV=1 - [E5RJM0_HUMAN]	13.5942	11.89	6	6	7	1.15962e+07	639	69.7263	6.87354
P17987	T-complex protein 1 subunit alpha OS=Homo sapiens GN=TCP1 PE=1 SV=1 - [TCPA_HUMAN]	13.5146	15.47	7	7	7	6.70997e+06	556	60.3056	6.11279
Q96HI4	Glycylpeptide N-tetradecanoyltransferase (Fragment) OS=Homo sapiens GN=NMT1 PE=2 SV=2 - [Q96HI4_HUMAN]	13.4656	11.13	3	3	5	6.6831e+06	494	56.5678	7.79639
H3BTN5	Pyruvate kinase (Fragment) OS=Homo sapiens GN=PKM PE=1 SV=1 - [H3BTN5_HUMAN]	13.3887	11.13	4	4	6	1.0916e+07	485	53.0112	6.84424
Q9P035	Very-long-chain (3R)-3-hydroxyacyl-CoA dehydratase 3 OS=Homo sapiens GN=HACD3 PE=1 SV=2 - [HACD3_HUMAN]	13.3264	20.44	5	5	6	2.09468e+07	362	43.1316	8.93896
Q6IPH7	RPL14 protein OS=Homo sapiens GN=RPL14 PE=1 SV=1 - [Q6IPH7_HUMAN]	13.2301	24.09	4	4	5	6.51713e+07	220	23.7722	10.9312
H0Y4R1	Inosine-5'-monophosphate dehydrogenase 2 (Fragment) OS=Homo sapiens GN=IMPDH2 PE=1 SV=1 - [H0Y4R1_HUMAN]	13.0049	16.38	5	5	5	7.67153e+06	470	51.0352	8.17725
P49756	RNA-binding protein 25 OS=Homo sapiens GN=RBM25 PE=1 SV=3 - [RBM25_HUMAN]	12.8509	6.29	5	5	5	1.52342e+07	843	100.124	6.31592
A0A024R7L5	UPF1 regulator of nonsense transcripts homolog (Yeast), isoform CRA_b OS=Homo sapiens GN=UPF1 PE=4 SV=1 - [A0A024R7L5_HUMAN]	12.8164	5.19	5	5	5	4.68708e+06	1118	122.958	6.68311
Q96F87	Putative uncharacterized protein (Fragment) OS=Homo sapiens PE=2 SV=1 - [Q96F87_HUMAN]	12.7647	4.2	3	3	5	4.67562e+06	857	94.3198	8.11865
Q6PIY7	Poly(A) RNA polymerase GLD2 OS=Homo sapiens GN=PAPD4 PE=1 SV=1 - [GLD2_HUMAN]	12.6846	12.81	6	6	6	9.16796e+06	484	55.9924	9.37842
G3V203	60S ribosomal protein L18 OS=Homo sapiens GN=RPL18 PE=1 SV=1 - [G3V203_HUMAN]	12.683	23.78	4	4	6	5.59286e+07	164	18.7445	11.5903
A4UCU0	DEAD box polypeptide 47 isoform 1 variant (Fragment) OS=Homo sapiens PE=2 SV=1 - [A4UCU0_HUMAN]	12.6175	30.22	5	5	5	1.23108e+07	182	19.7895	4.83057
A8K894	cDNA FLJ77927 OS=Homo sapiens PE=2 SV=1 - [A8K894_HUMAN]	12.4841	16.01	6	6	7	6.07078e+06	537	59.6288	7.85498
P13639	Elongation factor 2 OS=Homo sapiens GN=EEF2 PE=1 SV=4 - [EF2_HUMAN]	12.457	10.61	6	7	7	1.22477e+07	858	95.277	6.82959
Q92608	Dedicator of cytokinesis protein 2 OS=Homo sapiens GN=DOCK2 PE=1 SV=2 - [DOCK2_HUMAN]	12.3074	4.92	8	8	8	6.34553e+06	1830	211.812	6.87354
Q59FA2	Splicing factor, arginine/serine-rich 1 (Splicing factor 2, alternate splicing factor) variant (Fragment) OS=Homo sapiens PE=2 SV=1 - [Q59FA2_HUMAN]	12.2783	26.61	6	6	7	1.78975e+07	233	25.6088	9.01221
A0A087X2D0	Serine/arginine-rich-splicing factor 3 OS=Homo sapiens GN=SRSF3 PE=1 SV=1 - [A0A087X2D0_HUMAN]	12.2175	36.84	3	3	5	5.71833e+07	95	10.314	5.13525
Q53SY7	Putative uncharacterized protein CAD (Fragment) OS=Homo sapiens GN=CAD PE=3 SV=1 - [Q53SY7_HUMAN]	12.1282	2.28	4	4	5	1.13639e+07	2151	235.029	6.59521
F5HBQ9	ORF70 OS=Human herpesvirus 8 GN=ORF70 PE=3 SV=1 - [F5HBQ9_HHV8]	12.0626	15.43	5	5	6	1.92138e+07	337	38.5306	7.94287
C9JYQ9	60S ribosomal protein L22-like 1 OS=Homo sapiens GN=RPL22L1 PE=1 SV=1 - [C9JYQ9_HUMAN]	12.0599	29.75	2	2	3	2.1016e+07	121	14.4695	9.37842
B2R8F3	cDNA, FLJ93871, highly similar to Homo sapiens melanoma antigen, family B, 2 (MAGEB2), mRNA OS=Homo sapiens PE=2 SV=1 - [B2R8F3_HUMAN]	12.0294	13.17	3	4	5	2.31252e+07	319	35.1821	9.11475
Q5T3I0	G patch domain-containing protein 4 OS=Homo sapiens GN=GPATCH4 PE=1 SV=2 - [GPTC4_HUMAN]	12.012	15.02	4	4	4	8.77885e+06	446	50.3508	9.62744
Q53G19	Mitochondrial ribosomal protein L11 isoform a variant (Fragment) OS=Homo sapiens PE=2 SV=1 - [Q53G19_HUMAN]	11.8954	32.81	5	5	6	1.2902e+07	192	20.6424	9.90576
Q9HC35	Echinoderm microtubule-associated protein-like 4 OS=Homo sapiens GN=EML4 PE=1 SV=3 - [EMAL4_HUMAN]	11.8942	6.52	6	6	7	5.47183e+06	981	108.848	6.40479
A0A024RBH7	Thymopoietin, isoform CRA_a OS=Homo sapiens GN=TMPO PE=4 SV=1 - [A0A024RBH7_HUMAN]	11.8395	16.81	3	3	4	4.74297e+06	345	38.7143	9.15869
P09661	U2 small nuclear ribonucleoprotein A' OS=Homo sapiens GN=SNRPA1 PE=1 SV=2 - [RU2A_HUMAN]	11.6074	23.92	6	6	6	1.45385e+07	255	28.3981	8.6167
J3KT73	60S ribosomal protein L38 OS=Homo sapiens GN=RPL38 PE=1 SV=1 - [J3KT73_HUMAN]	11.5585	37.5	4	4	4	4.80231e+07	64	7.56027	9.99365
F5HBL8	ORF52 OS=Human herpesvirus 8 GN=ORF52 PE=4 SV=1 - [F5HBL8_HHV8]	11.3671	19.85	2	2	4	4.72015e+07	131	13.9885	10.2134
E9PCT1	Serine/arginine repetitive matrix protein 1 OS=Homo sapiens GN=SRRM1 PE=1 SV=3 - [E9PCT1_HUMAN]	11.2841	4.51	2	2	3	9.1802e+06	820	93.3802	11.9272
A0A024R9E6	TAF2 RNA polymerase II, TATA box binding protein (TBP)-associated factor, 150kDa, isoform CRA_a OS=Homo sapiens GN=TAF2 PE=4 SV=1 - [A0A024R9E6_HUMAN]	11.1952	3.11	3	3	4	3.54442e+06	1030	117.888	7.97217
O60762	Dolichol-phosphate mannosyltransferase subunit 1 OS=Homo sapiens GN=DPM1 PE=1 SV=1 - [DPM1_HUMAN]	11.1939	16.92	3	3	4	1.28009e+07	260	29.6158	9.56885
H3BRY5	Sulfotransferase (Fragment) OS=Homo sapiens GN=SULT1A1 PE=1 SV=1 - [H3BRY5_HUMAN]	11.0176	25.27	5	5	5	1.93649e+07	281	32.6045	6.62451
A0A087WVV2	Ribosome-binding protein 1 OS=Homo sapiens GN=RRBP1 PE=1 SV=1 - [A0A087WVV2_HUMAN]	10.6271	4.5	3	3	3	3.78321e+06	934	102.713	5.33838
A8K964	cDNA FLJ75071, highly similar to Homo sapiens pinin, desmosome associated protein (PNN), mRNA OS=Homo sapiens PE=2 SV=1 - [A8K964_HUMAN]	10.5795	5.44	3	3	4	5.3936e+06	717	81.4929	7.37158
E9PIN3	Nuclear RNA export factor 1 (Fragment) OS=Homo sapiens GN=NXF1 PE=1 SV=1 - [E9PIN3_HUMAN]	10.5704	10.28	5	5	6	8.07718e+06	603	68.0648	8.89502
A0A024R1X8	Junction plakoglobin, isoform CRA_a OS=Homo sapiens GN=JUP PE=4 SV=1 - [A0A024R1X8_HUMAN]	10.5098	9.66	5	5	5	5.41588e+06	745	81.6748	6.13818
A0A087WX29	TAR DNA-binding protein 43 (Fragment) OS=Homo sapiens GN=TARDBP PE=1 SV=1 - [A0A087WX29_HUMAN]	10.3657	12.35	2	2	3	4.86778e+06	243	26.7264	7.76709
X6RGJ2	Heterochromatin protein 1-binding protein 3 (Fragment) OS=Homo sapiens GN=HP1BP3 PE=1 SV=1 - [X6RGJ2_HUMAN]	10.3429	15.6	5	5	5	1.16974e+07	327	36.4923	9.33447
G8JLG1	Structural maintenance of chromosomes protein OS=Homo sapiens GN=SMC1A PE=1 SV=2 - [G8JLG1_HUMAN]	10.2866	4.71	6	6	7	4.8573e+06	1211	140.772	7.40088
P55769	NHP2-like protein 1 OS=Homo sapiens GN=NHP2L1 PE=1 SV=3 - [NH2L1_HUMAN]	10.2349	18.75	2	2	3	8.32789e+06	128	14.1646	8.45557
B3KMR5	cDNA FLJ12434 fis, clone NT2RM1000037, highly similar to Homo sapiens KIAA0690 protein OS=Homo sapiens PE=2 SV=1 - [B3KMR5_HUMAN]	10.2101	4.39	6	6	6	1.05722e+07	1297	143.581	8.74854
B4E3M6	cDNA FLJ55446, highly similar to Superkiller viralicidic activity 2-like 2 (EC 3.6.1.-) OS=Homo sapiens PE=2 SV=1 - [B4E3M6_HUMAN]	10.2098	5.53	5	6	8	1.52359e+07	941	106.688	7.13721
B9A008	U3 small nucleolar ribonucleoprotein protein IMP4 (Fragment) OS=Homo sapiens GN=IMP4 PE=1 SV=1 - [B9A008_HUMAN]	10.2048	26.16	4	4	6	8.70658e+06	172	19.6062	9.70068
B3KM97	cDNA FLJ10554 fis, clone NT2RP2002385, highly similar to Synaptic glycoprotein SC2 OS=Homo sapiens PE=2 SV=1 - [B3KM97_HUMAN]	10.2017	10.06	3	3	4	1.13959e+07	308	36.0298	9.49561
A0A024R1T5	2',3'-cyclic nucleotide 3' phosphodiesterase, isoform CRA_a OS=Homo sapiens GN=CNP PE=4 SV=1 - [A0A024R1T5_HUMAN]	10.1047	11.22	3	3	3	7.37706e+06	401	45.0703	8.52881
Q13151	Heterogeneous nuclear ribonucleoprotein A0 OS=Homo sapiens GN=HNRNPA0 PE=1 SV=1 - [ROA0_HUMAN]	9.93365	13.77	2	3	8	7.77867e+07	305	30.8218	9.29053
A8K0B9	cDNA FLJ75988, highly similar to Homo sapiens transcription factor B1, mitochondrial (TFB1M), mRNA OS=Homo sapiens PE=2 SV=1 - [A8K0B9_HUMAN]	9.91893	9.83	3	3	4	1.54797e+07	346	39.513	9.24658
Q96BS4	FBL protein (Fragment) OS=Homo sapiens GN=FBL PE=1 SV=2 - [Q96BS4_HUMAN]	9.89955	16.92	3	3	6	1.74231e+07	260	28.4318	9.42236
H7BZW6	Histone deacetylase complex subunit SAP18 (Fragment) OS=Homo sapiens GN=SAP18 PE=1 SV=2 - [H7BZW6_HUMAN]	9.75453	16.08	2	2	4	6.92562e+06	143	16.0261	9.12939
A0A024R7P5	Similar to Laminin receptor 1, isoform CRA_a OS=Homo sapiens GN=LOC388524 PE=3 SV=1 - [A0A024R7P5_HUMAN]	9.74762	12.56	2	2	4	8.79931e+06	199	22.0005	8.82178
A0A087WWP4	Putative RNA-binding protein 15 OS=Homo sapiens GN=RBM15 PE=1 SV=1 - [A0A087WWP4_HUMAN]	9.59102	8.36	5	5	5	5.67626e+06	933	102.073	9.93506
B4E0B9	cDNA FLJ54526, highly similar to 5'-3' exoribonuclease 2 (EC 3.1.11.-) OS=Homo sapiens PE=2 SV=1 - [B4E0B9_HUMAN]	9.57271	3.78	2	2	4	3.9415e+06	874	99.8881	8.01611
Q5T280	Putative methyltransferase C9orf114 OS=Homo sapiens GN=C9orf114 PE=1 SV=3 - [CI114_HUMAN]	9.55836	15.43	4	4	4	1.43516e+07	376	41.9824	7.43018
Q4LE79	DSP variant protein (Fragment) OS=Homo sapiens GN=DSP variant protein PE=2 SV=1 - [Q4LE79_HUMAN]	9.44539	2.2	5	5	5	5.01748e+06	2319	265.029	7.34229
P62861	40S ribosomal protein S30 OS=Homo sapiens GN=FAU PE=1 SV=1 - [RS30_HUMAN]	9.33724	18.64	2	2	4	3.6234e+08	59	6.64382	12.147
A0PJJ5	SRP72 protein (Fragment) OS=Homo sapiens GN=SRP72 PE=2 SV=1 - [A0PJJ5_HUMAN]	9.26221	9.84	4	4	5	3.21356e+08	559	62.6046	8.32373
B4E043	KH domain containing, RNA binding, signal transduction associated 1, isoform CRA_b OS=Homo sapiens GN=KHDRBS1 PE=2 SV=1 - [B4E043_HUMAN]	9.17336	12.68	3	3	3	6.37476e+06	347	38.6583	6.46826
B2RDP6	cDNA, FLJ96709, highly similar to Homo sapiens glutamate rich WD repeat protein GRWD (GRWD), mRNA OS=Homo sapiens PE=2 SV=1 - [B2RDP6_HUMAN]	9.13885	12.56	2	3	7	1.58482e+07	446	49.3582	4.91943
Q92979	Ribosomal RNA small subunit methyltransferase NEP1 OS=Homo sapiens GN=EMG1 PE=1 SV=4 - [NEP1_HUMAN]	9.12562	29.51	6	6	7	1.46214e+07	244	26.7032	9.17334
C9JJT5	Protein ATP5J2-PTCD1 OS=Homo sapiens GN=ATP5J2-PTCD1 PE=4 SV=2 - [C9JJT5_HUMAN]	8.96262	44.44	2	2	3	1.72876e+07	54	5.91113	9.31982
B3KN15	cDNA FLJ13198 fis, clone NT2RP3004454, highly similar to Heparan sulfate 2-O-sulfotransferase 1 (EC 2.8.2.-) OS=Homo sapiens PE=2 SV=1 - [B3KN15_HUMAN]	8.73423	7.02	2	2	3	7.70372e+06	356	41.8444	8.68994
E5RJN7	Double-stranded RNA-binding protein Staufen homolog 2 (Fragment) OS=Homo sapiens GN=STAU2 PE=1 SV=1 - [E5RJN7_HUMAN]	8.61879	12.81	3	4	5	7.23041e+06	320	34.8401	9.5249
Q32P44	Echinoderm microtubule-associated protein-like 3 OS=Homo sapiens GN=EML3 PE=1 SV=1 - [EMAL3_HUMAN]	8.47669	4.58	3	3	4	5.28967e+06	896	95.1375	7.12256
B5BTZ8	Small nuclear ribonucleoprotein polypeptide B'' OS=Homo sapiens GN=SNRPB2 PE=2 SV=1 - [B5BTZ8_HUMAN]	8.43215	19.56	3	3	3	9.69812e+06	225	25.4421	9.71533
Q8IWS0	PHD finger protein 6 OS=Homo sapiens GN=PHF6 PE=1 SV=1 - [PHF6_HUMAN]	8.27858	11.23	3	3	4	8.66825e+06	365	41.264	8.67529
R9WPL0	Fragile X mental retardation 1 OS=Homo sapiens GN=FMR1 PE=2 SV=1 - [R9WPL0_HUMAN]	8.27201	7.66	3	3	4	3.57466e+06	418	47.7113	6.31592
P17096	High mobility group protein HMG-I/HMG-Y OS=Homo sapiens GN=HMGA1 PE=1 SV=3 - [HMGA1_HUMAN]	8.00928	23.36	3	3	5	3.41177e+07	107	11.6691	10.3159
K0FCG0	ORF50 OS=Human herpesvirus 8 PE=4 SV=1 - [K0FCG0_HHV8]	8.00708	5.55	2	2	2	4.75175e+06	631	66.7739	5.92236
E9PCY5	DNA topoisomerase 2 (Fragment) OS=Homo sapiens GN=TOP2B PE=1 SV=1 - [E9PCY5_HUMAN]	7.85943	3.74	3	4	4	5.8519e+06	1150	130.398	8.47021
Q3MHD2	Protein LSM12 homolog OS=Homo sapiens GN=LSM12 PE=1 SV=2 - [LSM12_HUMAN]	7.80807	13.85	2	2	3	1.447e+07	195	21.6871	7.73779
B4DKS0	cDNA FLJ53381, highly similar to Monocarboxylate transporter 1 OS=Homo sapiens PE=2 SV=1 - [B4DKS0_HUMAN]	7.74203	5.63	2	2	3	4.62501e+06	480	51.8027	8.49951
H7C4H2	Signal recognition particle receptor subunit beta (Fragment) OS=Homo sapiens GN=SRPRB PE=1 SV=1 - [H7C4H2_HUMAN]	7.73925	18.75	2	2	3	2.61917e+06	160	17.6013	7.94287
B2R8R5	cDNA, FLJ94025, highly similar to Homo sapiens tripartite motif-containing 28 (TRIM28), mRNA OS=Homo sapiens PE=2 SV=1 - [B2R8R5_HUMAN]	7.67125	3.83	4	4	5	5.33466e+06	835	88.5034	5.77002
P46087	Probable 28S rRNA (cytosine(4447)-C(5))-methyltransferase OS=Homo sapiens GN=NOP2 PE=1 SV=2 - [NOP2_HUMAN]	7.59903	3.2	2	2	3	5.17104e+06	812	89.2471	9.23193
B3KUD7	DNA helicase OS=Homo sapiens PE=2 SV=1 - [B3KUD7_HUMAN]	7.59749	8.5	4	4	4	6.45002e+06	612	68.545	7.62061
P83881	60S ribosomal protein L36a OS=Homo sapiens GN=RPL36A PE=1 SV=2 - [RL36A_HUMAN]	7.51597	20.75	2	2	4	1.96457e+08	106	12.4328	10.5796
Q9Y3C1	Nucleolar protein 16 OS=Homo sapiens GN=NOP16 PE=1 SV=2 - [NOP16_HUMAN]	7.4964	22.47	3	3	3	6.12279e+06	178	21.1751	9.93506
P43366	Melanoma-associated antigen B1 OS=Homo sapiens GN=MAGEB1 PE=1 SV=2 - [MAGB1_HUMAN]	7.22779	11.53	3	4	5	1.1352e+07	347	39.0126	8.44092
Q59FC6	Tumor rejection antigen (Gp96) 1 variant (Fragment) OS=Homo sapiens PE=2 SV=1 - [Q59FC6_HUMAN]	7.20895	6.42	2	3	3	1.19518e+07	576	65.9123	5.18604
V9GZ03	28S ribosomal protein S29, mitochondrial (Fragment) OS=Homo sapiens GN=DAP3 PE=1 SV=1 - [V9GZ03_HUMAN]	7.16971	9.09	2	2	3	3.77219e+06	242	27.6265	9.51025
B4DNH8	Annexin OS=Homo sapiens PE=2 SV=1 - [B4DNH8_HUMAN]	7.15753	21.13	3	3	3	4.62796e+06	194	21.6561	6.354
A0A0A0MRQ5	Peroxiredoxin-1 OS=Homo sapiens GN=PRDX1 PE=1 SV=1 - [A0A0A0MRQ5_HUMAN]	7.11166	39.18	4	4	4	8.60819e+06	97	10.6695	8.71924
Q9HB00	Desmocollin 1, isoform CRA_b OS=Homo sapiens GN=DSC1 PE=4 SV=1 - [Q9HB00_HUMAN]	7.08254	3.93	2	2	3	7.24165e+06	840	93.776	5.52881
E5RHW4	Erlin-2 (Fragment) OS=Homo sapiens GN=ERLIN2 PE=1 SV=1 - [E5RHW4_HUMAN]	7.06904	10.36	3	3	3	9.27996e+06	338	37.7014	5.61768
B3GQE6	DEAD box polypeptide 27 OS=Homo sapiens GN=DDX27 PE=2 SV=1 - [B3GQE6_HUMAN]	6.9744	5.1	4	4	4	6.45736e+06	765	86.5806	9.24658
B4DXT2	cDNA FLJ59635, highly similar to Heat shock 70 kDa protein 4L OS=Homo sapiens PE=2 SV=1 - [B4DXT2_HUMAN]	6.91362	4.92	2	3	4	8.21915e+06	813	91.8814	6.0874
E9PH82	Protein FAM98A OS=Homo sapiens GN=FAM98A PE=1 SV=1 - [E9PH82_HUMAN]	6.8479	8.65	2	2	3	6.99688e+06	312	34.4091	8.27979
I3L0K7	Heat shock protein 75 kDa, mitochondrial OS=Homo sapiens GN=TRAP1 PE=1 SV=1 - [I3L0K7_HUMAN]	6.81511	10.71	3	4	4	4.95236e+07	495	57.1836	7.59131
A0A024RAC6	Transcription elongation factor B (SIII), polypeptide 3 (110kDa, elongin A), isoform CRA_a OS=Homo sapiens GN=TCEB3 PE=1 SV=1 - [A0A024RAC6_HUMAN]	6.79488	8.16	4	4	4	5.45145e+06	772	87.176	9.56885
P12273	Prolactin-inducible protein OS=Homo sapiens GN=PIP PE=1 SV=1 - [PIP_HUMAN]	6.75714	26.71	3	3	3	7.13405e+06	146	16.5618	8.04541
D0UZL5	ORF10 OS=Human herpesvirus 8 GN=ORF10 PE=4 SV=1 - [D0UZL5_HHV8]	6.73455	20.81	6	6	6	1.29533e+07	418	46.0803	7.43018
B4DT66	cDNA FLJ55367, highly similar to Rattus norvegicus SDA1 domain containing 1 (Sdad1), mRNA OS=Homo sapiens PE=2 SV=1 - [B4DT66_HUMAN]	6.71794	3.08	2	2	3	6.50334e+06	650	75.4921	9.21729
Q59GY3	Arginine/serine-rich splicing factor 6 variant (Fragment) OS=Homo sapiens PE=2 SV=1 - [Q59GY3_HUMAN]	6.69681	11.11	3	3	3	1.8281e+07	279	31.8461	10.9458
A0A0C4DGT8	Round spermatid basic protein 1 OS=Homo sapiens GN=RSBN1 PE=1 SV=1 - [A0A0C4DGT8_HUMAN]	6.6962	8.76	4	4	4	7.11448e+06	685	77.2708	7.35693
G3XAN4	Translocating chain-associated membrane protein 1 OS=Homo sapiens GN=TRAM1 PE=1 SV=1 - [G3XAN4_HUMAN]	6.6389	6.25	2	2	3	1.26511e+07	288	33.4138	9.89111
Q14756	LLDBP (Fragment) OS=Homo sapiens GN=LLDBP PE=2 SV=1 - [Q14756_HUMAN]	6.56153	5.76	2	2	2	4.30081e+06	521	58.3285	9.5542
B7Z5N3	cDNA FLJ50627, highly similar to Homo sapiens angel homolog 2 (Drosophila) (ANGEL2), mRNA OS=Homo sapiens PE=2 SV=1 - [B7Z5N3_HUMAN]	6.52508	17.6	3	3	4	4.9443e+06	375	42.0795	6.68311
B3KPM8	cDNA FLJ31974 fis, clone NT2RP7008167, weakly similar to 85.1 kDa PROTEIN IN GREB-FEOA INTERGENIC REGION OS=Homo sapiens PE=2 SV=1 - [B3KPM8_HUMAN]	6.5184	3.12	3	3	3	5.60364e+06	995	111.675	8.71924
P23368	NAD-dependent malic enzyme, mitochondrial OS=Homo sapiens GN=ME2 PE=1 SV=1 - [MAOM_HUMAN]	6.51625	5.65	3	3	3	3.8504e+06	584	65.4018	7.60596
P31151	Protein S100-A7 OS=Homo sapiens GN=S100A7 PE=1 SV=4 - [S10A7_HUMAN]	6.4409	22.77	2	2	3	1.00156e+07	101	11.4636	6.771
J3QR48	Importin subunit beta-1 (Fragment) OS=Homo sapiens GN=KPNB1 PE=1 SV=5 - [J3QR48_HUMAN]	6.32619	18.12	2	2	2	4.40469e+06	149	16.4746	5.56689
Q6PK82	AP3D1 protein (Fragment) OS=Homo sapiens GN=AP3D1 PE=2 SV=1 - [Q6PK82_HUMAN]	6.21511	4.05	3	3	4	6.78231e+06	865	98.4762	9.12939
A8KAH1	cDNA FLJ75839, highly similar to Homo sapiens phosphatidylserine synthase 1 (PTDSS1), mRNA OS=Homo sapiens PE=2 SV=1 - [A8KAH1_HUMAN]	6.18598	7.4	3	3	3	2.23309e+07	473	55.431	8.38232
A8KAQ5	cDNA FLJ77404, highly similar to Homo sapiens small nuclear ribonucleoprotein 70kDa polypeptide (RNP antigen) (SNRP70), transcript variant 1, mRNA OS=Homo sapiens PE=2 SV=1 - [A8KAQ5_HUMAN]	5.96204	7.55	3	3	4	5.55888e+06	437	51.4649	10.0083
D6RFF0	La-related protein 7 (Fragment) OS=Homo sapiens GN=LARP7 PE=1 SV=1 - [D6RFF0_HUMAN]	5.96037	9.03	2	2	2	5008704	299	34.4273	9.78857
Q05CM9	PSIP1 protein (Fragment) OS=Homo sapiens GN=PSIP1 PE=2 SV=1 - [Q05CM9_HUMAN]	5.94326	17.11	3	3	3	2.97832e+06	263	29.6524	9.39307
H0YJW7	SRA stem-loop-interacting RNA-binding protein, mitochondrial (Fragment) OS=Homo sapiens GN=SLIRP PE=1 SV=1 - [H0YJW7_HUMAN]	5.88597	36.84	2	2	3	7.76136e+06	76	8.68643	9.05615
O96019	Actin-like protein 6A OS=Homo sapiens GN=ACTL6A PE=1 SV=1 - [ACL6A_HUMAN]	5.88065	9.32	2	2	2	8.65749e+06	429	47.4303	5.60498
H7C0A3	Protein ARPC4-TTLL3 (Fragment) OS=Homo sapiens GN=ARPC4-TTLL3 PE=1 SV=1 - [H7C0A3_HUMAN]	5.7994	17.96	3	3	4	8.17005e+06	167	19.3863	9.49561
G3V5E1	Cyclin-K OS=Homo sapiens GN=CCNK PE=1 SV=1 - [G3V5E1_HUMAN]	5.78652	6.35	2	2	2	2.57324e+06	378	43.3771	8.30908
H3BMW4	Transmembrane protein 208 OS=Homo sapiens GN=TMEM208 PE=1 SV=1 - [H3BMW4_HUMAN]	5.76427	7.86	2	2	3	3.46104e+06	140	15.5119	8.29443
B7Z5S1	cDNA FLJ61699, highly similar to Homo sapiens androgen-induced proliferation inhibitor (APRIN), transcript variant 1, mRNA OS=Homo sapiens PE=2 SV=1 - [B7Z5S1_HUMAN]	5.76425	2.23	2	2	2	3.55043e+06	1302	148.645	8.06006
Q13895	Bystin OS=Homo sapiens GN=BYSL PE=1 SV=3 - [BYST_HUMAN]	5.65607	6.41	2	2	2	6.5185e+06	437	49.57	8.11865
O75955	Flotillin-1 OS=Homo sapiens GN=FLOT1 PE=1 SV=3 - [FLOT1_HUMAN]	5.61235	9.37	3	3	3	3.28315e+06	427	47.3256	7.48877
A0A024R5B2	MAP/microtubule affinity-regulating kinase 2, isoform CRA_c OS=Homo sapiens GN=MARK2 PE=4 SV=1 - [A0A024R5B2_HUMAN]	5.59847	6.66	3	3	4	3.84425e+06	691	77.5828	9.5835
A8K7A1	cDNA FLJ77346, highly similar to Homo sapiens DEAD (Asp-Glu-Ala-Asp) box polypeptide 49 (DDX49), mRNA OS=Homo sapiens PE=2 SV=1 - [A8K7A1_HUMAN]	5.56782	6.21	3	3	3	3.07443e+06	483	54.25	8.98291
A0A0C4DGS1	Dolichyl-diphosphooligosaccharide--protein glycosyltransferase 48 kDa subunit OS=Homo sapiens GN=DDOST PE=1 SV=1 - [A0A0C4DGS1_HUMAN]	5.55675	5.01	2	2	2	4.18025e+06	439	48.769	5.69385
A0PJ92	NOP56 protein (Fragment) OS=Homo sapiens GN=NOP56 PE=2 SV=1 - [A0PJ92_HUMAN]	5.54182	7.38	3	3	3	6.26037e+06	447	49.7254	9.1001
O00148	ATP-dependent RNA helicase DDX39A OS=Homo sapiens GN=DDX39A PE=1 SV=2 - [DX39A_HUMAN]	5.47919	8.43	3	3	3	8.96636e+06	427	49.098	5.68115
B4DH16	cDNA FLJ54709, highly similar to Methylcrotonoyl-CoA carboxylase subunit alpha, mitochondrial (EC 6.4.1.4) OS=Homo sapiens PE=2 SV=1 - [B4DH16_HUMAN]	5.46903	7.28	2	2	2	6.65475e+06	426	47.4762	7.25439
Q59F34	Ribosomal protein L28 variant (Fragment) OS=Homo sapiens PE=2 SV=1 - [Q59F34_HUMAN]	5.42903	38.95	4	4	5	5.28948e+07	95	10.6936	10.4185
Q9NQZ2	Something about silencing protein 10 OS=Homo sapiens GN=UTP3 PE=1 SV=1 - [SAS10_HUMAN]	5.42097	7.72	2	2	2	6.36962e+06	479	54.5251	5.61768
Q1ED39	Lysine-rich nucleolar protein 1 OS=Homo sapiens GN=KNOP1 PE=1 SV=1 - [KNOP1_HUMAN]	5.41345	5.68	2	2	3	5.10082e+06	458	51.5572	9.86182
A0A087WVZ9	DNA-directed RNA polymerases I, II, and III subunit RPABC1 OS=Homo sapiens GN=POLR2E PE=1 SV=1 - [A0A087WVZ9_HUMAN]	5.37275	14.13	2	2	2	3.46733e+06	184	21.4461	7.44482
Q2PZI1	Probable C-mannosyltransferase DPY19L1 OS=Homo sapiens GN=DPY19L1 PE=2 SV=1 - [D19L1_HUMAN]	5.36513	4.15	2	2	2	3.1214e+06	675	77.2675	8.95361
Q9BWJ5	Splicing factor 3B subunit 5 OS=Homo sapiens GN=SF3B5 PE=1 SV=1 - [SF3B5_HUMAN]	5.33605	25.58	2	2	2	6.61381e+06	86	10.1288	6.354
P49207	60S ribosomal protein L34 OS=Homo sapiens GN=RPL34 PE=1 SV=3 - [RL34_HUMAN]	5.33574	12.82	2	2	3	8.24341e+07	117	13.2845	11.4731
C9JJ47	AP-2 complex subunit mu (Fragment) OS=Homo sapiens GN=AP2M1 PE=1 SV=1 - [C9JJ47_HUMAN]	5.2499	11.11	3	3	3	8.68691e+06	252	28.773	9.20264
Q6RGG0	P40 (Fragment) OS=Homo sapiens PE=2 SV=1 - [Q6RGG0_HUMAN]	5.20473	18.4	2	2	2	1.15832e+07	125	14.623	10.4331
A0A024QZH6	Serine arginine-rich pre-mRNA splicing factor SR-A1, isoform CRA_a OS=Homo sapiens GN=SR-A1 PE=4 SV=1 - [A0A024QZH6_HUMAN]	5.19464	2.29	3	3	4	7.48058e+06	1312	139.182	9.24658
H0YH88	Nucleosome assembly protein 1-like 1 (Fragment) OS=Homo sapiens GN=NAP1L1 PE=1 SV=1 - [H0YH88_HUMAN]	5.10688	22.03	3	3	3	1.52821e+07	177	21.0635	4.83057
Q9Y3U8	60S ribosomal protein L36 OS=Homo sapiens GN=RPL36 PE=1 SV=3 - [RL36_HUMAN]	5.02954	20	2	2	3	2.2895e+07	105	12.2459	11.5903
P49458	Signal recognition particle 9 kDa protein OS=Homo sapiens GN=SRP9 PE=1 SV=2 - [SRP09_HUMAN]	5.0226	22.09	2	2	2	8.5995e+07	86	10.1051	7.97217
B4DUR8	T-complex protein 1 subunit gamma OS=Homo sapiens GN=CCT3 PE=1 SV=1 - [B4DUR8_HUMAN]	4.99873	4.4	2	2	2	8.06879e+06	500	55.6387	5.64307
Q9UG16	Putative uncharacterized protein DKFZp564P0562 (Fragment) OS=Homo sapiens GN=DKFZp564P0562 PE=2 SV=1 - [Q9UG16_HUMAN]	4.97444	2.72	2	2	2	1.59378e+06	1325	151.995	5.5415
H0YEL5	Peptidyl-prolyl cis-trans isomerase H (Fragment) OS=Homo sapiens GN=PPIH PE=1 SV=1 - [H0YEL5_HUMAN]	4.97376	23.96	2	2	2	7.30354e+06	96	10.2741	8.19189
E9PLD3	Uncharacterized protein OS=Homo sapiens PE=4 SV=1 - [E9PLD3_HUMAN]	4.96634	19.19	1	2	2	5.55026e+07	99	11.5928	12.2349
I3L443	rRNA methyltransferase 3, mitochondrial (Fragment) OS=Homo sapiens GN=RNMTL1 PE=1 SV=1 - [I3L443_HUMAN]	4.91257	11.86	2	2	2	4.80446e+06	177	19.6816	9.65674
A0A0F7G8J1	Plasminogen OS=Homo sapiens GN=PLG PE=2 SV=1 - [A0A0F7G8J1_HUMAN]	4.84957	1.98	2	2	2	1.66369e+07	809	90.5692	7.35693
Q96GM8	Target of EGR1 protein 1 OS=Homo sapiens GN=TOE1 PE=1 SV=1 - [TOE1_HUMAN]	4.7959	5.88	2	2	3	9.34912e+06	510	56.512	7.18115
Q0QEN7	ATP synthase subunit beta (Fragment) OS=Homo sapiens GN=ATP5B PE=2 SV=1 - [Q0QEN7_HUMAN]	4.75993	8.09	3	3	3	1.03302e+07	445	48.083	5.07178
E9PPH5	Acidic leucine-rich nuclear phosphoprotein 32 family member E (Fragment) OS=Homo sapiens GN=ANP32E PE=1 SV=1 - [E9PPH5_HUMAN]	4.65612	17.54	2	2	2	4.71721e+06	114	13.1204	4.22119
B4E1G1	Derlin-1 OS=Homo sapiens GN=DERL1 PE=1 SV=1 - [B4E1G1_HUMAN]	4.6537	14.57	2	2	2	5.99643e+06	151	17.0217	9.89111
P05109	Protein S100-A8 OS=Homo sapiens GN=S100A8 PE=1 SV=1 - [S10A8_HUMAN]	4.64925	23.66	2	2	3	1.36887e+07	93	10.8276	7.03467
F8VQ14	T-complex protein 1 subunit beta OS=Homo sapiens GN=CCT2 PE=1 SV=1 - [F8VQ14_HUMAN]	4.62512	9.13	2	2	3	3.10865e+06	416	44.7846	6.53662
P38919	Eukaryotic initiation factor 4A-III OS=Homo sapiens GN=EIF4A3 PE=1 SV=4 - [IF4A3_HUMAN]	4.60691	7.54	2	3	3	1.73768e+07	411	46.8412	6.72705
B4DNA0	cDNA FLJ58027 OS=Homo sapiens PE=2 SV=1 - [B4DNA0_HUMAN]	4.53852	11.4	3	3	3	7.05248e+06	430	47.3496	6.84424
P38935	DNA-binding protein SMUBP-2 OS=Homo sapiens GN=IGHMBP2 PE=1 SV=3 - [SMBP2_HUMAN]	4.53393	2.22	2	2	2	2.87542e+06	993	109.082	8.96826
B4DJI1	L-lactate dehydrogenase OS=Homo sapiens PE=2 SV=1 - [B4DJI1_HUMAN]	4.5295	7.54	2	2	2	1.21046e+07	305	33.5717	8.45557
Q8N4P8	GTPBP4 protein (Fragment) OS=Homo sapiens GN=GTPBP4 PE=2 SV=1 - [Q8N4P8_HUMAN]	4.50585	5.7	3	3	3	6.97525e+06	632	73.6628	9.5542
B4DP62	Solute carrier family 25 (Mitochondrial carrier citrate transporter), member 1, isoform CRA_b OS=Homo sapiens GN=SLC25A1 PE=1 SV=1 - [B4DP62_HUMAN]	4.48956	11.06	2	2	2	4.84261e+06	208	23.1952	9.62744
B3KQF0	cDNA FLJ90354 fis, clone NT2RP2003390, highly similar to Translocation protein SEC63 homolog OS=Homo sapiens PE=2 SV=1 - [B3KQF0_HUMAN]	4.47362	3.29	2	2	2	5.04845e+06	760	87.9435	5.19873
O75569	Interferon-inducible double-stranded RNA-dependent protein kinase activator A OS=Homo sapiens GN=PRKRA PE=1 SV=1 - [PRKRA_HUMAN]	4.47053	4.79	1	2	2	1.37544e+07	313	34.3825	8.41162
F8WE65	Peptidyl-prolyl cis-trans isomerase OS=Homo sapiens GN=PPIA PE=1 SV=1 - [F8WE65_HUMAN]	4.46683	15	2	2	2	12314126	120	13.0133	6.771
J3QLE5	Small nuclear ribonucleoprotein-associated protein N (Fragment) OS=Homo sapiens GN=SNRPN PE=4 SV=1 - [J3QLE5_HUMAN]	4.40564	13.02	3	3	4	5.1157e+07	169	17.5353	9.99365
O40945	Core gene UL31 family protein OS=Human herpesvirus 8 GN=ORF69 PE=4 SV=1 - [O40945_HHV8]	4.29442	6.29	2	2	2	5.71188e+06	302	33.1369	8.76318
U5UA77	Dyskeratosis congenita 1 isoform 6 OS=Homo sapiens PE=2 SV=1 - [U5UA77_HUMAN]	4.21726	8.63	1	2	3	1.18656e+07	313	35.0911	9.43701
F5H018	GTP-binding nuclear protein Ran (Fragment) OS=Homo sapiens GN=RAN PE=1 SV=5 - [F5H018_HUMAN]	4.17688	10.55	2	2	3	5.20179e+06	199	22.5207	8.73389
Q8WY22	BRI3-binding protein OS=Homo sapiens GN=BRI3BP PE=1 SV=1 - [BRI3B_HUMAN]	4.17636	8.76	1	2	2	1.03699e+07	251	27.8178	9.43701
C9JZ20	Prohibitin (Fragment) OS=Homo sapiens GN=PHB PE=1 SV=1 - [C9JZ20_HUMAN]	4.17278	17.41	3	3	3	5.41689e+06	201	22.2569	5.96045
O43660	Pleiotropic regulator 1 OS=Homo sapiens GN=PLRG1 PE=1 SV=1 - [PLRG1_HUMAN]	4.1303	7	3	3	3	4.47538e+06	514	57.1581	9.17334
Q9NW13	RNA-binding protein 28 OS=Homo sapiens GN=RBM28 PE=1 SV=3 - [RBM28_HUMAN]	4.13024	2.37	2	2	2	9213848	759	85.6847	9.21729
A0A0C4DGZ0	DNA-directed RNA polymerase OS=Homo sapiens GN=POLR2A PE=1 SV=1 - [A0A0C4DGZ0_HUMAN]	4.10727	0.91	2	2	3	2.75499e+06	1970	217.069	7.37158
A0A087WV66	Antigen KI-67 OS=Homo sapiens GN=MKI67 PE=1 SV=1 - [A0A087WV66_HUMAN]	4.06411	1.32	3	3	3	3.5292e+06	3255	358.407	9.42236
B4DP04	cDNA FLJ55732, highly similar to Homo sapiens DnaJ (Hsp40) homolog, subfamily C, member 10 (DNAJC10), mRNA OS=Homo sapiens PE=2 SV=1 - [B4DP04_HUMAN]	4.06394	4.67	3	3	3	5.21106e+06	557	64.01	8.04541
Q9NVV4	Poly(A) RNA polymerase, mitochondrial OS=Homo sapiens GN=MTPAP PE=1 SV=1 - [PAPD1_HUMAN]	4.05672	3.26	2	2	2	10364371	582	66.13	9.0415
B4DY50	cDNA FLJ55528, highly similar to Transducin beta-like 2 protein OS=Homo sapiens PE=2 SV=1 - [B4DY50_HUMAN]	4.04046	4.87	2	2	2	8.21772e+06	411	45.9202	9.48096
K7EPS6	Hepatoma-derived growth factor-related protein 2 (Fragment) OS=Homo sapiens GN=HDGFRP2 PE=1 SV=2 - [K7EPS6_HUMAN]	3.9195	19.61	2	2	2	6.24147e+06	153	16.7945	5.07178
B2R4D5	Actin-related protein 2/3 complex subunit 3 OS=Homo sapiens PE=2 SV=1 - [B2R4D5_HUMAN]	3.87619	13.48	2	2	2	5.25159e+06	178	20.5073	8.5874
Q15459	Splicing factor 3A subunit 1 OS=Homo sapiens GN=SF3A1 PE=1 SV=1 - [SF3A1_HUMAN]	3.84655	5.55	3	3	3	4.69771e+06	793	88.8305	5.22412
P53680	AP-2 complex subunit sigma OS=Homo sapiens GN=AP2S1 PE=1 SV=2 - [AP2S1_HUMAN]	3.82601	10.56	2	2	2	1.11943e+07	142	17.0067	6.17627
Q96MU7	YTH domain-containing protein 1 OS=Homo sapiens GN=YTHDC1 PE=1 SV=3 - [YTDC1_HUMAN]	3.81756	8.53	8	8	10	2.81894e+07	727	84.6493	6.22705
C9JZI1	Replication factor C subunit 4 OS=Homo sapiens GN=RFC4 PE=1 SV=1 - [C9JZI1_HUMAN]	3.75092	8.93	2	2	2	2552444	336	36.8544	8.23584
O60884	DnaJ homolog subfamily A member 2 OS=Homo sapiens GN=DNAJA2 PE=1 SV=1 - [DNJA2_HUMAN]	3.64914	5.1	2	2	2	1.19649e+06	412	45.7166	6.48096
Q96I25	Splicing factor 45 OS=Homo sapiens GN=RBM17 PE=1 SV=1 - [SPF45_HUMAN]	3.63554	4.74	2	2	2	4.19531e+06	401	44.9339	5.97314
P08240	Signal recognition particle receptor subunit alpha OS=Homo sapiens GN=SRPR PE=1 SV=2 - [SRPR_HUMAN]	3.63128	5.17	2	2	2	2.99169e+06	638	69.7672	8.95361
H0Y3V8	Sphingosine-1-phosphate lyase 1 (Fragment) OS=Homo sapiens GN=SGPL1 PE=1 SV=1 - [H0Y3V8_HUMAN]	3.60712	16.3	2	2	2	2.41283e+06	135	14.9646	7.76709
D6RAA6	Transmembrane protein 33 (Fragment) OS=Homo sapiens GN=TMEM33 PE=1 SV=1 - [D6RAA6_HUMAN]	3.456	9.01	2	2	2	4.14712e+06	222	25.2073	9.56885
Q13769	THO complex subunit 5 homolog OS=Homo sapiens GN=THOC5 PE=1 SV=2 - [THOC5_HUMAN]	3.45512	4.25	3	3	3	1.72323e+06	683	78.4579	6.87354
O00411	DNA-directed RNA polymerase, mitochondrial OS=Homo sapiens GN=POLRMT PE=1 SV=2 - [RPOM_HUMAN]	3.40395	3.74	3	3	3	3.95327e+06	1230	138.532	8.98291
B7Z2F4	T-complex protein 1 subunit delta OS=Homo sapiens PE=2 SV=1 - [B7Z2F4_HUMAN]	3.40113	5.4	2	2	4	5.31377e+06	389	42.2726	7.60596
I3L1L3	Myb-binding protein 1A (Fragment) OS=Homo sapiens GN=MYBBP1A PE=1 SV=1 - [I3L1L3_HUMAN]	3.29198	1.36	2	2	2	2.49304e+06	1252	140.154	9.26123
B4DN94	cDNA FLJ58848, highly similar to Homo sapiens transcription factor IIB OS=Homo sapiens PE=2 SV=1 - [B4DN94_HUMAN]	3.25521	16.18	2	2	2	5.07602e+06	173	20.1847	9.68604
Q76RH4	Core gene UL13 family protein OS=Human herpesvirus 8 GN=ORF36 PE=4 SV=1 - [Q76RH4_HHV8]	3.13934	7.21	2	2	2	7.43504e+06	444	50.3015	9.24658
Q1RMG2	Adenosylhomocysteinase OS=Homo sapiens GN=AHCY PE=2 SV=1 - [Q1RMG2_HUMAN]	3.13841	14.38	4	4	5	6.03013e+06	306	33.7892	6.60986
Q96RF0	Sorting nexin-18 OS=Homo sapiens GN=SNX18 PE=1 SV=2 - [SNX18_HUMAN]	3.10271	3.82	2	2	2	1.14212e+07	628	68.8512	5.68115
Q05DL3	CSNK1A1 protein (Fragment) OS=Homo sapiens GN=CSNK1A1 PE=2 SV=1 - [Q05DL3_HUMAN]	3.06127	13.36	3	3	3	5.63484e+06	232	26.685	9.74463
P31689	DnaJ homolog subfamily A member 1 OS=Homo sapiens GN=DNAJA1 PE=1 SV=2 - [DNJA1_HUMAN]	3.02508	5.29	2	2	2	3.97572e+06	397	44.8395	7.07861
Q9Y2W1	Thyroid hormone receptor-associated protein 3 OS=Homo sapiens GN=THRAP3 PE=1 SV=2 - [TR150_HUMAN]	2.80171	3.25	2	2	2	5.72623e+06	955	108.601	10.1548
D3DPF9	Titin, isoform CRA_b OS=Homo sapiens GN=TTN PE=4 SV=1 - [D3DPF9_HUMAN]	2.75983	0.08	1	2	2	6.22387e+06	26926	2991.19	6.7417
B2RE46	cDNA, FLJ96923, highly similar to Homo sapiens ribophorin II (RPN2), mRNA OS=Homo sapiens PE=2 SV=1 - [B2RE46_HUMAN]	2.70378	3.17	2	2	2	4.87959e+06	631	69.2911	5.78271
B2RDW9	cDNA, FLJ96803, highly similar to Homo sapiens GTP binding protein 1 (GTPBP1), mRNA OS=Homo sapiens PE=2 SV=1 - [B2RDW9_HUMAN]	2.70013	3.77	2	2	2	2.28275e+06	584	63.4378	9.01221
Q5T8U5	Surfeit 4 OS=Homo sapiens GN=SURF4 PE=1 SV=1 - [Q5T8U5_HUMAN]	2.68132	11.29	2	2	2	3.78958e+06	186	21.1137	6.52197
P25398	40S ribosomal protein S12 OS=Homo sapiens GN=RPS12 PE=1 SV=3 - [RS12_HUMAN]	2.66966	18.18	2	2	2	5.49898e+06	132	14.5055	7.21045
Q96EY4	Translation machinery-associated protein 16 OS=Homo sapiens GN=TMA16 PE=1 SV=2 - [TMA16_HUMAN]	2.6568	10.84	2	2	3	1.34076e+07	203	23.8494	9.26123
E9PQB7	Cofilin-1 (Fragment) OS=Homo sapiens GN=CFL1 PE=1 SV=1 - [E9PQB7_HUMAN]	2.61424	22.95	2	2	2	4.10143e+06	122	13.9143	8.71924
P63167	Dynein light chain 1, cytoplasmic OS=Homo sapiens GN=DYNLL1 PE=1 SV=1 - [DYL1_HUMAN]	2.54225	24.72	2	2	3	1.50325e+07	89	10.3591	7.40088
E7ET15	U2 snRNP-associated SURP motif-containing protein OS=Homo sapiens GN=U2SURP PE=1 SV=1 - [E7ET15_HUMAN]	2.38052	2.14	2	2	2	1.1882e+07	1028	118.175	8.54346
Q9BRU9	rRNA-processing protein UTP23 homolog OS=Homo sapiens GN=UTP23 PE=1 SV=2 - [UTP23_HUMAN]	2.30517	6.83	2	2	2	1.38524e+07	249	28.3843	10.0669
B4DES7	cDNA FLJ61218, highly similar to RRP5 protein homolog OS=Homo sapiens PE=2 SV=1 - [B4DES7_HUMAN]	2.26602	2.72	2	2	2	3.53511e+06	771	85.3685	9.26123
F8WBS5	60S ribosomal protein L35a OS=Homo sapiens GN=RPL35A PE=1 SV=1 - [F8WBS5_HUMAN]	2.24094	29.09	2	2	2	5.15689e+07	55	6.46844	9.99365
P52701	DNA mismatch repair protein Msh6 OS=Homo sapiens GN=MSH6 PE=1 SV=2 - [MSH6_HUMAN]	2.20911	1.4	2	2	2	4.44228e+06	1360	152.689	6.90283
Q8WV60	Pentatricopeptide repeat-containing protein 2, mitochondrial OS=Homo sapiens GN=PTCD2 PE=2 SV=3 - [PTCD2_HUMAN]	2.15721	4.38	2	2	2	9.58182e+06	388	43.9393	9.23193
B4DXW1	Actin-related protein 3 OS=Homo sapiens GN=ACTR3 PE=1 SV=1 - [B4DXW1_HUMAN]	2.1116	8.45	2	2	2	5.64335e+06	367	41.9773	5.61768
B3KX15	cDNA FLJ44468 fis, clone UTERU2026025, moderately similar to SPLICING FACTOR, ARGININE/SERINE-RICH 2 OS=Homo sapiens PE=2 SV=1 - [B3KX15_HUMAN]	2.09787	11.48	2	2	2	1.38151e+07	122	13.8052	10.4478
P09382	Galectin-1 OS=Homo sapiens GN=LGALS1 PE=1 SV=2 - [LEG1_HUMAN]	2.05492	25.93	3	3	3	8.92184e+06	135	14.7062	5.50342
A0JLQ5	BXDC2 protein (Fragment) OS=Homo sapiens GN=BXDC2 PE=2 SV=1 - [A0JLQ5_HUMAN]	2.0468	8.06	3	3	3	1.16334e+07	335	39.1449	9.90576
B4DGE7	cDNA FLJ61235, weakly similar to WD repeat protein YBL104C OS=Homo sapiens PE=2 SV=1 - [B4DGE7_HUMAN]	2.0461	2.63	2	2	2	3.07302e+06	875	98.574	6.80029
D6RAU2	Guanine nucleotide-binding protein subunit beta-2-like 1 OS=Homo sapiens GN=GNB2L1 PE=1 SV=1 - [D6RAU2_HUMAN]	2.04174	14.29	2	2	2	3.45419e+06	147	16.3934	9.70068
E9PN17	ATP synthase subunit g, mitochondrial OS=Homo sapiens GN=ATP5L PE=1 SV=1 - [E9PN17_HUMAN]	2.02893	26.32	2	2	2	5.14532e+06	76	8.44668	10.2866
B0AZQ4	Structural maintenance of chromosomes protein OS=Homo sapiens PE=2 SV=1 - [B0AZQ4_HUMAN]	1.91628	1.81	2	2	2	5.50708e+06	1217	141.442	7.18115
Q6P5Z9	CLIP1 protein (Fragment) OS=Homo sapiens GN=CLIP1 PE=2 SV=1 - [Q6P5Z9_HUMAN]	1.73582	4.13	1	2	2	7.07518e+07	653	71.6893	7.56201
H0YBR2	Epithelial-splicing regulatory protein 1 (Fragment) OS=Homo sapiens GN=ESRP1 PE=1 SV=1 - [H0YBR2_HUMAN]	1.70137	2.39	1	2	3	4.37416e+08	502	56.1091	8.22119
O15144	Actin-related protein 2/3 complex subunit 2 OS=Homo sapiens GN=ARPC2 PE=1 SV=1 - [ARPC2_HUMAN]	1.68588	5.67	2	2	2	4.30714e+06	300	34.3115	7.35693
Q59FS8	Eukaryotic translation initiation factor 3, subunit 9 eta, 116kDa isoform b variant (Fragment) OS=Homo sapiens PE=2 SV=1 - [Q59FS8_HUMAN]	1.67789	11.18	2	2	2	5.41716e+06	170	19.7423	9.31982
O15143	Actin-related protein 2/3 complex subunit 1B OS=Homo sapiens GN=ARPC1B PE=1 SV=3 - [ARC1B_HUMAN]	1.63962	12.9	3	3	3	4.02688e+06	372	40.9234	8.35303
Q5THR3	EF-hand calcium-binding domain-containing protein 6 OS=Homo sapiens GN=EFCAB6 PE=1 SV=1 - [EFCB6_HUMAN]	0	0.8	1	2	2	4.15491e+07	1501	172.82	8.39697
Q92540	Protein SMG7 OS=Homo sapiens GN=SMG7 PE=1 SV=2 - [SMG7_HUMAN]	0	1.93	1	2	2	7.85822e+07	1137	127.202	8.71924
A0A024R4E5	High density lipoprotein binding protein (Vigilin), isoform CRA_a OS=Homo sapiens GN=HDLBP PE=1 SV=1 - [A0A024R4E5_HUMAN]	0	2.76	2	2	2	4.45493e+06	1268	141.352	6.87354
