# Supplementary material for: The Tudor SND1 protein is an m6A RNA reader essential for replication of Kaposi’s sarcoma-associated herpesvirus
Source: eLife. 2019 Oct 24;8:e47261. doi: 10.7554/eLife.47261 (PMC6812964; doi:10.7554/eLife.47261)
Supplement: Supplementary file 12. [file elife-47261-supp12.xlsx]

## Sheet: Sheet1
Accession	Description	Score	Coverage	# Unique Peptides	# Peptides	# PSMs	Area	# AAs	MW [kDa]	calc. pI
P07814	Bifunctional glutamate/proline--tRNA ligase OS=Homo sapiens GN=EPRS PE=1 SV=5 - [SYEP_HUMAN]	1635.28	73.35	108	109	542	2.2703e+09	1512	170.483	7.32764
P41252	Isoleucine--tRNA ligase, cytoplasmic OS=Homo sapiens GN=IARS PE=1 SV=2 - [SYIC_HUMAN]	857.541	60.22	75	75	274	1.10788e+09	1262	144.406	6.15088
P54136	Arginine--tRNA ligase, cytoplasmic OS=Homo sapiens GN=RARS PE=1 SV=2 - [SYRC_HUMAN]	566.865	67.73	47	47	183	1.29801e+09	660	75.3309	6.68311
P47897	Glutamine--tRNA ligase OS=Homo sapiens GN=QARS PE=1 SV=1 - [SYQ_HUMAN]	546.857	71.1	50	51	202	9.2783e+08	775	87.7429	7.15186
P14868	Aspartate--tRNA ligase, cytoplasmic OS=Homo sapiens GN=DARS PE=1 SV=2 - [SYDC_HUMAN]	546.117	74.05	39	39	190	1.86591e+09	501	57.1	6.55127
H6VRF8	Keratin 1 OS=Homo sapiens GN=KRT1 PE=3 SV=1 - [H6VRF8_HUMAN]	496.163	57.3	32	37	133	1.06415e+09	644	66.013	8.11865
B2RCM2	cDNA, FLJ96156, highly similar to Homo sapiens leucyl-tRNA synthetase (LARS), mRNA OS=Homo sapiens PE=2 SV=1 - [B2RCM2_HUMAN]	441.986	56.38	58	58	143	4.72856e+08	1176	134.352	7.1958
Q15046	Lysine--tRNA ligase OS=Homo sapiens GN=KARS PE=1 SV=3 - [SYK_HUMAN]	423.992	57.45	33	33	136	1958347026	597	68.0046	6.354
P35527	Keratin, type I cytoskeletal 9 OS=Homo sapiens GN=KRT9 PE=1 SV=3 - [K1C9_HUMAN]	381.37	75.28	32	33	110	6.07222e+08	623	62.0268	5.23682
P42704	Leucine-rich PPR motif-containing protein, mitochondrial OS=Homo sapiens GN=LRPPRC PE=1 SV=3 - [LPPRC_HUMAN]	350.808	50.5	63	63	122	1.19475e+08	1394	157.805	6.12549
A8K492	cDNA FLJ76789, highly similar to Homo sapiens methionine-tRNA synthetase (MARS), mRNA OS=Homo sapiens PE=2 SV=1 - [A8K492_HUMAN]	307.423	48.11	38	38	99	3.9839e+08	900	101.08	6.16357
B2R7M3	cDNA, FLJ93510, highly similar to Homo sapiens JTV1 gene (JTV1), mRNA OS=Homo sapiens PE=2 SV=1 - [B2R7M3_HUMAN]	292.586	56.25	12	12	81	9.81423e+08	320	35.4254	8.41162
P13645	Keratin, type I cytoskeletal 10 OS=Homo sapiens GN=KRT10 PE=1 SV=6 - [K1C10_HUMAN]	282.684	61.82	29	35	83	6.93072e+08	584	58.7917	5.21143
Q12904	Aminoacyl tRNA synthase complex-interacting multifunctional protein 1 OS=Homo sapiens GN=AIMP1 PE=1 SV=2 - [AIMP1_HUMAN]	252.426	73.4	19	19	76	9.56749e+08	312	34.3311	8.42627
Q7Z2W4	Zinc finger CCCH-type antiviral protein 1 OS=Homo sapiens GN=ZC3HAV1 PE=1 SV=3 - [ZCCHV_HUMAN]	208.858	52.99	37	37	73	1.20874e+08	902	101.367	8.39697
P35908	Keratin, type II cytoskeletal 2 epidermal OS=Homo sapiens GN=KRT2 PE=1 SV=2 - [K22E_HUMAN]	208.498	60.09	26	35	73	8.22655e+08	639	65.3932	8.00146
Q08211	ATP-dependent RNA helicase A OS=Homo sapiens GN=DHX9 PE=1 SV=4 - [DHX9_HUMAN]	206.685	35.91	37	37	74	2.18461e+08	1270	140.869	6.84424
P04259	Keratin, type II cytoskeletal 6B OS=Homo sapiens GN=KRT6B PE=1 SV=5 - [K2C6B_HUMAN]	170.138	46.28	3	27	59	4.87883e+08	564	60.0303	8.00146
P62805	Histone H4 OS=Homo sapiens GN=HIST1H4A PE=1 SV=2 - [H4_HUMAN]	159.088	53.4	9	9	63	3.60276e+09	103	11.3604	11.356
B4DRR0	cDNA FLJ53910, highly similar to Keratin, type II cytoskeletal 6A OS=Homo sapiens PE=2 SV=1 - [B4DRR0_HUMAN]	158.797	50.65	4	29	57	2.85017e+08	535	57.8032	8.00146
P40939	Trifunctional enzyme subunit alpha, mitochondrial OS=Homo sapiens GN=HADHA PE=1 SV=2 - [ECHA_HUMAN]	154.803	39.84	21	21	46	6.26807e+07	763	82.9469	9.0415
O00425	Insulin-like growth factor 2 mRNA-binding protein 3 OS=Homo sapiens GN=IGF2BP3 PE=1 SV=2 - [IF2B3_HUMAN]	140.586	40.76	16	19	48	1.7406e+08	579	63.6656	8.86572
K0FCA2	ORF59 OS=Human herpesvirus 8 PE=4 SV=1 - [K0FCA2_HHV8]	139.966	55.1	15	15	49	2.24394e+08	392	42.2235	10.0229
Q00610	Clathrin heavy chain 1 OS=Homo sapiens GN=CLTC PE=1 SV=5 - [CLH1_HUMAN]	139.564	25.85	34	34	50	3.95166e+07	1675	191.493	5.69385
P22626	Heterogeneous nuclear ribonucleoproteins A2/B1 OS=Homo sapiens GN=HNRNPA2B1 PE=1 SV=2 - [ROA2_HUMAN]	130.765	49.58	16	18	40	3.15987e+08	353	37.4067	8.95361
P12956	X-ray repair cross-complementing protein 6 OS=Homo sapiens GN=XRCC6 PE=1 SV=2 - [XRCC6_HUMAN]	120.86	36.62	20	20	41	7.20855e+07	609	69.7991	6.63916
P08779	Keratin, type I cytoskeletal 16 OS=Homo sapiens GN=KRT16 PE=1 SV=4 - [K1C16_HUMAN]	112.632	50.53	11	23	41	5.26774e+08	473	51.2362	5.04639
Q9NZI8	Insulin-like growth factor 2 mRNA-binding protein 1 OS=Homo sapiens GN=IGF2BP1 PE=1 SV=2 - [IF2B1_HUMAN]	109.717	34.14	15	17	38	1.44606e+08	577	63.4412	9.20264
Q96KK5	Histone H2A type 1-H OS=Homo sapiens GN=HIST1H2AH PE=1 SV=3 - [H2A1H_HUMAN]	104.134	35.94	2	4	35	2.89069e+09	128	13.8978	10.8872
P52272	Heterogeneous nuclear ribonucleoprotein M OS=Homo sapiens GN=HNRNPM PE=1 SV=3 - [HNRPM_HUMAN]	100.154	26.44	16	16	36	1.22922e+08	730	77.4643	8.70459
B3KPS3	cDNA FLJ32131 fis, clone PEBLM2000267, highly similar to Tubulin alpha-ubiquitous chain OS=Homo sapiens PE=2 SV=1 - [B3KPS3_HUMAN]	99.0571	42.79	4	13	34	1.23945e+08	416	46.2118	5.12256
Q53HF2	Heat shock 70kDa protein 8 isoform 2 variant (Fragment) OS=Homo sapiens PE=1 SV=1 - [Q53HF2_HUMAN]	98.6507	34.08	10	13	28	5.40213e+07	493	53.4665	5.85889
O43324	Eukaryotic translation elongation factor 1 epsilon-1 OS=Homo sapiens GN=EEF1E1 PE=1 SV=1 - [MCA3_HUMAN]	95.8559	73.56	11	11	37	3.97809e+08	174	19.7983	8.54346
Q9UKV8	Protein argonaute-2 OS=Homo sapiens GN=AGO2 PE=1 SV=3 - [AGO2_HUMAN]	95.0863	40.98	22	22	36	2.85386e+07	859	97.1459	9.18799
P23246	Splicing factor, proline- and glutamine-rich OS=Homo sapiens GN=SFPQ PE=1 SV=2 - [SFPQ_HUMAN]	94.521	29.84	17	18	31	3.00088e+08	707	76.1016	9.43701
P02533	Keratin, type I cytoskeletal 14 OS=Homo sapiens GN=KRT14 PE=1 SV=4 - [K1C14_HUMAN]	92.089	44.28	5	20	36	5.26774e+08	472	51.5294	5.16064
P62244	40S ribosomal protein S15a OS=Homo sapiens GN=RPS15A PE=1 SV=2 - [RS15A_HUMAN]	89.2182	63.08	8	8	30	6.28661e+08	130	14.83	10.1255
P13647	Keratin, type II cytoskeletal 5 OS=Homo sapiens GN=KRT5 PE=1 SV=3 - [K2C5_HUMAN]	89.0453	35.76	13	25	37	2.52417e+08	590	62.34	7.73779
P07437	Tubulin beta chain OS=Homo sapiens GN=TUBB PE=1 SV=2 - [TBB5_HUMAN]	88.1165	45.95	14	14	32	8.03513e+07	444	49.639	4.89404
P13010	X-ray repair cross-complementing protein 5 OS=Homo sapiens GN=XRCC5 PE=1 SV=3 - [XRCC5_HUMAN]	87.6459	36.2	24	24	38	5.47072e+07	732	82.6523	5.80811
P0CW22	40S ribosomal protein S17-like OS=Homo sapiens GN=RPS17L PE=1 SV=1 - [RS17L_HUMAN]	86.5989	52.59	7	7	29	1.75663e+08	135	15.5404	9.84717
F6KPG5	Albumin (Fragment) OS=Homo sapiens PE=2 SV=1 - [F6KPG5_HUMAN]	86.2926	16.75	11	11	35	1.77546e+09	585	66.488	6.03662
A6NLN1	Polypyrimidine tract binding protein 1, isoform CRA_b OS=Homo sapiens GN=PTBP1 PE=1 SV=4 - [A6NLN1_HUMAN]	82.9444	31.31	9	13	26	6.77706e+07	527	56.4753	9.37842
A1A4E9	Keratin 13 OS=Homo sapiens GN=KRT13 PE=1 SV=1 - [A1A4E9_HUMAN]	80.1591	28.6	9	14	29	2.34441e+08	458	49.5554	4.95752
Q2TSD2	Aging-associated gene 7 protein OS=Homo sapiens PE=2 SV=1 - [Q2TSD2_HUMAN]	77.205	43.32	9	12	25	1.43978e+08	374	41.4361	7.73779
P68366	Tubulin alpha-4A chain OS=Homo sapiens GN=TUBA4A PE=1 SV=1 - [TBA4A_HUMAN]	77.1553	33.04	2	11	28	1.16861e+08	448	49.8924	5.05908
A8K9J7	Histone H2B OS=Homo sapiens PE=2 SV=1 - [A8K9J7_HUMAN]	74.2618	50	2	7	25	2.15463e+09	126	13.9876	10.3159
P06899	Histone H2B type 1-J OS=Homo sapiens GN=HIST1H2BJ PE=1 SV=3 - [H2B1J_HUMAN]	73.3196	50	2	7	25	1.9851e+09	126	13.8956	10.3159
F8W6I7	Heterogeneous nuclear ribonucleoprotein A1 OS=Homo sapiens GN=HNRNPA1 PE=1 SV=2 - [F8W6I7_HUMAN]	72.312	38.11	9	11	24	1.02896e+08	307	33.1348	9.12939
Q9NR30	Nucleolar RNA helicase 2 OS=Homo sapiens GN=DDX21 PE=1 SV=5 - [DDX21_HUMAN]	71.9083	25.29	14	14	24	2.16343e+07	783	87.2904	9.27588
P23396	40S ribosomal protein S3 OS=Homo sapiens GN=RPS3 PE=1 SV=2 - [RS3_HUMAN]	71.3333	63.79	15	15	27	6.77562e+07	243	26.6714	9.65674
Q96IR1	RPS4X protein (Fragment) OS=Homo sapiens GN=RPS4X PE=2 SV=2 - [Q96IR1_HUMAN]	68.7025	48.15	13	13	26	1.16955e+08	243	27.2427	9.93506
Q9UHX1	Poly(U)-binding-splicing factor PUF60 OS=Homo sapiens GN=PUF60 PE=1 SV=1 - [PUF60_HUMAN]	68.2775	30.59	11	11	23	5.85118e+07	559	59.8376	5.2876
O40913	Core gene UL29 family protein OS=Human herpesvirus 8 GN=ORF6 PE=4 SV=1 - [O40913_HHV8]	68.1574	17.67	14	14	25	2.10713e+07	1132	125.315	6.88818
P67809	Nuclease-sensitive element-binding protein 1 OS=Homo sapiens GN=YBX1 PE=1 SV=3 - [YBOX1_HUMAN]	68.0628	40.43	9	9	18	5.42011e+07	324	35.9027	9.87646
O75367	Core histone macro-H2A.1 OS=Homo sapiens GN=H2AFY PE=1 SV=4 - [H2AY_HUMAN]	67.4768	40.32	10	10	20	6.86081e+07	372	39.5925	9.78857
P36578	60S ribosomal protein L4 OS=Homo sapiens GN=RPL4 PE=1 SV=5 - [RL4_HUMAN]	67.216	30.91	13	13	24	7.89629e+07	427	47.6674	11.063
P30050	60S ribosomal protein L12 OS=Homo sapiens GN=RPL12 PE=1 SV=1 - [RL12_HUMAN]	64.7036	54.55	6	6	20	1.10185e+08	165	17.8075	9.42236
Q96QV6	Histone H2A type 1-A OS=Homo sapiens GN=HIST1H2AA PE=1 SV=3 - [H2A1A_HUMAN]	64.0302	35.11	2	4	23	2.3169e+09	131	14.2249	10.8579
A0A087WTP3	Far upstream element-binding protein 2 OS=Homo sapiens GN=KHSRP PE=1 SV=1 - [A0A087WTP3_HUMAN]	63.727	17.58	7	7	16	3.69548e+07	711	72.9823	7.7085
A0A024R9E2	Poly(A) binding protein, cytoplasmic 1, isoform CRA_c OS=Homo sapiens GN=PABPC1 PE=4 SV=1 - [A0A024R9E2_HUMAN]	63.1096	31.5	8	13	26	4.02644e+07	419	47.3048	8.92432
O75643	U5 small nuclear ribonucleoprotein 200 kDa helicase OS=Homo sapiens GN=SNRNP200 PE=1 SV=2 - [U520_HUMAN]	61.3035	7.72	14	14	20	9.69953e+06	2136	244.353	6.06201
A0A024R0J9	Heterogeneous nuclear ribonucleoprotein U-like 1, isoform CRA_a OS=Homo sapiens GN=HNRPUL1 PE=4 SV=1 - [A0A024R0J9_HUMAN]	61.2553	25.13	12	12	19	5.52144e+07	756	84.741	8.77783
Q14764	Major vault protein OS=Homo sapiens GN=MVP PE=1 SV=4 - [MVP_HUMAN]	60.4912	22.73	13	13	23	1.6418e+07	893	99.2659	5.47803
A8K4Z4	cDNA FLJ75549, highly similar to Homo sapiens ribosomal protein, large, P0 (RPLP0), transcript variant 1, mRNA OS=Homo sapiens PE=2 SV=1 - [A8K4Z4_HUMAN]	60.2928	43.22	10	10	18	1.15288e+08	317	34.2178	5.97314
E5LBS7	ORF11 protein OS=Human herpesvirus 8 GN=ORF11 PE=4 SV=1 - [E5LBS7_HHV8]	60.2542	41.03	12	12	21	5.73358e+07	407	45.2377	9.65674
B5BUE6	ATP-dependent RNA helicase DDX5 (Fragment) OS=Homo sapiens GN=DDX5 PE=2 SV=1 - [B5BUE6_HUMAN]	58.737	26.38	12	16	22	84332037	614	69.0777	8.92432
Q59FA2	Splicing factor, arginine/serine-rich 1 (Splicing factor 2, alternate splicing factor) variant (Fragment) OS=Homo sapiens PE=2 SV=1 - [Q59FA2_HUMAN]	57.7485	42.06	9	10	25	5.46988e+07	233	25.6088	9.01221
A0A024R8K8	Helicase with zinc finger, isoform CRA_a OS=Homo sapiens GN=HELZ PE=4 SV=1 - [A0A024R8K8_HUMAN]	57.4989	7.62	10	10	16	9.28941e+06	1942	218.861	7.41553
B3KTP9	cDNA FLJ38578 fis, clone HCHON2007674, highly similar to NUCLEOLIN OS=Homo sapiens PE=2 SV=1 - [B3KTP9_HUMAN]	54.5456	26.86	14	14	20	4.13335e+07	633	68.4011	4.65283
B4E3E6	cDNA FLJ58832, highly similar to Heterogeneous nuclear ribonucleoprotein A3 OS=Homo sapiens PE=2 SV=1 - [B4E3E6_HUMAN]	53.6863	30.34	9	10	19	8.82567e+07	323	34.168	8.104
P55084	Trifunctional enzyme subunit beta, mitochondrial OS=Homo sapiens GN=HADHB PE=1 SV=3 - [ECHB_HUMAN]	52.4521	40.72	14	14	22	5.92983e+07	474	51.2615	9.40771
P0C0S5	Histone H2A.Z OS=Homo sapiens GN=H2AFZ PE=1 SV=2 - [H2AZ_HUMAN]	52.4269	31.25	2	4	24	2.34126e+09	128	13.5446	10.5796
B4DRR7	cDNA FLJ59399, highly similar to Keratin, type II cytoskeletal 4 OS=Homo sapiens PE=2 SV=1 - [B4DRR7_HUMAN]	51.8275	29.74	9	12	18	2.03992e+08	501	53.9762	5.75732
B5MCP9	40S ribosomal protein S7 OS=Homo sapiens GN=RPS7 PE=1 SV=1 - [B5MCP9_HUMAN]	51.7734	42.78	5	5	15	8.33006e+07	187	21.2988	10.272
F8W8I6	Nucleolysin TIA-1 isoform p40 OS=Homo sapiens GN=TIA1 PE=1 SV=1 - [F8W8I6_HUMAN]	51.5208	32.99	6	9	19	1.19668e+08	385	42.8075	7.73779
Q04695	Keratin, type I cytoskeletal 17 OS=Homo sapiens GN=KRT17 PE=1 SV=2 - [K1C17_HUMAN]	51.372	21.53	2	12	22	5.26774e+08	432	48.076	5.021
B3KX72	cDNA FLJ44920 fis, clone BRAMY3011501, highly similar to Heterogeneous nuclear ribonucleoprotein U OS=Homo sapiens PE=2 SV=1 - [B3KX72_HUMAN]	51.1998	20.67	13	13	22	7.45548e+07	750	83.033	8.79248
Q92841	Probable ATP-dependent RNA helicase DDX17 OS=Homo sapiens GN=DDX17 PE=1 SV=2 - [DDX17_HUMAN]	50.7842	21.26	7	11	18	7.39201e+07	729	80.222	8.26514
B2R802	cDNA, FLJ93681, highly similar to Homo sapiens small nuclear ribonucleoprotein polypeptide A (SNRPA), mRNA OS=Homo sapiens PE=2 SV=1 - [B2R802_HUMAN]	50.4875	30.14	4	6	17	2.16518e+08	282	31.2872	9.86182
B2R6U8	cDNA, FLJ93125, highly similar to Homo sapiens cleavage and polyadenylation specific factor 5, 25 kDa(CPSF5), mRNA OS=Homo sapiens PE=2 SV=1 - [B2R6U8_HUMAN]	50.1401	30.84	7	7	18	7.80126e+07	227	26.1987	8.82178
E9PCY7	Heterogeneous nuclear ribonucleoprotein H OS=Homo sapiens GN=HNRNPH1 PE=1 SV=1 - [E9PCY7_HUMAN]	48.0569	17.02	5	5	13	4.36227e+07	429	47.0574	6.34131
B4DY09	Interleukin enhancer-binding factor 2 OS=Homo sapiens GN=ILF2 PE=1 SV=1 - [B4DY09_HUMAN]	47.0994	33.81	10	10	21	4.83589e+07	352	38.8862	4.94482
D0UZS0	Core gene UL54 family protein OS=Human herpesvirus 8 GN=ORF57 PE=4 SV=1 - [D0UZS0_HHV8]	45.5291	34.51	12	12	22	1.0036e+08	455	50.9802	9.18799
Q02543	60S ribosomal protein L18a OS=Homo sapiens GN=RPL18A PE=1 SV=2 - [RL18A_HUMAN]	45.4691	41.48	8	8	19	6.72874e+07	176	20.7489	10.7114
P62424	60S ribosomal protein L7a OS=Homo sapiens GN=RPL7A PE=1 SV=2 - [RL7A_HUMAN]	45.3502	32.71	10	10	20	7.77889e+07	266	29.977	10.6089
D0UZL4	DNA polymerase OS=Human herpesvirus 8 GN=ORF9 PE=3 SV=1 - [D0UZL4_HHV8]	45.2558	17.98	16	16	21	1.52097e+07	1012	113.272	7.18115
B4DVQ0	cDNA FLJ58286, highly similar to Actin, cytoplasmic 2 OS=Homo sapiens PE=2 SV=1 - [B4DVQ0_HUMAN]	43.3598	28.83	9	9	17	9.25621e+07	333	37.3246	5.70654
P53621	Coatomer subunit alpha OS=Homo sapiens GN=COPA PE=1 SV=2 - [COPA_HUMAN]	42.9172	15.77	15	15	18	1.44286e+07	1224	138.258	7.66455
Q04837	Single-stranded DNA-binding protein, mitochondrial OS=Homo sapiens GN=SSBP1 PE=1 SV=1 - [SSBP_HUMAN]	42.27	47.97	6	6	14	9.76181e+07	148	17.249	9.59814
D6R9P3	Heterogeneous nuclear ribonucleoprotein A/B OS=Homo sapiens GN=HNRNPAB PE=1 SV=1 - [D6R9P3_HUMAN]	42.0984	35.36	9	10	15	9.38913e+07	280	30.284	7.91357
P62241	40S ribosomal protein S8 OS=Homo sapiens GN=RPS8 PE=1 SV=2 - [RS8_HUMAN]	42.0143	50.96	9	9	14	1.12305e+08	208	24.1902	10.3159
P68104	Elongation factor 1-alpha 1 OS=Homo sapiens GN=EEF1A1 PE=1 SV=1 - [EF1A1_HUMAN]	41.8785	25.76	10	10	18	7.3558e+07	462	50.1091	9.01221
P78527	DNA-dependent protein kinase catalytic subunit OS=Homo sapiens GN=PRKDC PE=1 SV=3 - [PRKDC_HUMAN]	41.2606	5.57	20	20	21	2.8653e+07	4128	468.788	7.12256
B3KS36	cDNA FLJ35376 fis, clone SKMUS2004044, highly similar to Homo sapiens ribosomal protein L3 (RPL3), transcript variant 2, mRNA OS=Homo sapiens PE=2 SV=1 - [B3KS36_HUMAN]	40.9607	29.94	9	9	15	7.29189e+07	354	40.1197	10.3013
B1ANR0	Polyadenylate-binding protein OS=Homo sapiens GN=PABPC4 PE=1 SV=1 - [B1ANR0_HUMAN]	40.3274	20.98	7	12	19	3.14263e+07	615	67.9279	9.45166
D6RG13	40S ribosomal protein S3a (Fragment) OS=Homo sapiens GN=RPS3A PE=1 SV=1 - [D6RG13_HUMAN]	40.3238	43.5	10	10	21	1.51983e+08	223	25.5914	9.65674
P05387	60S acidic ribosomal protein P2 OS=Homo sapiens GN=RPLP2 PE=1 SV=1 - [RLA2_HUMAN]	40.2743	69.57	5	5	11	1.096e+08	115	11.6578	4.53857
Q9Y6M1	Insulin-like growth factor 2 mRNA-binding protein 2 OS=Homo sapiens GN=IGF2BP2 PE=1 SV=2 - [IF2B2_HUMAN]	39.6547	17.36	6	8	14	7.82934e+07	599	66.0806	8.45557
Q96PK6	RNA-binding protein 14 OS=Homo sapiens GN=RBM14 PE=1 SV=2 - [RBM14_HUMAN]	39.5182	21.67	15	15	20	4.46932e+07	669	69.4489	9.67139
B7ZLP8	Probable threonine--tRNA ligase 2, cytoplasmic OS=Homo sapiens GN=TARSL2 PE=1 SV=1 - [B7ZLP8_HUMAN]	39.1538	15.14	9	9	14	1.74074e+07	766	88.6872	5.80811
P43243	Matrin-3 OS=Homo sapiens GN=MATR3 PE=1 SV=2 - [MATR3_HUMAN]	39.0092	18.77	11	11	16	1.63378e+07	847	94.5648	6.25244
P84103	Serine/arginine-rich splicing factor 3 OS=Homo sapiens GN=SRSF3 PE=1 SV=1 - [SRSF3_HUMAN]	38.8549	36.59	5	6	17	6.94456e+08	164	19.3179	11.6489
P62263	40S ribosomal protein S14 OS=Homo sapiens GN=RPS14 PE=1 SV=3 - [RS14_HUMAN]	38.103	38.41	7	7	16	1.5249e+08	151	16.2625	10.0522
P16403	Histone H1.2 OS=Homo sapiens GN=HIST1H1C PE=1 SV=2 - [H12_HUMAN]	37.9961	17.84	7	7	13	4.27195e+08	213	21.3517	10.9312
B4E0S6	cDNA FLJ55635, highly similar to pre-mRNA-splicing factorATP-dependent RNA helicase DHX15 (EC 3.6.1.-) OS=Homo sapiens PE=2 SV=1 - [B4E0S6_HUMAN]	37.6363	19.26	12	12	16	2.23342e+07	784	89.4906	7.45947
P62269	40S ribosomal protein S18 OS=Homo sapiens GN=RPS18 PE=1 SV=3 - [RS18_HUMAN]	37.5269	35.53	8	8	16	1.02531e+08	152	17.7079	10.9897
Q02878	60S ribosomal protein L6 OS=Homo sapiens GN=RPL6 PE=1 SV=3 - [RL6_HUMAN]	37.4406	35.42	9	9	15	1.83912e+07	288	32.7076	10.5796
P62750	60S ribosomal protein L23a OS=Homo sapiens GN=RPL23A PE=1 SV=1 - [RL23A_HUMAN]	36.0095	35.26	9	9	18	1.11772e+08	156	17.6841	10.4478
B4DMA2	cDNA FLJ54023, highly similar to Heat shock protein HSP 90-beta OS=Homo sapiens PE=2 SV=1 - [B4DMA2_HUMAN]	35.5285	22.45	10	15	16	3.06213e+07	686	79.1451	5.021
P68431	Histone H3.1 OS=Homo sapiens GN=HIST1H3A PE=1 SV=2 - [H31_HUMAN]	35.0343	44.12	6	6	13	1.95851e+09	136	15.3945	11.1216
P62249	40S ribosomal protein S16 OS=Homo sapiens GN=RPS16 PE=1 SV=2 - [RS16_HUMAN]	34.7747	54.11	9	9	18	2.11946e+08	146	16.435	10.2134
E5RI99	60S ribosomal protein L30 (Fragment) OS=Homo sapiens GN=RPL30 PE=1 SV=1 - [E5RI99_HUMAN]	34.4852	64.04	6	6	11	1.16285e+08	114	12.6476	9.5542
Q96A08	Histone H2B type 1-A OS=Homo sapiens GN=HIST1H2BA PE=1 SV=3 - [H2B1A_HUMAN]	34.3711	49.61	3	7	16	1.73362e+09	127	14.1587	10.3159
Q6ZN17	Protein lin-28 homolog B OS=Homo sapiens GN=LIN28B PE=1 SV=1 - [LN28B_HUMAN]	33.8861	33.6	5	5	11	2.07129e+07	250	27.0663	8.90967
P0DMV8	Heat shock 70 kDa protein 1A OS=Homo sapiens GN=HSPA1A PE=1 SV=1 - [HS71A_HUMAN]	33.7427	16.22	6	8	12	2.87092e+07	641	70.009	5.65576
P53999	Activated RNA polymerase II transcriptional coactivator p15 OS=Homo sapiens GN=SUB1 PE=1 SV=3 - [TCP4_HUMAN]	33.4658	46.46	6	6	12	1.90256e+08	127	14.3864	9.59814
A0A024R0Y2	HCG30204, isoform CRA_a OS=Homo sapiens GN=hCG_30204 PE=4 SV=1 - [A0A024R0Y2_HUMAN]	33.0599	5.73	11	11	14	6.13935e+06	2268	257.075	6.60986
A0JNT2	KRT83 protein OS=Homo sapiens GN=KRT83 PE=2 SV=1 - [A0JNT2_HUMAN]	32.7734	26.85	5	10	11	1.19699e+07	447	49.6095	5.38916
B3KX19	cDNA FLJ44500 fis, clone UTERU3000828, highly similar to 116 kDa U5 small nuclear ribonucleoprotein component OS=Homo sapiens PE=2 SV=1 - [B3KX19_HUMAN]	32.6357	13.93	10	10	12	1.00254e+07	962	108.142	4.99561
Q6P2Q9	Pre-mRNA-processing-splicing factor 8 OS=Homo sapiens GN=PRPF8 PE=1 SV=2 - [PRP8_HUMAN]	32.5729	6.9	13	13	14	7.06478e+06	2335	273.427	8.83643
P05141	ADP/ATP translocase 2 OS=Homo sapiens GN=SLC25A5 PE=1 SV=7 - [ADT2_HUMAN]	32.203	31.21	11	11	15	1.19006e+08	298	32.8312	9.68604
P46781	40S ribosomal protein S9 OS=Homo sapiens GN=RPS9 PE=1 SV=3 - [RS9_HUMAN]	32.0384	35.05	9	9	15	1.21054e+08	194	22.5776	10.6528
P25705	ATP synthase subunit alpha, mitochondrial OS=Homo sapiens GN=ATP5A1 PE=1 SV=1 - [ATPA_HUMAN]	31.4887	17.54	7	7	10	1.11365e+07	553	59.7136	9.12939
B4DUQ1	cDNA FLJ54552, highly similar to Heterogeneous nuclear ribonucleoprotein K OS=Homo sapiens PE=2 SV=1 - [B4DUQ1_HUMAN]	31.0017	19.59	5	5	8	8.55759e+06	439	48.4802	5.92236
P11387	DNA topoisomerase 1 OS=Homo sapiens GN=TOP1 PE=1 SV=2 - [TOP1_HUMAN]	30.7781	12.16	9	9	13	2.70484e+07	765	90.6689	9.30518
Q15717	ELAV-like protein 1 OS=Homo sapiens GN=ELAVL1 PE=1 SV=2 - [ELAV1_HUMAN]	30.5965	18.71	4	4	9	2.0948e+07	326	36.0692	9.17334
A8K590	cDNA FLJ77456, highly similar to Homo sapiens interleukin enhancer binding factor 3, 90kDa (ILF3), transcript variant 2, mRNA OS=Homo sapiens PE=2 SV=1 - [A8K590_HUMAN]	30.5533	18.95	12	12	16	5.15529e+07	702	76.0027	7.75244
Q5M7Z9	TARS protein (Fragment) OS=Homo sapiens GN=TARS PE=2 SV=1 - [Q5M7Z9_HUMAN]	30.2432	20.38	11	11	12	1.43499e+07	682	78.5554	6.88818
P11498	Pyruvate carboxylase, mitochondrial OS=Homo sapiens GN=PC PE=1 SV=2 - [PYC_HUMAN]	29.4197	9	7	7	13	1.35269e+07	1178	129.551	6.84424
Q9NRW3	DNA dC->dU-editing enzyme APOBEC-3C OS=Homo sapiens GN=APOBEC3C PE=1 SV=2 - [ABC3C_HUMAN]	28.94	31.58	4	4	7	1.10182e+07	190	22.811	7.59131
A8K6V3	cDNA FLJ78677, highly similar to Homo sapiens splicing factor 3b, subunit 3, 130kDa (SF3B3), mRNA OS=Homo sapiens PE=2 SV=1 - [A8K6V3_HUMAN]	28.6894	10.85	10	10	13	1.23958e+07	1217	135.493	5.21143
Q96I24	Far upstream element-binding protein 3 OS=Homo sapiens GN=FUBP3 PE=1 SV=2 - [FUBP3_HUMAN]	28.6374	27.62	9	9	12	1.23696e+07	572	61.6022	8.38232
B2R4C1	cDNA, FLJ92036, highly similar to Homo sapiens ribosomal protein L31 (RPL31), mRNA OS=Homo sapiens PE=2 SV=1 - [B2R4C1_HUMAN]	28.4498	47.2	7	7	15	1.66855e+08	125	14.4859	10.5356
M0R0F0	40S ribosomal protein S5 (Fragment) OS=Homo sapiens GN=RPS5 PE=1 SV=1 - [M0R0F0_HUMAN]	28.4458	28	4	4	7	5.70022e+07	200	22.3768	9.5542
B3KVX6	cDNA FLJ41699 fis, clone HCHON2004776, highly similar to Homo sapiens cytoskeleton-associated protein 4 (CKAP4), mRNA OS=Homo sapiens PE=2 SV=1 - [B3KVX6_HUMAN]	28.25	17.27	7	7	10	5.95398e+06	521	58.1158	5.24951
H0YJW7	SRA stem-loop-interacting RNA-binding protein, mitochondrial (Fragment) OS=Homo sapiens GN=SLIRP PE=1 SV=1 - [H0YJW7_HUMAN]	28.1154	81.58	5	5	11	8.48713e+07	76	8.68643	9.05615
A8K525	cDNA FLJ76817, highly similar to Homo sapiens non-POU domain containing, octamer-binding (NONO), mRNA OS=Homo sapiens PE=2 SV=1 - [A8K525_HUMAN]	28.0054	16.14	5	7	12	1.33865e+08	471	54.2534	9.20264
H0YEN5	40S ribosomal protein S2 (Fragment) OS=Homo sapiens GN=RPS2 PE=1 SV=1 - [H0YEN5_HUMAN]	27.443	32.82	5	5	9	6.12983e+07	195	21.1404	9.83252
Q9BQQ5	Ribosomal protein L27a OS=Homo sapiens GN=L27a PE=3 SV=1 - [Q9BQQ5_HUMAN]	27.4093	38.68	5	5	10	1.2606e+08	106	12.0074	11.4585
J3QT54	Cleavage and polyadenylation-specificity factor subunit 7 (Fragment) OS=Homo sapiens GN=CPSF7 PE=1 SV=5 - [J3QT54_HUMAN]	27.0694	27.32	5	5	10	3.58951e+07	205	22.7624	5.09717
H7BXY3	Putative ATP-dependent RNA helicase DHX30 OS=Homo sapiens GN=DHX30 PE=1 SV=1 - [H7BXY3_HUMAN]	27.0332	10.81	9	9	12	5.02039e+06	1166	130.469	8.55811
A0A087X2I6	Keratin, type I cuticular Ha3-II OS=Homo sapiens GN=KRT33B PE=1 SV=1 - [A0A087X2I6_HUMAN]	26.8154	20.79	1	7	9	2.39215e+08	404	46.1035	4.84326
Q05CK9	SYNCRIP protein (Fragment) OS=Homo sapiens GN=SYNCRIP PE=2 SV=1 - [Q05CK9_HUMAN]	26.7782	20.97	6	9	10	2.34216e+07	453	50.6189	6.7124
P63104	14-3-3 protein zeta/delta OS=Homo sapiens GN=YWHAZ PE=1 SV=1 - [1433Z_HUMAN]	26.2854	25.71	3	5	7	7.23074e+06	245	27.7277	4.79248
Q7Z612	Acidic ribosomal phosphoprotein P1 OS=Homo sapiens PE=2 SV=1 - [Q7Z612_HUMAN]	26.0758	52.21	2	2	6	7.98378e+07	113	11.3917	4.36084
H0YA96	Heterogeneous nuclear ribonucleoprotein D0 (Fragment) OS=Homo sapiens GN=HNRNPD PE=1 SV=1 - [H0YA96_HUMAN]	25.939	31.43	5	6	10	5.33201e+07	210	23.9062	9.5835
F8W7C6	60S ribosomal protein L10 OS=Homo sapiens GN=RPL10 PE=1 SV=2 - [F8W7C6_HUMAN]	25.7072	36.2	7	7	12	5.05595e+07	163	18.5527	9.94971
O92597	K8 alpha OS=Human herpesvirus 8 GN=k8 PE=2 SV=1 - [O92597_HHV8]	25.3767	17.72	5	5	12	3.05315e+07	237	26.253	7.10791
Q9H0A0	N-acetyltransferase 10 OS=Homo sapiens GN=NAT10 PE=1 SV=2 - [NAT10_HUMAN]	25.3652	9.66	8	8	9	3.80398e+06	1025	115.657	8.26514
P62979	Ubiquitin-40S ribosomal protein S27a OS=Homo sapiens GN=RPS27A PE=1 SV=2 - [RS27A_HUMAN]	25.1357	46.15	7	7	11	6.4407e+07	156	17.9535	9.64209
P11021	78 kDa glucose-regulated protein OS=Homo sapiens GN=HSPA5 PE=1 SV=2 - [GRP78_HUMAN]	25.1242	18.96	8	10	11	2.12103e+07	654	72.2884	5.16064
P42677	40S ribosomal protein S27 OS=Homo sapiens GN=RPS27 PE=1 SV=3 - [RS27_HUMAN]	25.1113	39.29	4	4	10	2.82684e+07	84	9.45484	9.45166
P62280	40S ribosomal protein S11 OS=Homo sapiens GN=RPS11 PE=1 SV=3 - [RS11_HUMAN]	24.8103	46.2	9	9	14	1.43507e+08	158	18.419	10.3013
Q9UNX3	60S ribosomal protein L26-like 1 OS=Homo sapiens GN=RPL26L1 PE=1 SV=1 - [RL26L_HUMAN]	24.7769	39.31	8	8	15	2.69696e+08	145	17.2456	10.5503
P62906	60S ribosomal protein L10a OS=Homo sapiens GN=RPL10A PE=1 SV=2 - [RL10A_HUMAN]	24.0662	31.8	8	8	15	7.37766e+07	217	24.8155	9.93506
P06748	Nucleophosmin OS=Homo sapiens GN=NPM1 PE=1 SV=2 - [NPM_HUMAN]	23.4731	23.13	6	6	10	6.0263e+07	294	32.5548	4.77979
O95758	Polypyrimidine tract-binding protein 3 OS=Homo sapiens GN=PTBP3 PE=1 SV=2 - [PTBP3_HUMAN]	23.4589	17.75	5	9	12	3.36134e+07	552	59.6521	9.0415
B4DTA2	cDNA FLJ60148, highly similar to Homo sapiens heterogeneous nuclear ribonucleoprotein D-like (HNRPDL), transcript variant 2, mRNA OS=Homo sapiens PE=2 SV=1 - [B4DTA2_HUMAN]	23.333	18.08	3	4	9	5.39998e+07	271	30.1957	8.71924
Q8TA90	Similar to Elongation factor 2b (Fragment) OS=Homo sapiens PE=2 SV=1 - [Q8TA90_HUMAN]	23.2414	15.47	5	5	7	4.43796e+06	517	57.4634	6.93213
P35268	60S ribosomal protein L22 OS=Homo sapiens GN=RPL22 PE=1 SV=2 - [RL22_HUMAN]	22.9029	28.91	2	2	5	9.3591e+07	128	14.7778	9.18799
D3DUZ3	Interferon, gamma-inducible protein 16, isoform CRA_a OS=Homo sapiens GN=IFI16 PE=4 SV=1 - [D3DUZ3_HUMAN]	22.7147	9.96	5	5	7	4.35444e+06	733	82.3707	9.31982
P62753	40S ribosomal protein S6 OS=Homo sapiens GN=RPS6 PE=1 SV=1 - [RS6_HUMAN]	22.3946	25.7	5	5	9	8.16794e+07	249	28.663	10.8433
A0A024RBE8	Solute carrier family 25 (Mitochondrial carrier phosphate carrier), member 3, isoform CRA_a OS=Homo sapiens GN=SLC25A3 PE=3 SV=1 - [A0A024RBE8_HUMAN]	22.2403	25.21	7	7	9	4.84927e+07	361	39.9326	9.36377
A0A024RDP4	Paraspeckle component 1, isoform CRA_b OS=Homo sapiens GN=PSPC1 PE=4 SV=1 - [A0A024RDP4_HUMAN]	22.0824	20.61	5	6	8	2.72358e+07	393	45.5423	6.58057
A0A087WXM6	60S ribosomal protein L17 (Fragment) OS=Homo sapiens GN=RPL17 PE=3 SV=1 - [A0A087WXM6_HUMAN]	21.9384	34.91	6	6	13	1.08897e+08	169	19.5732	10.0376
P13674	Prolyl 4-hydroxylase subunit alpha-1 OS=Homo sapiens GN=P4HA1 PE=1 SV=2 - [P4HA1_HUMAN]	21.7971	12.73	5	5	6	9.94829e+06	534	61.011	6.01123
E7ETK0	40S ribosomal protein S24 OS=Homo sapiens GN=RPS24 PE=1 SV=1 - [E7ETK0_HUMAN]	21.6736	29.01	3	3	7	4.93022e+07	131	15.1873	10.8872
B4E0E1	cDNA FLJ53442, highly similar to Poly (ADP-ribose) polymerase 1 (EC 2.4.2.30) OS=Homo sapiens PE=2 SV=1 - [B4E0E1_HUMAN]	21.6161	9.67	8	8	8	1.70584e+07	993	111.056	8.86572
B2R959	cDNA, FLJ94229, highly similar to Homo sapiens heterogeneous nuclear ribonucleoprotein L (HNRPL),mRNA OS=Homo sapiens PE=2 SV=1 - [B2R959_HUMAN]	21.5972	19.18	6	6	8	1.29322e+07	558	60.2112	7.10791
H0Y720	Trinucleotide repeat-containing gene 6B protein (Fragment) OS=Homo sapiens GN=TNRC6B PE=1 SV=1 - [H0Y720_HUMAN]	21.1835	7.33	5	5	6	4.20891e+06	1391	148.586	7.26904
A0A0D9SFB3	ATP-dependent RNA helicase DDX3X OS=Homo sapiens GN=DDX3X PE=1 SV=1 - [A0A0D9SFB3_HUMAN]	20.928	12.81	6	6	6	1.02128e+07	640	70.7961	7.35693
A8MUD9	60S ribosomal protein L7 OS=Homo sapiens GN=RPL7 PE=1 SV=1 - [A8MUD9_HUMAN]	20.9007	26.44	6	6	10	5.07561e+07	208	24.4174	10.6675
Q9H9L3	Interferon-stimulated 20 kDa exonuclease-like 2 OS=Homo sapiens GN=ISG20L2 PE=1 SV=1 - [I20L2_HUMAN]	20.5034	9.92	3	3	9	1.48302e+07	353	39.1296	9.93506
D6RAN4	60S ribosomal protein L9 (Fragment) OS=Homo sapiens GN=RPL9 PE=1 SV=5 - [D6RAN4_HUMAN]	20.4771	28.57	4	4	6	1.53955e+07	182	20.8614	10.1987
A8K8K1	cDNA FLJ76936, highly similar to Homo sapiens RNA terminal phosphate cyclase domain 1 (RTCD1), mRNA OS=Homo sapiens PE=2 SV=1 - [A8K8K1_HUMAN]	20.4139	17.49	5	5	7	1.99707e+07	366	39.2954	8.04541
Q92499	ATP-dependent RNA helicase DDX1 OS=Homo sapiens GN=DDX1 PE=1 SV=2 - [DDX1_HUMAN]	20.3141	9.86	4	4	7	5.58511e+06	740	82.3798	7.2251
E7EUT5	Glyceraldehyde-3-phosphate dehydrogenase OS=Homo sapiens GN=GAPDH PE=1 SV=1 - [E7EUT5_HUMAN]	20.2858	23.08	4	4	6	2.19366e+07	260	27.8531	6.94678
P31942	Heterogeneous nuclear ribonucleoprotein H3 OS=Homo sapiens GN=HNRNPH3 PE=1 SV=2 - [HNRH3_HUMAN]	20.1067	15.61	4	5	9	4.45389e+07	346	36.9031	6.87354
F8VZJ2	Nascent polypeptide-associated complex subunit alpha OS=Homo sapiens GN=NACA PE=1 SV=1 - [F8VZJ2_HUMAN]	20.0468	40.44	4	4	6	5.46023e+07	136	15.0068	4.90674
P62277	40S ribosomal protein S13 OS=Homo sapiens GN=RPS13 PE=1 SV=2 - [RS13_HUMAN]	19.8827	29.14	4	4	9	1.75188e+08	151	17.2117	10.5356
G3V576	Heterogeneous nuclear ribonucleoproteins C1/C2 OS=Homo sapiens GN=HNRNPC PE=1 SV=1 - [G3V576_HUMAN]	19.4995	29	7	7	7	5.96066e+07	231	25.2411	9.81787
B3KTM6	Ribosomal protein L5, isoform CRA_b OS=Homo sapiens GN=RPL5 PE=2 SV=1 - [B3KTM6_HUMAN]	19.3398	21.05	4	4	6	4.59264e+07	247	28.0262	9.12939
B2R4D8	60S ribosomal protein L27 OS=Homo sapiens PE=2 SV=1 - [B2R4D8_HUMAN]	19.1958	46.32	6	6	12	1.01787e+08	136	15.7597	10.5649
O76009	Keratin, type I cuticular Ha3-I OS=Homo sapiens GN=KRT33A PE=2 SV=2 - [KT33A_HUMAN]	19.1438	22.03	2	7	8	1.61844e+07	404	45.9114	4.81787
E7ER27	Peroxisomal multifunctional enzyme type 2 OS=Homo sapiens GN=HSD17B4 PE=1 SV=3 - [E7ER27_HUMAN]	18.6623	11	4	4	6	6.24592e+06	500	53.8945	6.32861
Q9BSQ6	RPL13A protein (Fragment) OS=Homo sapiens GN=RPL13A PE=2 SV=2 - [Q9BSQ6_HUMAN]	18.6463	24.38	6	6	11	2.31801e+07	201	23.3603	10.9312
Q08945	FACT complex subunit SSRP1 OS=Homo sapiens GN=SSRP1 PE=1 SV=1 - [SSRP1_HUMAN]	18.5215	13.12	7	7	8	8.57167e+06	709	81.0244	6.87354
P16401	Histone H1.5 OS=Homo sapiens GN=HIST1H1B PE=1 SV=3 - [H15_HUMAN]	18.5128	15.04	5	5	8	7.08145e+07	226	22.5665	10.9165
O75533	Splicing factor 3B subunit 1 OS=Homo sapiens GN=SF3B1 PE=1 SV=3 - [SF3B1_HUMAN]	18.3287	5.98	6	6	7	6.7512e+06	1304	145.738	7.09326
P62851	40S ribosomal protein S25 OS=Homo sapiens GN=RPS25 PE=1 SV=1 - [RS25_HUMAN]	18.2537	24	4	4	7	1.32193e+08	125	13.7337	10.1108
P39019	40S ribosomal protein S19 OS=Homo sapiens GN=RPS19 PE=1 SV=2 - [RS19_HUMAN]	18.2202	33.79	6	6	8	2.28688e+07	145	16.0505	10.3159
P26373	60S ribosomal protein L13 OS=Homo sapiens GN=RPL13 PE=1 SV=4 - [RL13_HUMAN]	18.2045	27.01	6	6	8	7.16695e+07	211	24.2465	11.6489
P09661	U2 small nuclear ribonucleoprotein A' OS=Homo sapiens GN=SNRPA1 PE=1 SV=2 - [RU2A_HUMAN]	18.0644	28.63	7	7	8	1.95219e+07	255	28.3981	8.6167
E7ETU5	RNA-binding motif, single-stranded-interacting protein 1 OS=Homo sapiens GN=RBMS1 PE=1 SV=1 - [E7ETU5_HUMAN]	17.7559	9.73	3	3	7	2.31132e+07	370	40.1216	8.11865
Q76RF3	Core gene UL34 family protein OS=Human herpesvirus 8 GN=ORF67 PE=4 SV=1 - [Q76RF3_HHV8]	17.7303	21.4	5	5	6	1.03546e+07	271	29.8291	8.74854
P04792	Heat shock protein beta-1 OS=Homo sapiens GN=HSPB1 PE=1 SV=2 - [HSPB1_HUMAN]	17.6566	38.54	7	7	8	4.28865e+07	205	22.7685	6.40479
B4DT28	Heterogeneous nuclear ribonucleoprotein R OS=Homo sapiens GN=HNRNPR PE=1 SV=1 - [B4DT28_HUMAN]	17.652	17.41	5	8	11	2.36575e+07	494	55.6837	9.23193
P62917	60S ribosomal protein L8 OS=Homo sapiens GN=RPL8 PE=1 SV=2 - [RL8_HUMAN]	17.6309	16.73	5	5	9	5.95722e+07	257	28.0073	11.0337
Q2VPJ6	HSP90AA1 protein (Fragment) OS=Homo sapiens GN=HSP90AA1 PE=1 SV=1 - [Q2VPJ6_HUMAN]	17.5203	12.14	2	7	8	2.91837e+07	585	68.3288	5.18604
P62266	40S ribosomal protein S23 OS=Homo sapiens GN=RPS23 PE=1 SV=3 - [RS23_HUMAN]	17.5	34.97	4	4	7	7.98575e+07	143	15.7977	10.4917
C9JXB8	60S ribosomal protein L24 OS=Homo sapiens GN=RPL24 PE=1 SV=1 - [C9JXB8_HUMAN]	16.9501	41.32	6	6	7	6.72443e+07	121	14.3598	11.312
Q6IPH7	RPL14 protein OS=Homo sapiens GN=RPL14 PE=1 SV=1 - [Q6IPH7_HUMAN]	16.6901	28.64	5	5	6	7.63242e+07	220	23.7722	10.9312
P37108	Signal recognition particle 14 kDa protein OS=Homo sapiens GN=SRP14 PE=1 SV=2 - [SRP14_HUMAN]	16.5513	25	4	4	6	2.36669e+07	136	14.5608	10.0376
B4E2Z8	cDNA FLJ61206, highly similar to Homo sapiens multiple substrate lipid kinase (MULK), mRNA OS=Homo sapiens PE=2 SV=1 - [B4E2Z8_HUMAN]	16.4649	14.21	4	4	5	3.45686e+06	394	43.7576	6.34131
A0A0C4DGB1	Probable dimethyladenosine transferase OS=Homo sapiens GN=DIMT1 PE=1 SV=1 - [A0A0C4DGB1_HUMAN]	16.3971	26.91	6	6	6	3.21043e+07	275	30.8239	10.2427
Q9Y5B9	FACT complex subunit SPT16 OS=Homo sapiens GN=SUPT16H PE=1 SV=1 - [SP16H_HUMAN]	16.3751	6.21	6	6	7	9.10668e+06	1047	119.838	5.65576
Q15365	Poly(rC)-binding protein 1 OS=Homo sapiens GN=PCBP1 PE=1 SV=2 - [PCBP1_HUMAN]	16.1866	17.13	4	5	7	1.17144e+07	356	37.4739	7.09326
A0A024RBS1	GCN1 general control of amino-acid synthesis 1-like 1 (Yeast), isoform CRA_b OS=Homo sapiens GN=GCN1L1 PE=4 SV=1 - [A0A024RBS1_HUMAN]	15.8128	3.37	6	6	6	2.54652e+06	2432	266.706	6.91748
G3V203	60S ribosomal protein L18 OS=Homo sapiens GN=RPL18 PE=1 SV=1 - [G3V203_HUMAN]	15.7616	23.78	4	4	8	3.93923e+07	164	18.7445	11.5903
Q5T3N1	Annexin (Fragment) OS=Homo sapiens GN=ANXA1 PE=1 SV=1 - [Q5T3N1_HUMAN]	15.5626	31.37	4	4	5	4.95119e+06	204	22.7408	5.52881
Q08ES8	Cell growth-inhibiting protein 34 OS=Homo sapiens PE=2 SV=1 - [Q08ES8_HUMAN]	15.5618	12.99	2	2	5	1.44675e+08	177	20.0816	9.59814
A0A0D9SFL3	RNA-binding protein EWS OS=Homo sapiens GN=EWSR1 PE=1 SV=1 - [A0A0D9SFL3_HUMAN]	15.5477	8.22	4	4	6	2.2903e+07	584	61.3766	9.12939
P27348	14-3-3 protein theta OS=Homo sapiens GN=YWHAQ PE=1 SV=1 - [1433T_HUMAN]	15.3835	28.57	3	5	5	8.30498e+06	245	27.7468	4.77979
E5LBX7	Core gene UL50 family protein OS=Human herpesvirus 8 GN=ORF54 PE=4 SV=1 - [E5LBX7_HHV8]	15.1925	11.53	3	3	5	8.22194e+06	295	33.167	9.1001
Q86YZ3	Hornerin OS=Homo sapiens GN=HRNR PE=1 SV=2 - [HORN_HUMAN]	15.1225	4.49	5	5	5	6.23002e+06	2850	282.228	10.0376
P27694	Replication protein A 70 kDa DNA-binding subunit OS=Homo sapiens GN=RPA1 PE=1 SV=2 - [RFA1_HUMAN]	15.0975	11.04	4	4	5	8.94432e+06	616	68.0953	7.21045
P62854	40S ribosomal protein S26 OS=Homo sapiens GN=RPS26 PE=1 SV=3 - [RS26_HUMAN]	15.0404	44.35	4	4	5	7.58848e+07	115	13.0071	11.0044
P78362	SRSF protein kinase 2 OS=Homo sapiens GN=SRPK2 PE=1 SV=3 - [SRPK2_HUMAN]	14.9136	6.83	4	4	5	4.20511e+06	688	77.4782	4.97021
P42766	60S ribosomal protein L35 OS=Homo sapiens GN=RPL35 PE=1 SV=2 - [RL35_HUMAN]	14.8109	26.02	3	3	6	1.22524e+08	123	14.5426	11.0483
P60866	40S ribosomal protein S20 OS=Homo sapiens GN=RPS20 PE=1 SV=1 - [RS20_HUMAN]	14.5644	31.93	4	4	6	5.54201e+07	119	13.3643	9.93506
Q02413	Desmoglein-1 OS=Homo sapiens GN=DSG1 PE=1 SV=2 - [DSG1_HUMAN]	14.5298	7.24	5	5	8	9.43408e+06	1049	113.676	5.03369
Q5JRI1	Serine/arginine-rich-splicing factor 10 OS=Homo sapiens GN=SRSF10 PE=1 SV=1 - [Q5JRI1_HUMAN]	14.1182	22.67	3	3	5	9.84318e+06	172	20.9005	10.4771
E9PKW4	Sulfotransferase OS=Homo sapiens GN=SULT1A2 PE=1 SV=1 - [E9PKW4_HUMAN]	14.0276	15.27	3	3	5	8.5291e+06	262	29.0404	5.40186
H0Y6E7	RNA-binding motif protein, X chromosome (Fragment) OS=Homo sapiens GN=RBMX PE=1 SV=2 - [H0Y6E7_HUMAN]	14.0119	16.44	4	4	5	2.30625e+07	292	31.8364	9.84717
P20290	Transcription factor BTF3 OS=Homo sapiens GN=BTF3 PE=1 SV=1 - [BTF3_HUMAN]	13.415	14.08	2	2	4	3.64185e+06	206	22.1544	9.37842
A0A024R609	Pyruvate kinase OS=Homo sapiens GN=PKM2 PE=3 SV=1 - [A0A024R609_HUMAN]	13.3555	17.97	4	4	5	7.06532e+06	345	37.5343	6.39209
A8K7F6	cDNA FLJ78244, highly similar to Homo sapiens eukaryotic translation initiation factor 4A, isoform 1 (EIF4A1), mRNA OS=Homo sapiens PE=2 SV=1 - [A8K7F6_HUMAN]	13.1899	15.02	5	5	6	1.93446e+07	406	46.0926	5.47803
P08579	U2 small nuclear ribonucleoprotein B'' OS=Homo sapiens GN=SNRPB2 PE=1 SV=1 - [RU2B_HUMAN]	13.1045	23.11	2	4	5	1.35723e+08	225	25.4701	9.71533
P49411	Elongation factor Tu, mitochondrial OS=Homo sapiens GN=TUFM PE=1 SV=2 - [EFTU_HUMAN]	13.0112	14.38	5	5	6	1.32134e+07	452	49.5102	7.60596
P78386	Keratin, type II cuticular Hb5 OS=Homo sapiens GN=KRT85 PE=1 SV=1 - [KRT85_HUMAN]	12.9117	12.43	2	7	7	1.13551e+07	507	55.7665	6.55127
Q6IN84	rRNA methyltransferase 1, mitochondrial OS=Homo sapiens GN=MRM1 PE=1 SV=1 - [MRM1_HUMAN]	12.8395	9.63	2	2	3	4.81473e+06	353	38.614	7.94287
Q92522	Histone H1x OS=Homo sapiens GN=H1FX PE=1 SV=1 - [H1X_HUMAN]	12.776	15.49	4	4	6	1.62485e+07	213	22.4735	10.7554
A8K9K4	cDNA FLJ75504, highly similar to Homo sapiens glucosidase I, mRNA OS=Homo sapiens PE=2 SV=1 - [A8K9K4_HUMAN]	12.6201	8.54	3	3	4	5.67648e+06	562	62.2003	7.10791
C9J4Z3	60S ribosomal protein L37a OS=Homo sapiens GN=RPL37A PE=1 SV=1 - [C9J4Z3_HUMAN]	12.4614	38.24	2	2	4	2.76636e+07	68	7.61894	10.0083
E7EQV9	Ribosomal protein L15 (Fragment) OS=Homo sapiens GN=RPL15 PE=1 SV=1 - [E7EQV9_HUMAN]	12.4471	26.44	4	4	6	4.04015e+07	174	20.4971	11.2827
B4DV94	cDNA FLJ58285, highly similar to Homo sapiens pre-B-cell leukemia transcription factor interacting protein 1 (PBXIP1), mRNA OS=Homo sapiens PE=2 SV=1 - [B4DV94_HUMAN]	12.187	12.23	5	5	6	5.25974e+06	507	57.555	6.75635
B7Z8Y3	cDNA FLJ61696, highly similar to Double-stranded RNA-specific adenosine deaminase (EC 3.5.4.-) OS=Homo sapiens PE=2 SV=1 - [B7Z8Y3_HUMAN]	12.0952	5.88	4	4	4	3.86372e+06	970	106.949	7.86963
Q4VB87	EPB41 protein (Fragment) OS=Homo sapiens GN=EPB41 PE=2 SV=1 - [Q4VB87_HUMAN]	11.9888	3.58	2	2	5	8.66944e+06	615	68.3662	5.90967
F8WJN3	Cleavage and polyadenylation-specificity factor subunit 6 OS=Homo sapiens GN=CPSF6 PE=1 SV=1 - [F8WJN3_HUMAN]	11.7442	12.55	5	5	6	3.21969e+07	478	52.2378	6.43018
P35606	Coatomer subunit beta' OS=Homo sapiens GN=COPB2 PE=1 SV=2 - [COPB2_HUMAN]	11.69	3.75	2	2	3	2.53956e+06	906	102.422	5.2749
P23368	NAD-dependent malic enzyme, mitochondrial OS=Homo sapiens GN=ME2 PE=1 SV=1 - [MAOM_HUMAN]	11.5669	8.22	4	4	5	4.50628e+06	584	65.4018	7.60596
B4DQ93	cDNA FLJ52996, highly similar to Syntenin-1 OS=Homo sapiens PE=2 SV=1 - [B4DQ93_HUMAN]	11.469	16.54	2	2	3	4.09156e+06	266	29.1502	7.92822
Q96HS1	Serine/threonine-protein phosphatase PGAM5, mitochondrial OS=Homo sapiens GN=PGAM5 PE=1 SV=2 - [PGAM5_HUMAN]	11.4194	16.96	4	4	6	1.04553e+07	289	31.9846	8.67529
J3QLI9	Small nuclear ribonucleoprotein Sm D1 OS=Homo sapiens GN=SNRPD1 PE=1 SV=1 - [J3QLI9_HUMAN]	11.0745	17.33	2	2	4	3.03424e+07	75	8.38771	11.8394
Q59H57	Fusion (Involved in t(12;16) in malignant liposarcoma) isoform a variant (Fragment) OS=Homo sapiens PE=2 SV=1 - [Q59H57_HUMAN]	10.8914	18.33	4	4	7	3.71664e+07	300	31.9743	9.5249
Q9NZB2	Constitutive coactivator of PPAR-gamma-like protein 1 OS=Homo sapiens GN=FAM120A PE=1 SV=2 - [F120A_HUMAN]	10.7426	5.37	4	4	4	1.99664e+06	1118	121.811	8.88037
B3KRK2	DEAD (Asp-Glu-Ala-Asp) box polypeptide 41, isoform CRA_a OS=Homo sapiens GN=DDX41 PE=2 SV=1 - [B3KRK2_HUMAN]	10.7319	8.67	4	4	4	5.87911e+06	496	55.3737	8.17725
A0A0B4J1Z1	Serine/arginine-rich-splicing factor 7 OS=Homo sapiens GN=SRSF7 PE=1 SV=1 - [A0A0B4J1Z1_HUMAN]	10.5956	25.55	2	3	5	9.57381e+07	137	15.7528	9.80322
H0Y2W2	ATPase family AAA domain-containing protein 3A (Fragment) OS=Homo sapiens GN=ATAD3A PE=1 SV=1 - [H0Y2W2_HUMAN]	10.5065	8.92	5	5	5	4.00067e+06	572	64.3143	9.43701
P05109	Protein S100-A8 OS=Homo sapiens GN=S100A8 PE=1 SV=1 - [S10A8_HUMAN]	10.3953	23.66	2	2	5	1.17497e+07	93	10.8276	7.03467
Q8IV48	3'-5' exoribonuclease 1 OS=Homo sapiens GN=ERI1 PE=1 SV=3 - [ERI1_HUMAN]	10.1305	12.89	4	4	4	8.07088e+06	349	40.0382	6.69775
Q77Q82	K9 OS=Human herpesvirus 8 GN=vIRF PE=1 SV=1 - [Q77Q82_HHV8]	9.91885	14.25	5	5	6	1.2924e+07	449	48.4292	7.63525
P0DMU6	Cancer/testis antigen family 45 member A4 OS=Homo sapiens GN=CT45A4 PE=2 SV=1 - [CT454_HUMAN]	9.7537	16.93	3	3	4	51714058	189	21.231	9.75928
E5RJM0	Cytoplasmic polyadenylation element-binding protein 4 OS=Homo sapiens GN=CPEB4 PE=1 SV=1 - [E5RJM0_HUMAN]	9.65968	7.51	4	4	4	5.72282e+06	639	69.7263	6.87354
P55769	NHP2-like protein 1 OS=Homo sapiens GN=NHP2L1 PE=1 SV=3 - [NH2L1_HUMAN]	9.64122	18.75	2	2	3	4.21507e+06	128	14.1646	8.45557
O00148	ATP-dependent RNA helicase DDX39A OS=Homo sapiens GN=DDX39A PE=1 SV=2 - [DX39A_HUMAN]	9.57785	9.84	4	4	4	4.97119e+06	427	49.098	5.68115
B4E0B9	cDNA FLJ54526, highly similar to 5'-3' exoribonuclease 2 (EC 3.1.11.-) OS=Homo sapiens PE=2 SV=1 - [B4E0B9_HUMAN]	9.30827	4.12	3	3	4	6.25289e+06	874	99.8881	8.01611
A0A0C4DG68	Pumilio homolog 2 (Fragment) OS=Homo sapiens GN=PUM2 PE=1 SV=1 - [A0A0C4DG68_HUMAN]	9.28136	5.02	4	4	5	1.00292e+07	876	94.0111	7.41553
Q53GR7	Solute carrier family 25, member 13 (Citrin) variant (Fragment) OS=Homo sapiens PE=2 SV=1 - [Q53GR7_HUMAN]	9.24127	5.19	3	3	4	4.55481e+06	675	74.0696	8.38232
A8KAH1	cDNA FLJ75839, highly similar to Homo sapiens phosphatidylserine synthase 1 (PTDSS1), mRNA OS=Homo sapiens PE=2 SV=1 - [A8KAH1_HUMAN]	9.04697	7.4	3	3	4	8.39273e+06	473	55.431	8.38232
S4R3G0	Serine/arginine-rich-splicing factor 9 OS=Homo sapiens GN=SRSF9 PE=1 SV=1 - [S4R3G0_HUMAN]	9.02587	21.01	1	3	5	1.25087e+07	119	13.7728	8.1333
Q9P035	Very-long-chain (3R)-3-hydroxyacyl-CoA dehydratase 3 OS=Homo sapiens GN=HACD3 PE=1 SV=2 - [HACD3_HUMAN]	9.02456	9.67	2	2	3	5.63097e+06	362	43.1316	8.93896
A6PW57	Phosphatidylinositol 4-phosphate 5-kinase type-1 alpha OS=Homo sapiens GN=PIP5K1A PE=1 SV=2 - [A6PW57_HUMAN]	8.94015	6.18	2	2	3	3.47363e+06	550	61.2189	8.33838
E7EWK3	ATP-dependent RNA helicase DHX36 (Fragment) OS=Homo sapiens GN=DHX36 PE=1 SV=1 - [E7EWK3_HUMAN]	8.87257	5.77	3	3	3	5.24466e+06	797	91.3732	7.28369
P46778	60S ribosomal protein L21 OS=Homo sapiens GN=RPL21 PE=1 SV=2 - [RL21_HUMAN]	8.83618	26.25	4	4	6	4.60614e+07	160	18.5531	10.4917
P11388	DNA topoisomerase 2-alpha OS=Homo sapiens GN=TOP2A PE=1 SV=3 - [TOP2A_HUMAN]	8.74673	2.02	2	3	4	4.06675e+06	1531	174.276	8.71924
P49207	60S ribosomal protein L34 OS=Homo sapiens GN=RPL34 PE=1 SV=3 - [RL34_HUMAN]	8.71227	13.68	3	3	4	5.81589e+07	117	13.2845	11.4731
J3KT73	60S ribosomal protein L38 OS=Homo sapiens GN=RPL38 PE=1 SV=1 - [J3KT73_HUMAN]	8.63637	37.5	3	3	3	1.78438e+07	64	7.56027	9.99365
Q4ZG72	Putative uncharacterized protein DDX18 (Fragment) OS=Homo sapiens GN=DDX18 PE=3 SV=1 - [Q4ZG72_HUMAN]	8.55038	9.52	4	4	5	5.79827e+06	546	61.5561	9.02686
Q8IWR8	Ribosomal protein L19 (Fragment) OS=Homo sapiens PE=2 SV=1 - [Q8IWR8_HUMAN]	8.24731	18.5	3	3	3	4.47256e+07	173	20.8068	11.4438
B3KSC3	cDNA FLJ35987 fis, clone TESTI2014269, highly similar to D-3-phosphoglycerate dehydrogenase (EC 1.1.1.95) OS=Homo sapiens PE=2 SV=1 - [B3KSC3_HUMAN]	7.93018	9.62	4	4	4	1.61749e+06	499	52.9794	7.12256
B3KRE0	cDNA FLJ34086 fis, clone FCBBF3005320, highly similar to Double-stranded RNA-binding protein Staufen homolog 1 OS=Homo sapiens PE=2 SV=1 - [B3KRE0_HUMAN]	7.81285	10.41	3	3	3	3.68024e+06	365	39.9759	9.49561
A0A024R3R5	Lamin B receptor, isoform CRA_a OS=Homo sapiens GN=LBR PE=4 SV=1 - [A0A024R3R5_HUMAN]	7.69672	3.58	2	2	4	4.57746e+06	615	70.685	9.36377
B4DUR8	T-complex protein 1 subunit gamma OS=Homo sapiens GN=CCT3 PE=1 SV=1 - [B4DUR8_HUMAN]	7.57228	7	3	3	3	4.8553e+06	500	55.6387	5.64307
B7Z2F4	T-complex protein 1 subunit delta OS=Homo sapiens PE=2 SV=1 - [B7Z2F4_HUMAN]	7.54645	5.4	2	2	4	2.63346e+06	389	42.2726	7.60596
Q96PV4	Paraneoplastic antigen-like protein 5 OS=Homo sapiens GN=PNMA5 PE=1 SV=2 - [PNMA5_HUMAN]	7.36906	7.59	3	3	3	2.61298e+06	448	49.9025	6.72705
Q0QEN7	ATP synthase subunit beta (Fragment) OS=Homo sapiens GN=ATP5B PE=2 SV=1 - [Q0QEN7_HUMAN]	7.33132	9.89	3	3	4	4.60206e+06	445	48.083	5.07178
Q13151	Heterogeneous nuclear ribonucleoprotein A0 OS=Homo sapiens GN=HNRNPA0 PE=1 SV=1 - [ROA0_HUMAN]	7.20119	13.77	2	3	5	5.50407e+07	305	30.8218	9.29053
P81605	Dermcidin OS=Homo sapiens GN=DCD PE=1 SV=2 - [DCD_HUMAN]	7.05448	20	2	2	3	1.24831e+07	110	11.2768	6.53662
Q86UE4	Protein LYRIC OS=Homo sapiens GN=MTDH PE=1 SV=2 - [LYRIC_HUMAN]	6.92251	4.64	2	2	2	4.56645e+06	582	63.7988	9.31982
B4DQD9	cDNA FLJ61154, highly similar to Replication protein A 32 kDa subunit OS=Homo sapiens PE=2 SV=1 - [B4DQD9_HUMAN]	6.86879	17.05	2	2	3	5.92765e+06	264	28.5251	6.34131
P25398	40S ribosomal protein S12 OS=Homo sapiens GN=RPS12 PE=1 SV=3 - [RS12_HUMAN]	6.71952	24.24	3	3	3	1.14874e+07	132	14.5055	7.21045
A0A024R1X8	Junction plakoglobin, isoform CRA_a OS=Homo sapiens GN=JUP PE=4 SV=1 - [A0A024R1X8_HUMAN]	6.6192	5.77	3	3	3	2.9176e+06	745	81.6748	6.13818
P46087	Probable 28S rRNA (cytosine(4447)-C(5))-methyltransferase OS=Homo sapiens GN=NOP2 PE=1 SV=2 - [NOP2_HUMAN]	6.58457	5.91	4	4	4	5.2488e+06	812	89.2471	9.23193
Q15459	Splicing factor 3A subunit 1 OS=Homo sapiens GN=SF3A1 PE=1 SV=1 - [SF3A1_HUMAN]	6.53926	3.53	2	2	2	4.26353e+06	793	88.8305	5.22412
P18077	60S ribosomal protein L35a OS=Homo sapiens GN=RPL35A PE=1 SV=2 - [RL35A_HUMAN]	6.48262	27.27	4	4	5	5.80298e+07	110	12.5298	11.063
Q8TBT6	Putative uncharacterized protein (Fragment) OS=Homo sapiens PE=2 SV=1 - [Q8TBT6_HUMAN]	6.46574	11.43	2	2	3	8.1007e+06	315	34.4675	8.86572
C9JD32	60S ribosomal protein L23 (Fragment) OS=Homo sapiens GN=RPL23 PE=1 SV=1 - [C9JD32_HUMAN]	6.42153	30.77	2	2	2	7.56995e+07	91	9.66339	11.4878
D3YTB1	60S ribosomal protein L32 (Fragment) OS=Homo sapiens GN=RPL32 PE=1 SV=1 - [D3YTB1_HUMAN]	6.4036	20.3	2	2	3	1.0428e+07	133	15.6067	11.4438
Q4LE79	DSP variant protein (Fragment) OS=Homo sapiens GN=DSP variant protein PE=2 SV=1 - [Q4LE79_HUMAN]	6.37978	1.21	3	3	3	4.25719e+06	2319	265.029	7.34229
F8VXH9	Poly(rC)-binding protein 2 (Fragment) OS=Homo sapiens GN=PCBP2 PE=1 SV=1 - [F8VXH9_HUMAN]	6.35834	25.62	2	3	3	7.881e+06	160	16.9859	7.69385
P61626	Lysozyme C OS=Homo sapiens GN=LYZ PE=1 SV=1 - [LYSC_HUMAN]	6.32478	31.08	3	3	3	1.24447e+07	148	16.5263	9.15869
O75955	Flotillin-1 OS=Homo sapiens GN=FLOT1 PE=1 SV=3 - [FLOT1_HUMAN]	6.30226	6.79	2	2	2	3.90688e+06	427	47.3256	7.48877
Q6P158	Putative ATP-dependent RNA helicase DHX57 OS=Homo sapiens GN=DHX57 PE=1 SV=2 - [DHX57_HUMAN]	6.12684	2.45	3	3	4	3.75781e+06	1386	155.507	7.7085
P49756	RNA-binding protein 25 OS=Homo sapiens GN=RBM25 PE=1 SV=3 - [RBM25_HUMAN]	6.10832	5.46	4	4	5	7.00194e+06	843	100.124	6.31592
P62316	Small nuclear ribonucleoprotein Sm D2 OS=Homo sapiens GN=SNRPD2 PE=1 SV=1 - [SMD2_HUMAN]	5.97511	16.1	2	2	3	8.84837e+06	118	13.5182	9.90576
B4DWX6	cDNA FLJ53936, highly similar to Medium-chain specific acyl-CoA dehydrogenase, mitochondrial (EC 1.3.99.3) OS=Homo sapiens PE=2 SV=1 - [B4DWX6_HUMAN]	5.94283	10.13	4	4	5	5.71627e+06	385	42.4595	6.43018
H0YMM1	Annexin (Fragment) OS=Homo sapiens GN=ANXA2 PE=1 SV=1 - [H0YMM1_HUMAN]	5.84827	16.11	2	2	2	3.69202e+06	149	16.4485	5.90967
Q8N4C5	DNAJC10 protein OS=Homo sapiens GN=DNAJC10 PE=2 SV=1 - [Q8N4C5_HUMAN]	5.78224	26.92	2	2	2	3.30497e+06	78	8.97973	9.71533
E7EQR6	T-complex protein 1 subunit alpha OS=Homo sapiens GN=TCP1 PE=1 SV=1 - [E7EQR6_HUMAN]	5.77769	4.99	2	2	3	4.2806e+06	401	43.858	7.7085
B4DL14	ATP synthase subunit gamma OS=Homo sapiens PE=2 SV=1 - [B4DL14_HUMAN]	5.70618	9.2	2	2	2	6.22775e+06	250	27.4953	7.41553
P46783	40S ribosomal protein S10 OS=Homo sapiens GN=RPS10 PE=1 SV=1 - [RS10_HUMAN]	5.70054	13.94	2	2	2	2.01875e+07	165	18.8859	10.1548
A0A087WVZ9	DNA-directed RNA polymerases I, II, and III subunit RPABC1 OS=Homo sapiens GN=POLR2E PE=1 SV=1 - [A0A087WVZ9_HUMAN]	5.68969	14.13	2	2	2	2.9066e+06	184	21.4461	7.44482
H0Y4R1	Inosine-5'-monophosphate dehydrogenase 2 (Fragment) OS=Homo sapiens GN=IMPDH2 PE=1 SV=1 - [H0Y4R1_HUMAN]	5.57017	12.98	4	4	4	5.36875e+06	470	51.0352	8.17725
B7Z1V7	cDNA FLJ51811, highly similar to Stress-70 protein, mitochondrial OS=Homo sapiens PE=2 SV=1 - [B7Z1V7_HUMAN]	5.27998	6.86	2	2	2	3.84966e+06	437	47.3326	6.60986
Q96F88	Processing of 1, ribonuclease P/MRP subunit (S. cerevisiae) OS=Homo sapiens GN=POP1 PE=2 SV=1 - [Q96F88_HUMAN]	5.18279	4.1	3	3	3	4.17077e+06	1024	114.608	9.20264
Q658Z6	Putative uncharacterized protein DKFZp451J085 OS=Homo sapiens GN=DKFZp451J085 PE=2 SV=1 - [Q658Z6_HUMAN]	5.14779	5.82	2	2	2	5.18834e+06	395	43.6676	9.72998
F8WF32	Dolichyl-diphosphooligosaccharide--protein glycosyltransferase subunit 1 OS=Homo sapiens GN=RPN1 PE=1 SV=1 - [F8WF32_HUMAN]	5.07023	17.36	2	2	2	1.40244e+06	121	12.6877	5.21143
Q7Z3K9	Putative uncharacterized protein DKFZp781L0540 (Fragment) OS=Homo sapiens GN=DKFZp781L0540 PE=1 SV=1 - [Q7Z3K9_HUMAN]	4.92313	2.38	2	2	2	4.24935e+06	799	89.9667	5.64307
Q9UDW1	Cytochrome b-c1 complex subunit 9 OS=Homo sapiens GN=UQCR10 PE=1 SV=3 - [QCR9_HUMAN]	4.92097	38.1	2	2	2	1.8699e+07	63	7.30383	9.46631
B3KQJ0	cDNA FLJ90530 fis, clone NT2RP4002187, highly similar to Homo sapiens hydroxysteroid (17-beta) dehydrogenase 12 (HSD17B12), mRNA OS=Homo sapiens PE=2 SV=1 - [B3KQJ0_HUMAN]	4.79306	14.1	2	2	2	4.33741e+06	312	34.2881	9.26123
F8WE65	Peptidyl-prolyl cis-trans isomerase OS=Homo sapiens GN=PPIA PE=1 SV=1 - [F8WE65_HUMAN]	4.77584	20	3	3	4	6.37917e+06	120	13.0133	6.771
B4E0B8	cDNA FLJ57871, highly similar to Brix domain-containing protein 2 OS=Homo sapiens PE=2 SV=1 - [B4E0B8_HUMAN]	4.63837	11.3	2	2	3	5.98602e+06	177	20.4386	9.78857
O60762	Dolichol-phosphate mannosyltransferase subunit 1 OS=Homo sapiens GN=DPM1 PE=1 SV=1 - [DPM1_HUMAN]	4.59912	8.46	2	2	2	1.1753e+07	260	29.6158	9.56885
Q6PJT4	MSN protein (Fragment) OS=Homo sapiens GN=MSN PE=2 SV=1 - [Q6PJT4_HUMAN]	4.58729	10.03	2	2	2	2.98094e+06	329	38.8024	9.34912
Q09161	Nuclear cap-binding protein subunit 1 OS=Homo sapiens GN=NCBP1 PE=1 SV=1 - [NCBP1_HUMAN]	4.57112	2.78	2	2	2	4.52298e+06	790	91.7805	6.43018
P62304	Small nuclear ribonucleoprotein E OS=Homo sapiens GN=SNRPE PE=1 SV=1 - [RUXE_HUMAN]	4.47381	25	2	2	3	7.78986e+06	92	10.7966	9.43701
A0A0A0MRQ5	Peroxiredoxin-1 OS=Homo sapiens GN=PRDX1 PE=1 SV=1 - [A0A0A0MRQ5_HUMAN]	4.45822	29.9	3	3	3	6.47313e+06	97	10.6695	8.71924
H7C036	DIS3-like exonuclease 2 (Fragment) OS=Homo sapiens GN=DIS3L2 PE=1 SV=1 - [H7C036_HUMAN]	4.45763	9.18	2	2	2	5.29872e+06	196	21.9204	8.86572
E9PCY5	DNA topoisomerase 2 (Fragment) OS=Homo sapiens GN=TOP2B PE=1 SV=1 - [E9PCY5_HUMAN]	4.43088	3.57	2	3	3	3.02832e+06	1150	130.398	8.47021
A0A0C4DGZ0	DNA-directed RNA polymerase OS=Homo sapiens GN=POLR2A PE=1 SV=1 - [A0A0C4DGZ0_HUMAN]	4.35446	1.88	2	2	2	2.52382e+06	1970	217.069	7.37158
C9JQN7	Eukaryotic translation initiation factor 3 subunit B (Fragment) OS=Homo sapiens GN=EIF3B PE=1 SV=1 - [C9JQN7_HUMAN]	4.21435	16.99	2	2	2	2.48987e+06	153	18.0659	5.56689
Q5RLJ0	CLE OS=Homo sapiens PE=2 SV=1 - [Q5RLJ0_HUMAN]	4.16904	6.97	2	2	2	3.88619e+06	244	27.9516	6.44287
Q5QPM0	RNA-binding protein Raly (Fragment) OS=Homo sapiens GN=RALY PE=1 SV=5 - [Q5QPM0_HUMAN]	4.11916	10.47	2	2	2	4.8435e+06	172	18.7061	10.0229
J3QLE5	Small nuclear ribonucleoprotein-associated protein N (Fragment) OS=Homo sapiens GN=SNRPN PE=4 SV=1 - [J3QLE5_HUMAN]	4.06537	8.88	2	2	2	1.31037e+07	169	17.5353	9.99365
B4E3M6	cDNA FLJ55446, highly similar to Superkiller viralicidic activity 2-like 2 (EC 3.6.1.-) OS=Homo sapiens PE=2 SV=1 - [B4E3M6_HUMAN]	3.92315	2.23	2	2	2	4.41524e+06	941	106.688	7.13721
E5KNV8	DNA polymerase subunit gamma-1 OS=Homo sapiens PE=3 SV=1 - [E5KNV8_HUMAN]	3.82483	2.99	2	2	2	3.28512e+06	1239	139.503	6.90283
P49458	Signal recognition particle 9 kDa protein OS=Homo sapiens GN=SRP9 PE=1 SV=2 - [SRP09_HUMAN]	3.77389	22.09	2	2	2	4.68013e+07	86	10.1051	7.97217
F5H1S8	Malectin (Fragment) OS=Homo sapiens GN=MLEC PE=1 SV=1 - [F5H1S8_HUMAN]	3.73555	13.01	2	2	2	2.21698e+06	146	16.7186	5.56689
A0PJ87	RSL1D1 protein (Fragment) OS=Homo sapiens GN=RSL1D1 PE=2 SV=1 - [A0PJ87_HUMAN]	3.68079	7.47	2	2	2	4.17713e+06	308	35.0932	10.0815
H0YLP6	60S ribosomal protein L28 OS=Homo sapiens GN=RPL28 PE=1 SV=1 - [H0YLP6_HUMAN]	3.55751	21.35	2	2	2	4.0685e+07	89	9.65091	10.3599
Q6RGG0	P40 (Fragment) OS=Homo sapiens PE=2 SV=1 - [Q6RGG0_HUMAN]	3.41257	18.4	2	2	2	4.03789e+06	125	14.623	10.4331
P09382	Galectin-1 OS=Homo sapiens GN=LGALS1 PE=1 SV=2 - [LEG1_HUMAN]	3.36073	20.74	3	3	3	8.44929e+06	135	14.7062	5.50342
B0AZV0	cDNA, FLJ79540, highly similar to Serine-threonine kinase receptor-associatedprotein OS=Homo sapiens PE=2 SV=1 - [B0AZV0_HUMAN]	3.36048	11.72	2	2	2	1.95593e+06	256	28.4881	4.90674
B4DJI1	L-lactate dehydrogenase OS=Homo sapiens PE=2 SV=1 - [B4DJI1_HUMAN]	2.89403	7.54	2	2	2	3.2577e+06	305	33.5717	8.45557
H0YH88	Nucleosome assembly protein 1-like 1 (Fragment) OS=Homo sapiens GN=NAP1L1 PE=1 SV=1 - [H0YH88_HUMAN]	2.70904	16.38	2	2	2	2.40671e+07	177	21.0635	4.83057
B5BUB5	Autoantigen La (Fragment) OS=Homo sapiens GN=SSB PE=2 SV=1 - [B5BUB5_HUMAN]	2.67576	3.92	2	2	2	4.73646e+06	408	46.8382	7.12256
J3QSB5	60S ribosomal protein L36 OS=Homo sapiens GN=RPL36 PE=1 SV=1 - [J3QSB5_HUMAN]	2.56223	20.21	2	2	2	2.07286e+07	94	10.7819	11.605
B0QZK4	Heterochromatin protein 1-binding protein 3 (Fragment) OS=Homo sapiens GN=HP1BP3 PE=1 SV=1 - [B0QZK4_HUMAN]	2.56024	7.91	2	2	2	3.89261e+06	253	28.4974	9.87646
H0YAF8	Guanine nucleotide-binding protein subunit beta-2-like 1 (Fragment) OS=Homo sapiens GN=GNB2L1 PE=1 SV=1 - [H0YAF8_HUMAN]	2.40394	10.1	2	2	2	1.33212e+06	198	22.03	6.32861
A0A0A0MSM0	Heat shock protein 105 kDa OS=Homo sapiens GN=HSPH1 PE=1 SV=1 - [A0A0A0MSM0_HUMAN]	2.38004	2.94	2	2	2	3.43242e+06	782	88.7857	5.60498
P23526	Adenosylhomocysteinase OS=Homo sapiens GN=AHCY PE=1 SV=4 - [SAHH_HUMAN]	2.35681	6.02	2	2	2	4.35241e+06	432	47.6852	6.34131
E7ET15	U2 snRNP-associated SURP motif-containing protein OS=Homo sapiens GN=U2SURP PE=1 SV=1 - [E7ET15_HUMAN]	2.32185	2.04	1	2	2	8.69872e+06	1028	118.175	8.54346
Q96ME4	cDNA FLJ32471 fis, clone SKNMC2000322, highly similar to Peptidyl-tRNA hydrolase 2, mitochondrial (EC 3.1.1.29) OS=Homo sapiens PE=2 SV=2 - [Q96ME4_HUMAN]	2.17336	18.44	2	2	2	5.89524e+06	179	19.151	8.73389
E5KS22	Mitochondrial DNA polymerase subunit gamma-2 OS=Homo sapiens PE=4 SV=1 - [E5KS22_HUMAN]	2.07692	6.6	4	4	4	3.93684e+06	485	54.9062	8.35303
B4DZC0	cDNA FLJ51771, highly similar to SWI/SNF-related matrix-associatedactin-dependent regulator of chromatin subfamily A member5 (EC 3.6.1.-) OS=Homo sapiens PE=2 SV=1 - [B4DZC0_HUMAN]	2.00753	1.71	2	2	3	2.36935e+06	995	116.683	8.33838
D0UZL5	ORF10 OS=Human herpesvirus 8 GN=ORF10 PE=4 SV=1 - [D0UZL5_HHV8]	1.70597	7.66	3	3	4	5.86524e+06	418	46.0803	7.43018
Q5CZC0	Fibrous sheath-interacting protein 2 OS=Homo sapiens GN=FSIP2 PE=2 SV=4 - [FSIP2_HUMAN]	0	0.36	2	2	3	1.35564e+08	6907	780.119	6.7124
A0A024R3J7	HCG2032701, isoform CRA_a OS=Homo sapiens GN=hCG_2032701 PE=4 SV=1 - [A0A024R3J7_HUMAN]	0	3.41	2	2	2	3.45943e+06	703	80.3757	7.81104
Q68CN2	Putative uncharacterized protein DKFZp762C1015 (Fragment) OS=Homo sapiens GN=DKFZp762C1015 PE=2 SV=1 - [Q68CN2_HUMAN]	0	3.4	2	2	2	3.9329e+06	706	81.6801	5.41455
X5D9D6	Tuberous sclerosis 2 isoform D (Fragment) OS=Homo sapiens GN=TSC2 PE=2 SV=1 - [X5D9D6_HUMAN]	0	1.9	2	2	4	3.67432e+06	1740	193.155	7.06396
H0YBR2	Epithelial-splicing regulatory protein 1 (Fragment) OS=Homo sapiens GN=ESRP1 PE=1 SV=1 - [H0YBR2_HUMAN]	0	2.39	1	2	2	4.8284e+08	502	56.1091	8.22119
M0R0P1	rRNA 2'-O-methyltransferase fibrillarin (Fragment) OS=Homo sapiens GN=FBL PE=1 SV=1 - [M0R0P1_HUMAN]	0	17.98	3	3	3	7.48273e+06	228	24.5288	10.1108
