# Supplementary material for: The Tudor SND1 protein is an m6A RNA reader essential for replication of Kaposi’s sarcoma-associated herpesvirus
Source: eLife. 2019 Oct 24;8:e47261. doi: 10.7554/eLife.47261 (PMC6812964; doi:10.7554/eLife.47261)
Supplement: Supplementary file 13. [file elife-47261-supp13.xlsx]

## Sheet: Sheet1
Accession	Description	Score	Coverage	# Unique Peptides	# Peptides	# PSMs	Area	# AAs	MW [kDa]	calc. pI
P07814	Bifunctional glutamate/proline--tRNA ligase OS=Homo sapiens GN=EPRS PE=1 SV=5 - [SYEP_HUMAN]	1647.56	74.14	110	111	567	3.04256e+09	1512	170.483	7.32764
P41252	Isoleucine--tRNA ligase, cytoplasmic OS=Homo sapiens GN=IARS PE=1 SV=2 - [SYIC_HUMAN]	904.681	59.43	72	72	288	1.39765e+09	1262	144.406	6.15088
P47897	Glutamine--tRNA ligase OS=Homo sapiens GN=QARS PE=1 SV=1 - [SYQ_HUMAN]	553.597	65.55	49	50	214	1.27389e+09	775	87.7429	7.15186
P54136	Arginine--tRNA ligase, cytoplasmic OS=Homo sapiens GN=RARS PE=1 SV=2 - [SYRC_HUMAN]	552.752	67.73	46	46	187	1.44712e+09	660	75.3309	6.68311
P14868	Aspartate--tRNA ligase, cytoplasmic OS=Homo sapiens GN=DARS PE=1 SV=2 - [SYDC_HUMAN]	545.946	72.65	38	38	194	2.2367e+09	501	57.1	6.55127
H6VRF8	Keratin 1 OS=Homo sapiens GN=KRT1 PE=3 SV=1 - [H6VRF8_HUMAN]	526.81	56.52	30	35	140	1.45808e+09	644	66.013	8.11865
Q15046	Lysine--tRNA ligase OS=Homo sapiens GN=KARS PE=1 SV=3 - [SYK_HUMAN]	480.446	60.3	35	35	157	2.26512e+09	597	68.0046	6.354
B2RCM2	cDNA, FLJ96156, highly similar to Homo sapiens leucyl-tRNA synthetase (LARS), mRNA OS=Homo sapiens PE=2 SV=1 - [B2RCM2_HUMAN]	425.949	56.89	59	59	143	5.62793e+08	1176	134.352	7.1958
P35527	Keratin, type I cytoskeletal 9 OS=Homo sapiens GN=KRT9 PE=1 SV=3 - [K1C9_HUMAN]	371.488	68.54	30	31	109	9.20615e+08	623	62.0268	5.23682
B2R7M3	cDNA, FLJ93510, highly similar to Homo sapiens JTV1 gene (JTV1), mRNA OS=Homo sapiens PE=2 SV=1 - [B2R7M3_HUMAN]	337.417	57.81	13	13	91	1.25165e+09	320	35.4254	8.41162
P13645	Keratin, type I cytoskeletal 10 OS=Homo sapiens GN=KRT10 PE=1 SV=6 - [K1C10_HUMAN]	318.805	63.53	29	35	88	8.55846e+08	584	58.7917	5.21143
A8K492	cDNA FLJ76789, highly similar to Homo sapiens methionine-tRNA synthetase (MARS), mRNA OS=Homo sapiens PE=2 SV=1 - [A8K492_HUMAN]	292.434	47.44	37	37	96	4.81193e+08	900	101.08	6.16357
Q12904	Aminoacyl tRNA synthase complex-interacting multifunctional protein 1 OS=Homo sapiens GN=AIMP1 PE=1 SV=2 - [AIMP1_HUMAN]	289.403	73.08	20	20	85	1.30102e+09	312	34.3311	8.42627
P35908	Keratin, type II cytoskeletal 2 epidermal OS=Homo sapiens GN=KRT2 PE=1 SV=2 - [K22E_HUMAN]	211.288	56.81	21	32	71	1.10959e+09	639	65.3932	8.00146
Q00610	Clathrin heavy chain 1 OS=Homo sapiens GN=CLTC PE=1 SV=5 - [CLH1_HUMAN]	165.848	26.99	34	34	56	4.55401e+07	1675	191.493	5.69385
P04259	Keratin, type II cytoskeletal 6B OS=Homo sapiens GN=KRT6B PE=1 SV=5 - [K2C6B_HUMAN]	162.527	50.35	2	31	59	7.41306e+08	564	60.0303	8.00146
B2R853	cDNA, FLJ93744, highly similar to Homo sapiens keratin 6E (KRT6E), mRNA OS=Homo sapiens PE=2 SV=1 - [B2R853_HUMAN]	160.786	51.6	1	32	58	4.49628e+08	564	59.9903	7.72314
A8K9P0	cDNA FLJ78413, highly similar to Homo sapiens albumin, mRNA OS=Homo sapiens PE=2 SV=1 - [A8K9P0_HUMAN]	159.772	55.76	29	29	60	6.17142e+08	608	69.2224	6.27783
B7ZMD7	Alpha-amylase OS=Homo sapiens GN=AMY1A PE=2 SV=1 - [B7ZMD7_HUMAN]	158.908	56.56	18	18	46	1.5521e+08	511	57.7169	6.93213
Q08211	ATP-dependent RNA helicase A OS=Homo sapiens GN=DHX9 PE=1 SV=4 - [DHX9_HUMAN]	154.724	28.19	31	31	59	1.42168e+08	1270	140.869	6.84424
B4DRR0	cDNA FLJ53910, highly similar to Keratin, type II cytoskeletal 6A OS=Homo sapiens PE=2 SV=1 - [B4DRR0_HUMAN]	153.112	53.08	2	32	56	4.49628e+08	535	57.8032	8.00146
A0A024R7W5	YTH domain family, member 3, isoform CRA_a OS=Homo sapiens GN=YTHDF3 PE=1 SV=1 - [A0A024R7W5_HUMAN]	132.154	37.45	9	18	46	5.006e+08	534	58.2752	9.23193
Q77ZG5	Core gene UL42 family protein OS=Human herpesvirus 8 GN=ORF59 PE=1 SV=1 - [Q77ZG5_HHV8]	131.496	57.07	15	15	47	3.01076e+08	396	42.3521	8.73389
P02533	Keratin, type I cytoskeletal 14 OS=Homo sapiens GN=KRT14 PE=1 SV=4 - [K1C14_HUMAN]	126.019	52.54	8	24	47	6.82731e+08	472	51.5294	5.16064
P07437	Tubulin beta chain OS=Homo sapiens GN=TUBB PE=1 SV=2 - [TBB5_HUMAN]	124.613	48.65	6	15	41	8.53066e+07	444	49.639	4.89404
P08779	Keratin, type I cytoskeletal 16 OS=Homo sapiens GN=KRT16 PE=1 SV=4 - [K1C16_HUMAN]	120.302	54.12	12	24	43	6.82731e+08	473	51.2362	5.04639
P13647	Keratin, type II cytoskeletal 5 OS=Homo sapiens GN=KRT5 PE=1 SV=3 - [K2C5_HUMAN]	111.638	42.54	13	27	47	4.20443e+08	590	62.34	7.73779
P11142	Heat shock cognate 71 kDa protein OS=Homo sapiens GN=HSPA8 PE=1 SV=1 - [HSP7C_HUMAN]	110.412	30.65	13	15	34	5.97426e+07	646	70.8542	5.51611
O00425	Insulin-like growth factor 2 mRNA-binding protein 3 OS=Homo sapiens GN=IGF2BP3 PE=1 SV=2 - [IF2B3_HUMAN]	109.774	39.9	16	19	37	1.4129e+08	579	63.6656	8.86572
P22626	Heterogeneous nuclear ribonucleoproteins A2/B1 OS=Homo sapiens GN=HNRNPA2B1 PE=1 SV=2 - [ROA2_HUMAN]	109.736	55.81	15	17	38	4.90466e+08	353	37.4067	8.95361
P62805	Histone H4 OS=Homo sapiens GN=HIST1H4A PE=1 SV=2 - [H4_HUMAN]	108.069	47.57	8	8	45	2.53241e+09	103	11.3604	11.356
P40939	Trifunctional enzyme subunit alpha, mitochondrial OS=Homo sapiens GN=HADHA PE=1 SV=2 - [ECHA_HUMAN]	107.087	29.49	15	15	32	4.87731e+07	763	82.9469	9.0415
Q53GA7	Tubulin alpha 6 variant (Fragment) OS=Homo sapiens PE=2 SV=1 - [Q53GA7_HUMAN]	106.595	42.98	5	12	34	1.47361e+08	449	49.7914	5.13525
P68371	Tubulin beta-4B chain OS=Homo sapiens GN=TUBB4B PE=1 SV=1 - [TBB4B_HUMAN]	103.528	38.43	2	11	35	8.53066e+07	445	49.799	4.89404
Q7Z2W4	Zinc finger CCCH-type antiviral protein 1 OS=Homo sapiens GN=ZC3HAV1 PE=1 SV=3 - [ZCCHV_HUMAN]	98.3038	34.81	26	26	39	6.77134e+07	902	101.367	8.39697
O43324	Eukaryotic translation elongation factor 1 epsilon-1 OS=Homo sapiens GN=EEF1E1 PE=1 SV=1 - [MCA3_HUMAN]	95.2005	56.9	9	9	39	4.78229e+08	174	19.7983	8.54346
B4DT65	cDNA FLJ58619, highly similar to YTH domain protein 1 OS=Homo sapiens PE=2 SV=1 - [B4DT65_HUMAN]	93.5496	42.24	10	17	32	5.006e+08	509	55.3103	9.01221
A0A087WXZ3	YTH domain-containing family protein 2 OS=Homo sapiens GN=YTHDF2 PE=1 SV=1 - [A0A087WXZ3_HUMAN]	91.9977	26.19	9	14	31	4.6296e+08	569	61.1261	9.02686
Q9NZI8	Insulin-like growth factor 2 mRNA-binding protein 1 OS=Homo sapiens GN=IGF2BP1 PE=1 SV=2 - [IF2B1_HUMAN]	91.2694	35.88	15	17	33	9.47677e+07	577	63.4412	9.20264
P0CW22	40S ribosomal protein S17-like OS=Homo sapiens GN=RPS17L PE=1 SV=1 - [RS17L_HUMAN]	86.7926	52.59	7	7	28	1.78098e+08	135	15.5404	9.84717
P12956	X-ray repair cross-complementing protein 6 OS=Homo sapiens GN=XRCC6 PE=1 SV=2 - [XRCC6_HUMAN]	84.6194	42.04	20	20	30	5.57354e+07	609	69.7991	6.63916
P68366	Tubulin alpha-4A chain OS=Homo sapiens GN=TUBA4A PE=1 SV=1 - [TBA4A_HUMAN]	78.6882	32.81	3	10	26	1.39382e+08	448	49.8924	5.05908
B2R802	cDNA, FLJ93681, highly similar to Homo sapiens small nuclear ribonucleoprotein polypeptide A (SNRPA), mRNA OS=Homo sapiens PE=2 SV=1 - [B2R802_HUMAN]	76.8313	30.5	7	7	24	3.04547e+08	282	31.2872	9.86182
P13010	X-ray repair cross-complementing protein 5 OS=Homo sapiens GN=XRCC5 PE=1 SV=3 - [XRCC5_HUMAN]	76.8153	36.48	22	22	35	4.8829e+07	732	82.6523	5.80811
Q9UKV8	Protein argonaute-2 OS=Homo sapiens GN=AGO2 PE=1 SV=3 - [AGO2_HUMAN]	76.5889	35.27	21	21	34	3.1808e+07	859	97.1459	9.18799
Q14764	Major vault protein OS=Homo sapiens GN=MVP PE=1 SV=4 - [MVP_HUMAN]	76.4679	30.01	17	17	27	2.11202e+07	893	99.2659	5.47803
A0A024R9E2	Poly(A) binding protein, cytoplasmic 1, isoform CRA_c OS=Homo sapiens GN=PABPC1 PE=4 SV=1 - [A0A024R9E2_HUMAN]	76.0122	35.8	9	14	29	3.87634e+07	419	47.3048	8.92432
P67809	Nuclease-sensitive element-binding protein 1 OS=Homo sapiens GN=YBX1 PE=1 SV=3 - [YBOX1_HUMAN]	71.6801	49.69	10	10	19	7.85375e+07	324	35.9027	9.87646
P52272	Heterogeneous nuclear ribonucleoprotein M OS=Homo sapiens GN=HNRNPM PE=1 SV=3 - [HNRPM_HUMAN]	69.7031	20.96	13	13	25	1.13764e+08	730	77.4643	8.70459
P62244	40S ribosomal protein S15a OS=Homo sapiens GN=RPS15A PE=1 SV=2 - [RS15A_HUMAN]	67.4488	56.15	7	7	22	3.15505e+08	130	14.83	10.1255
Q9BSV4	SFPQ protein (Fragment) OS=Homo sapiens GN=SFPQ PE=2 SV=2 - [Q9BSV4_HUMAN]	66.4635	17.98	9	9	21	7.23104e+07	634	68.5879	8.82178
P01834	Ig kappa chain C region OS=Homo sapiens GN=IGKC PE=1 SV=1 - [IGKC_HUMAN]	65.8178	80.19	5	5	18	6.77803e+07	106	11.6017	5.87158
P23396	40S ribosomal protein S3 OS=Homo sapiens GN=RPS3 PE=1 SV=2 - [RS3_HUMAN]	65.5995	60.49	15	15	25	6.38709e+07	243	26.6714	9.65674
F8W6I7	Heterogeneous nuclear ribonucleoprotein A1 OS=Homo sapiens GN=HNRNPA1 PE=1 SV=2 - [F8W6I7_HUMAN]	64.8334	40.72	10	12	25	1.4319e+08	307	33.1348	9.12939
Q96IR1	RPS4X protein (Fragment) OS=Homo sapiens GN=RPS4X PE=2 SV=2 - [Q96IR1_HUMAN]	62.0574	48.15	13	13	25	1.11074e+08	243	27.2427	9.93506
B2R6U8	cDNA, FLJ93125, highly similar to Homo sapiens cleavage and polyadenylation specific factor 5, 25 kDa(CPSF5), mRNA OS=Homo sapiens PE=2 SV=1 - [B2R6U8_HUMAN]	60.6259	39.21	10	10	21	1.2086e+08	227	26.1987	8.82178
Q04695	Keratin, type I cytoskeletal 17 OS=Homo sapiens GN=KRT17 PE=1 SV=2 - [K1C17_HUMAN]	58.4597	27.08	3	14	26	6.82731e+08	432	48.076	5.021
B4E3E6	cDNA FLJ58832, highly similar to Heterogeneous nuclear ribonucleoprotein A3 OS=Homo sapiens PE=2 SV=1 - [B4E3E6_HUMAN]	58.3016	28.79	8	9	20	1.27637e+08	323	34.168	8.104
Q96KK5	Histone H2A type 1-H OS=Homo sapiens GN=HIST1H2AH PE=1 SV=3 - [H2A1H_HUMAN]	57.1726	35.94	3	5	22	2.43282e+09	128	13.8978	10.8872
Q2TSD2	Aging-associated gene 7 protein OS=Homo sapiens PE=2 SV=1 - [Q2TSD2_HUMAN]	56.7561	35.56	7	10	21	91280671	374	41.4361	7.73779
B2R4M6	Protein S100 OS=Homo sapiens PE=2 SV=1 - [B2R4M6_HUMAN]	55.4914	43.86	4	4	19	7.7544e+07	114	13.2015	6.12549
P01036	Cystatin-S OS=Homo sapiens GN=CST4 PE=1 SV=3 - [CYTS_HUMAN]	53.5095	50.35	2	6	29	1.56485e+08	141	16.204	5.021
E7EQB2	Lactotransferrin (Fragment) OS=Homo sapiens GN=LTF PE=1 SV=1 - [E7EQB2_HUMAN]	53.4777	30.17	14	14	22	2.33903e+07	696	76.5769	8.01611
P06899	Histone H2B type 1-J OS=Homo sapiens GN=HIST1H2BJ PE=1 SV=3 - [H2B1J_HUMAN]	52.5567	44.44	2	6	24	1.90994e+09	126	13.8956	10.3159
B7ZLP8	Probable threonine--tRNA ligase 2, cytoplasmic OS=Homo sapiens GN=TARSL2 PE=1 SV=1 - [B7ZLP8_HUMAN]	52.3662	15.14	9	9	17	1.93537e+07	766	88.6872	5.80811
P55084	Trifunctional enzyme subunit beta, mitochondrial OS=Homo sapiens GN=HADHB PE=1 SV=3 - [ECHB_HUMAN]	51.355	30.17	12	12	23	4.67953e+07	474	51.2615	9.40771
E5LBS7	ORF11 protein OS=Human herpesvirus 8 GN=ORF11 PE=4 SV=1 - [E5LBS7_HHV8]	51.1597	43.24	13	13	21	5.50866e+07	407	45.2377	9.65674
A8K9J7	Histone H2B OS=Homo sapiens PE=2 SV=1 - [A8K9J7_HUMAN]	51.0456	44.44	2	6	20	1.98987e+09	126	13.9876	10.3159
A6NLN1	Polypyrimidine tract binding protein 1, isoform CRA_b OS=Homo sapiens GN=PTBP1 PE=1 SV=4 - [A6NLN1_HUMAN]	50.7	20.11	7	7	15	3.51978e+07	527	56.4753	9.37842
E9PCY7	Heterogeneous nuclear ribonucleoprotein H OS=Homo sapiens GN=HNRNPH1 PE=1 SV=1 - [E9PCY7_HUMAN]	50.2271	17.02	3	5	13	5.63727e+07	429	47.0574	6.34131
Q96BA7	HNRPU protein OS=Homo sapiens PE=2 SV=1 - [Q96BA7_HUMAN]	49.2877	16.48	11	11	20	6.66305e+07	722	79.6658	7.86963
Q9UHX1	Poly(U)-binding-splicing factor PUF60 OS=Homo sapiens GN=PUF60 PE=1 SV=1 - [PUF60_HUMAN]	49.1084	18.6	7	7	16	4.6472e+07	559	59.8376	5.2876
B3KTP9	cDNA FLJ38578 fis, clone HCHON2007674, highly similar to NUCLEOLIN OS=Homo sapiens PE=2 SV=1 - [B3KTP9_HUMAN]	48.4793	23.38	12	12	18	2.82406e+07	633	68.4011	4.65283
A0A024R8K8	Helicase with zinc finger, isoform CRA_a OS=Homo sapiens GN=HELZ PE=4 SV=1 - [A0A024R8K8_HUMAN]	48.3229	9.68	13	13	15	1.26017e+07	1942	218.861	7.41553
A8K4Z4	cDNA FLJ75549, highly similar to Homo sapiens ribosomal protein, large, P0 (RPLP0), transcript variant 1, mRNA OS=Homo sapiens PE=2 SV=1 - [A8K4Z4_HUMAN]	48.2783	37.85	9	9	17	9.38473e+07	317	34.2178	5.97314
O75643	U5 small nuclear ribonucleoprotein 200 kDa helicase OS=Homo sapiens GN=SNRNP200 PE=1 SV=2 - [U520_HUMAN]	47.9921	4.17	7	7	15	5.73777e+06	2136	244.353	6.06201
P42704	Leucine-rich PPR motif-containing protein, mitochondrial OS=Homo sapiens GN=LRPPRC PE=1 SV=3 - [LPPRC_HUMAN]	47.4325	13.99	16	16	19	1.46411e+07	1394	157.805	6.12549
P01037	Cystatin-SN OS=Homo sapiens GN=CST1 PE=1 SV=3 - [CYTN_HUMAN]	47.2576	45.39	3	6	27	1.77877e+08	141	16.3773	7.21045
O75367	Core histone macro-H2A.1 OS=Homo sapiens GN=H2AFY PE=1 SV=4 - [H2AY_HUMAN]	46.9681	37.37	9	9	16	4.47825e+07	372	39.5925	9.78857
P09228	Cystatin-SA OS=Homo sapiens GN=CST2 PE=1 SV=1 - [CYTT_HUMAN]	46.0249	48.23	3	6	24	1.04514e+08	141	16.4342	4.93213
B5BUE6	ATP-dependent RNA helicase DDX5 (Fragment) OS=Homo sapiens GN=DDX5 PE=2 SV=1 - [B5BUE6_HUMAN]	44.928	27.2	12	17	19	6.94656e+07	614	69.0777	8.92432
K7ERE3	Keratin, type I cytoskeletal 13 OS=Homo sapiens GN=KRT13 PE=1 SV=1 - [K7ERE3_HUMAN]	44.9021	19.76	4	10	19	4.50539e+08	415	45.2322	4.80518
P05387	60S acidic ribosomal protein P2 OS=Homo sapiens GN=RPLP2 PE=1 SV=1 - [RLA2_HUMAN]	44.7905	70.43	6	6	12	8.90948e+07	115	11.6578	4.53857
Q96QV6	Histone H2A type 1-A OS=Homo sapiens GN=HIST1H2AA PE=1 SV=3 - [H2A1A_HUMAN]	44.7015	35.11	2	4	16	1.79305e+09	131	14.2249	10.8579
A0A024R0J9	Heterogeneous nuclear ribonucleoprotein U-like 1, isoform CRA_a OS=Homo sapiens GN=HNRPUL1 PE=4 SV=1 - [A0A024R0J9_HUMAN]	44.223	24.6	12	12	18	5.41156e+07	756	84.741	8.77783
P30050	60S ribosomal protein L12 OS=Homo sapiens GN=RPL12 PE=1 SV=1 - [RL12_HUMAN]	43.4933	54.55	6	6	13	7.1922e+07	165	17.8075	9.42236
P62081	40S ribosomal protein S7 OS=Homo sapiens GN=RPS7 PE=1 SV=1 - [RS7_HUMAN]	43.3365	45.88	6	6	14	8.10988e+07	194	22.1133	10.0962
D6RG13	40S ribosomal protein S3a (Fragment) OS=Homo sapiens GN=RPS3A PE=1 SV=1 - [D6RG13_HUMAN]	43.1095	39.91	9	9	19	1.03034e+08	223	25.5914	9.65674
P36578	60S ribosomal protein L4 OS=Homo sapiens GN=RPL4 PE=1 SV=5 - [RL4_HUMAN]	42.8353	29.04	12	12	16	4.17214e+07	427	47.6674	11.063
Q8WVW5	Putative uncharacterized protein (Fragment) OS=Homo sapiens PE=2 SV=1 - [Q8WVW5_HUMAN]	42.412	39.94	12	12	20	1.50591e+08	363	40.4772	6.13818
P53621	Coatomer subunit alpha OS=Homo sapiens GN=COPA PE=1 SV=2 - [COPA_HUMAN]	42.3391	17.16	17	17	19	1.51604e+07	1224	138.258	7.66455
A8K9C4	Elongation factor 1-alpha OS=Homo sapiens PE=2 SV=1 - [A8K9C4_HUMAN]	41.5649	22.29	8	8	15	8.20395e+07	462	50.1691	9.01221
A0A024R0Y2	HCG30204, isoform CRA_a OS=Homo sapiens GN=hCG_30204 PE=4 SV=1 - [A0A024R0Y2_HUMAN]	41.3066	8.77	16	16	17	1.15014e+07	2268	257.075	6.60986
Q9NR30	Nucleolar RNA helicase 2 OS=Homo sapiens GN=DDX21 PE=1 SV=5 - [DDX21_HUMAN]	40.9995	18.77	11	11	16	1.59578e+07	783	87.2904	9.27588
P01833	Polymeric immunoglobulin receptor OS=Homo sapiens GN=PIGR PE=1 SV=4 - [PIGR_HUMAN]	40.9384	21.6	12	12	14	4.46919e+07	764	83.2317	5.74463
M0R0F0	40S ribosomal protein S5 (Fragment) OS=Homo sapiens GN=RPS5 PE=1 SV=1 - [M0R0F0_HUMAN]	40.3889	28	4	4	10	4.7977e+07	200	22.3768	9.5542
D6R9P3	Heterogeneous nuclear ribonucleoprotein A/B OS=Homo sapiens GN=HNRNPAB PE=1 SV=1 - [D6R9P3_HUMAN]	38.8705	35	8	9	14	7.68045e+07	280	30.284	7.91357
P62241	40S ribosomal protein S8 OS=Homo sapiens GN=RPS8 PE=1 SV=2 - [RS8_HUMAN]	38.5562	40.38	7	7	13	7.98504e+07	208	24.1902	10.3159
B4DRW1	cDNA FLJ55805, highly similar to Keratin, type II cytoskeletal 4 OS=Homo sapiens PE=2 SV=1 - [B4DRW1_HUMAN]	37.6687	18.14	3	8	15	3.28312e+08	474	51.7272	6.81494
B4DKS8	cDNA FLJ57121, highly similar to Heterogeneous nuclear ribonucleoprotein F OS=Homo sapiens PE=2 SV=1 - [B4DKS8_HUMAN]	37.4848	17.75	2	4	10	3.12889e+07	338	37.2318	6.04932
P11498	Pyruvate carboxylase, mitochondrial OS=Homo sapiens GN=PC PE=1 SV=2 - [PYC_HUMAN]	37.0816	12.22	8	8	14	2.00273e+07	1178	129.551	6.84424
Q59H57	Fusion (Involved in t(12;16) in malignant liposarcoma) isoform a variant (Fragment) OS=Homo sapiens PE=2 SV=1 - [Q59H57_HUMAN]	36.4398	25	6	6	13	6.56363e+07	300	31.9743	9.5249
B2R4C1	cDNA, FLJ92036, highly similar to Homo sapiens ribosomal protein L31 (RPL31), mRNA OS=Homo sapiens PE=2 SV=1 - [B2R4C1_HUMAN]	36.2334	40.8	6	6	17	1.54793e+08	125	14.4859	10.5356
B4DMA2	cDNA FLJ54023, highly similar to Heat shock protein HSP 90-beta OS=Homo sapiens PE=2 SV=1 - [B4DMA2_HUMAN]	35.7492	17.49	10	11	14	2.67769e+07	686	79.1451	5.021
Q04837	Single-stranded DNA-binding protein, mitochondrial OS=Homo sapiens GN=SSBP1 PE=1 SV=1 - [SSBP_HUMAN]	35.6316	39.19	5	5	10	8.43272e+07	148	17.249	9.59814
P0C0S5	Histone H2A.Z OS=Homo sapiens GN=H2AFZ PE=1 SV=2 - [H2AZ_HUMAN]	35.6012	31.25	2	4	17	1.80848e+09	128	13.5446	10.5796
D0UZS0	Core gene UL54 family protein OS=Human herpesvirus 8 GN=ORF57 PE=4 SV=1 - [D0UZS0_HHV8]	35.1583	26.81	9	9	14	4.95887e+07	455	50.9802	9.18799
Q9UNX3	60S ribosomal protein L26-like 1 OS=Homo sapiens GN=RPL26L1 PE=1 SV=1 - [RL26L_HUMAN]	34.6271	35.86	7	7	16	2.65908e+08	145	17.2456	10.5503
A0A024RBE8	Solute carrier family 25 (Mitochondrial carrier phosphate carrier), member 3, isoform CRA_a OS=Homo sapiens GN=SLC25A3 PE=3 SV=1 - [A0A024RBE8_HUMAN]	34.6157	25.76	7	7	10	4.18538e+07	361	39.9326	9.36377
Q02413	Desmoglein-1 OS=Homo sapiens GN=DSG1 PE=1 SV=2 - [DSG1_HUMAN]	34.2806	12.2	9	9	16	1.63857e+07	1049	113.676	5.03369
A0A0C4DGN4	Zymogen granule protein 16 homolog B OS=Homo sapiens GN=ZG16B PE=1 SV=1 - [A0A0C4DGN4_HUMAN]	33.9828	40.45	7	7	13	1.05778e+08	178	19.588	5.94775
B4DKZ9	cDNA FLJ55705, highly similar to Threonyl-tRNA synthetase, cytoplasmic (EC 6.1.1.3) OS=Homo sapiens PE=2 SV=1 - [B4DKZ9_HUMAN]	33.4583	13.29	7	7	12	1.39358e+07	602	70.3158	8.55811
Q6IN84	rRNA methyltransferase 1, mitochondrial OS=Homo sapiens GN=MRM1 PE=1 SV=1 - [MRM1_HUMAN]	33.4128	30.59	7	7	12	5.25262e+07	353	38.614	7.94287
P62249	40S ribosomal protein S16 OS=Homo sapiens GN=RPS16 PE=1 SV=2 - [RS16_HUMAN]	33.2842	54.11	9	9	16	1.81147e+08	146	16.435	10.2134
B1ANR0	Polyadenylate-binding protein OS=Homo sapiens GN=PABPC4 PE=1 SV=1 - [B1ANR0_HUMAN]	32.9099	20.98	7	12	15	2.66465e+07	615	67.9279	9.45166
P11021	78 kDa glucose-regulated protein OS=Homo sapiens GN=HSPA5 PE=1 SV=2 - [GRP78_HUMAN]	32.0871	19.11	8	9	12	1.86786e+07	654	72.2884	5.16064
Q96PK6	RNA-binding protein 14 OS=Homo sapiens GN=RBM14 PE=1 SV=2 - [RBM14_HUMAN]	31.7722	19.73	13	13	17	3.73808e+07	669	69.4489	9.67139
E7EUT5	Glyceraldehyde-3-phosphate dehydrogenase OS=Homo sapiens GN=GAPDH PE=1 SV=1 - [E7EUT5_HUMAN]	31.6186	32.31	5	5	10	3.59126e+07	260	27.8531	6.94678
F8W8I6	Nucleolysin TIA-1 isoform p40 OS=Homo sapiens GN=TIA1 PE=1 SV=1 - [F8W8I6_HUMAN]	31.2282	25.45	4	7	13	7.06534e+07	385	42.8075	7.73779
O40913	Core gene UL29 family protein OS=Human herpesvirus 8 GN=ORF6 PE=4 SV=1 - [O40913_HHV8]	31.0515	13.78	10	10	13	1.61582e+07	1132	125.315	6.88818
B5BU38	Annexin OS=Homo sapiens GN=ANXA1 PE=2 SV=1 - [B5BU38_HUMAN]	30.9539	30.35	7	7	11	1.35283e+07	346	38.656	7.02002
A0A0G2JMB2	Uncharacterized protein OS=Homo sapiens PE=4 SV=1 - [A0A0G2JMB2_HUMAN]	30.8153	47.65	8	8	11	5.99561e+07	340	36.4851	6.1001
Q12906	Interleukin enhancer-binding factor 3 OS=Homo sapiens GN=ILF3 PE=1 SV=3 - [ILF3_HUMAN]	30.5572	17.56	12	12	15	2.81248e+07	894	95.2791	8.76318
P25705	ATP synthase subunit alpha, mitochondrial OS=Homo sapiens GN=ATP5A1 PE=1 SV=1 - [ATPA_HUMAN]	30.3132	21.16	8	8	10	1.423e+07	553	59.7136	9.12939
P0DMV8	Heat shock 70 kDa protein 1A OS=Homo sapiens GN=HSPA1A PE=1 SV=1 - [HS71A_HUMAN]	30.1671	16.54	6	8	12	3.73405e+07	641	70.009	5.65576
P05141	ADP/ATP translocase 2 OS=Homo sapiens GN=SLC25A5 PE=1 SV=7 - [ADT2_HUMAN]	30.0107	33.89	12	12	18	1.20052e+08	298	32.8312	9.68604
P62750	60S ribosomal protein L23a OS=Homo sapiens GN=RPL23A PE=1 SV=1 - [RL23A_HUMAN]	29.7889	35.26	9	9	15	1.04174e+08	156	17.6841	10.4478
J3QT54	Cleavage and polyadenylation-specificity factor subunit 7 (Fragment) OS=Homo sapiens GN=CPSF7 PE=1 SV=5 - [J3QT54_HUMAN]	29.6699	27.32	5	5	11	5.47918e+07	205	22.7624	5.09717
P31942	Heterogeneous nuclear ribonucleoprotein H3 OS=Homo sapiens GN=HNRNPH3 PE=1 SV=2 - [HNRH3_HUMAN]	29.1786	23.7	7	7	12	6.88882e+07	346	36.9031	6.87354
B3KS36	cDNA FLJ35376 fis, clone SKMUS2004044, highly similar to Homo sapiens ribosomal protein L3 (RPL3), transcript variant 2, mRNA OS=Homo sapiens PE=2 SV=1 - [B3KS36_HUMAN]	28.1301	21.47	5	5	11	4.13687e+07	354	40.1197	10.3013
P62269	40S ribosomal protein S18 OS=Homo sapiens GN=RPS18 PE=1 SV=3 - [RS18_HUMAN]	28.0729	35.53	8	8	12	1.01035e+08	152	17.7079	10.9897
Q02543	60S ribosomal protein L18a OS=Homo sapiens GN=RPL18A PE=1 SV=2 - [RL18A_HUMAN]	27.9543	41.48	8	8	11	2.80883e+07	176	20.7489	10.7114
P16403	Histone H1.2 OS=Homo sapiens GN=HIST1H1C PE=1 SV=2 - [H12_HUMAN]	27.5637	15.96	5	5	9	3.78364e+08	213	21.3517	10.9312
P62979	Ubiquitin-40S ribosomal protein S27a OS=Homo sapiens GN=RPS27A PE=1 SV=2 - [RS27A_HUMAN]	27.3113	46.15	8	8	15	6.6229e+07	156	17.9535	9.64209
P05109	Protein S100-A8 OS=Homo sapiens GN=S100A8 PE=1 SV=1 - [S10A8_HUMAN]	27.2459	31.18	3	3	11	1.18598e+08	93	10.8276	7.03467
Q92841	Probable ATP-dependent RNA helicase DDX17 OS=Homo sapiens GN=DDX17 PE=1 SV=2 - [DDX17_HUMAN]	27.1817	13.72	4	9	12	6.6175e+07	729	80.222	8.26514
P62424	60S ribosomal protein L7a OS=Homo sapiens GN=RPL7A PE=1 SV=2 - [RL7A_HUMAN]	26.5231	28.2	8	8	11	5.07837e+07	266	29.977	10.6089
Q9NRW3	DNA dC->dU-editing enzyme APOBEC-3C OS=Homo sapiens GN=APOBEC3C PE=1 SV=2 - [ABC3C_HUMAN]	26.3325	31.58	4	4	7	8.13864e+06	190	22.811	7.59131
A0A087WTP3	Far upstream element-binding protein 2 OS=Homo sapiens GN=KHSRP PE=1 SV=1 - [A0A087WTP3_HUMAN]	26.2033	12.8	7	7	9	1.42985e+07	711	72.9823	7.7085
P04792	Heat shock protein beta-1 OS=Homo sapiens GN=HSPB1 PE=1 SV=2 - [HSPB1_HUMAN]	25.0006	41.95	8	8	10	5.55675e+07	205	22.7685	6.40479
Q9BQQ5	Ribosomal protein L27a OS=Homo sapiens GN=L27a PE=3 SV=1 - [Q9BQQ5_HUMAN]	24.8523	38.68	5	5	9	1.0439e+08	106	12.0074	11.4585
P06748	Nucleophosmin OS=Homo sapiens GN=NPM1 PE=1 SV=2 - [NPM_HUMAN]	24.4352	23.13	6	6	10	7.26068e+07	294	32.5548	4.77979
Q7Z612	Acidic ribosomal phosphoprotein P1 OS=Homo sapiens PE=2 SV=1 - [Q7Z612_HUMAN]	24.1884	52.21	2	2	6	7.41531e+07	113	11.3917	4.36084
P53999	Activated RNA polymerase II transcriptional coactivator p15 OS=Homo sapiens GN=SUB1 PE=1 SV=3 - [TCP4_HUMAN]	23.9906	39.37	5	5	8	1.57811e+08	127	14.3864	9.59814
Q96A08	Histone H2B type 1-A OS=Homo sapiens GN=HIST1H2BA PE=1 SV=3 - [H2B1A_HUMAN]	23.9749	44.09	3	6	13	1.62427e+09	127	14.1587	10.3159
G3V576	Heterogeneous nuclear ribonucleoproteins C1/C2 OS=Homo sapiens GN=HNRNPC PE=1 SV=1 - [G3V576_HUMAN]	23.9044	29.44	8	8	9	6.40728e+07	231	25.2411	9.81787
E5RI99	60S ribosomal protein L30 (Fragment) OS=Homo sapiens GN=RPL30 PE=1 SV=1 - [E5RI99_HUMAN]	23.8904	57.02	4	5	8	7.71086e+07	114	12.6476	9.5542
P62280	40S ribosomal protein S11 OS=Homo sapiens GN=RPS11 PE=1 SV=3 - [RS11_HUMAN]	23.8386	50.63	9	9	14	1.06867e+08	158	18.419	10.3013
B4DT28	Heterogeneous nuclear ribonucleoprotein R OS=Homo sapiens GN=HNRNPR PE=1 SV=1 - [B4DT28_HUMAN]	23.7814	13.97	4	6	10	1.31071e+07	494	55.6837	9.23193
B4DY09	Interleukin enhancer-binding factor 2 OS=Homo sapiens GN=ILF2 PE=1 SV=1 - [B4DY09_HUMAN]	23.6701	23.86	7	7	10	3.67895e+07	352	38.8862	4.94482
Q6ZN17	Protein lin-28 homolog B OS=Homo sapiens GN=LIN28B PE=1 SV=1 - [LN28B_HUMAN]	23.6632	19.6	3	3	7	14636032	250	27.0663	8.90967
P46781	40S ribosomal protein S9 OS=Homo sapiens GN=RPS9 PE=1 SV=3 - [RS9_HUMAN]	23.132	29.38	7	7	11	6.9713e+07	194	22.5776	10.6528
Q71DI3	Histone H3.2 OS=Homo sapiens GN=HIST2H3A PE=1 SV=3 - [H32_HUMAN]	22.662	44.12	5	5	10	1.93113e+09	136	15.3785	11.2681
P63104	14-3-3 protein zeta/delta OS=Homo sapiens GN=YWHAZ PE=1 SV=1 - [1433Z_HUMAN]	22.6131	25.71	3	5	6	1.06618e+07	245	27.7277	4.79248
Q9Y6M1	Insulin-like growth factor 2 mRNA-binding protein 2 OS=Homo sapiens GN=IGF2BP2 PE=1 SV=2 - [IF2B2_HUMAN]	22.4658	13.19	5	7	10	6.00145e+07	599	66.0806	8.45557
P62906	60S ribosomal protein L10a OS=Homo sapiens GN=RPL10A PE=1 SV=2 - [RL10A_HUMAN]	22.4535	31.8	8	8	13	5.07548e+07	217	24.8155	9.93506
P62263	40S ribosomal protein S14 OS=Homo sapiens GN=RPS14 PE=1 SV=3 - [RS14_HUMAN]	21.9807	37.09	5	5	10	1.19731e+08	151	16.2625	10.0522
P62917	60S ribosomal protein L8 OS=Homo sapiens GN=RPL8 PE=1 SV=2 - [RL8_HUMAN]	21.4712	19.46	5	5	10	4.90194e+07	257	28.0073	11.0337
P0DMU6	Cancer/testis antigen family 45 member A4 OS=Homo sapiens GN=CT45A4 PE=2 SV=1 - [CT454_HUMAN]	20.7464	24.87	4	4	7	4.66219e+07	189	21.231	9.75928
F8VZJ2	Nascent polypeptide-associated complex subunit alpha OS=Homo sapiens GN=NACA PE=1 SV=1 - [F8VZJ2_HUMAN]	20.6336	40.44	4	4	6	6.71317e+07	136	15.0068	4.90674
P13674	Prolyl 4-hydroxylase subunit alpha-1 OS=Homo sapiens GN=P4HA1 PE=1 SV=2 - [P4HA1_HUMAN]	20.5348	15.36	6	6	6	1.05898e+07	534	61.011	6.01123
P78527	DNA-dependent protein kinase catalytic subunit OS=Homo sapiens GN=PRKDC PE=1 SV=3 - [PRKDC_HUMAN]	19.8794	2.79	11	11	14	5.1992e+06	4128	468.788	7.12256
C9J4Z3	60S ribosomal protein L37a OS=Homo sapiens GN=RPL37A PE=1 SV=1 - [C9J4Z3_HUMAN]	19.7675	38.24	2	2	6	1.80736e+07	68	7.61894	10.0083
F8WJN3	Cleavage and polyadenylation-specificity factor subunit 6 OS=Homo sapiens GN=CPSF6 PE=1 SV=1 - [F8WJN3_HUMAN]	19.7099	16.32	7	7	10	3.85434e+07	478	52.2378	6.43018
A0A0D9SFL3	RNA-binding protein EWS OS=Homo sapiens GN=EWSR1 PE=1 SV=1 - [A0A0D9SFL3_HUMAN]	19.3678	8.22	4	4	8	3.03863e+07	584	61.3766	9.12939
P16401	Histone H1.5 OS=Homo sapiens GN=HIST1H1B PE=1 SV=3 - [H15_HUMAN]	19.1749	14.6	4	4	7	7.90638e+07	226	22.5665	10.9165
F5HFL9	K4 OS=Human herpesvirus 8 GN=K4 PE=4 SV=1 - [F5HFL9_HHV8]	19.0593	40.43	2	2	6	1.60484e+07	94	10.4796	9.64209
B3KTM6	Ribosomal protein L5, isoform CRA_b OS=Homo sapiens GN=RPL5 PE=2 SV=1 - [B3KTM6_HUMAN]	19.0336	27.94	5	5	7	3.64991e+07	247	28.0262	9.12939
B2R4D8	60S ribosomal protein L27 OS=Homo sapiens PE=2 SV=1 - [B2R4D8_HUMAN]	18.985	46.32	6	6	10	7.23995e+07	136	15.7597	10.5649
A0A087WXM6	60S ribosomal protein L17 (Fragment) OS=Homo sapiens GN=RPL17 PE=3 SV=1 - [A0A087WXM6_HUMAN]	18.8735	34.32	5	5	11	8.47881e+07	169	19.5732	10.0376
P12273	Prolactin-inducible protein OS=Homo sapiens GN=PIP PE=1 SV=1 - [PIP_HUMAN]	18.6552	55.48	6	6	6	7.08398e+07	146	16.5618	8.04541
P09661	U2 small nuclear ribonucleoprotein A' OS=Homo sapiens GN=SNRPA1 PE=1 SV=2 - [RU2A_HUMAN]	18.5625	27.06	5	5	7	1.11732e+07	255	28.3981	8.6167
E7ETU5	RNA-binding motif, single-stranded-interacting protein 1 OS=Homo sapiens GN=RBMS1 PE=1 SV=1 - [E7ETU5_HUMAN]	18.5123	9.73	3	3	7	28578777	370	40.1216	8.11865
H0YEN5	40S ribosomal protein S2 (Fragment) OS=Homo sapiens GN=RPS2 PE=1 SV=1 - [H0YEN5_HUMAN]	18.4517	18.46	3	3	6	4.28055e+07	195	21.1404	9.83252
A8MUD9	60S ribosomal protein L7 OS=Homo sapiens GN=RPL7 PE=1 SV=1 - [A8MUD9_HUMAN]	18.3674	26.44	6	6	8	3.41477e+07	208	24.4174	10.6675
B4E0S6	cDNA FLJ55635, highly similar to pre-mRNA-splicing factorATP-dependent RNA helicase DHX15 (EC 3.6.1.-) OS=Homo sapiens PE=2 SV=1 - [B4E0S6_HUMAN]	18.1948	9.57	7	7	8	1.68959e+07	784	89.4906	7.45947
Q02878	60S ribosomal protein L6 OS=Homo sapiens GN=RPL6 PE=1 SV=3 - [RL6_HUMAN]	18.1295	29.17	7	7	9	1.03408e+07	288	32.7076	10.5796
Q4LE79	DSP variant protein (Fragment) OS=Homo sapiens GN=DSP variant protein PE=2 SV=1 - [Q4LE79_HUMAN]	18.1178	3.06	6	6	7	6.86263e+06	2319	265.029	7.34229
H0Y720	Trinucleotide repeat-containing gene 6B protein (Fragment) OS=Homo sapiens GN=TNRC6B PE=1 SV=1 - [H0Y720_HUMAN]	18.0475	9.49	7	7	8	8.64534e+06	1391	148.586	7.26904
E7EQV9	Ribosomal protein L15 (Fragment) OS=Homo sapiens GN=RPL15 PE=1 SV=1 - [E7EQV9_HUMAN]	18.0008	26.44	4	4	6	1.92459e+07	174	20.4971	11.2827
A8K9K8	cDNA FLJ75823, highly similar to Homo sapiens dimethyladenosine transferase (HSA9761), mRNA OS=Homo sapiens PE=2 SV=1 - [A8K9K8_HUMAN]	17.4532	29.39	7	7	7	4.30406e+07	313	35.215	9.90576
B4E0E1	cDNA FLJ53442, highly similar to Poly (ADP-ribose) polymerase 1 (EC 2.4.2.30) OS=Homo sapiens PE=2 SV=1 - [B4E0E1_HUMAN]	17.0742	7.25	6	6	6	1.32246e+07	993	111.056	8.86572
P42677	40S ribosomal protein S27 OS=Homo sapiens GN=RPS27 PE=1 SV=3 - [RS27_HUMAN]	17.0656	39.29	4	4	6	1.94701e+07	84	9.45484	9.45166
A8K6V3	cDNA FLJ78677, highly similar to Homo sapiens splicing factor 3b, subunit 3, 130kDa (SF3B3), mRNA OS=Homo sapiens PE=2 SV=1 - [A8K6V3_HUMAN]	16.7739	6.98	7	7	9	1.06156e+07	1217	135.493	5.21143
P62851	40S ribosomal protein S25 OS=Homo sapiens GN=RPS25 PE=1 SV=1 - [RS25_HUMAN]	16.7728	24	4	4	7	8.95248e+07	125	13.7337	10.1108
P62753	40S ribosomal protein S6 OS=Homo sapiens GN=RPS6 PE=1 SV=1 - [RS6_HUMAN]	16.7569	19.28	5	5	7	5.7134e+07	249	28.663	10.8433
P61626	Lysozyme C OS=Homo sapiens GN=LYZ PE=1 SV=1 - [LYSC_HUMAN]	16.5336	44.59	5	5	6	2.14994e+08	148	16.5263	9.15869
E7ETK0	40S ribosomal protein S24 OS=Homo sapiens GN=RPS24 PE=1 SV=1 - [E7ETK0_HUMAN]	16.0937	20.61	2	2	5	5.44406e+07	131	15.1873	10.8872
Q96DR5	BPI fold-containing family A member 2 OS=Homo sapiens GN=BPIFA2 PE=1 SV=2 - [BPIA2_HUMAN]	16.019	26.51	6	6	7	1.70527e+07	249	26.9947	5.59229
Q15365	Poly(rC)-binding protein 1 OS=Homo sapiens GN=PCBP1 PE=1 SV=2 - [PCBP1_HUMAN]	15.8844	17.13	5	5	6	1.4159e+07	356	37.4739	7.09326
P84103	Serine/arginine-rich splicing factor 3 OS=Homo sapiens GN=SRSF3 PE=1 SV=1 - [SRSF3_HUMAN]	15.826	31.71	4	5	9	4.57553e+08	164	19.3179	11.6489
Q6IPH7	RPL14 protein OS=Homo sapiens GN=RPL14 PE=1 SV=1 - [Q6IPH7_HUMAN]	15.6119	24.09	4	4	5	5.20505e+07	220	23.7722	10.9312
Q86Y46	Keratin, type II cytoskeletal 73 OS=Homo sapiens GN=KRT73 PE=1 SV=1 - [K2C73_HUMAN]	15.4969	12.59	2	6	8	2.00259e+08	540	58.8867	7.2251
B4DZB1	cDNA FLJ59645, highly similar to 116 kDa U5 small nuclear ribonucleoprotein component OS=Homo sapiens PE=2 SV=1 - [B4DZB1_HUMAN]	15.4004	6.28	5	5	7	7.32308e+06	923	103.756	5.37646
P49756	RNA-binding protein 25 OS=Homo sapiens GN=RBM25 PE=1 SV=3 - [RBM25_HUMAN]	15.3118	7.12	5	5	7	9.14203e+06	843	100.124	6.31592
B9EG90	Topoisomerase (DNA) I OS=Homo sapiens GN=TOP1 PE=2 SV=1 - [B9EG90_HUMAN]	15.2269	9.28	7	7	8	1.85062e+07	765	90.6429	9.30518
Q05CK9	SYNCRIP protein (Fragment) OS=Homo sapiens GN=SYNCRIP PE=2 SV=1 - [Q05CK9_HUMAN]	14.6058	12.8	3	5	7	1.18915e+07	453	50.6189	6.7124
B4DTA2	cDNA FLJ60148, highly similar to Homo sapiens heterogeneous nuclear ribonucleoprotein D-like (HNRPDL), transcript variant 2, mRNA OS=Homo sapiens PE=2 SV=1 - [B4DTA2_HUMAN]	14.3812	15.13	2	3	6	4.57758e+07	271	30.1957	8.71924
Q8IV48	3'-5' exoribonuclease 1 OS=Homo sapiens GN=ERI1 PE=1 SV=3 - [ERI1_HUMAN]	14.3554	9.74	3	3	5	8.56809e+06	349	40.0382	6.69775
P62266	40S ribosomal protein S23 OS=Homo sapiens GN=RPS23 PE=1 SV=3 - [RS23_HUMAN]	13.9227	34.97	4	4	5	6.73629e+07	143	15.7977	10.4917
H7C123	60S ribosomal protein L10 (Fragment) OS=Homo sapiens GN=RPL10 PE=1 SV=1 - [H7C123_HUMAN]	13.8552	43.96	5	5	9	3.16487e+07	91	10.0215	11.8101
Q77Q82	K9 OS=Human herpesvirus 8 GN=vIRF PE=1 SV=1 - [Q77Q82_HHV8]	13.8089	14.92	5	5	6	9.27151e+06	449	48.4292	7.63525
A8K8K1	cDNA FLJ76936, highly similar to Homo sapiens RNA terminal phosphate cyclase domain 1 (RTCD1), mRNA OS=Homo sapiens PE=2 SV=1 - [A8K8K1_HUMAN]	13.8049	14.75	4	4	5	16506802	366	39.2954	8.04541
P39019	40S ribosomal protein S19 OS=Homo sapiens GN=RPS19 PE=1 SV=2 - [RS19_HUMAN]	13.7386	33.79	6	6	6	2.22893e+07	145	16.0505	10.3159
P60866	40S ribosomal protein S20 OS=Homo sapiens GN=RPS20 PE=1 SV=1 - [RS20_HUMAN]	13.5138	26.05	3	3	5	4.5679e+07	119	13.3643	9.93506
Q76RF3	Core gene UL34 family protein OS=Human herpesvirus 8 GN=ORF67 PE=4 SV=1 - [Q76RF3_HHV8]	13.4907	21.4	5	5	5	9.85539e+06	271	29.8291	8.74854
H0YA96	Heterogeneous nuclear ribonucleoprotein D0 (Fragment) OS=Homo sapiens GN=HNRNPD PE=1 SV=1 - [H0YA96_HUMAN]	13.3958	18.57	3	4	6	4.45573e+07	210	23.9062	9.5835
E1B2D1	Hemoglobin alpha-1 globin chain variant (Fragment) OS=Homo sapiens GN=HBA1 PE=3 SV=1 - [E1B2D1_HUMAN]	12.9704	40	3	3	6	1.31058e+07	100	10.7565	8.48486
M0QXS5	Heterogeneous nuclear ribonucleoprotein L (Fragment) OS=Homo sapiens GN=HNRNPL PE=1 SV=1 - [M0QXS5_HUMAN]	12.9346	10.75	5	5	8	1.40673e+07	530	58.4353	6.78564
P62277	40S ribosomal protein S13 OS=Homo sapiens GN=RPS13 PE=1 SV=2 - [RS13_HUMAN]	12.9025	29.14	4	4	7	1.32891e+08	151	17.2117	10.5356
Q8IUH3	RNA-binding protein 45 OS=Homo sapiens GN=RBM45 PE=1 SV=1 - [RBM45_HUMAN]	12.8593	7.14	3	3	4	6.34399e+06	476	53.4688	7.1665
D6RAN4	60S ribosomal protein L9 (Fragment) OS=Homo sapiens GN=RPL9 PE=1 SV=5 - [D6RAN4_HUMAN]	12.7478	31.87	4	4	4	1.64135e+07	182	20.8614	10.1987
A0A024R1X8	Junction plakoglobin, isoform CRA_a OS=Homo sapiens GN=JUP PE=4 SV=1 - [A0A024R1X8_HUMAN]	12.7157	11.01	6	6	6	6.47541e+06	745	81.6748	6.13818
P28325	Cystatin-D OS=Homo sapiens GN=CST5 PE=1 SV=1 - [CYTD_HUMAN]	12.599	25.35	3	3	5	4.42904e+06	142	16.0699	7.1665
P49411	Elongation factor Tu, mitochondrial OS=Homo sapiens GN=TUFM PE=1 SV=2 - [EFTU_HUMAN]	12.5198	6.42	2	2	4	1.31081e+07	452	49.5102	7.60596
Q15717	ELAV-like protein 1 OS=Homo sapiens GN=ELAVL1 PE=1 SV=2 - [ELAV1_HUMAN]	12.504	14.42	3	3	4	5.90737e+06	326	36.0692	9.17334
Q08ES8	Cell growth-inhibiting protein 34 OS=Homo sapiens PE=2 SV=1 - [Q08ES8_HUMAN]	12.4615	12.99	2	2	4	1.10983e+08	177	20.0816	9.59814
C9JXB8	60S ribosomal protein L24 OS=Homo sapiens GN=RPL24 PE=1 SV=1 - [C9JXB8_HUMAN]	12.4031	39.67	5	5	5	4.23668e+07	121	14.3598	11.312
P42766	60S ribosomal protein L35 OS=Homo sapiens GN=RPL35 PE=1 SV=2 - [RL35_HUMAN]	12.1154	26.02	3	3	5	8.24438e+07	123	14.5426	11.0483
H0Y6E7	RNA-binding motif protein, X chromosome (Fragment) OS=Homo sapiens GN=RBMX PE=1 SV=2 - [H0Y6E7_HUMAN]	12.0086	11.64	3	3	5	1.75947e+07	292	31.8364	9.84717
E7ER27	Peroxisomal multifunctional enzyme type 2 OS=Homo sapiens GN=HSD17B4 PE=1 SV=3 - [E7ER27_HUMAN]	11.7718	14.4	5	5	5	7.35283e+06	500	53.8945	6.32861
Q5S4N1	Putative uncharacterized protein (Fragment) OS=Homo sapiens PE=2 SV=1 - [Q5S4N1_HUMAN]	11.744	9.94	3	3	4	7.36841e+06	362	40.1621	7.88428
B4DQ93	cDNA FLJ52996, highly similar to Syntenin-1 OS=Homo sapiens PE=2 SV=1 - [B4DQ93_HUMAN]	11.5778	16.54	2	2	3	7.23074e+06	266	29.1502	7.92822
C8C504	Beta-globin OS=Homo sapiens GN=HBB PE=3 SV=1 - [C8C504_HUMAN]	11.5279	33.33	4	4	7	1.75092e+07	147	15.9873	8.06006
P46778	60S ribosomal protein L21 OS=Homo sapiens GN=RPL21 PE=1 SV=2 - [RL21_HUMAN]	11.4124	31.87	4	4	5	28961180	160	18.5531	10.4917
P27348	14-3-3 protein theta OS=Homo sapiens GN=YWHAQ PE=1 SV=1 - [1433T_HUMAN]	11.3798	20.82	2	4	4	1.10518e+07	245	27.7468	4.77979
S4R456	40S ribosomal protein S15 (Fragment) OS=Homo sapiens GN=RPS15 PE=1 SV=1 - [S4R456_HUMAN]	11.2816	47.06	2	2	3	7.30234e+06	68	8.02147	11.4731
B4DUQ1	cDNA FLJ54552, highly similar to Heterogeneous nuclear ribonucleoprotein K OS=Homo sapiens PE=2 SV=1 - [B4DUQ1_HUMAN]	11.1691	13.9	4	4	4	7.68195e+06	439	48.4802	5.92236
B4E2Z8	cDNA FLJ61206, highly similar to Homo sapiens multiple substrate lipid kinase (MULK), mRNA OS=Homo sapiens PE=2 SV=1 - [B4E2Z8_HUMAN]	11.0188	12.94	4	4	5	5.42257e+06	394	43.7576	6.34131
P46783	40S ribosomal protein S10 OS=Homo sapiens GN=RPS10 PE=1 SV=1 - [RS10_HUMAN]	10.922	13.94	2	2	4	1.98831e+07	165	18.8859	10.1548
Q6P2Q9	Pre-mRNA-processing-splicing factor 8 OS=Homo sapiens GN=PRPF8 PE=1 SV=2 - [PRP8_HUMAN]	10.7852	2.14	5	5	5	4.15377e+06	2335	273.427	8.83643
H0YMM1	Annexin (Fragment) OS=Homo sapiens GN=ANXA2 PE=1 SV=1 - [H0YMM1_HUMAN]	10.7654	30.2	4	4	4	8.5281e+06	149	16.4485	5.90967
O92597	K8 alpha OS=Human herpesvirus 8 GN=k8 PE=2 SV=1 - [O92597_HHV8]	10.6654	18.57	4	4	8	3.35704e+07	237	26.253	7.10791
O60762	Dolichol-phosphate mannosyltransferase subunit 1 OS=Homo sapiens GN=DPM1 PE=1 SV=1 - [DPM1_HUMAN]	10.2016	19.62	4	4	5	7.9914e+06	260	29.6158	9.56885
A0A087WV29	N-acetyltransferase 10 OS=Homo sapiens GN=NAT10 PE=1 SV=1 - [A0A087WV29_HUMAN]	10.1429	5.88	3	3	3	2.07166e+06	834	93.4753	5.88428
E5RJM0	Cytoplasmic polyadenylation element-binding protein 4 OS=Homo sapiens GN=CPEB4 PE=1 SV=1 - [E5RJM0_HUMAN]	10.0915	7.51	4	4	6	5.89607e+06	639	69.7263	6.87354
Q08945	FACT complex subunit SSRP1 OS=Homo sapiens GN=SSRP1 PE=1 SV=1 - [SSRP1_HUMAN]	10.0721	6.21	4	4	4	8.19529e+06	709	81.0244	6.87354
P20290	Transcription factor BTF3 OS=Homo sapiens GN=BTF3 PE=1 SV=1 - [BTF3_HUMAN]	10.0592	13.59	2	2	3	1.57963e+07	206	22.1544	9.37842
A0A0B4J1Z1	Serine/arginine-rich-splicing factor 7 OS=Homo sapiens GN=SRSF7 PE=1 SV=1 - [A0A0B4J1Z1_HUMAN]	10.0305	25.55	2	3	5	1.06738e+08	137	15.7528	9.80322
P37108	Signal recognition particle 14 kDa protein OS=Homo sapiens GN=SRP14 PE=1 SV=2 - [SRP14_HUMAN]	9.97052	24.26	3	3	4	2.39923e+07	136	14.5608	10.0376
C6KXN3	Lambda light chain of human immunoglobulin surface antigen-related protein (Fragment) OS=Homo sapiens GN=IgLC-rG PE=1 SV=1 - [C6KXN3_HUMAN]	9.68154	16.38	3	3	4	3.25883e+07	232	24.7261	5.5415
P62861	40S ribosomal protein S30 OS=Homo sapiens GN=FAU PE=1 SV=1 - [RS30_HUMAN]	9.65172	18.64	2	2	4	4.00791e+08	59	6.64382	12.147
B3KRK8	cDNA FLJ34494 fis, clone HLUNG2005030, highly similar to VIMENTIN OS=Homo sapiens PE=2 SV=1 - [B3KRK8_HUMAN]	9.52719	5.9	2	2	4	3.88132e+06	407	46.9477	4.99561
B3KRK2	DEAD (Asp-Glu-Ala-Asp) box polypeptide 41, isoform CRA_a OS=Homo sapiens GN=DDX41 PE=2 SV=1 - [B3KRK2_HUMAN]	9.518	10.89	5	5	5	9.60673e+06	496	55.3737	8.17725
A0A087WVZ9	DNA-directed RNA polymerases I, II, and III subunit RPABC1 OS=Homo sapiens GN=POLR2E PE=1 SV=1 - [A0A087WVZ9_HUMAN]	9.45055	14.13	2	2	3	2.55286e+06	184	21.4461	7.44482
Q8TAS0	ATP synthase subunit gamma (Fragment) OS=Homo sapiens PE=2 SV=1 - [Q8TAS0_HUMAN]	9.11217	12.37	3	3	4	4.667e+06	291	32.2269	9.11475
A8K9K4	cDNA FLJ75504, highly similar to Homo sapiens glucosidase I, mRNA OS=Homo sapiens PE=2 SV=1 - [A8K9K4_HUMAN]	8.99139	8.54	3	3	3	5.71447e+06	562	62.2003	7.10791
A0A024R609	Pyruvate kinase OS=Homo sapiens GN=PKM2 PE=3 SV=1 - [A0A024R609_HUMAN]	8.95738	17.68	4	4	5	6.50622e+06	345	37.5343	6.39209
Q4VB87	EPB41 protein (Fragment) OS=Homo sapiens GN=EPB41 PE=2 SV=1 - [Q4VB87_HUMAN]	8.75279	3.58	2	2	3	1.27509e+07	615	68.3662	5.90967
B4DV94	cDNA FLJ58285, highly similar to Homo sapiens pre-B-cell leukemia transcription factor interacting protein 1 (PBXIP1), mRNA OS=Homo sapiens PE=2 SV=1 - [B4DV94_HUMAN]	8.60142	9.07	4	4	4	5.7746e+06	507	57.555	6.75635
I6L9B1	Band 4.1-like protein 2 OS=Homo sapiens GN=EPB41L2 PE=1 SV=1 - [I6L9B1_HUMAN]	8.5123	6	3	3	3	7.24165e+06	633	71.599	8.07471
A0A0C4DG68	Pumilio homolog 2 (Fragment) OS=Homo sapiens GN=PUM2 PE=1 SV=1 - [A0A0C4DG68_HUMAN]	8.38937	4.79	4	4	4	8.89501e+06	876	94.0111	7.41553
J3KT73	60S ribosomal protein L38 OS=Homo sapiens GN=RPL38 PE=1 SV=1 - [J3KT73_HUMAN]	8.3823	37.5	4	4	4	1.80198e+07	64	7.56027	9.99365
J3QR09	Ribosomal protein L19 OS=Homo sapiens GN=RPL19 PE=1 SV=1 - [J3QR09_HUMAN]	8.33354	17.1	3	3	3	3.25313e+07	193	23.1201	11.4731
P07737	Profilin-1 OS=Homo sapiens GN=PFN1 PE=1 SV=2 - [PROF1_HUMAN]	8.32269	18.57	2	2	4	5.87436e+06	140	15.0446	8.26514
D0UZP9	Core gene UL12 family protein OS=Human herpesvirus 8 GN=ORF37 PE=4 SV=1 - [D0UZP9_HHV8]	8.31673	8.02	2	2	2	5.83669e+06	486	55.0707	7.62061
E5LBX7	Core gene UL50 family protein OS=Human herpesvirus 8 GN=ORF54 PE=4 SV=1 - [E5LBX7_HHV8]	8.2974	6.1	2	2	4	7.26748e+06	295	33.167	9.1001
D6REM6	Matrin-3 OS=Homo sapiens GN=MATR3 PE=1 SV=1 - [D6REM6_HUMAN]	8.09366	6.8	5	5	5	7.88084e+06	794	88.3045	5.75732
B4DQ49	cDNA FLJ54374, highly similar to Homo sapiens keratin 78 (KRT78), mRNA OS=Homo sapiens PE=2 SV=1 - [B4DQ49_HUMAN]	8.05349	9.97	2	3	3	8.08378e+07	291	31.4177	5.19873
Q8TBT6	Putative uncharacterized protein (Fragment) OS=Homo sapiens PE=2 SV=1 - [Q8TBT6_HUMAN]	7.97642	11.43	2	2	3	9.78276e+06	315	34.4675	8.86572
Q96HX3	Dolichyl-diphosphooligosaccharide--protein glycosyltransferase subunit 1 (Fragment) OS=Homo sapiens PE=2 SV=1 - [Q96HX3_HUMAN]	7.72778	6.69	3	3	3	3.42813e+06	568	64.5417	6.55127
P26373	60S ribosomal protein L13 OS=Homo sapiens GN=RPL13 PE=1 SV=4 - [RL13_HUMAN]	7.71515	15.64	4	4	6	3.80988e+07	211	24.2465	11.6489
Q86YZ3	Hornerin OS=Homo sapiens GN=HRNR PE=1 SV=2 - [HORN_HUMAN]	7.62077	2	3	3	3	3.52068e+06	2850	282.228	10.0376
P01857	Ig gamma-1 chain C region OS=Homo sapiens GN=IGHG1 PE=1 SV=1 - [IGHG1_HUMAN]	7.48604	13.03	3	3	3	1.60887e+07	330	36.0832	8.19189
P35268	60S ribosomal protein L22 OS=Homo sapiens GN=RPL22 PE=1 SV=2 - [RL22_HUMAN]	7.35349	28.91	2	2	2	8.55552e+07	128	14.7778	9.18799
C9JEV0	Zinc-alpha-2-glycoprotein OS=Homo sapiens GN=AZGP1 PE=1 SV=1 - [C9JEV0_HUMAN]	7.28144	16.3	2	2	3	7.00749e+06	227	26.3372	5.73193
Q5JRI1	Serine/arginine-rich-splicing factor 10 OS=Homo sapiens GN=SRSF10 PE=1 SV=1 - [Q5JRI1_HUMAN]	7.08612	22.67	3	3	4	6.02392e+06	172	20.9005	10.4771
P05164	Myeloperoxidase OS=Homo sapiens GN=MPO PE=1 SV=1 - [PERM_HUMAN]	7.00011	4.43	3	3	3	4.23668e+06	745	83.8148	8.96826
P27694	Replication protein A 70 kDa DNA-binding subunit OS=Homo sapiens GN=RPA1 PE=1 SV=2 - [RFA1_HUMAN]	6.87125	5.19	2	2	2	8.97038e+06	616	68.0953	7.21045
Q9Y5B9	FACT complex subunit SPT16 OS=Homo sapiens GN=SUPT16H PE=1 SV=1 - [SP16H_HUMAN]	6.83388	2.1	2	2	3	2.9262e+06	1047	119.838	5.65576
B5BU08	U2 small nuclear RNA auxillary factor 1 isoform a OS=Homo sapiens GN=U2AF1 PE=2 SV=1 - [B5BU08_HUMAN]	6.76225	12.92	2	2	2	8.10511e+06	240	27.8554	8.54346
B3KVX6	cDNA FLJ41699 fis, clone HCHON2004776, highly similar to Homo sapiens cytoskeleton-associated protein 4 (CKAP4), mRNA OS=Homo sapiens PE=2 SV=1 - [B3KVX6_HUMAN]	6.76022	7.68	3	3	4	3.88138e+06	521	58.1158	5.24951
A0A0A0MRQ5	Peroxiredoxin-1 OS=Homo sapiens GN=PRDX1 PE=1 SV=1 - [A0A0A0MRQ5_HUMAN]	6.74425	28.87	3	3	4	8.33991e+06	97	10.6695	8.71924
H7BXY3	Putative ATP-dependent RNA helicase DHX30 OS=Homo sapiens GN=DHX30 PE=1 SV=1 - [H7BXY3_HUMAN]	6.73341	3.77	3	3	3	2.45602e+06	1166	130.469	8.55811
H0Y2W2	ATPase family AAA domain-containing protein 3A (Fragment) OS=Homo sapiens GN=ATAD3A PE=1 SV=1 - [H0Y2W2_HUMAN]	6.63486	5.94	3	3	3	2.91967e+06	572	64.3143	9.43701
Q9UGM3	Deleted in malignant brain tumors 1 protein OS=Homo sapiens GN=DMBT1 PE=1 SV=2 - [DMBT1_HUMAN]	6.50579	13.18	3	3	3	2.04557e+07	2413	260.569	5.43994
Q6W6M8	Antigen MLAA-42 (Fragment) OS=Homo sapiens PE=2 SV=1 - [Q6W6M8_HUMAN]	6.39044	15.23	2	2	2	2.73746e+06	151	16.8605	5.63037
E5RHW4	Erlin-2 (Fragment) OS=Homo sapiens GN=ERLIN2 PE=1 SV=1 - [E5RHW4_HUMAN]	6.3118	7.99	2	2	2	5.33191e+06	338	37.7014	5.61768
P25398	40S ribosomal protein S12 OS=Homo sapiens GN=RPS12 PE=1 SV=3 - [RS12_HUMAN]	6.2998	24.24	3	3	3	9210261	132	14.5055	7.21045
D3DUZ3	Interferon, gamma-inducible protein 16, isoform CRA_a OS=Homo sapiens GN=IFI16 PE=4 SV=1 - [D3DUZ3_HUMAN]	6.0699	4.23	2	2	2	5.76587e+06	733	82.3707	9.31982
Q01469	Fatty acid-binding protein, epidermal OS=Homo sapiens GN=FABP5 PE=1 SV=3 - [FABP5_HUMAN]	5.88318	22.22	2	2	2	9.18835e+06	135	15.1546	7.00537
B4DWX6	cDNA FLJ53936, highly similar to Medium-chain specific acyl-CoA dehydrogenase, mitochondrial (EC 1.3.99.3) OS=Homo sapiens PE=2 SV=1 - [B4DWX6_HUMAN]	5.85697	10.13	4	4	4	9.22548e+06	385	42.4595	6.43018
Q9H9L3	Interferon-stimulated 20 kDa exonuclease-like 2 OS=Homo sapiens GN=ISG20L2 PE=1 SV=1 - [I20L2_HUMAN]	5.85469	6.52	2	2	3	1.19972e+07	353	39.1296	9.93506
Q8N9Z3	cDNA FLJ36025 fis, clone TESTI2016701, highly similar to TUMOR NECROSIS FACTOR TYPE 1 RECEPTOR ASSOCIATED PROTEIN OS=Homo sapiens PE=2 SV=1 - [Q8N9Z3_HUMAN]	5.69462	5.01	1	2	2	2.21719e+07	579	66.005	7.32764
B4DZJ6	cDNA FLJ54706, highly similar to Ubiquitin-associated protein 2-like OS=Homo sapiens PE=2 SV=1 - [B4DZJ6_HUMAN]	5.64509	3.23	2	2	2	6.97337e+06	897	93.8835	8.32373
E7EQG2	Eukaryotic initiation factor 4A-II OS=Homo sapiens GN=EIF4A2 PE=1 SV=1 - [E7EQG2_HUMAN]	5.62422	7.18	2	2	3	2.16045e+07	362	41.2642	5.64307
P55769	NHP2-like protein 1 OS=Homo sapiens GN=NHP2L1 PE=1 SV=3 - [NH2L1_HUMAN]	5.58478	18.75	2	2	2	3.49079e+06	128	14.1646	8.45557
H7C341	Splicing factor 3B subunit 1 (Fragment) OS=Homo sapiens GN=SF3B1 PE=1 SV=1 - [H7C341_HUMAN]	5.371	10.79	2	2	2	2.74529e+06	241	27.3141	7.78174
P49207	60S ribosomal protein L34 OS=Homo sapiens GN=RPL34 PE=1 SV=3 - [RL34_HUMAN]	5.34442	12.82	2	2	3	5.86702e+07	117	13.2845	11.4731
Q9BTQ7	Similar to ribosomal protein L23 (Fragment) OS=Homo sapiens PE=2 SV=1 - [Q9BTQ7_HUMAN]	5.26181	26.87	3	3	3	5.79986e+07	134	14.1407	10.2573
P62318	Small nuclear ribonucleoprotein Sm D3 OS=Homo sapiens GN=SNRPD3 PE=1 SV=1 - [SMD3_HUMAN]	5.17871	15.08	2	2	2	2.27816e+07	126	13.9073	10.3159
A2AB09	Flotillin-1 (Fragment) OS=Homo sapiens GN=FLOT1 PE=1 SV=1 - [A2AB09_HUMAN]	5.07877	11.34	2	2	3	1.60192e+06	238	27.3101	7.06396
Q3SYB5	SERPINB12 protein OS=Homo sapiens GN=SERPINB12 PE=2 SV=1 - [Q3SYB5_HUMAN]	5.02131	13.11	2	2	2	7.33912e+06	183	20.9026	5.87158
P62854	40S ribosomal protein S26 OS=Homo sapiens GN=RPS26 PE=1 SV=3 - [RS26_HUMAN]	5.01658	33.91	3	3	4	5.94735e+07	115	13.0071	11.0044
Q92499	ATP-dependent RNA helicase DDX1 OS=Homo sapiens GN=DDX1 PE=1 SV=2 - [DDX1_HUMAN]	5.00618	5.95	2	2	3	3.0256e+06	740	82.3798	7.2251
P81605	Dermcidin OS=Homo sapiens GN=DCD PE=1 SV=2 - [DCD_HUMAN]	4.94592	20	2	2	2	2.0067e+07	110	11.2768	6.53662
E7ET15	U2 snRNP-associated SURP motif-containing protein OS=Homo sapiens GN=U2SURP PE=1 SV=1 - [E7ET15_HUMAN]	4.92422	2.82	2	2	3	1.17298e+07	1028	118.175	8.54346
O00148	ATP-dependent RNA helicase DDX39A OS=Homo sapiens GN=DDX39A PE=1 SV=2 - [DX39A_HUMAN]	4.91452	4.92	2	2	2	3.58545e+06	427	49.098	5.68115
P01040	Cystatin-A OS=Homo sapiens GN=CSTA PE=1 SV=1 - [CYTA_HUMAN]	4.65483	27.55	2	2	2	5.43779e+06	98	10.9997	5.50342
C9J808	MKI67 FHA domain-interacting nucleolar phosphoprotein (Fragment) OS=Homo sapiens GN=NIFK PE=1 SV=5 - [C9J808_HUMAN]	4.61261	24.85	3	3	3	4.41075e+06	165	19.4503	9.78857
Q96HS1	Serine/threonine-protein phosphatase PGAM5, mitochondrial OS=Homo sapiens GN=PGAM5 PE=1 SV=2 - [PGAM5_HUMAN]	4.6001	12.8	3	3	3	9.9564e+06	289	31.9846	8.67529
B4DJI1	L-lactate dehydrogenase OS=Homo sapiens PE=2 SV=1 - [B4DJI1_HUMAN]	4.58947	10.16	3	3	3	4.62682e+06	305	33.5717	8.45557
A6NJH9	Eukaryotic translation initiation factor 1A, Y-chromosomal OS=Homo sapiens GN=EIF1AY PE=1 SV=1 - [A6NJH9_HUMAN]	4.48836	20.47	2	2	3	1.41503e+07	127	14.4462	5.33838
P08311	Cathepsin G OS=Homo sapiens GN=CTSG PE=1 SV=2 - [CATG_HUMAN]	4.38559	10.2	2	2	2	9.83152e+06	255	28.8191	11.1948
E7EQR6	T-complex protein 1 subunit alpha OS=Homo sapiens GN=TCP1 PE=1 SV=1 - [E7EQR6_HUMAN]	4.31383	5.49	2	2	3	4259817	401	43.858	7.7085
Q5QPM0	RNA-binding protein Raly (Fragment) OS=Homo sapiens GN=RALY PE=1 SV=5 - [Q5QPM0_HUMAN]	4.299	10.47	2	2	2	6.31634e+06	172	18.7061	10.0229
E2DRY6	Enolase OS=Homo sapiens PE=2 SV=1 - [E2DRY6_HUMAN]	4.15342	6.51	2	2	2	5.91481e+06	338	36.5317	6.56592
Q13151	Heterogeneous nuclear ribonucleoprotein A0 OS=Homo sapiens GN=HNRNPA0 PE=1 SV=1 - [ROA0_HUMAN]	4.14539	13.77	2	3	5	1.20046e+08	305	30.8218	9.29053
Q59F34	Ribosomal protein L28 variant (Fragment) OS=Homo sapiens PE=2 SV=1 - [Q59F34_HUMAN]	4.14501	27.37	3	3	3	2.45676e+07	95	10.6936	10.4185
Q8N4C5	DNAJC10 protein OS=Homo sapiens GN=DNAJC10 PE=2 SV=1 - [Q8N4C5_HUMAN]	4.14267	24.36	2	2	3	6.45828e+06	78	8.97973	9.71533
P09382	Galectin-1 OS=Homo sapiens GN=LGALS1 PE=1 SV=2 - [LEG1_HUMAN]	3.88354	20.74	3	3	3	1.0146e+07	135	14.7062	5.50342
P49458	Signal recognition particle 9 kDa protein OS=Homo sapiens GN=SRP9 PE=1 SV=2 - [SRP09_HUMAN]	3.74051	22.09	2	2	2	4.16736e+07	86	10.1051	7.97217
Q59FA2	Splicing factor, arginine/serine-rich 1 (Splicing factor 2, alternate splicing factor) variant (Fragment) OS=Homo sapiens PE=2 SV=1 - [Q59FA2_HUMAN]	3.65419	12.02	3	3	3	1.46803e+07	233	25.6088	9.01221
Q8TAX7	Mucin-7 OS=Homo sapiens GN=MUC7 PE=1 SV=2 - [MUC7_HUMAN]	3.62201	6.63	3	3	4	6.63879e+07	377	39.1347	8.77783
B3KMV8	cDNA FLJ12766 fis, clone NT2RP2001520, highly similar to Calcium-binding mitochondrial carrier protein Aralar1 OS=Homo sapiens PE=2 SV=1 - [B3KMV8_HUMAN]	3.50451	2.36	2	2	2	4.3744e+06	678	74.7308	8.38232
Q96MU7	YTH domain-containing protein 1 OS=Homo sapiens GN=YTHDC1 PE=1 SV=3 - [YTDC1_HUMAN]	3.48989	3.03	2	3	3	8.82004e+06	727	84.6493	6.22705
M0R0P1	rRNA 2'-O-methyltransferase fibrillarin (Fragment) OS=Homo sapiens GN=FBL PE=1 SV=1 - [M0R0P1_HUMAN]	3.29607	12.72	3	3	3	5.73399e+06	228	24.5288	10.1108
Q53SY7	Putative uncharacterized protein CAD (Fragment) OS=Homo sapiens GN=CAD PE=3 SV=1 - [Q53SY7_HUMAN]	3.24068	1.3	2	2	2	1.38447e+07	2151	235.029	6.59521
E7EWK3	ATP-dependent RNA helicase DHX36 (Fragment) OS=Homo sapiens GN=DHX36 PE=1 SV=1 - [E7EWK3_HUMAN]	3.14357	3.64	2	2	2	3.85848e+06	797	91.3732	7.28369
O40945	Core gene UL31 family protein OS=Human herpesvirus 8 GN=ORF69 PE=4 SV=1 - [O40945_HHV8]	2.84406	8.94	2	2	2	2.73103e+06	302	33.1369	8.76318
Q9BSQ6	RPL13A protein (Fragment) OS=Homo sapiens GN=RPL13A PE=2 SV=2 - [Q9BSQ6_HUMAN]	2.66964	12.94	3	3	5	1.41561e+07	201	23.3603	10.9312
B0AZV0	cDNA, FLJ79540, highly similar to Serine-threonine kinase receptor-associatedprotein OS=Homo sapiens PE=2 SV=1 - [B0AZV0_HUMAN]	2.58715	11.72	2	2	2	3.36445e+06	256	28.4881	4.90674
B4DXT2	cDNA FLJ59635, highly similar to Heat shock 70 kDa protein 4L OS=Homo sapiens PE=2 SV=1 - [B4DXT2_HUMAN]	2.5385	2.46	1	2	2	1.415e+06	813	91.8814	6.0874
Q53GF0	Cytidine 5'-monophosphate N-acetylneuraminic acid synthetase variant (Fragment) OS=Homo sapiens PE=2 SV=1 - [Q53GF0_HUMAN]	2.53367	5.53	2	2	2	2.74888e+06	434	48.2986	7.92822
D0UZL5	ORF10 OS=Human herpesvirus 8 GN=ORF10 PE=4 SV=1 - [D0UZL5_HHV8]	2.53185	9.09	3	3	4	4.56494e+06	418	46.0803	7.43018
Q96ME4	cDNA FLJ32471 fis, clone SKNMC2000322, highly similar to Peptidyl-tRNA hydrolase 2, mitochondrial (EC 3.1.1.29) OS=Homo sapiens PE=2 SV=2 - [Q96ME4_HUMAN]	2.37698	18.44	2	2	2	6.53852e+06	179	19.151	8.73389
F8VYV2	60S ribosomal protein L18 OS=Homo sapiens GN=RPL18 PE=1 SV=1 - [F8VYV2_HUMAN]	2.31353	12.78	2	2	3	2.27221e+07	133	15.6297	11.7808
Q1RMG2	Adenosylhomocysteinase OS=Homo sapiens GN=AHCY PE=2 SV=1 - [Q1RMG2_HUMAN]	2.22562	11.11	3	3	4	6.21218e+06	306	33.7892	6.60986
B4E209	cDNA FLJ53463, highly similar to Bactericidal/permeability-increasingprotein-like 1 OS=Homo sapiens PE=2 SV=1 - [B4E209_HUMAN]	2.16021	4.39	2	2	2	5.94927e+06	433	46.3472	8.96826
P29508	Serpin B3 OS=Homo sapiens GN=SERPINB3 PE=1 SV=2 - [SPB3_HUMAN]	2.13018	4.87	2	2	2	4.50018e+06	390	44.5365	6.81494
Q0QEN7	ATP synthase subunit beta (Fragment) OS=Homo sapiens GN=ATP5B PE=2 SV=1 - [Q0QEN7_HUMAN]	2.0597	5.84	2	2	3	5.63504e+06	445	48.083	5.07178
Q92522	Histone H1x OS=Homo sapiens GN=H1FX PE=1 SV=1 - [H1X_HUMAN]	1.83798	9.39	2	2	2	1.04833e+07	213	22.4735	10.7554
Q92540	Protein SMG7 OS=Homo sapiens GN=SMG7 PE=1 SV=2 - [SMG7_HUMAN]	0	1.93	1	2	2	53582645	1137	127.202	8.71924
