# Supplementary material for: The Tudor SND1 protein is an m6A RNA reader essential for replication of Kaposi’s sarcoma-associated herpesvirus
Source: eLife. 2019 Oct 24;8:e47261. doi: 10.7554/eLife.47261 (PMC6812964; doi:10.7554/eLife.47261)
Supplement: Supplementary file 14. [file elife-47261-supp14.xlsx]

## Sheet: Sheet1
Accession	Description	Score	Coverage	# Unique Peptides	# Peptides	# PSMs	Area	# AAs	MW [kDa]	calc. pI
Q08211	ATP-dependent RNA helicase A OS=Homo sapiens GN=DHX9 PE=1 SV=4 - [DHX9_HUMAN]	1006.35	57.8	60	60	334	1512299928	1270	140.869	6.84424
A0A024R0Y2	HCG30204, isoform CRA_a OS=Homo sapiens GN=hCG_30204 PE=4 SV=1 - [A0A024R0Y2_HUMAN]	194.204	32.85	60	60	85	2.74019e+07	2268	257.075	6.60986
Q00610	Clathrin heavy chain 1 OS=Homo sapiens GN=CLTC PE=1 SV=5 - [CLH1_HUMAN]	339.067	41.61	56	56	111	7.92089e+07	1675	191.493	5.69385
P42704	Leucine-rich PPR motif-containing protein, mitochondrial OS=Homo sapiens GN=LRPPRC PE=1 SV=3 - [LPPRC_HUMAN]	190.176	41.54	46	46	70	4.29279e+07	1394	157.805	6.12549
P78527	DNA-dependent protein kinase catalytic subunit OS=Homo sapiens GN=PRKDC PE=1 SV=3 - [PRKDC_HUMAN]	119.999	11.6	45	45	53	8.94893e+06	4128	468.788	7.12256
Q8IYB7	DIS3-like exonuclease 2 OS=Homo sapiens GN=DIS3L2 PE=1 SV=4 - [DI3L2_HUMAN]	158.162	43.84	35	35	68	5.91826e+07	885	99.2165	6.1001
A0A024R8K8	Helicase with zinc finger, isoform CRA_a OS=Homo sapiens GN=HELZ PE=4 SV=1 - [A0A024R8K8_HUMAN]	116.197	19.82	31	31	42	1.38187e+07	1942	218.861	7.41553
H6VRF8	Keratin 1 OS=Homo sapiens GN=KRT1 PE=3 SV=1 - [H6VRF8_HUMAN]	505.367	57.3	29	34	142	6.67296e+08	644	66.013	8.11865
Q9UKV8	Protein argonaute-2 OS=Homo sapiens GN=AGO2 PE=1 SV=3 - [AGO2_HUMAN]	149.016	52.85	28	34	61	4.47166e+07	859	97.1459	9.18799
Q14764	Major vault protein OS=Homo sapiens GN=MVP PE=1 SV=4 - [MVP_HUMAN]	114.344	45.91	28	28	44	2.80035e+07	893	99.2659	5.47803
E5LBS5	DNA polymerase OS=Human herpesvirus 8 GN=ORF9 PE=3 SV=1 - [E5LBS5_HHV8]	122.699	31.72	28	28	45	2.12816e+07	1012	113.253	7.38623
P13645	Keratin, type I cytoskeletal 10 OS=Homo sapiens GN=KRT10 PE=1 SV=6 - [K1C10_HUMAN]	279.681	56.68	27	31	82	3.99687e+08	584	58.7917	5.21143
P35527	Keratin, type I cytoskeletal 9 OS=Homo sapiens GN=KRT9 PE=1 SV=3 - [K1C9_HUMAN]	309.93	58.75	26	26	90	3.1953e+08	623	62.0268	5.23682
O40913	Core gene UL29 family protein OS=Human herpesvirus 8 GN=ORF6 PE=4 SV=1 - [O40913_HHV8]	69.909	31.27	26	26	37	3.59575e+07	1132	125.315	6.88818
P53621	Coatomer subunit alpha OS=Homo sapiens GN=COPA PE=1 SV=2 - [COPA_HUMAN]	91.6504	25.9	25	25	35	1.29953e+07	1224	138.258	7.66455
P07814	Bifunctional glutamate/proline--tRNA ligase OS=Homo sapiens GN=EPRS PE=1 SV=5 - [SYEP_HUMAN]	73.9991	22.49	25	26	30	1.64607e+07	1512	170.483	7.32764
P52272	Heterogeneous nuclear ribonucleoprotein M OS=Homo sapiens GN=HNRNPM PE=1 SV=3 - [HNRPM_HUMAN]	109.027	37.67	24	24	38	9.15712e+07	730	77.4643	8.70459
P35908	Keratin, type II cytoskeletal 2 epidermal OS=Homo sapiens GN=KRT2 PE=1 SV=2 - [K22E_HUMAN]	215.637	63.69	24	33	74	5.02529e+08	639	65.3932	8.00146
P12956	X-ray repair cross-complementing protein 6 OS=Homo sapiens GN=XRCC6 PE=1 SV=2 - [XRCC6_HUMAN]	140.124	45.48	24	24	51	9.13732e+07	609	69.7991	6.63916
B4E0E1	cDNA FLJ53442, highly similar to Poly (ADP-ribose) polymerase 1 (EC 2.4.2.30) OS=Homo sapiens PE=2 SV=1 - [B4E0E1_HUMAN]	84.6299	28.4	24	24	39	3.54132e+07	993	111.056	8.86572
P13010	X-ray repair cross-complementing protein 5 OS=Homo sapiens GN=XRCC5 PE=1 SV=3 - [XRCC5_HUMAN]	141.078	37.02	23	23	54	7.83054e+07	732	82.6523	5.80811
B4E0S6	cDNA FLJ55635, highly similar to pre-mRNA-splicing factorATP-dependent RNA helicase DHX15 (EC 3.6.1.-) OS=Homo sapiens PE=2 SV=1 - [B4E0S6_HUMAN]	110.966	31.76	23	23	44	7.42902e+07	784	89.4906	7.45947
Q9H2U1	ATP-dependent RNA helicase DHX36 OS=Homo sapiens GN=DHX36 PE=1 SV=2 - [DHX36_HUMAN]	80.2438	29.46	22	22	27	1.63444e+07	1008	114.688	7.6792
P43243	Matrin-3 OS=Homo sapiens GN=MATR3 PE=1 SV=2 - [MATR3_HUMAN]	79.9512	33.29	22	22	32	43880755	847	94.5648	6.25244
P40939	Trifunctional enzyme subunit alpha, mitochondrial OS=Homo sapiens GN=HADHA PE=1 SV=2 - [ECHA_HUMAN]	128.666	40.37	21	21	45	5.53102e+07	763	82.9469	9.0415
B5BUB5	Autoantigen La (Fragment) OS=Homo sapiens GN=SSB PE=2 SV=1 - [B5BUB5_HUMAN]	105.434	47.79	21	21	42	5.01246e+07	408	46.8382	7.12256
A8K622	cDNA FLJ75871, highly similar to Homo sapiens staufen, RNA binding protein (STAU), transcript variant T3, mRNA OS=Homo sapiens PE=2 SV=1 - [A8K622_HUMAN]	113.259	42.98	21	22	37	6.13522e+07	577	63.1528	9.43701
Q15393	Splicing factor 3B subunit 3 OS=Homo sapiens GN=SF3B3 PE=1 SV=4 - [SF3B3_HUMAN]	84.3348	20.38	20	20	30	1.78409e+07	1217	135.492	5.26221
P55084	Trifunctional enzyme subunit beta, mitochondrial OS=Homo sapiens GN=HADHB PE=1 SV=3 - [ECHB_HUMAN]	68.0926	51.69	20	20	29	5.15116e+07	474	51.2615	9.40771
P11142	Heat shock cognate 71 kDa protein OS=Homo sapiens GN=HSPA8 PE=1 SV=1 - [HSP7C_HUMAN]	109.048	43.81	20	23	40	6.70367e+07	646	70.8542	5.51611
B4DLR3	cDNA FLJ54020, highly similar to Heterogeneous nuclear ribonucleoprotein U OS=Homo sapiens PE=2 SV=1 - [B4DLR3_HUMAN]	121.847	35.33	20	21	45	1.77669e+08	784	86.8064	6.43018
A0A024R0K2	Cold shock domain containing E1, RNA-binding, isoform CRA_b OS=Homo sapiens GN=CSDE1 PE=4 SV=1 - [A0A024R0K2_HUMAN]	61.0392	31.03	20	20	27	1.55988e+07	767	85.6934	6.20166
P54136	Arginine--tRNA ligase, cytoplasmic OS=Homo sapiens GN=RARS PE=1 SV=2 - [SYRC_HUMAN]	49.0915	32.73	19	19	20	1.09317e+07	660	75.3309	6.68311
P22626	Heterogeneous nuclear ribonucleoproteins A2/B1 OS=Homo sapiens GN=HNRNPA2B1 PE=1 SV=2 - [ROA2_HUMAN]	344.461	67.42	19	23	124	1.31291e+09	353	37.4067	8.95361
A0A087X2G1	ATP-dependent RNA helicase DDX1 OS=Homo sapiens GN=DDX1 PE=1 SV=1 - [A0A087X2G1_HUMAN]	61.2693	36.57	19	19	25	1.97333e+07	659	73.9284	7.75244
O00425	Insulin-like growth factor 2 mRNA-binding protein 3 OS=Homo sapiens GN=IGF2BP3 PE=1 SV=2 - [IF2B3_HUMAN]	119.196	45.25	18	21	39	1.46207e+08	579	63.6656	8.86572
B5BUE6	ATP-dependent RNA helicase DDX5 (Fragment) OS=Homo sapiens GN=DDX5 PE=2 SV=1 - [B5BUE6_HUMAN]	103.244	48.21	18	26	41	1.64358e+08	614	69.0777	8.92432
A0A024R0J9	Heterogeneous nuclear ribonucleoprotein U-like 1, isoform CRA_a OS=Homo sapiens GN=HNRPUL1 PE=4 SV=1 - [A0A024R0J9_HUMAN]	105.166	35.85	18	19	38	8.07391e+07	756	84.741	8.77783
Q9NR30	Nucleolar RNA helicase 2 OS=Homo sapiens GN=DDX21 PE=1 SV=5 - [DDX21_HUMAN]	69.8449	29.12	17	17	24	1.70562e+07	783	87.2904	9.27588
Q77ZG5	Core gene UL42 family protein OS=Human herpesvirus 8 GN=ORF59 PE=1 SV=1 - [Q77ZG5_HHV8]	220.151	58.59	17	17	87	5.83919e+08	396	42.3521	8.73389
P23396	40S ribosomal protein S3 OS=Homo sapiens GN=RPS3 PE=1 SV=2 - [RS3_HUMAN]	95.4314	74.9	17	17	37	8.22889e+07	243	26.6714	9.65674
P23246	Splicing factor, proline- and glutamine-rich OS=Homo sapiens GN=SFPQ PE=1 SV=2 - [SFPQ_HUMAN]	111.151	28.01	17	18	39	1.95931e+08	707	76.1016	9.43701
P11498	Pyruvate carboxylase, mitochondrial OS=Homo sapiens GN=PC PE=1 SV=2 - [PYC_HUMAN]	43.8154	20.54	17	17	20	1.99058e+07	1178	129.551	6.84424
B3KTP9	cDNA FLJ38578 fis, clone HCHON2007674, highly similar to NUCLEOLIN OS=Homo sapiens PE=2 SV=1 - [B3KTP9_HUMAN]	81.3792	29.38	17	17	29	8.63913e+07	633	68.4011	4.65283
Q9NZI8	Insulin-like growth factor 2 mRNA-binding protein 1 OS=Homo sapiens GN=IGF2BP1 PE=1 SV=2 - [IF2B1_HUMAN]	102.274	38.65	16	18	34	6.65872e+07	577	63.4412	9.20264
Q9HCC0	Methylcrotonoyl-CoA carboxylase beta chain, mitochondrial OS=Homo sapiens GN=MCCC2 PE=1 SV=1 - [MCCB_HUMAN]	76.579	37.12	16	16	26	3.29447e+07	563	61.2944	7.6792
Q96PK6	RNA-binding protein 14 OS=Homo sapiens GN=RBM14 PE=1 SV=2 - [RBM14_HUMAN]	35.9168	27.95	16	16	20	3.27493e+07	669	69.4489	9.67139
P11387	DNA topoisomerase 1 OS=Homo sapiens GN=TOP1 PE=1 SV=2 - [TOP1_HUMAN]	63.089	23.4	16	16	26	3.61779e+07	765	90.6689	9.30518
H7BXY3	Putative ATP-dependent RNA helicase DHX30 OS=Homo sapiens GN=DHX30 PE=1 SV=1 - [H7BXY3_HUMAN]	39.3505	16.04	16	16	17	6.42584e+06	1166	130.469	8.55811
F6KPG5	Albumin (Fragment) OS=Homo sapiens PE=2 SV=1 - [F6KPG5_HUMAN]	47.6791	24.79	16	16	22	7.64131e+07	585	66.488	6.03662
B4DY09	Interleukin enhancer-binding factor 2 OS=Homo sapiens GN=ILF2 PE=1 SV=1 - [B4DY09_HUMAN]	113.414	65.34	16	16	37	1.32767e+08	352	38.8862	4.94482
B3KVX6	cDNA FLJ41699 fis, clone HCHON2004776, highly similar to Homo sapiens cytoskeleton-associated protein 4 (CKAP4), mRNA OS=Homo sapiens PE=2 SV=1 - [B3KVX6_HUMAN]	56.8135	35.7	16	16	20	1.33415e+07	521	58.1158	5.24951
B2RNR6	Zinc finger RNA binding protein OS=Homo sapiens GN=ZFR PE=2 SV=1 - [B2RNR6_HUMAN]	91.1277	22.44	16	16	30	3.02135e+07	1074	116.941	9.0415
A8K9U6	cDNA FLJ76121, highly similar to Homo sapiens zinc finger CCCH-type, antiviral 1 (ZC3HAV1), transcript variant 1, mRNA OS=Homo sapiens PE=2 SV=1 - [A8K9U6_HUMAN]	70.6006	24.83	16	16	24	9.6902e+06	902	101.392	8.35303
Q6NTA2	HNRNPL protein (Fragment) OS=Homo sapiens GN=HNRNPL PE=2 SV=2 - [Q6NTA2_HUMAN]	74.6694	42.48	15	15	23	4.09481e+07	572	61.8881	7.38623
Q53HI2	DEAD-box protein abstrakt variant (Fragment) OS=Homo sapiens PE=2 SV=1 - [Q53HI2_HUMAN]	40.904	27.01	15	15	18	1.06841e+07	622	69.794	6.84424
B3KPS3	cDNA FLJ32131 fis, clone PEBLM2000267, highly similar to Tubulin alpha-ubiquitous chain OS=Homo sapiens PE=2 SV=1 - [B3KPS3_HUMAN]	108.045	53.37	15	15	35	1.07095e+08	416	46.2118	5.12256
A4FU77	SNRNP200 protein (Fragment) OS=Homo sapiens GN=SNRNP200 PE=2 SV=1 - [A4FU77_HUMAN]	57.4312	9.8	15	15	22	6.20239e+06	1887	216.046	6.48096
Q96IR1	RPS4X protein (Fragment) OS=Homo sapiens GN=RPS4X PE=2 SV=2 - [Q96IR1_HUMAN]	56.438	55.14	14	14	26	1.14531e+08	243	27.2427	9.93506
Q13724	Mannosyl-oligosaccharide glucosidase OS=Homo sapiens GN=MOGS PE=1 SV=5 - [MOGS_HUMAN]	45	20.43	14	14	21	2.11752e+07	837	91.8606	8.89502
Q08945	FACT complex subunit SSRP1 OS=Homo sapiens GN=SSRP1 PE=1 SV=1 - [SSRP1_HUMAN]	34.1556	22	14	14	15	1.42953e+07	709	81.0244	6.87354
P13674	Prolyl 4-hydroxylase subunit alpha-1 OS=Homo sapiens GN=P4HA1 PE=1 SV=2 - [P4HA1_HUMAN]	42.6314	28.46	14	14	18	1.61103e+07	534	61.011	6.01123
P09651	Heterogeneous nuclear ribonucleoprotein A1 OS=Homo sapiens GN=HNRNPA1 PE=1 SV=5 - [ROA1_HUMAN]	165.378	51.61	14	18	64	5.98637e+08	372	38.7231	9.12939
P08779	Keratin, type I cytoskeletal 16 OS=Homo sapiens GN=KRT16 PE=1 SV=4 - [K1C16_HUMAN]	172.052	57.72	14	27	57	2.47493e+08	473	51.2362	5.04639
O75367	Core histone macro-H2A.1 OS=Homo sapiens GN=H2AFY PE=1 SV=4 - [H2AY_HUMAN]	111.796	49.46	14	14	31	1.35177e+08	372	39.5925	9.78857
E5LBS7	ORF11 protein OS=Human herpesvirus 8 GN=ORF11 PE=4 SV=1 - [E5LBS7_HHV8]	82.2947	46.68	14	14	33	6.39241e+07	407	45.2377	9.65674
E1NZA1	Peroxisome proliferator activated receptor interacting complex protein OS=Homo sapiens GN=PRIC295 PE=2 SV=1 - [E1NZA1_HUMAN]	25.6712	5.43	14	14	14	5.35842e+06	2671	292.558	7.43018
D0UZS0	Core gene UL54 family protein OS=Human herpesvirus 8 GN=ORF57 PE=4 SV=1 - [D0UZS0_HHV8]	87.7224	31.87	14	14	37	9.16367e+07	455	50.9802	9.18799
Q96HX3	Dolichyl-diphosphooligosaccharide--protein glycosyltransferase subunit 1 (Fragment) OS=Homo sapiens PE=2 SV=1 - [Q96HX3_HUMAN]	42.2474	30.81	13	13	17	8.54534e+06	568	64.5417	6.55127
Q8TBW1	Putative uncharacterized protein (Fragment) OS=Homo sapiens PE=2 SV=1 - [Q8TBW1_HUMAN]	68.6514	37.97	13	13	26	6.06053e+07	374	42.7259	9.99365
Q15046	Lysine--tRNA ligase OS=Homo sapiens GN=KARS PE=1 SV=3 - [SYK_HUMAN]	52.1622	25.96	13	13	18	2.87772e+07	597	68.0046	6.354
Q02878	60S ribosomal protein L6 OS=Homo sapiens GN=RPL6 PE=1 SV=3 - [RL6_HUMAN]	38.562	41.32	13	13	22	3.23825e+07	288	32.7076	10.5796
P46781	40S ribosomal protein S9 OS=Homo sapiens GN=RPS9 PE=1 SV=3 - [RS9_HUMAN]	47.0405	44.85	13	13	21	1.53887e+08	194	22.5776	10.6528
P36578	60S ribosomal protein L4 OS=Homo sapiens GN=RPL4 PE=1 SV=5 - [RL4_HUMAN]	62.9804	36.07	13	14	25	5.50218e+07	427	47.6674	11.063
P13647	Keratin, type II cytoskeletal 5 OS=Homo sapiens GN=KRT5 PE=1 SV=3 - [K2C5_HUMAN]	125.505	41.02	13	26	46	2.1426e+08	590	62.34	7.73779
P09661	U2 small nuclear ribonucleoprotein A' OS=Homo sapiens GN=SNRPA1 PE=1 SV=2 - [RU2A_HUMAN]	64.2255	43.92	13	13	26	1.16982e+08	255	28.3981	8.6167
D3DP78	Aspartyl-tRNA synthetase, isoform CRA_b OS=Homo sapiens GN=DARS PE=3 SV=1 - [D3DP78_HUMAN]	50.6956	33.76	13	13	21	1.72253e+07	468	53.4303	6.53662
A0A087WTT1	Polyadenylate-binding protein OS=Homo sapiens GN=PABPC1 PE=1 SV=1 - [A0A087WTT1_HUMAN]	111.21	38.12	13	20	39	9.69056e+07	522	58.4988	9.26123
Q9Y5B9	FACT complex subunit SPT16 OS=Homo sapiens GN=SUPT16H PE=1 SV=1 - [SP16H_HUMAN]	39.396	13.28	12	12	14	1.20115e+07	1047	119.838	5.65576
Q6P2Q9	Pre-mRNA-processing-splicing factor 8 OS=Homo sapiens GN=PRPF8 PE=1 SV=2 - [PRP8_HUMAN]	45.9365	6.08	12	12	16	7.29618e+06	2335	273.427	8.83643
P62280	40S ribosomal protein S11 OS=Homo sapiens GN=RPS11 PE=1 SV=3 - [RS11_HUMAN]	46.2544	59.49	12	12	26	1.44089e+08	158	18.419	10.3013
P51991	Heterogeneous nuclear ribonucleoprotein A3 OS=Homo sapiens GN=HNRNPA3 PE=1 SV=2 - [ROA3_HUMAN]	113.965	34.92	12	14	47	4.00145e+08	378	39.5706	9.01221
D6RG13	40S ribosomal protein S3a (Fragment) OS=Homo sapiens GN=RPS3A PE=1 SV=1 - [D6RG13_HUMAN]	72.4583	47.09	12	12	29	1.12355e+08	223	25.5914	9.65674
B4DMB1	cDNA FLJ53358, highly similar to Heterogeneous nuclear ribonucleoprotein R OS=Homo sapiens PE=2 SV=1 - [B4DMB1_HUMAN]	29.6283	26.05	12	15	18	4.12279e+07	595	66.9663	8.29443
A8K6I4	cDNA FLJ76877, highly similar to Homo sapiens superkiller viralicidic activity 2-like 2 (SKIV2L2), mRNA OS=Homo sapiens PE=2 SV=1 - [A8K6I4_HUMAN]	29.0465	13.82	12	12	13	1.32968e+07	1042	117.823	6.53662
A6NLN1	Polypyrimidine tract binding protein 1, isoform CRA_b OS=Homo sapiens GN=PTBP1 PE=1 SV=4 - [A6NLN1_HUMAN]	127.769	43.26	12	16	42	1.4129e+08	527	56.4753	9.37842
A0A024R1T4	Trinucleotide repeat containing 6B, isoform CRA_b OS=Homo sapiens GN=TNRC6B PE=4 SV=1 - [A0A024R1T4_HUMAN]	44.6361	13.75	12	12	15	6.21214e+06	1527	162.068	6.52197
Q9Y3F4	Serine-threonine kinase receptor-associated protein OS=Homo sapiens GN=STRAP PE=1 SV=1 - [STRAP_HUMAN]	59.7218	43.71	11	11	19	2.14377e+07	350	38.414	5.12256
Q9UNQ2	Probable dimethyladenosine transferase OS=Homo sapiens GN=DIMT1 PE=1 SV=1 - [DIM1_HUMAN]	44.9441	45.37	11	11	18	2.35912e+07	313	35.2141	9.99365
Q96RQ3	Methylcrotonoyl-CoA carboxylase subunit alpha, mitochondrial OS=Homo sapiens GN=MCCC1 PE=1 SV=3 - [MCCA_HUMAN]	34.1447	23.31	11	11	12	1.30785e+07	725	80.4219	7.78174
Q92841	Probable ATP-dependent RNA helicase DDX17 OS=Homo sapiens GN=DDX17 PE=1 SV=2 - [DDX17_HUMAN]	65.2993	32.51	11	19	29	1.43467e+08	729	80.222	8.26514
Q8IXB1	DnaJ homolog subfamily C member 10 OS=Homo sapiens GN=DNAJC10 PE=1 SV=2 - [DJC10_HUMAN]	57.4022	29.51	11	17	21	1.39485e+07	793	91.0213	7.18115
Q07955	Serine/arginine-rich splicing factor 1 OS=Homo sapiens GN=SRSF1 PE=1 SV=2 - [SRSF1_HUMAN]	78.5139	46.37	11	12	30	4.96831e+07	248	27.7278	10.3599
P67809	Nuclease-sensitive element-binding protein 1 OS=Homo sapiens GN=YBX1 PE=1 SV=3 - [YBOX1_HUMAN]	77.2596	49.69	11	11	21	3.57597e+07	324	35.9027	9.87646
P62424	60S ribosomal protein L7a OS=Homo sapiens GN=RPL7A PE=1 SV=2 - [RL7A_HUMAN]	55.299	37.22	11	11	21	5.77437e+07	266	29.977	10.6089
I6L9B1	Band 4.1-like protein 2 OS=Homo sapiens GN=EPB41L2 PE=1 SV=1 - [I6L9B1_HUMAN]	26.9952	19.75	11	11	12	1.79473e+07	633	71.599	8.07471
E9PCY7	Heterogeneous nuclear ribonucleoprotein H OS=Homo sapiens GN=HNRNPH1 PE=1 SV=1 - [E9PCY7_HUMAN]	98.0104	45.22	11	13	36	9.20858e+07	429	47.0574	6.34131
B4DMA2	cDNA FLJ54023, highly similar to Heat shock protein HSP 90-beta OS=Homo sapiens PE=2 SV=1 - [B4DMA2_HUMAN]	54.276	32.8	11	19	26	2.28464e+07	686	79.1451	5.021
B2R8Z8	cDNA, FLJ94136, highly similar to Homo sapiens synaptotagmin binding, cytoplasmic RNA interacting protein (SYNCRIP), mRNA OS=Homo sapiens PE=2 SV=1 - [B2R8Z8_HUMAN]	47.9224	31.46	11	14	21	4.14516e+07	623	69.5587	8.76318
Q9Y3I0	tRNA-splicing ligase RtcB homolog OS=Homo sapiens GN=RTCB PE=1 SV=1 - [RTCB_HUMAN]	32.5953	26.93	10	10	13	2.06579e+07	505	55.1749	7.2251
Q96GM8	Target of EGR1 protein 1 OS=Homo sapiens GN=TOE1 PE=1 SV=1 - [TOE1_HUMAN]	48.0226	26.86	10	10	16	2.83995e+07	510	56.512	7.18115
Q86UE4	Protein LYRIC OS=Homo sapiens GN=MTDH PE=1 SV=2 - [LYRIC_HUMAN]	41.3698	23.02	10	10	13	1.89229e+07	582	63.7988	9.31982
Q77Q82	K9 OS=Human herpesvirus 8 GN=vIRF PE=1 SV=1 - [Q77Q82_HHV8]	39.1567	32.74	10	10	17	1.63378e+07	449	48.4292	7.63525
Q76RF3	Core gene UL34 family protein OS=Human herpesvirus 8 GN=ORF67 PE=4 SV=1 - [Q76RF3_HHV8]	40.8073	49.08	10	10	14	2.62998e+07	271	29.8291	8.74854
Q5RLJ0	CLE OS=Homo sapiens PE=2 SV=1 - [Q5RLJ0_HUMAN]	41.7858	48.77	10	10	15	1.64387e+07	244	27.9516	6.44287
Q4VB86	EPB41 protein OS=Homo sapiens GN=EPB41 PE=1 SV=2 - [Q4VB86_HUMAN]	38.6319	18.33	10	10	17	3.21864e+07	622	69.847	6.78564
P68104	Elongation factor 1-alpha 1 OS=Homo sapiens GN=EEF1A1 PE=1 SV=1 - [EF1A1_HUMAN]	59.9641	27.71	10	10	23	6.52996e+07	462	50.1091	9.01221
P62269	40S ribosomal protein S18 OS=Homo sapiens GN=RPS18 PE=1 SV=3 - [RS18_HUMAN]	55.7356	44.08	10	10	23	1.61502e+08	152	17.7079	10.9897
P25705	ATP synthase subunit alpha, mitochondrial OS=Homo sapiens GN=ATP5A1 PE=1 SV=1 - [ATPA_HUMAN]	48.0956	23.69	10	10	16	1.23682e+07	553	59.7136	9.12939
P15880	40S ribosomal protein S2 OS=Homo sapiens GN=RPS2 PE=1 SV=2 - [RS2_HUMAN]	40.7757	38.91	10	10	17	8.78942e+07	293	31.3046	10.2427
P11388	DNA topoisomerase 2-alpha OS=Homo sapiens GN=TOP2A PE=1 SV=3 - [TOP2A_HUMAN]	27.1242	9.34	10	14	15	8.37602e+06	1531	174.276	8.71924
O75533	Splicing factor 3B subunit 1 OS=Homo sapiens GN=SF3B1 PE=1 SV=3 - [SF3B1_HUMAN]	31.0904	10.05	10	10	11	1.15577e+07	1304	145.738	7.09326
F8VVM2	Phosphate carrier protein, mitochondrial OS=Homo sapiens GN=SLC25A3 PE=1 SV=1 - [F8VVM2_HUMAN]	54.6736	38.58	10	10	17	6.44823e+07	324	36.1376	9.26123
F5GY37	Prohibitin-2 OS=Homo sapiens GN=PHB2 PE=1 SV=1 - [F5GY37_HUMAN]	35.4573	45.32	10	10	12	2.78955e+07	267	29.705	9.87646
D6R9P3	Heterogeneous nuclear ribonucleoprotein A/B OS=Homo sapiens GN=HNRNPAB PE=1 SV=1 - [D6R9P3_HUMAN]	74.2504	35.36	10	11	30	2.39351e+08	280	30.284	7.91357
B7ZLQ8	CPEB4 protein OS=Homo sapiens GN=CPEB4 PE=1 SV=1 - [B7ZLQ8_HUMAN]	39.6227	17.61	10	10	14	1.60208e+07	704	77.2487	6.90283
B4DDM5	cDNA FLJ53298, highly similar to Peroxisomal multifunctional enzyme type 2 OS=Homo sapiens PE=2 SV=1 - [B4DDM5_HUMAN]	32.6893	19.94	10	10	11	1.12349e+07	717	77.3791	8.68994
A8K8K1	cDNA FLJ76936, highly similar to Homo sapiens RNA terminal phosphate cyclase domain 1 (RTCD1), mRNA OS=Homo sapiens PE=2 SV=1 - [A8K8K1_HUMAN]	61.8313	39.07	10	10	22	6.23111e+07	366	39.2954	8.04541
A8K4Z4	cDNA FLJ75549, highly similar to Homo sapiens ribosomal protein, large, P0 (RPLP0), transcript variant 1, mRNA OS=Homo sapiens PE=2 SV=1 - [A8K4Z4_HUMAN]	57.4406	41.64	10	10	19	9.59586e+07	317	34.2178	5.97314
A0A0D9SFB3	ATP-dependent RNA helicase DDX3X OS=Homo sapiens GN=DDX3X PE=1 SV=1 - [A0A0D9SFB3_HUMAN]	36.6437	21.72	10	11	13	2.4835e+07	640	70.7961	7.35693
Q9UNX3	60S ribosomal protein L26-like 1 OS=Homo sapiens GN=RPL26L1 PE=1 SV=1 - [RL26L_HUMAN]	37.4595	43.45	9	9	22	1.4199e+08	145	17.2456	10.5503
Q9BSQ6	RPL13A protein (Fragment) OS=Homo sapiens GN=RPL13A PE=2 SV=2 - [Q9BSQ6_HUMAN]	17.2653	36.32	9	9	11	2.44838e+07	201	23.3603	10.9312
Q5T1M7	60 kDa U4/U6 snRNP-specific spliceosomal protein OS=Homo sapiens GN=PRPF4 PE=2 SV=1 - [Q5T1M7_HUMAN]	21.7896	26.68	9	9	12	7.67547e+06	521	58.2843	7.41553
Q2TSD2	Aging-associated gene 7 protein OS=Homo sapiens PE=2 SV=1 - [Q2TSD2_HUMAN]	98.7958	45.45	9	12	31	8.90898e+07	374	41.4361	7.73779
Q02413	Desmoglein-1 OS=Homo sapiens GN=DSG1 PE=1 SV=2 - [DSG1_HUMAN]	26.2115	12.01	9	9	11	8.83512e+06	1049	113.676	5.03369
P62979	Ubiquitin-40S ribosomal protein S27a OS=Homo sapiens GN=RPS27A PE=1 SV=2 - [RS27A_HUMAN]	34.8146	58.33	9	9	17	5.56757e+07	156	17.9535	9.64209
P62249	40S ribosomal protein S16 OS=Homo sapiens GN=RPS16 PE=1 SV=2 - [RS16_HUMAN]	52.7136	54.11	9	9	23	1.65003e+08	146	16.435	10.2134
P62241	40S ribosomal protein S8 OS=Homo sapiens GN=RPS8 PE=1 SV=2 - [RS8_HUMAN]	38.8303	48.08	9	9	13	9.16536e+07	208	24.1902	10.3159
P31942	Heterogeneous nuclear ribonucleoprotein H3 OS=Homo sapiens GN=HNRNPH3 PE=1 SV=2 - [HNRH3_HUMAN]	78.1776	36.99	9	9	31	1.44264e+08	346	36.9031	6.87354
P27694	Replication protein A 70 kDa DNA-binding subunit OS=Homo sapiens GN=RPA1 PE=1 SV=2 - [RFA1_HUMAN]	53.7888	19.32	9	9	19	2.37515e+07	616	68.0953	7.21045
P11021	78 kDa glucose-regulated protein OS=Homo sapiens GN=HSPA5 PE=1 SV=2 - [GRP78_HUMAN]	37.997	24.01	9	11	14	2.78802e+07	654	72.2884	5.16064
E7ET15	U2 snRNP-associated SURP motif-containing protein OS=Homo sapiens GN=U2SURP PE=1 SV=1 - [E7ET15_HUMAN]	40.6118	10.6	9	9	18	3.1891e+07	1028	118.175	8.54346
E5KSX8	Mitochondrial transcription factor A OS=Homo sapiens PE=4 SV=1 - [E5KSX8_HUMAN]	19.3209	32.11	9	9	11	1.01464e+07	246	29.0922	9.71533
D3DV75	Adenosine deaminase, RNA-specific, isoform CRA_b OS=Homo sapiens GN=ADAR PE=4 SV=1 - [D3DV75_HUMAN]	26.4442	13.21	9	9	12	6.19047e+06	886	98.6829	8.66064
B4E335	cDNA FLJ52842, highly similar to Actin, cytoplasmic 1 OS=Homo sapiens PE=2 SV=1 - [B4E335_HUMAN]	37.8197	29.34	9	9	17	7.65577e+07	351	39.2005	5.59229
B4E2Z8	cDNA FLJ61206, highly similar to Homo sapiens multiple substrate lipid kinase (MULK), mRNA OS=Homo sapiens PE=2 SV=1 - [B4E2Z8_HUMAN]	29.5204	34.26	9	9	13	1.12637e+07	394	43.7576	6.34131
B4DZC3	cDNA FLJ55645, highly similar to 5'-3' exoribonuclease 2 (EC 3.1.11.-) OS=Homo sapiens PE=2 SV=1 - [B4DZC3_HUMAN]	30.5069	12.39	9	9	11	1.04459e+07	896	102.351	7.63525
B4DZC0	cDNA FLJ51771, highly similar to SWI/SNF-related matrix-associatedactin-dependent regulator of chromatin subfamily A member5 (EC 3.6.1.-) OS=Homo sapiens PE=2 SV=1 - [B4DZC0_HUMAN]	18.9152	8.14	9	9	11	4.88351e+06	995	116.683	8.33838
B4DUQ1	cDNA FLJ54552, highly similar to Heterogeneous nuclear ribonucleoprotein K OS=Homo sapiens PE=2 SV=1 - [B4DUQ1_HUMAN]	33.1899	29.61	9	9	12	1.59466e+07	439	48.4802	5.92236
B2R5W2	Heterogeneous nuclear ribonucleoproteins C1/C2 OS=Homo sapiens GN=HNRNPC PE=1 SV=1 - [B2R5W2_HUMAN]	51.7339	25.52	9	9	18	1.57304e+08	290	31.9288	5.23682
B1ANR0	Polyadenylate-binding protein OS=Homo sapiens GN=PABPC4 PE=1 SV=1 - [B1ANR0_HUMAN]	74.3164	26.83	9	16	31	6.85885e+07	615	67.9279	9.45166
A8K525	cDNA FLJ76817, highly similar to Homo sapiens non-POU domain containing, octamer-binding (NONO), mRNA OS=Homo sapiens PE=2 SV=1 - [A8K525_HUMAN]	49.6714	26.96	9	11	23	1.01263e+08	471	54.2534	9.20264
A0A0A0MSX9	Isoleucine--tRNA ligase, cytoplasmic OS=Homo sapiens GN=IARS PE=1 SV=1 - [A0A0A0MSX9_HUMAN]	14.6031	7.33	9	9	9	5.17593e+06	1242	142.198	6.0874
Q96AG4	Leucine-rich repeat-containing protein 59 OS=Homo sapiens GN=LRRC59 PE=1 SV=1 - [LRC59_HUMAN]	31.5234	35.5	8	8	13	3.51096e+07	307	34.9089	9.56885
Q86TB9	Protein PAT1 homolog 1 OS=Homo sapiens GN=PATL1 PE=1 SV=2 - [PATL1_HUMAN]	16.0879	11.95	8	8	8	1.63745e+07	770	86.7956	6.66846
Q6ZN17	Protein lin-28 homolog B OS=Homo sapiens GN=LIN28B PE=1 SV=1 - [LN28B_HUMAN]	50.4516	45.6	8	8	18	4.44447e+07	250	27.0663	8.90967
Q6PUJ7	Epididymis luminal protein 215 OS=Homo sapiens GN=HEL-S-54e PE=2 SV=1 - [Q6PUJ7_HUMAN]	37.1779	39.71	8	8	12	2.35846e+07	272	29.8019	5.75732
Q6P158	Putative ATP-dependent RNA helicase DHX57 OS=Homo sapiens GN=DHX57 PE=1 SV=2 - [DHX57_HUMAN]	19.6185	5.92	8	8	10	5.05683e+06	1386	155.507	7.7085
Q15717	ELAV-like protein 1 OS=Homo sapiens GN=ELAVL1 PE=1 SV=2 - [ELAV1_HUMAN]	32.6392	29.45	8	8	13	2.45966e+07	326	36.0692	9.17334
Q04695	Keratin, type I cytoskeletal 17 OS=Homo sapiens GN=KRT17 PE=1 SV=2 - [K1C17_HUMAN]	78.0188	36.81	8	18	33	2.24386e+08	432	48.076	5.021
Q02543	60S ribosomal protein L18a OS=Homo sapiens GN=RPL18A PE=1 SV=2 - [RL18A_HUMAN]	37.9821	41.48	8	8	18	4.87751e+07	176	20.7489	10.7114
P62906	60S ribosomal protein L10a OS=Homo sapiens GN=RPL10A PE=1 SV=2 - [RL10A_HUMAN]	45.8657	39.17	8	8	21	4.60707e+07	217	24.8155	9.93506
P62244	40S ribosomal protein S15a OS=Homo sapiens GN=RPS15A PE=1 SV=2 - [RS15A_HUMAN]	68.5836	63.08	8	8	24	1.38959e+08	130	14.83	10.1255
P53999	Activated RNA polymerase II transcriptional coactivator p15 OS=Homo sapiens GN=SUB1 PE=1 SV=3 - [TCP4_HUMAN]	68.639	57.48	8	8	33	2.29528e+08	127	14.3864	9.59814
P39019	40S ribosomal protein S19 OS=Homo sapiens GN=RPS19 PE=1 SV=2 - [RS19_HUMAN]	29.2074	41.38	8	8	13	4.88583e+07	145	16.0505	10.3159
P23526	Adenosylhomocysteinase OS=Homo sapiens GN=AHCY PE=1 SV=4 - [SAHH_HUMAN]	27.3712	20.6	8	8	11	9.53148e+06	432	47.6852	6.34131
P15924	Desmoplakin OS=Homo sapiens GN=DSP PE=1 SV=3 - [DESP_HUMAN]	18.6449	3.03	8	8	10	3.02189e+06	2871	331.569	6.81494
P0CW22	40S ribosomal protein S17-like OS=Homo sapiens GN=RPS17L PE=1 SV=1 - [RS17L_HUMAN]	160.964	53.33	8	8	51	2.91546e+08	135	15.5404	9.84717
O95758	Polypyrimidine tract-binding protein 3 OS=Homo sapiens GN=PTBP3 PE=1 SV=2 - [PTBP3_HUMAN]	45.3799	29.71	8	12	17	8.89631e+07	552	59.6521	9.0415
F8W8I6	Nucleolysin TIA-1 isoform p40 OS=Homo sapiens GN=TIA1 PE=1 SV=1 - [F8W8I6_HUMAN]	94.0402	41.56	8	11	30	8.90898e+07	385	42.8075	7.73779
D3DUZ3	Interferon, gamma-inducible protein 16, isoform CRA_a OS=Homo sapiens GN=IFI16 PE=4 SV=1 - [D3DUZ3_HUMAN]	23.4134	12.69	8	8	8	6.35513e+06	733	82.3707	9.31982
B4DTA2	cDNA FLJ60148, highly similar to Homo sapiens heterogeneous nuclear ribonucleoprotein D-like (HNRPDL), transcript variant 2, mRNA OS=Homo sapiens PE=2 SV=1 - [B4DTA2_HUMAN]	65.8849	33.21	8	10	25	1.7463e+08	271	30.1957	8.71924
B3KTM6	Ribosomal protein L5, isoform CRA_b OS=Homo sapiens GN=RPL5 PE=2 SV=1 - [B3KTM6_HUMAN]	32.8246	40.89	8	8	13	3.24796e+07	247	28.0262	9.12939
A8MUD9	60S ribosomal protein L7 OS=Homo sapiens GN=RPL7 PE=1 SV=1 - [A8MUD9_HUMAN]	27.7264	36.06	8	8	13	4.49688e+07	208	24.4174	10.6675
A0A087WV29	N-acetyltransferase 10 OS=Homo sapiens GN=NAT10 PE=1 SV=1 - [A0A087WV29_HUMAN]	32.4937	12.11	8	8	10	6.15187e+06	834	93.4753	5.88428
A0A024RDP4	Paraspeckle component 1, isoform CRA_b OS=Homo sapiens GN=PSPC1 PE=4 SV=1 - [A0A024RDP4_HUMAN]	30.7614	27.99	8	9	13	2.51719e+07	393	45.5423	6.58057
Q9UHX1	Poly(U)-binding-splicing factor PUF60 OS=Homo sapiens GN=PUF60 PE=1 SV=1 - [PUF60_HUMAN]	31.9109	17.53	7	7	12	2.1281e+07	559	59.8376	5.2876
Q9NZB2	Constitutive coactivator of PPAR-gamma-like protein 1 OS=Homo sapiens GN=FAM120A PE=1 SV=2 - [F120A_HUMAN]	23.5078	8.23	7	7	10	5.36159e+06	1118	121.811	8.88037
Q59H57	Fusion (Involved in t(12;16) in malignant liposarcoma) isoform a variant (Fragment) OS=Homo sapiens PE=2 SV=1 - [Q59H57_HUMAN]	129.938	42.33	7	11	44	1.61126e+08	300	31.9743	9.5249
Q53GR7	Solute carrier family 25, member 13 (Citrin) variant (Fragment) OS=Homo sapiens PE=2 SV=1 - [Q53GR7_HUMAN]	24.0322	12	7	7	11	5.7938e+06	675	74.0696	8.38232
Q2NLD4	PURA protein (Fragment) OS=Homo sapiens GN=PURA PE=2 SV=1 - [Q2NLD4_HUMAN]	32.9857	30.53	7	8	13	1.8719e+07	285	31.9952	7.04932
Q13151	Heterogeneous nuclear ribonucleoprotein A0 OS=Homo sapiens GN=HNRNPA0 PE=1 SV=1 - [ROA0_HUMAN]	66.3509	38.69	7	9	26	3.69702e+08	305	30.8218	9.29053
Q09161	Nuclear cap-binding protein subunit 1 OS=Homo sapiens GN=NCBP1 PE=1 SV=1 - [NCBP1_HUMAN]	19.5839	11.39	7	7	8	1.03204e+07	790	91.7805	6.43018
Q04837	Single-stranded DNA-binding protein, mitochondrial OS=Homo sapiens GN=SSBP1 PE=1 SV=1 - [SSBP_HUMAN]	97.4238	50.68	7	7	30	1.71345e+08	148	17.249	9.59814
P62805	Histone H4 OS=Homo sapiens GN=HIST1H4A PE=1 SV=2 - [H4_HUMAN]	236.502	52.43	7	7	101	5.24453e+09	103	11.3604	11.356
P62753	40S ribosomal protein S6 OS=Homo sapiens GN=RPS6 PE=1 SV=1 - [RS6_HUMAN]	27.4418	26.91	7	7	11	9.26142e+07	249	28.663	10.8433
P62750	60S ribosomal protein L23a OS=Homo sapiens GN=RPL23A PE=1 SV=1 - [RL23A_HUMAN]	33.4548	33.33	7	7	16	8.31805e+07	156	17.6841	10.4478
P62081	40S ribosomal protein S7 OS=Homo sapiens GN=RPS7 PE=1 SV=1 - [RS7_HUMAN]	83.603	46.39	7	7	23	3.15601e+08	194	22.1133	10.0962
O94906	Pre-mRNA-processing factor 6 OS=Homo sapiens GN=PRPF6 PE=1 SV=1 - [PRP6_HUMAN]	12.4047	6.8	7	7	7	2.34129e+06	941	106.858	8.25049
M0R0F0	40S ribosomal protein S5 (Fragment) OS=Homo sapiens GN=RPS5 PE=1 SV=1 - [M0R0F0_HUMAN]	35.5624	38	7	7	12	9.83797e+07	200	22.3768	9.5542
I6L9E8	Family with sequence similarity 98, member A OS=Homo sapiens GN=FAM98A PE=2 SV=1 - [I6L9E8_HUMAN]	38.6895	20.46	7	7	11	1.54092e+07	518	55.1392	8.88037
H0YA96	Heterogeneous nuclear ribonucleoprotein D0 (Fragment) OS=Homo sapiens GN=HNRNPD PE=1 SV=1 - [H0YA96_HUMAN]	40.7779	44.29	7	9	19	1.57779e+08	210	23.9062	9.5835
H0Y6E7	RNA-binding motif protein, X chromosome (Fragment) OS=Homo sapiens GN=RBMX PE=1 SV=2 - [H0Y6E7_HUMAN]	21.3503	26.37	7	7	10	4.15698e+07	292	31.8364	9.84717
F8W7C6	60S ribosomal protein L10 OS=Homo sapiens GN=RPL10 PE=1 SV=2 - [F8W7C6_HUMAN]	44.5375	43.56	7	7	16	2.65195e+07	163	18.5527	9.94971
E5LBX7	Core gene UL50 family protein OS=Human herpesvirus 8 GN=ORF54 PE=4 SV=1 - [E5LBX7_HHV8]	20.2704	25.42	7	7	10	1.37687e+07	295	33.167	9.1001
D6RAF2	Poly(A) RNA polymerase GLD2 OS=Homo sapiens GN=PAPD4 PE=1 SV=1 - [D6RAF2_HUMAN]	10.9405	18.82	7	7	7	5.16953e+06	441	51.0227	9.23193
D0UZL5	ORF10 OS=Human herpesvirus 8 GN=ORF10 PE=4 SV=1 - [D0UZL5_HHV8]	27.5047	22.25	7	7	11	7.74571e+06	418	46.0803	7.43018
B4DZB1	cDNA FLJ59645, highly similar to 116 kDa U5 small nuclear ribonucleoprotein component OS=Homo sapiens PE=2 SV=1 - [B4DZB1_HUMAN]	17.9489	9.64	7	7	7	7.94419e+06	923	103.756	5.37646
B2RE46	cDNA, FLJ96923, highly similar to Homo sapiens ribophorin II (RPN2), mRNA OS=Homo sapiens PE=2 SV=1 - [B2RE46_HUMAN]	39.0918	18.86	7	7	14	1.00144e+07	631	69.2911	5.78271
B2R4C1	cDNA, FLJ92036, highly similar to Homo sapiens ribosomal protein L31 (RPL31), mRNA OS=Homo sapiens PE=2 SV=1 - [B2R4C1_HUMAN]	39.4968	47.2	7	7	20	2.12449e+08	125	14.4859	10.5356
A8K5H7	cDNA FLJ77542, highly similar to Homo sapiens YME1-like 1 (S. cerevisiae) (YME1L1), transcript variant 3, mRNA OS=Homo sapiens PE=2 SV=1 - [A8K5H7_HUMAN]	24.6875	13.83	7	7	8	4.72625e+06	716	79.7946	8.55811
A0A0C4DGS1	Dolichyl-diphosphooligosaccharide--protein glycosyltransferase 48 kDa subunit OS=Homo sapiens GN=DDOST PE=1 SV=1 - [A0A0C4DGS1_HUMAN]	12.2352	18.91	7	7	7	1.93035e+07	439	48.769	5.69385
A0A024R7L5	UPF1 regulator of nonsense transcripts homolog (Yeast), isoform CRA_b OS=Homo sapiens GN=UPF1 PE=4 SV=1 - [A0A024R7L5_HUMAN]	15.9929	6.98	7	7	10	3.43185e+06	1118	122.958	6.68311
A0A024R1X8	Junction plakoglobin, isoform CRA_a OS=Homo sapiens GN=JUP PE=4 SV=1 - [A0A024R1X8_HUMAN]	15.8062	13.02	7	7	7	4.64727e+06	745	81.6748	6.13818
Q9P035	Very-long-chain (3R)-3-hydroxyacyl-CoA dehydratase 3 OS=Homo sapiens GN=HACD3 PE=1 SV=2 - [HACD3_HUMAN]	18.3492	19.34	6	6	9	1.93242e+07	362	43.1316	8.93896
Q8TAS0	ATP synthase subunit gamma (Fragment) OS=Homo sapiens PE=2 SV=1 - [Q8TAS0_HUMAN]	16.8401	21.99	6	6	7	1.20445e+07	291	32.2269	9.11475
Q8IWX8	Calcium homeostasis endoplasmic reticulum protein OS=Homo sapiens GN=CHERP PE=1 SV=3 - [CHERP_HUMAN]	14.9078	8.62	6	6	9	1.33471e+07	916	103.637	9.0415
Q8IV48	3'-5' exoribonuclease 1 OS=Homo sapiens GN=ERI1 PE=1 SV=3 - [ERI1_HUMAN]	13.6758	17.19	6	6	7	1.83268e+07	349	40.0382	6.69775
Q6PKG0	La-related protein 1 OS=Homo sapiens GN=LARP1 PE=1 SV=2 - [LARP1_HUMAN]	13.0967	5.75	6	6	8	5.33317e+06	1096	123.434	8.82178
Q5QPL9	RNA-binding protein Raly (Fragment) OS=Homo sapiens GN=RALY PE=1 SV=1 - [Q5QPL9_HUMAN]	14.8374	28.69	6	6	6	1.20478e+07	237	24.6503	10.4917
Q14165	Malectin OS=Homo sapiens GN=MLEC PE=1 SV=1 - [MLEC_HUMAN]	16.9585	27.74	6	6	6	1.38925e+07	292	32.2136	5.41455
P78406	mRNA export factor OS=Homo sapiens GN=RAE1 PE=1 SV=1 - [RAE1L_HUMAN]	17.5588	19.84	6	6	7	6.15099e+06	368	40.9419	7.82568
P78362	SRSF protein kinase 2 OS=Homo sapiens GN=SRPK2 PE=1 SV=3 - [SRPK2_HUMAN]	21.1824	11.19	6	6	7	6.20095e+06	688	77.4782	4.97021
P62316	Small nuclear ribonucleoprotein Sm D2 OS=Homo sapiens GN=SNRPD2 PE=1 SV=1 - [SMD2_HUMAN]	26.035	55.08	6	6	11	2.67567e+07	118	13.5182	9.90576
P49756	RNA-binding protein 25 OS=Homo sapiens GN=RBM25 PE=1 SV=3 - [RBM25_HUMAN]	12.3999	8.66	6	6	6	4.84182e+06	843	100.124	6.31592
P35606	Coatomer subunit beta' OS=Homo sapiens GN=COPB2 PE=1 SV=2 - [COPB2_HUMAN]	23.4849	9.71	6	6	8	5.76657e+06	906	102.422	5.2749
P30050	60S ribosomal protein L12 OS=Homo sapiens GN=RPL12 PE=1 SV=1 - [RL12_HUMAN]	53.5097	54.55	6	6	16	6.99417e+07	165	17.8075	9.42236
P26373	60S ribosomal protein L13 OS=Homo sapiens GN=RPL13 PE=1 SV=4 - [RL13_HUMAN]	20.217	27.01	6	6	11	5.1427e+07	211	24.2465	11.6489
P16403	Histone H1.2 OS=Homo sapiens GN=HIST1H1C PE=1 SV=2 - [H12_HUMAN]	58.1793	15.96	6	6	19	6.27597e+08	213	21.3517	10.9312
P14618	Pyruvate kinase PKM OS=Homo sapiens GN=PKM PE=1 SV=4 - [KPYM_HUMAN]	17.0653	15.44	6	6	7	5.34293e+06	531	57.9	7.84033
P11182	Lipoamide acyltransferase component of branched-chain alpha-keto acid dehydrogenase complex, mitochondrial OS=Homo sapiens GN=DBT PE=1 SV=3 - [ODB2_HUMAN]	22.5912	12.03	6	6	10	5.22831e+06	482	53.4529	8.51416
P0DMU6	Cancer/testis antigen family 45 member A4 OS=Homo sapiens GN=CT45A4 PE=2 SV=1 - [CT454_HUMAN]	43.9275	42.33	6	6	12	4.6812e+07	189	21.231	9.75928
P06748	Nucleophosmin OS=Homo sapiens GN=NPM1 PE=1 SV=2 - [NPM_HUMAN]	26.6027	23.81	6	6	11	5.58517e+07	294	32.5548	4.77979
P04792	Heat shock protein beta-1 OS=Homo sapiens GN=HSPB1 PE=1 SV=2 - [HSPB1_HUMAN]	22.9353	26.83	6	6	9	2.97893e+07	205	22.7685	6.40479
P02533	Keratin, type I cytoskeletal 14 OS=Homo sapiens GN=KRT14 PE=1 SV=4 - [K1C14_HUMAN]	119.761	50	6	23	46	2.47493e+08	472	51.5294	5.16064
O40945	Core gene UL31 family protein OS=Human herpesvirus 8 GN=ORF69 PE=4 SV=1 - [O40945_HHV8]	15.8522	23.84	6	6	7	9.29702e+06	302	33.1369	8.76318
O00361	P40 OS=Homo sapiens PE=4 SV=1 - [O00361_HUMAN]	18.2962	21.6	6	6	7	9.14046e+06	338	40.0167	9.51025
K7EK33	DAZ-associated protein 1 OS=Homo sapiens GN=DAZAP1 PE=1 SV=2 - [K7EK33_HUMAN]	26.3842	21.67	6	6	10	1.301e+07	406	43.228	8.55811
H0Y9V9	60S ribosomal protein L9 (Fragment) OS=Homo sapiens GN=RPL9 PE=1 SV=1 - [H0Y9V9_HUMAN]	9.14355	30.16	6	6	6	2.23301e+07	189	21.5557	10.1548
H0Y2W2	ATPase family AAA domain-containing protein 3A (Fragment) OS=Homo sapiens GN=ATAD3A PE=1 SV=1 - [H0Y2W2_HUMAN]	14.6036	9.62	6	6	8	6.25651e+06	572	64.3143	9.43701
F5HBL8	ORF52 OS=Human herpesvirus 8 GN=ORF52 PE=4 SV=1 - [F5HBL8_HHV8]	32.3795	50.38	6	6	11	2.97184e+07	131	13.9885	10.2134
E9PKZ0	60S ribosomal protein L8 (Fragment) OS=Homo sapiens GN=RPL8 PE=1 SV=1 - [E9PKZ0_HUMAN]	23.7459	31.22	6	6	9	4.65996e+07	205	22.3752	10.7554
E5RJN7	Double-stranded RNA-binding protein Staufen homolog 2 (Fragment) OS=Homo sapiens GN=STAU2 PE=1 SV=1 - [E5RJN7_HUMAN]	24.8153	27.19	6	7	10	9.9332e+06	320	34.8401	9.5249
E5RI99	60S ribosomal protein L30 (Fragment) OS=Homo sapiens GN=RPL30 PE=1 SV=1 - [E5RI99_HUMAN]	53.1364	64.04	6	6	16	8.85892e+07	114	12.6476	9.5542
B4DXW1	Actin-related protein 3 OS=Homo sapiens GN=ACTR3 PE=1 SV=1 - [B4DXW1_HUMAN]	21.6569	22.34	6	6	9	5.80236e+06	367	41.9773	5.61768
B4DIU6	cDNA FLJ59542, highly similar to Sad1/unc-84-like protein 2 OS=Homo sapiens PE=2 SV=1 - [B4DIU6_HUMAN]	19.3655	10.34	6	6	7	4.80023e+06	706	79.0351	6.94678
B4DF22	cDNA FLJ55615, highly similar to SWI/SNF-related matrix-associatedactin-dependent regulator of chromatin subfamily C member 2 OS=Homo sapiens PE=2 SV=1 - [B4DF22_HUMAN]	12.6216	7.07	6	6	7	3.93691e+06	1019	112.143	5.2876
B4DEX5	Prion protein interacting protein, isoform CRA_d OS=Homo sapiens GN=PRNPIP PE=2 SV=1 - [B4DEX5_HUMAN]	22.3826	44.38	6	6	9	6.1912e+07	160	18.1731	7.32764
B2R8F3	cDNA, FLJ93871, highly similar to Homo sapiens melanoma antigen, family B, 2 (MAGEB2), mRNA OS=Homo sapiens PE=2 SV=1 - [B2R8F3_HUMAN]	23.535	27.9	6	7	10	1.51521e+07	319	35.1821	9.11475
B2R802	cDNA, FLJ93681, highly similar to Homo sapiens small nuclear ribonucleoprotein polypeptide A (SNRPA), mRNA OS=Homo sapiens PE=2 SV=1 - [B2R802_HUMAN]	132.91	34.04	6	9	38	4.24374e+08	282	31.2872	9.86182
B2R4D8	60S ribosomal protein L27 OS=Homo sapiens PE=2 SV=1 - [B2R4D8_HUMAN]	23.8867	46.32	6	6	14	7.25653e+07	136	15.7597	10.5649
A8K7F6	cDNA FLJ78244, highly similar to Homo sapiens eukaryotic translation initiation factor 4A, isoform 1 (EIF4A1), mRNA OS=Homo sapiens PE=2 SV=1 - [A8K7F6_HUMAN]	31.8087	21.92	6	8	13	1.55208e+07	406	46.0926	5.47803
Q9Y6M1	Insulin-like growth factor 2 mRNA-binding protein 2 OS=Homo sapiens GN=IGF2BP2 PE=1 SV=2 - [IF2B2_HUMAN]	25.4292	16.03	5	7	10	5.84017e+07	599	66.0806	8.45557
Q9H9G7	Protein argonaute-3 OS=Homo sapiens GN=AGO3 PE=1 SV=2 - [AGO3_HUMAN]	37.0605	16.98	5	12	18	4.18485e+07	860	97.298	9.11475
Q9BTQ7	Similar to ribosomal protein L23 (Fragment) OS=Homo sapiens PE=2 SV=1 - [Q9BTQ7_HUMAN]	30.0677	45.52	5	5	11	5.30214e+07	134	14.1407	10.2573
Q96QR8	Transcriptional activator protein Pur-beta OS=Homo sapiens GN=PURB PE=1 SV=3 - [PURB_HUMAN]	12.8308	23.08	5	6	7	1.21622e+07	312	33.2205	5.42725
Q96KK5	Histone H2A type 1-H OS=Homo sapiens GN=HIST1H2AH PE=1 SV=3 - [H2A1H_HUMAN]	127.167	41.41	5	7	46	3.47902e+09	128	13.8978	10.8872
Q8TBT6	Putative uncharacterized protein (Fragment) OS=Homo sapiens PE=2 SV=1 - [Q8TBT6_HUMAN]	14.9559	25.71	5	5	6	1.19628e+07	315	34.4675	8.86572
Q8N1H4	cDNA FLJ40872 fis, clone TUTER2000283, highly similar to Homo sapiens transformer-2-beta (SFRS10) gene OS=Homo sapiens PE=2 SV=1 - [Q8N1H4_HUMAN]	32.1151	27.38	5	6	11	1.36016e+07	252	29.1832	10.6528
Q7Z426	Putative MAPK activating protein OS=Homo sapiens PE=2 SV=1 - [Q7Z426_HUMAN]	17.5358	19.7	5	5	9	2.8967e+07	396	42.98	5.17334
Q6NZY4	Zinc finger CCHC domain-containing protein 8 OS=Homo sapiens GN=ZCCHC8 PE=1 SV=2 - [ZCHC8_HUMAN]	11.581	11.03	5	5	5	5.62956e+06	707	78.5285	4.86865
Q6IPH7	RPL14 protein OS=Homo sapiens GN=RPL14 PE=1 SV=1 - [Q6IPH7_HUMAN]	25.0483	26.36	5	5	8	4.33372e+07	220	23.7722	10.9312
Q53SY7	Putative uncharacterized protein CAD (Fragment) OS=Homo sapiens GN=CAD PE=3 SV=1 - [Q53SY7_HUMAN]	13.2932	3.3	5	5	5	1.97299e+06	2151	235.029	6.59521
Q53GF0	Cytidine 5'-monophosphate N-acetylneuraminic acid synthetase variant (Fragment) OS=Homo sapiens PE=2 SV=1 - [Q53GF0_HUMAN]	8.55822	15.21	5	5	5	4.09168e+06	434	48.2986	7.92822
Q13242	Serine/arginine-rich splicing factor 9 OS=Homo sapiens GN=SRSF9 PE=1 SV=1 - [SRSF9_HUMAN]	14.3666	27.6	5	6	7	9.89774e+06	221	25.5264	8.646
Q12904	Aminoacyl tRNA synthase complex-interacting multifunctional protein 1 OS=Homo sapiens GN=AIMP1 PE=1 SV=2 - [AIMP1_HUMAN]	13.4015	22.76	5	5	6	8.72646e+06	312	34.3311	8.42627
Q08ES8	Cell growth-inhibiting protein 34 OS=Homo sapiens PE=2 SV=1 - [Q08ES8_HUMAN]	23.931	28.81	5	5	9	9.89321e+07	177	20.0816	9.59814
P62851	40S ribosomal protein S25 OS=Homo sapiens GN=RPS25 PE=1 SV=1 - [RS25_HUMAN]	26.6045	29.6	5	5	10	2.93868e+08	125	13.7337	10.1108
P62263	40S ribosomal protein S14 OS=Homo sapiens GN=RPS14 PE=1 SV=3 - [RS14_HUMAN]	40.8771	36.42	5	5	14	6.08673e+07	151	16.2625	10.0522
P49411	Elongation factor Tu, mitochondrial OS=Homo sapiens GN=TUFM PE=1 SV=2 - [EFTU_HUMAN]	11.3433	13.72	5	5	5	5.79336e+06	452	49.5102	7.60596
P46779	60S ribosomal protein L28 OS=Homo sapiens GN=RPL28 PE=1 SV=3 - [RL28_HUMAN]	6.49571	32.12	5	5	6	3.60022e+07	137	15.7377	12.0151
P35268	60S ribosomal protein L22 OS=Homo sapiens GN=RPL22 PE=1 SV=2 - [RL22_HUMAN]	50.5476	55.47	5	5	15	3.6176e+08	128	14.7778	9.18799
P27348	14-3-3 protein theta OS=Homo sapiens GN=YWHAQ PE=1 SV=1 - [1433T_HUMAN]	30.3946	30.61	5	7	9	1.06562e+07	245	27.7468	4.77979
P26038	Moesin OS=Homo sapiens GN=MSN PE=1 SV=3 - [MOES_HUMAN]	4.48615	7.28	5	5	5	5.76311e+06	577	67.7778	6.40479
P20290	Transcription factor BTF3 OS=Homo sapiens GN=BTF3 PE=1 SV=1 - [BTF3_HUMAN]	29.2489	35.44	5	5	10	2.71268e+07	206	22.1544	9.37842
P16401	Histone H1.5 OS=Homo sapiens GN=HIST1H1B PE=1 SV=3 - [H15_HUMAN]	17.9349	15.04	5	5	7	1.01494e+08	226	22.5665	10.9165
P10155	60 kDa SS-A/Ro ribonucleoprotein OS=Homo sapiens GN=TROVE2 PE=1 SV=2 - [RO60_HUMAN]	12.5164	9.85	5	5	6	5.8361e+06	538	60.6312	8.03076
P07437	Tubulin beta chain OS=Homo sapiens GN=TUBB PE=1 SV=2 - [TBB5_HUMAN]	129.663	58.11	5	17	46	9.34852e+07	444	49.639	4.89404
P05141	ADP/ATP translocase 2 OS=Homo sapiens GN=SLC25A5 PE=1 SV=7 - [ADT2_HUMAN]	51.3818	39.26	5	12	23	1.2909e+08	298	32.8312	9.68604
O43823	A-kinase anchor protein 8 OS=Homo sapiens GN=AKAP8 PE=1 SV=1 - [AKAP8_HUMAN]	9.80565	7.23	5	5	6	9.3002e+06	692	76.0611	5.14795
O15226	NF-kappa-B-repressing factor OS=Homo sapiens GN=NKRF PE=1 SV=2 - [NKRF_HUMAN]	16.8142	8.41	5	5	10	4.52372e+06	690	77.6242	8.79248
M0QYR1	U1 small nuclear ribonucleoprotein 70 kDa (Fragment) OS=Homo sapiens GN=SNRNP70 PE=1 SV=1 - [M0QYR1_HUMAN]	4.92112	50	5	5	7	9.53421e+06	94	11.4687	9.27588
J3QLE5	Small nuclear ribonucleoprotein-associated protein N (Fragment) OS=Homo sapiens GN=SNRPN PE=4 SV=1 - [J3QLE5_HUMAN]	38.0918	30.18	5	5	13	3.87592e+07	169	17.5353	9.99365
J3QL05	Serine/arginine-rich-splicing factor 2 (Fragment) OS=Homo sapiens GN=SRSF2 PE=1 SV=1 - [J3QL05_HUMAN]	17.3051	37.69	5	5	8	6.5327e+07	130	15.1466	10.9604
H3BRY5	Sulfotransferase (Fragment) OS=Homo sapiens GN=SULT1A1 PE=1 SV=1 - [H3BRY5_HUMAN]	8.44393	22.78	5	5	5	7.09429e+06	281	32.6045	6.62451
H0YJW7	SRA stem-loop-interacting RNA-binding protein, mitochondrial (Fragment) OS=Homo sapiens GN=SLIRP PE=1 SV=1 - [H0YJW7_HUMAN]	24.1263	81.58	5	5	11	3.58199e+07	76	8.68643	9.05615
G3V203	60S ribosomal protein L18 OS=Homo sapiens GN=RPL18 PE=1 SV=1 - [G3V203_HUMAN]	23.9691	31.71	5	5	9	4.25626e+07	164	18.7445	11.5903
E9PCY5	DNA topoisomerase 2 (Fragment) OS=Homo sapiens GN=TOP2B PE=1 SV=1 - [E9PCY5_HUMAN]	18.7763	8	5	9	10	7.05626e+06	1150	130.398	8.47021
E7EUT5	Glyceraldehyde-3-phosphate dehydrogenase OS=Homo sapiens GN=GAPDH PE=1 SV=1 - [E7EUT5_HUMAN]	25.2009	32.31	5	5	7	2.40067e+07	260	27.8531	6.94678
E7EQV9	Ribosomal protein L15 (Fragment) OS=Homo sapiens GN=RPL15 PE=1 SV=1 - [E7EQV9_HUMAN]	20.8794	35.63	5	5	10	3.32303e+07	174	20.4971	11.2827
C9JXB8	60S ribosomal protein L24 OS=Homo sapiens GN=RPL24 PE=1 SV=1 - [C9JXB8_HUMAN]	22.1773	39.67	5	5	9	5.55643e+07	121	14.3598	11.312
B4DZ87	cDNA FLJ57240, highly similar to Mitochondrial proteins import receptor OS=Homo sapiens PE=2 SV=1 - [B4DZ87_HUMAN]	13.6477	8.18	5	5	6	8.84198e+06	501	56.8945	5.90967
B4DWS6	cDNA FLJ61181, highly similar to Homo sapiens hydroxysteroid (17-beta) dehydrogenase 12 (HSD17B12), mRNA OS=Homo sapiens PE=2 SV=1 - [B4DWS6_HUMAN]	18.6415	21.71	5	5	8	8.18584e+06	304	33.5068	9.39307
B4DRR0	cDNA FLJ53910, highly similar to Keratin, type II cytoskeletal 6A OS=Homo sapiens PE=2 SV=1 - [B4DRR0_HUMAN]	162.405	57.57	5	32	59	2.34744e+08	535	57.8032	8.00146
B4DKE6	cDNA FLJ60629, highly similar to Replication factor C subunit 3 OS=Homo sapiens PE=2 SV=1 - [B4DKE6_HUMAN]	13.3968	25.57	5	5	5	3.90631e+06	305	34.8101	8.5874
B4DFN9	cDNA FLJ54303, highly similar to Heat shock 70 kDa protein 1 OS=Homo sapiens PE=2 SV=1 - [B4DFN9_HUMAN]	34.6281	15.73	5	7	13	3.82031e+07	572	62.4142	5.69385
A0A087WXM6	60S ribosomal protein L17 (Fragment) OS=Homo sapiens GN=RPL17 PE=3 SV=1 - [A0A087WXM6_HUMAN]	28.4863	34.32	5	5	13	1.13485e+08	169	19.5732	10.0376
A0A024R4E5	High density lipoprotein binding protein (Vigilin), isoform CRA_a OS=Homo sapiens GN=HDLBP PE=1 SV=1 - [A0A024R4E5_HUMAN]	15.9331	5.21	5	5	6	3.22319e+06	1268	141.352	6.87354
Q9Y5Y5	Peroxisomal membrane protein PEX16 OS=Homo sapiens GN=PEX16 PE=1 SV=2 - [PEX16_HUMAN]	8.88897	12.2	4	4	4	3.70339e+06	336	38.6048	9.84717
Q9Y305	Acyl-coenzyme A thioesterase 9, mitochondrial OS=Homo sapiens GN=ACOT9 PE=1 SV=2 - [ACOT9_HUMAN]	4.24837	9.34	4	4	4	1.16526e+06	439	49.8695	8.60205
Q9UK59	Lariat debranching enzyme OS=Homo sapiens GN=DBR1 PE=1 SV=2 - [DBR1_HUMAN]	9.64072	9.56	4	4	4	8.8753e+06	544	61.5163	5.46533
Q9H814	Phosphorylated adapter RNA export protein OS=Homo sapiens GN=PHAX PE=1 SV=1 - [PHAX_HUMAN]	9.76747	13.2	4	4	5	2.69586e+06	394	44.3751	5.40186
Q9BQQ5	Ribosomal protein L27a OS=Homo sapiens GN=L27a PE=3 SV=1 - [Q9BQQ5_HUMAN]	22.2002	38.68	4	4	10	1.32112e+08	106	12.0074	11.4585
Q96PM9	Zinc finger protein 385A OS=Homo sapiens GN=ZNF385A PE=1 SV=2 - [Z385A_HUMAN]	2.29589	14.25	4	4	4	4.18494e+06	386	40.4284	9.86182
Q96I25	Splicing factor 45 OS=Homo sapiens GN=RBM17 PE=1 SV=1 - [SPF45_HUMAN]	9.29711	10.47	4	4	4	7.35527e+06	401	44.9339	5.97314
Q96HS1	Serine/threonine-protein phosphatase PGAM5, mitochondrial OS=Homo sapiens GN=PGAM5 PE=1 SV=2 - [PGAM5_HUMAN]	9.59222	13.84	4	4	5	7.3751e+06	289	31.9846	8.67529
Q96BS4	FBL protein (Fragment) OS=Homo sapiens GN=FBL PE=1 SV=2 - [Q96BS4_HUMAN]	5.03895	15.38	4	4	4	5.30802e+06	260	28.4318	9.42236
Q92522	Histone H1x OS=Homo sapiens GN=H1FX PE=1 SV=1 - [H1X_HUMAN]	13.0765	16.9	4	4	5	8.87145e+06	213	22.4735	10.7554
Q8NDV7	Trinucleotide repeat-containing gene 6A protein OS=Homo sapiens GN=TNRC6A PE=1 SV=2 - [TNR6A_HUMAN]	19.5567	2.8	4	4	6	3.24968e+06	1962	210.169	7.00537
Q8NBX0	Saccharopine dehydrogenase-like oxidoreductase OS=Homo sapiens GN=SCCPDH PE=1 SV=1 - [SCPDL_HUMAN]	7.84995	11.19	4	4	4	5.6098e+06	429	47.1215	9.14404
Q8N884	Cyclic GMP-AMP synthase OS=Homo sapiens GN=MB21D1 PE=1 SV=2 - [CGAS_HUMAN]	17.0389	11.11	4	4	6	4.47668e+06	522	58.7774	9.48096
Q8IWR8	Ribosomal protein L19 (Fragment) OS=Homo sapiens PE=2 SV=1 - [Q8IWR8_HUMAN]	14.5231	23.12	4	4	5	3.63339e+07	173	20.8068	11.4438
Q5JRI1	Serine/arginine-rich-splicing factor 10 OS=Homo sapiens GN=SRSF10 PE=1 SV=1 - [Q5JRI1_HUMAN]	11.4429	22.67	4	4	4	2.28262e+07	172	20.9005	10.4771
Q2PZI1	Probable C-mannosyltransferase DPY19L1 OS=Homo sapiens GN=DPY19L1 PE=2 SV=1 - [D19L1_HUMAN]	14.0879	9.04	4	4	6	5.5408e+06	675	77.2675	8.95361
P84103	Serine/arginine-rich splicing factor 3 OS=Homo sapiens GN=SRSF3 PE=1 SV=1 - [SRSF3_HUMAN]	16.9753	32.32	4	5	7	9.12648e+07	164	19.3179	11.6489
P62854	40S ribosomal protein S26 OS=Homo sapiens GN=RPS26 PE=1 SV=3 - [RS26_HUMAN]	28.6882	44.35	4	4	11	5.5405e+07	115	13.0071	11.0044
P62312	U6 snRNA-associated Sm-like protein LSm6 OS=Homo sapiens GN=LSM6 PE=1 SV=1 - [LSM6_HUMAN]	6.31861	42.5	4	4	4	1.72488e+07	80	9.12177	9.5835
P62277	40S ribosomal protein S13 OS=Homo sapiens GN=RPS13 PE=1 SV=2 - [RS13_HUMAN]	22.152	29.14	4	4	10	1.50451e+08	151	17.2117	10.5356
P47813	Eukaryotic translation initiation factor 1A, X-chromosomal OS=Homo sapiens GN=EIF1AX PE=1 SV=2 - [IF1AX_HUMAN]	18.1664	25	4	4	8	1.78338e+07	144	16.4502	5.23682
P42677	40S ribosomal protein S27 OS=Homo sapiens GN=RPS27 PE=1 SV=3 - [RS27_HUMAN]	21.9822	39.29	4	4	9	3.55868e+07	84	9.45484	9.45166
P37108	Signal recognition particle 14 kDa protein OS=Homo sapiens GN=SRP14 PE=1 SV=2 - [SRP14_HUMAN]	25.532	24.26	4	4	12	2.92197e+07	136	14.5608	10.0376
P35251	Replication factor C subunit 1 OS=Homo sapiens GN=RFC1 PE=1 SV=4 - [RFC1_HUMAN]	9.2171	4.09	4	4	4	3.04307e+06	1148	128.175	9.36377
P25398	40S ribosomal protein S12 OS=Homo sapiens GN=RPS12 PE=1 SV=3 - [RS12_HUMAN]	9.41027	32.58	4	4	5	1.03722e+07	132	14.5055	7.21045
P17987	T-complex protein 1 subunit alpha OS=Homo sapiens GN=TCP1 PE=1 SV=1 - [TCPA_HUMAN]	7.57234	8.45	4	4	4	3.14839e+06	556	60.3056	6.11279
P12273	Prolactin-inducible protein OS=Homo sapiens GN=PIP PE=1 SV=1 - [PIP_HUMAN]	12.9077	36.99	4	4	4	7.88884e+06	146	16.5618	8.04541
P05387	60S acidic ribosomal protein P2 OS=Homo sapiens GN=RPLP2 PE=1 SV=1 - [RLA2_HUMAN]	64.7899	84.35	4	5	16	4.93224e+07	115	11.6578	4.53857
P05198	Eukaryotic translation initiation factor 2 subunit 1 OS=Homo sapiens GN=EIF2S1 PE=1 SV=3 - [IF2A_HUMAN]	5.93189	11.75	4	4	4	4.57056e+06	315	36.0894	5.08447
P04259	Keratin, type II cytoskeletal 6B OS=Homo sapiens GN=KRT6B PE=1 SV=5 - [K2C6B_HUMAN]	159.328	52.66	4	30	58	2.9693e+08	564	60.0303	8.00146
O96019	Actin-like protein 6A OS=Homo sapiens GN=ACTL6A PE=1 SV=1 - [ACL6A_HUMAN]	20.5995	15.62	4	4	7	6.25589e+06	429	47.4303	5.60498
O92597	K8 alpha OS=Human herpesvirus 8 GN=k8 PE=2 SV=1 - [O92597_HHV8]	15.1323	17.72	4	4	8	3.99292e+07	237	26.253	7.10791
O00422	Histone deacetylase complex subunit SAP18 OS=Homo sapiens GN=SAP18 PE=1 SV=1 - [SAP18_HUMAN]	12.2352	28.1	4	4	5	1.15508e+07	153	17.55	9.34912
O00148	ATP-dependent RNA helicase DDX39A OS=Homo sapiens GN=DDX39A PE=1 SV=2 - [DX39A_HUMAN]	8.79322	8.43	4	4	4	5.51347e+06	427	49.098	5.68115
J3KPD3	RNA binding motif protein 7, isoform CRA_c OS=Homo sapiens GN=RBM7 PE=1 SV=1 - [J3KPD3_HUMAN]	18.6201	34.08	4	4	5	6.77197e+06	267	30.5718	9.56885
H0YMM1	Annexin (Fragment) OS=Homo sapiens GN=ANXA2 PE=1 SV=1 - [H0YMM1_HUMAN]	11.228	33.56	4	4	4	3.60312e+06	149	16.4485	5.90967
F8VZJ2	Nascent polypeptide-associated complex subunit alpha OS=Homo sapiens GN=NACA PE=1 SV=1 - [F8VZJ2_HUMAN]	50.6525	40.44	4	4	14	1.52535e+08	136	15.0068	4.90674
F5H5U2	ATP-dependent RNA helicase DDX55 OS=Homo sapiens GN=DDX55 PE=1 SV=1 - [F5H5U2_HUMAN]	10.9716	7.73	4	4	6	2.40485e+06	569	65.1495	9.40771
E7ETK0	40S ribosomal protein S24 OS=Homo sapiens GN=RPS24 PE=1 SV=1 - [E7ETK0_HUMAN]	26.5765	29.77	4	4	10	6.22578e+07	131	15.1873	10.8872
B5BU08	U2 small nuclear RNA auxillary factor 1 isoform a OS=Homo sapiens GN=U2AF1 PE=2 SV=1 - [B5BU08_HUMAN]	13.2393	19.58	4	4	5	1.36261e+07	240	27.8554	8.54346
B4E266	cDNA FLJ58466, highly similar to Leucyl-tRNA synthetase, cytoplasmic (EC 6.1.1.4) OS=Homo sapiens PE=2 SV=1 - [B4E266_HUMAN]	9.90122	3.63	4	4	5	2.41973e+06	1130	129.105	7.78174
B4E091	cDNA FLJ55438, highly similar to Splicing factor 3 subunit 1 OS=Homo sapiens PE=2 SV=1 - [B4E091_HUMAN]	8.11618	5.51	4	4	4	6.2085e+06	690	77.3577	5.16064
B4DYY5	cDNA FLJ55671, highly similar to Ubiquitin-associated protein 2-like OS=Homo sapiens PE=2 SV=1 - [B4DYY5_HUMAN]	15.5412	6.12	4	4	5	5.55431e+06	1078	113.491	6.68311
B4DY50	cDNA FLJ55528, highly similar to Transducin beta-like 2 protein OS=Homo sapiens PE=2 SV=1 - [B4DY50_HUMAN]	5.85997	8.52	4	4	4	2.06138e+06	411	45.9202	9.48096
B4DWX6	cDNA FLJ53936, highly similar to Medium-chain specific acyl-CoA dehydrogenase, mitochondrial (EC 1.3.99.3) OS=Homo sapiens PE=2 SV=1 - [B4DWX6_HUMAN]	12.3501	11.69	4	4	6	4.70388e+06	385	42.4595	6.43018
B4DUL2	cDNA FLJ57152, highly similar to Replication protein A 32 kDa subunit OS=Homo sapiens PE=2 SV=1 - [B4DUL2_HUMAN]	9.81657	36.78	4	4	4	1.73241e+07	174	19.0503	5.73193
B4DTP3	cDNA FLJ57343, highly similar to Homo sapiens ankyrin repeat domain 17 (ANKRD17), transcript variant 1, mRNA (Fragment) OS=Homo sapiens PE=2 SV=1 - [B4DTP3_HUMAN]	9.89641	4.31	4	4	4	4.65574e+06	1300	138.544	5.17334
B4DNQ1	cDNA FLJ53818, highly similar to Nucleolar transcription factor 1 OS=Homo sapiens PE=2 SV=1 - [B4DNQ1_HUMAN]	9.5641	6.96	4	4	5	4.25355e+06	661	77.3564	5.8335
B4DKS8	cDNA FLJ57121, highly similar to Heterogeneous nuclear ribonucleoprotein F OS=Homo sapiens PE=2 SV=1 - [B4DKS8_HUMAN]	38.768	21.89	4	6	13	3.86553e+07	338	37.2318	6.04932
B2R858	cDNA, FLJ93750, Homo sapiens DEAD (Asp-Glu-Ala-Asp) box polypeptide 6 (DDX6), mRNA OS=Homo sapiens PE=2 SV=1 - [B2R858_HUMAN]	19.7388	13.56	4	4	5	6.76281e+06	472	53.1827	8.66064
B2R7M3	cDNA, FLJ93510, highly similar to Homo sapiens JTV1 gene (JTV1), mRNA OS=Homo sapiens PE=2 SV=1 - [B2R7M3_HUMAN]	22.1769	23.44	4	4	6	8.23686e+06	320	35.4254	8.41162
A0PJ87	RSL1D1 protein (Fragment) OS=Homo sapiens GN=RSL1D1 PE=2 SV=1 - [A0PJ87_HUMAN]	9.77946	12.34	4	4	5	4.52152e+06	308	35.0932	10.0815
A0A0D9SFL3	RNA-binding protein EWS OS=Homo sapiens GN=EWSR1 PE=1 SV=1 - [A0A0D9SFL3_HUMAN]	19.0911	8.22	4	4	7	3.32484e+07	584	61.3766	9.12939
A0A0C4DGN4	Zymogen granule protein 16 homolog B OS=Homo sapiens GN=ZG16B PE=1 SV=1 - [A0A0C4DGN4_HUMAN]	10.9416	29.21	4	4	6	7.72372e+06	178	19.588	5.94775
A0A024RDB2	Ras-GTPase activating protein SH3 domain-binding protein 2, isoform CRA_b OS=Homo sapiens GN=G3BP2 PE=4 SV=1 - [A0A024RDB2_HUMAN]	10.6844	11.14	4	4	4	5.69009e+06	449	50.7861	5.37646
A0A024R3R5	Lamin B receptor, isoform CRA_a OS=Homo sapiens GN=LBR PE=4 SV=1 - [A0A024R3R5_HUMAN]	4.40496	7.97	4	4	5	5.78235e+06	615	70.685	9.36377
A0A024R1T5	2',3'-cyclic nucleotide 3' phosphodiesterase, isoform CRA_a OS=Homo sapiens GN=CNP PE=4 SV=1 - [A0A024R1T5_HUMAN]	7.68081	11.47	4	4	5	4.02763e+06	401	45.0703	8.52881
U3KQS7	U6 snRNA-associated Sm-like protein LSm4 (Fragment) OS=Homo sapiens GN=LSM4 PE=1 SV=1 - [U3KQS7_HUMAN]	11.6276	34.86	3	3	6	1.14798e+07	109	12.4472	6.27783
Q9Y3B4	Splicing factor 3B subunit 6 OS=Homo sapiens GN=SF3B6 PE=1 SV=1 - [SF3B6_HUMAN]	6.47255	22.4	3	3	4	6.34913e+06	125	14.5756	9.37842
Q9Y285	Phenylalanine--tRNA ligase alpha subunit OS=Homo sapiens GN=FARSA PE=1 SV=3 - [SYFA_HUMAN]	9.16677	6.1	3	3	4	4.05174e+06	508	57.5275	7.79639
Q9NRW3	DNA dC->dU-editing enzyme APOBEC-3C OS=Homo sapiens GN=APOBEC3C PE=1 SV=2 - [ABC3C_HUMAN]	33.3444	31.58	3	4	9	1.1412e+07	190	22.811	7.59131
Q9NPA8	Transcription and mRNA export factor ENY2 OS=Homo sapiens GN=ENY2 PE=1 SV=1 - [ENY2_HUMAN]	5.20588	34.65	3	3	3	8.07102e+06	101	11.5213	9.33447
Q9H9L3	Interferon-stimulated 20 kDa exonuclease-like 2 OS=Homo sapiens GN=ISG20L2 PE=1 SV=1 - [I20L2_HUMAN]	10.8887	9.63	3	3	5	7.32428e+06	353	39.1296	9.93506
Q96TA9	SWI related protein OS=Homo sapiens PE=2 SV=1 - [Q96TA9_HUMAN]	4.84961	3.06	3	3	3	1.79891e+06	1208	128.998	9.15869
Q96PV4	Paraneoplastic antigen-like protein 5 OS=Homo sapiens GN=PNMA5 PE=1 SV=2 - [PNMA5_HUMAN]	12.7075	8.93	3	3	5	2.8008e+06	448	49.9025	6.72705
Q96AK3	DNA dC->dU-editing enzyme APOBEC-3D OS=Homo sapiens GN=APOBEC3D PE=1 SV=1 - [ABC3D_HUMAN]	13.4488	13.99	3	4	5	9.78104e+06	386	46.5677	8.39697
Q96A08	Histone H2B type 1-A OS=Homo sapiens GN=HIST1H2BA PE=1 SV=3 - [H2B1A_HUMAN]	65.486	49.61	3	10	27	2.55038e+09	127	14.1587	10.3159
Q8TDN6	Ribosome biogenesis protein BRX1 homolog OS=Homo sapiens GN=BRIX1 PE=1 SV=2 - [BRX1_HUMAN]	6.49047	9.07	3	3	3	3.20521e+06	353	41.3749	9.92041
Q7RTV0	PHD finger-like domain-containing protein 5A OS=Homo sapiens GN=PHF5A PE=1 SV=1 - [PHF5A_HUMAN]	25.3643	34.55	3	3	7	4.44301e+06	110	12.397	8.41162
Q68CX8	Putative uncharacterized protein DKFZp686P12272 OS=Homo sapiens GN=DKFZp686P12272 PE=4 SV=2 - [Q68CX8_HUMAN]	6.41963	9.87	3	3	3	3.02221e+06	375	41.5598	8.26514
Q2VPJ6	HSP90AA1 protein (Fragment) OS=Homo sapiens GN=HSP90AA1 PE=1 SV=1 - [Q2VPJ6_HUMAN]	28.7886	19.49	3	11	15	2.28464e+07	585	68.3288	5.18604
Q15365	Poly(rC)-binding protein 1 OS=Homo sapiens GN=PCBP1 PE=1 SV=2 - [PCBP1_HUMAN]	20.9159	21.91	3	6	7	9.9894e+06	356	37.4739	7.09326
Q15084	Protein disulfide-isomerase A6 OS=Homo sapiens GN=PDIA6 PE=1 SV=1 - [PDIA6_HUMAN]	9.97619	10.45	3	3	3	4.7046e+06	440	48.0913	5.08447
Q15020	Squamous cell carcinoma antigen recognized by T-cells 3 OS=Homo sapiens GN=SART3 PE=1 SV=1 - [SART3_HUMAN]	2.02899	2.91	3	3	3	1.76131e+06	963	109.865	5.56689
P83369	U7 snRNA-associated Sm-like protein LSm11 OS=Homo sapiens GN=LSM11 PE=1 SV=2 - [LSM11_HUMAN]	13.1082	9.72	3	3	7	3.33342e+06	360	39.4756	10.9897
P68371	Tubulin beta-4B chain OS=Homo sapiens GN=TUBB4B PE=1 SV=1 - [TBB4B_HUMAN]	112.047	51.91	3	15	40	9.34852e+07	445	49.799	4.89404
P62318	Small nuclear ribonucleoprotein Sm D3 OS=Homo sapiens GN=SNRPD3 PE=1 SV=1 - [SMD3_HUMAN]	29.2807	31.75	3	3	6	4.3267e+07	126	13.9073	10.3159
P62314	Small nuclear ribonucleoprotein Sm D1 OS=Homo sapiens GN=SNRPD1 PE=1 SV=1 - [SMD1_HUMAN]	29.4528	28.57	3	3	7	4.40632e+07	119	13.2734	11.561
P62266	40S ribosomal protein S23 OS=Homo sapiens GN=RPS23 PE=1 SV=3 - [RS23_HUMAN]	14.1335	16.08	3	3	5	5.43544e+07	143	15.7977	10.4917
P61626	Lysozyme C OS=Homo sapiens GN=LYZ PE=1 SV=1 - [LYSC_HUMAN]	14.489	31.08	3	3	4	1.53346e+07	148	16.5263	9.15869
P61619	Protein transport protein Sec61 subunit alpha isoform 1 OS=Homo sapiens GN=SEC61A1 PE=1 SV=2 - [S61A1_HUMAN]	6.79363	6.51	3	3	3	5.39745e+06	476	52.2305	8.06006
P60866	40S ribosomal protein S20 OS=Homo sapiens GN=RPS20 PE=1 SV=1 - [RS20_HUMAN]	26.0318	25.21	3	3	9	8.67751e+07	119	13.3643	9.93506
P46783	40S ribosomal protein S10 OS=Homo sapiens GN=RPS10 PE=1 SV=1 - [RS10_HUMAN]	11.0404	17.58	3	3	5	2.08011e+07	165	18.8859	10.1548
P46778	60S ribosomal protein L21 OS=Homo sapiens GN=RPL21 PE=1 SV=2 - [RL21_HUMAN]	14.1066	20.63	3	3	7	4.55859e+07	160	18.5531	10.4917
P46087	Probable 28S rRNA (cytosine(4447)-C(5))-methyltransferase OS=Homo sapiens GN=NOP2 PE=1 SV=2 - [NOP2_HUMAN]	12.8409	4.8	3	3	4	3.67769e+06	812	89.2471	9.23193
P42766	60S ribosomal protein L35 OS=Homo sapiens GN=RPL35 PE=1 SV=2 - [RL35_HUMAN]	12.9577	22.76	3	3	6	6.66177e+07	123	14.5426	11.0483
P38919	Eukaryotic initiation factor 4A-III OS=Homo sapiens GN=EIF4A3 PE=1 SV=4 - [IF4A3_HUMAN]	12.1376	14.11	3	5	6	1.01527e+07	411	46.8412	6.72705
P31944	Caspase-14 OS=Homo sapiens GN=CASP14 PE=1 SV=2 - [CASPE_HUMAN]	4.43784	12.81	3	3	3	3.08707e+06	242	27.662	5.57959
P25311	Zinc-alpha-2-glycoprotein OS=Homo sapiens GN=AZGP1 PE=1 SV=2 - [ZA2G_HUMAN]	4.14142	12.75	3	3	3	1.68591e+07	298	34.2371	6.04932
P23368	NAD-dependent malic enzyme, mitochondrial OS=Homo sapiens GN=ME2 PE=1 SV=1 - [MAOM_HUMAN]	9.64676	5.48	3	3	4	2.3836e+06	584	65.4018	7.60596
P18077	60S ribosomal protein L35a OS=Homo sapiens GN=RPL35A PE=1 SV=2 - [RL35A_HUMAN]	4.32239	20.91	3	3	3	3.62735e+07	110	12.5298	11.063
P13639	Elongation factor 2 OS=Homo sapiens GN=EEF2 PE=1 SV=4 - [EF2_HUMAN]	6.07983	3.5	3	3	3	2.96514e+06	858	95.277	6.82959
P09382	Galectin-1 OS=Homo sapiens GN=LGALS1 PE=1 SV=2 - [LEG1_HUMAN]	8.66063	22.96	3	3	5	1.05789e+07	135	14.7062	5.50342
P08579	U2 small nuclear ribonucleoprotein B'' OS=Homo sapiens GN=SNRPB2 PE=1 SV=1 - [RU2B_HUMAN]	81.7279	25.78	3	6	26	3.87567e+08	225	25.4701	9.71533
P05386	60S acidic ribosomal protein P1 OS=Homo sapiens GN=RPLP1 PE=1 SV=1 - [RLA1_HUMAN]	21.5172	71.93	3	4	6	4.66926e+07	114	11.5067	4.32275
P05109	Protein S100-A8 OS=Homo sapiens GN=S100A8 PE=1 SV=1 - [S10A8_HUMAN]	8.10571	31.18	3	3	6	7.58215e+06	93	10.8276	7.03467
O60762	Dolichol-phosphate mannosyltransferase subunit 1 OS=Homo sapiens GN=DPM1 PE=1 SV=1 - [DPM1_HUMAN]	6.81425	13.46	3	3	3	1.10181e+07	260	29.6158	9.56885
O60573	Eukaryotic translation initiation factor 4E type 2 OS=Homo sapiens GN=EIF4E2 PE=1 SV=1 - [IF4E2_HUMAN]	4.91551	17.14	3	3	3	5.22635e+06	245	28.3442	8.88037
O15427	Monocarboxylate transporter 4 OS=Homo sapiens GN=SLC16A3 PE=1 SV=1 - [MOT4_HUMAN]	8.02773	7.31	3	3	4	3.89635e+06	465	49.4369	7.95752
O15144	Actin-related protein 2/3 complex subunit 2 OS=Homo sapiens GN=ARPC2 PE=1 SV=1 - [ARPC2_HUMAN]	4.83609	9.67	3	3	3	7.14664e+06	300	34.3115	7.35693
O15116	U6 snRNA-associated Sm-like protein LSm1 OS=Homo sapiens GN=LSM1 PE=1 SV=1 - [LSM1_HUMAN]	7.79622	24.06	3	3	3	9.84366e+06	133	15.1701	5.22412
O00712	Nuclear factor 1 B-type OS=Homo sapiens GN=NFIB PE=1 SV=2 - [NFIB_HUMAN]	8.21859	14.05	3	5	6	8.84584e+06	420	47.412	8.86572
K7ENG2	Splicing factor U2AF 65 kDa subunit OS=Homo sapiens GN=U2AF2 PE=1 SV=1 - [K7ENG2_HUMAN]	8.54835	12.05	3	3	4	6.11392e+06	307	33.8799	5.03369
K7EM56	40S ribosomal protein S15 OS=Homo sapiens GN=RPS15 PE=1 SV=2 - [K7EM56_HUMAN]	26.8915	35.71	3	3	10	2.89244e+07	112	12.9821	10.8872
K0FCG0	ORF50 OS=Human herpesvirus 8 PE=4 SV=1 - [K0FCG0_HHV8]	12.9357	8.08	3	3	3	5.49762e+06	631	66.7739	5.92236
K0F5Y6	Ribonucleoside-diphosphate reductase OS=Human herpesvirus 8 PE=3 SV=1 - [K0F5Y6_HHV8]	7.64127	4.04	3	3	3	1.9295e+06	792	88.7239	6.90283
J3KT73	60S ribosomal protein L38 OS=Homo sapiens GN=RPL38 PE=1 SV=1 - [J3KT73_HUMAN]	7.86586	34.38	3	3	3	1.10282e+07	64	7.56027	9.99365
I3L1P8	Mitochondrial 2-oxoglutarate/malate carrier protein (Fragment) OS=Homo sapiens GN=SLC25A11 PE=1 SV=1 - [I3L1P8_HUMAN]	8.98369	11.82	3	3	3	3.03767e+06	296	32.1618	9.77393
H7C4T5	Muscleblind-like protein 1 (Fragment) OS=Homo sapiens GN=MBNL1 PE=1 SV=1 - [H7C4T5_HUMAN]	2.02008	7.9	3	3	3	2.43003e+06	329	35.7967	8.66064
H7BZW2	Centrosomal protein of 85 kDa (Fragment) OS=Homo sapiens GN=CEP85 PE=1 SV=1 - [H7BZW2_HUMAN]	3.49951	8.05	3	3	3	3.44293e+06	435	50.3119	5.5542
H3BQZ7	HCG2044799 OS=Homo sapiens GN=HNRNPUL2-BSCL2 PE=4 SV=1 - [H3BQZ7_HUMAN]	12.3313	4.96	3	3	4	1.38364e+07	746	84.6392	4.93213
G3XAN4	Translocating chain-associated membrane protein 1 OS=Homo sapiens GN=TRAM1 PE=1 SV=1 - [G3XAN4_HUMAN]	7.01178	9.03	3	3	3	8.16686e+06	288	33.4138	9.89111
F8WF48	Translocation protein SEC62 OS=Homo sapiens GN=SEC62 PE=1 SV=1 - [F8WF48_HUMAN]	6.35978	34.12	3	3	4	2.15262e+06	85	9.86401	9.48096
F8W079	ATP synthase subunit beta, mitochondrial (Fragment) OS=Homo sapiens GN=ATP5B PE=1 SV=1 - [F8W079_HUMAN]	8.40204	13.03	3	3	3	2.84095e+06	284	30.151	8.29443
F5HBQ9	ORF70 OS=Human herpesvirus 8 GN=ORF70 PE=3 SV=1 - [F5HBQ9_HHV8]	5.82642	10.68	3	3	3	1.70407e+07	337	38.5306	7.94287
F5H6T1	ARP2 actin-related protein 2 homolog (Yeast), isoform CRA_d OS=Homo sapiens GN=ACTR2 PE=1 SV=2 - [F5H6T1_HUMAN]	6.98819	9.14	3	3	3	6.19776e+06	339	38.8172	6.26514
E9PL10	Transcription factor BTF3 OS=Homo sapiens GN=BTF3L4 PE=1 SV=1 - [E9PL10_HUMAN]	15.1292	24.14	3	3	5	1.53644e+07	145	15.7694	9.14404
E9PKG1	Protein arginine N-methyltransferase 1 OS=Homo sapiens GN=PRMT1 PE=1 SV=1 - [E9PKG1_HUMAN]	9.14451	12.31	3	3	4	3.75671e+06	325	37.6848	6.15088
E9PEC3	Propionyl-CoA carboxylase beta chain, mitochondrial OS=Homo sapiens GN=PCCB PE=1 SV=1 - [E9PEC3_HUMAN]	13.5927	9.69	3	3	4	3.32144e+06	423	45.3922	6.3667
E7EUL0	Polypeptide N-acetylgalactosaminyltransferase 3 OS=Homo sapiens GN=GALNT3 PE=1 SV=1 - [E7EUL0_HUMAN]	8.2062	10.78	3	3	4	2.53979e+06	371	42.5059	6.72705
E7ETU5	RNA-binding motif, single-stranded-interacting protein 1 OS=Homo sapiens GN=RBMS1 PE=1 SV=1 - [E7ETU5_HUMAN]	17.1363	9.73	3	3	7	2.03956e+07	370	40.1216	8.11865
E7ESB6	PERQ amino acid-rich with GYF domain-containing protein 2 (Fragment) OS=Homo sapiens GN=GIGYF2 PE=1 SV=1 - [E7ESB6_HUMAN]	6.31694	4.78	3	3	3	2.63538e+06	836	96.1816	5.13525
D6RFF0	La-related protein 7 (Fragment) OS=Homo sapiens GN=LARP7 PE=1 SV=1 - [D6RFF0_HUMAN]	10.1081	12.04	3	3	4	5.97114e+06	299	34.4273	9.78857
D6RAA6	Transmembrane protein 33 (Fragment) OS=Homo sapiens GN=TMEM33 PE=1 SV=1 - [D6RAA6_HUMAN]	9.12662	13.51	3	3	4	4.8586e+06	222	25.2073	9.56885
D3YTB1	60S ribosomal protein L32 (Fragment) OS=Homo sapiens GN=RPL32 PE=1 SV=1 - [D3YTB1_HUMAN]	16.9682	27.82	3	3	6	1.21777e+07	133	15.6067	11.4438
D2XQF1	ORF68 OS=Human herpesvirus 8 PE=4 SV=1 - [D2XQF1_HHV8]	5.6292	8.14	3	3	3	5.25423e+06	467	51.8341	6.41748
C9JQD4	Peptidyl-prolyl cis-trans isomerase (Fragment) OS=Homo sapiens GN=PPIH PE=1 SV=1 - [C9JQD4_HUMAN]	8.61846	22.92	3	3	3	3.08328e+06	144	15.79	8.71924
C9J4Z3	60S ribosomal protein L37a OS=Homo sapiens GN=RPL37A PE=1 SV=1 - [C9J4Z3_HUMAN]	20.4657	55.88	3	3	7	1.74405e+07	68	7.61894	10.0083
B4DT65	cDNA FLJ58619, highly similar to YTH domain protein 1 OS=Homo sapiens PE=2 SV=1 - [B4DT65_HUMAN]	19.9706	16.11	3	8	11	2.04125e+07	509	55.3103	9.01221
B4DP62	Solute carrier family 25 (Mitochondrial carrier citrate transporter), member 1, isoform CRA_b OS=Homo sapiens GN=SLC25A1 PE=1 SV=1 - [B4DP62_HUMAN]	5.92522	16.35	3	3	3	2.91995e+06	208	23.1952	9.62744
B4DJ89	Polymerase (RNA) II (DNA directed) polypeptide E, 25kDa, isoform CRA_c OS=Homo sapiens GN=POLR2E PE=2 SV=1 - [B4DJ89_HUMAN]	7.12625	28.21	3	3	3	1.6499e+06	117	13.5393	8.44092
B4DHE8	RNA-binding protein Musashi homolog 2 OS=Homo sapiens GN=MSI2 PE=1 SV=1 - [B4DHE8_HUMAN]	9.10374	13.27	3	3	3	5.73795e+06	324	34.7901	8.88037
B3KRR1	cDNA FLJ34725 fis, clone MESAN2005958, highly similar to RNA-binding protein Luc7-like 2 OS=Homo sapiens PE=2 SV=1 - [B3KRR1_HUMAN]	7.32366	10.03	3	3	4	2.78788e+06	339	40.4668	10.1401
B3KM97	cDNA FLJ10554 fis, clone NT2RP2002385, highly similar to Synaptic glycoprotein SC2 OS=Homo sapiens PE=2 SV=1 - [B3KM97_HUMAN]	13.2675	10.06	3	3	5	7.76115e+06	308	36.0298	9.49561
B0QZK4	Heterochromatin protein 1-binding protein 3 (Fragment) OS=Homo sapiens GN=HP1BP3 PE=1 SV=1 - [B0QZK4_HUMAN]	7.75131	12.25	3	3	4	3.70474e+06	253	28.4974	9.87646
A8QI98	DIS3 OS=Homo sapiens PE=2 SV=1 - [A8QI98_HUMAN]	2.80592	4.07	3	3	3	2.07371e+06	958	108.989	7.13721
A8KAH1	cDNA FLJ75839, highly similar to Homo sapiens phosphatidylserine synthase 1 (PTDSS1), mRNA OS=Homo sapiens PE=2 SV=1 - [A8KAH1_HUMAN]	12.5644	7.4	3	3	5	9.09564e+06	473	55.431	8.38232
A8K9K6	cDNA FLJ76962, highly similar to Homo sapiens nucleolar protein 5A (56kDa with KKE/D repeat) (NOL5A), mRNA OS=Homo sapiens PE=2 SV=1 - [A8K9K6_HUMAN]	8.2462	6.9	3	3	4	2.64873e+06	594	65.9367	9.23193
A8K964	cDNA FLJ75071, highly similar to Homo sapiens pinin, desmosome associated protein (PNN), mRNA OS=Homo sapiens PE=2 SV=1 - [A8K964_HUMAN]	5.19446	5.02	3	3	3	1.6329e+06	717	81.4929	7.37158
A8K2Y2	cDNA FLJ78120, highly similar to Homo sapiens eukaryotic translation initiation factor 2, subunit 3 gamma, 52kDa (EIF2S3), mRNA OS=Homo sapiens PE=2 SV=1 - [A8K2Y2_HUMAN]	6.93251	8.9	3	3	4	4.25664e+06	472	51.0782	8.27979
A5D6X0	SMARCA4 protein (Fragment) OS=Homo sapiens GN=SMARCA4 PE=2 SV=1 - [A5D6X0_HUMAN]	9.86255	7.36	3	3	4	4.24292e+06	584	62.965	10.0229
A0A0F7G8J1	Plasminogen OS=Homo sapiens GN=PLG PE=2 SV=1 - [A0A0F7G8J1_HUMAN]	14.5502	4.45	3	3	6	6.00851e+06	809	90.5692	7.35693
V9HWC6	Peptidyl-prolyl cis-trans isomerase OS=Homo sapiens GN=HEL-S-39 PE=2 SV=1 - [V9HWC6_HUMAN]	1.81195	7.69	2	2	2	2.4601e+06	208	22.728	9.31982
S4R3K4	Nuclear factor 1 (Fragment) OS=Homo sapiens GN=NFIA PE=1 SV=1 - [S4R3K4_HUMAN]	3.32782	22.58	2	4	5	6.28275e+06	186	20.9528	6.90283
Q9Y5J7	Mitochondrial import inner membrane translocase subunit Tim9 OS=Homo sapiens GN=TIMM9 PE=1 SV=1 - [TIM9_HUMAN]	5.04366	30.34	2	2	2	1.43657e+06	89	10.3711	7.21045
Q9Y3U8	60S ribosomal protein L36 OS=Homo sapiens GN=RPL36 PE=1 SV=3 - [RL36_HUMAN]	7.01003	20	2	2	3	1.97269e+07	105	12.2459	11.5903
Q9Y333	U6 snRNA-associated Sm-like protein LSm2 OS=Homo sapiens GN=LSM2 PE=1 SV=1 - [LSM2_HUMAN]	5.68423	31.58	2	2	2	1.24731e+07	95	10.8276	6.52197
Q9UMS4	Pre-mRNA-processing factor 19 OS=Homo sapiens GN=PRPF19 PE=1 SV=1 - [PRP19_HUMAN]	11.7984	7.34	2	2	4	6.33916e+06	504	55.1463	6.60986
Q9UKA9	Polypyrimidine tract-binding protein 2 OS=Homo sapiens GN=PTBP2 PE=1 SV=1 - [PTBP2_HUMAN]	7.34869	8.29	2	4	5	5.78976e+07	531	57.4548	8.66064
Q9UK45	U6 snRNA-associated Sm-like protein LSm7 OS=Homo sapiens GN=LSM7 PE=1 SV=1 - [LSM7_HUMAN]	5.29975	15.53	2	2	4	1.66042e+07	103	11.595	5.2749
Q9UIG0	Tyrosine-protein kinase BAZ1B OS=Homo sapiens GN=BAZ1B PE=1 SV=2 - [BAZ1B_HUMAN]	6.17334	1.62	2	2	4	4.80694e+06	1483	170.796	8.48486
Q9UDW1	Cytochrome b-c1 complex subunit 9 OS=Homo sapiens GN=UQCR10 PE=1 SV=3 - [QCR9_HUMAN]	4.6079	38.1	2	2	2	9.75923e+06	63	7.30383	9.46631
Q9UBX3	Mitochondrial dicarboxylate carrier OS=Homo sapiens GN=SLC25A10 PE=1 SV=2 - [DIC_HUMAN]	6.7432	9.06	2	2	2	2.70804e+06	287	31.2623	9.53955
Q9NX58	Cell growth-regulating nucleolar protein OS=Homo sapiens GN=LYAR PE=1 SV=2 - [LYAR_HUMAN]	4.78249	8.97	2	2	3	2.47232e+06	379	43.5879	9.53955
Q9BWJ5	Splicing factor 3B subunit 5 OS=Homo sapiens GN=SF3B5 PE=1 SV=1 - [SF3B5_HUMAN]	0	25.58	2	2	3	5.86697e+06	86	10.1288	6.354
Q99ES1	OrfK10 (Fragment) OS=Human herpesvirus 8 PE=4 SV=1 - [Q99ES1_HHV8]	7.79488	31.34	2	2	3	3.01075e+06	67	7.21473	8.23584
Q96P63	Serpin B12 OS=Homo sapiens GN=SERPINB12 PE=1 SV=1 - [SPB12_HUMAN]	4.54924	6.42	2	2	2	3.77394e+06	405	46.2471	5.52881
Q96AW5	QARS protein (Fragment) OS=Homo sapiens GN=QARS PE=2 SV=2 - [Q96AW5_HUMAN]	7.69488	4.46	2	3	4	3.7235e+06	717	81.6537	7.15186
Q92896	Golgi apparatus protein 1 OS=Homo sapiens GN=GLG1 PE=1 SV=2 - [GSLG1_HUMAN]	6.09898	2.04	2	2	2	2.14364e+06	1179	134.464	6.90283
Q8IY81	pre-rRNA processing protein FTSJ3 OS=Homo sapiens GN=FTSJ3 PE=1 SV=2 - [SPB1_HUMAN]	1.62785	2.13	2	2	2	1.58058e+06	847	96.4992	8.39697
Q7Z759	CCT8 protein OS=Homo sapiens GN=CCT8 PE=2 SV=1 - [Q7Z759_HUMAN]	4.09553	4.02	2	2	2	1.94856e+06	497	54.0717	5.31299
Q76RH4	Core gene UL13 family protein OS=Human herpesvirus 8 GN=ORF36 PE=4 SV=1 - [Q76RH4_HHV8]	4.40388	5.63	2	2	2	2.6463e+06	444	50.3015	9.24658
Q6YPB0	Endoplasmic reticulum DnaJ/PDI fusion protein 3 OS=Homo sapiens PE=4 SV=1 - [Q6YPB0_HUMAN]	30.4115	29.22	2	8	11	9.05315e+06	332	37.6567	7.09326
Q6N090	Putative uncharacterized protein DKFZp686G21220 (Fragment) OS=Homo sapiens GN=DKFZp686G21220 PE=2 SV=1 - [Q6N090_HUMAN]	8.76463	6.13	2	3	4	6986333	506	54.354	6.59521
Q5TEC6	Histone H3 OS=Homo sapiens GN=HIST2H3PS2 PE=1 SV=1 - [Q5TEC6_HUMAN]	35.0767	42.65	2	7	27	2.70748e+09	136	15.4206	11.2681
Q5T092	Protein RER1 (Fragment) OS=Homo sapiens GN=RER1 PE=1 SV=1 - [Q5T092_HUMAN]	6.32294	18.35	2	2	2	3.36762e+06	158	18.3764	7.43018
Q5QNZ2	ATP synthase F(0) complex subunit B1, mitochondrial OS=Homo sapiens GN=ATP5F1 PE=1 SV=1 - [Q5QNZ2_HUMAN]	2.7473	13.85	2	2	2	1.43523e+06	195	22.2608	9.26123
Q5JR04	Mov10, Moloney leukemia virus 10, homolog (Mouse), isoform CRA_a OS=Homo sapiens GN=MOV10 PE=1 SV=1 - [Q5JR04_HUMAN]	2.8974	2.64	2	2	2	1.93038e+06	947	107.142	8.79248
Q5BKZ1	DBIRD complex subunit ZNF326 OS=Homo sapiens GN=ZNF326 PE=1 SV=2 - [ZN326_HUMAN]	4.92411	4.3	2	2	2	5.55941e+06	582	65.6131	5.14795
Q59GY3	Arginine/serine-rich splicing factor 6 variant (Fragment) OS=Homo sapiens PE=2 SV=1 - [Q59GY3_HUMAN]	7.48445	7.53	2	2	3	9.68479e+06	279	31.8461	10.9458
Q53GB6	Actin related protein 2/3 complex subunit 1A variant (Fragment) OS=Homo sapiens PE=2 SV=1 - [Q53GB6_HUMAN]	5.76565	6.03	2	2	2	5.54221e+06	365	40.9274	8.03076
Q16880	2-hydroxyacylsphingosine 1-beta-galactosyltransferase OS=Homo sapiens GN=UGT8 PE=2 SV=2 - [CGT_HUMAN]	4.22117	4.44	2	2	2	1.6557e+06	541	61.3985	9.5249
Q13595	Transformer-2 protein homolog alpha OS=Homo sapiens GN=TRA2A PE=1 SV=1 - [TRA2A_HUMAN]	9.02482	11.35	2	3	4	8.62619e+06	282	32.6691	11.2681
Q12906	Interleukin enhancer-binding factor 3 OS=Homo sapiens GN=ILF3 PE=1 SV=3 - [ILF3_HUMAN]	128.379	42.17	2	26	51	6.64545e+07	894	95.2791	8.76318
Q12824	SWI/SNF-related matrix-associated actin-dependent regulator of chromatin subfamily B member 1 OS=Homo sapiens GN=SMARCB1 PE=1 SV=2 - [SNF5_HUMAN]	5.94991	8.31	2	2	2	3.76801e+06	385	44.1132	6.22705
P84090	Enhancer of rudimentary homolog OS=Homo sapiens GN=ERH PE=1 SV=1 - [ERH_HUMAN]	2.77429	16.35	2	2	2	7.49859e+06	104	12.251	5.92236
P68431	Histone H3.1 OS=Homo sapiens GN=HIST1H3A PE=1 SV=2 - [H31_HUMAN]	49.013	48.53	2	7	30	2.95667e+09	136	15.3945	11.1216
P63104	14-3-3 protein zeta/delta OS=Homo sapiens GN=YWHAZ PE=1 SV=1 - [1433Z_HUMAN]	16.5471	17.96	2	4	5	9.70659e+06	245	27.7277	4.79248
P62306	Small nuclear ribonucleoprotein F OS=Homo sapiens GN=SNRPF PE=1 SV=1 - [RUXF_HUMAN]	17.0317	24.42	2	2	5	1.2595e+07	86	9.71878	4.66553
P62304	Small nuclear ribonucleoprotein E OS=Homo sapiens GN=SNRPE PE=1 SV=1 - [RUXE_HUMAN]	8.14857	25	2	2	3	2.99418e+07	92	10.7966	9.43701
P62136	Serine/threonine-protein phosphatase PP1-alpha catalytic subunit OS=Homo sapiens GN=PPP1CA PE=1 SV=1 - [PP1A_HUMAN]	0	6.06	2	2	2	1.20534e+06	330	37.4878	6.32861
P55769	NHP2-like protein 1 OS=Homo sapiens GN=NHP2L1 PE=1 SV=3 - [NH2L1_HUMAN]	10.033	18.75	2	2	3	6.09909e+06	128	14.1646	8.45557
P49458	Signal recognition particle 9 kDa protein OS=Homo sapiens GN=SRP9 PE=1 SV=2 - [SRP09_HUMAN]	6.1143	22.09	2	2	2	7.64966e+07	86	10.1051	7.97217
P49207	60S ribosomal protein L34 OS=Homo sapiens GN=RPL34 PE=1 SV=3 - [RL34_HUMAN]	5.93487	12.82	2	2	4	5.09867e+07	117	13.2845	11.4731
P43366	Melanoma-associated antigen B1 OS=Homo sapiens GN=MAGEB1 PE=1 SV=2 - [MAGB1_HUMAN]	5.49115	7.49	2	3	4	6.80881e+06	347	39.0126	8.44092
P32970	CD70 antigen OS=Homo sapiens GN=CD70 PE=1 SV=2 - [CD70_HUMAN]	15.9564	15.03	2	2	5	1.06211e+07	193	21.1049	8.52881
P21912	Succinate dehydrogenase [ubiquinone] iron-sulfur subunit, mitochondrial OS=Homo sapiens GN=SDHB PE=1 SV=3 - [SDHB_HUMAN]	1.75525	6.79	2	2	2	9.64161e+06	280	31.6088	8.76318
P12004	Proliferating cell nuclear antigen OS=Homo sapiens GN=PCNA PE=1 SV=1 - [PCNA_HUMAN]	0	8.43	2	2	2	1.78851e+06	261	28.7503	4.69092
P0C0S5	Histone H2A.Z OS=Homo sapiens GN=H2AFZ PE=1 SV=2 - [H2AZ_HUMAN]	90.784	31.25	2	4	40	2.60884e+09	128	13.5446	10.5796
P09669	Cytochrome c oxidase subunit 6C OS=Homo sapiens GN=COX6C PE=1 SV=2 - [COX6C_HUMAN]	3.74647	20	2	2	2	5.84705e+06	75	8.77569	10.3892
P09496	Clathrin light chain A OS=Homo sapiens GN=CLTA PE=1 SV=1 - [CLCA_HUMAN]	3.43153	6.45	2	2	2	9.05657e+06	248	27.06	4.51318
P09234	U1 small nuclear ribonucleoprotein C OS=Homo sapiens GN=SNRPC PE=1 SV=1 - [RU1C_HUMAN]	13.2324	18.87	2	2	4	1.32233e+07	159	17.3812	9.67139
P09228	Cystatin-SA OS=Homo sapiens GN=CST2 PE=1 SV=1 - [CYTT_HUMAN]	2.48244	23.4	2	2	3	2.11739e+06	141	16.4342	4.93213
P06899	Histone H2B type 1-J OS=Homo sapiens GN=HIST1H2BJ PE=1 SV=3 - [H2B1J_HUMAN]	142.818	55.56	2	11	51	2.83399e+09	126	13.8956	10.3159
P01834	Ig kappa chain C region OS=Homo sapiens GN=IGKC PE=1 SV=1 - [IGKC_HUMAN]	7.69808	32.08	2	2	3	1.28589e+06	106	11.6017	5.87158
P01040	Cystatin-A OS=Homo sapiens GN=CSTA PE=1 SV=1 - [CYTA_HUMAN]	4.78474	25.51	2	2	2	4.80834e+06	98	10.9997	5.50342
O60884	DnaJ homolog subfamily A member 2 OS=Homo sapiens GN=DNAJA2 PE=1 SV=1 - [DNJA2_HUMAN]	4.33755	5.1	2	2	2	1.22295e+06	412	45.7166	6.48096
K7EJB9	Calreticulin (Fragment) OS=Homo sapiens GN=CALR PE=1 SV=1 - [K7EJB9_HUMAN]	6.12878	14.57	2	2	4	3.60088e+06	247	28.4139	4.67822
I6L8B7	Fatty acid-binding protein, epidermal OS=Homo sapiens GN=FABP5 PE=1 SV=1 - [I6L8B7_HUMAN]	6.04456	19.8	2	2	3	4.50064e+06	101	11.2495	6.07471
H7C452	ATP-dependent RNA helicase DDX18 (Fragment) OS=Homo sapiens GN=DDX18 PE=1 SV=1 - [H7C452_HUMAN]	6.79222	12.62	2	2	4	5.71748e+06	214	24.5479	8.38232
H7C3A1	Serrate RNA effector molecule homolog (Fragment) OS=Homo sapiens GN=SRRT PE=1 SV=1 - [H7C3A1_HUMAN]	3.95499	4.21	2	2	2	952614	499	56.698	6.30322
H7C0X4	Dol-P-Man:Man(5)GlcNAc(2)-PP-Dol alpha-1,3-mannosyltransferase (Fragment) OS=Homo sapiens GN=ALG3 PE=1 SV=1 - [H7C0X4_HUMAN]	4.99719	6.81	2	2	2	3.30631e+06	323	36.9838	9.80322
H0Y4R1	Inosine-5'-monophosphate dehydrogenase 2 (Fragment) OS=Homo sapiens GN=IMPDH2 PE=1 SV=1 - [H0Y4R1_HUMAN]	5.60891	4.89	2	2	2	3.5048e+06	470	51.0352	8.17725
G5E9Z2	Cisplatin resistance related protein CRR9p, isoform CRA_c OS=Homo sapiens GN=CLPTM1L PE=1 SV=1 - [G5E9Z2_HUMAN]	3.61211	8.67	2	2	2	2.96772e+06	369	43.2522	8.79248
G5E9X1	Integrator complex subunit 6 OS=Homo sapiens GN=INTS6 PE=1 SV=1 - [G5E9X1_HUMAN]	2.85982	4.9	2	2	2	2.54686e+06	571	65.3779	9.30518
G3V0G3	DEAD (Asp-Glu-Ala-Asp) box polypeptide 56, isoform CRA_a OS=Homo sapiens GN=DDX56 PE=1 SV=1 - [G3V0G3_HUMAN]	10.3646	6.4	2	2	3	3.35315e+06	375	41.627	6.62451
F8WE65	Peptidyl-prolyl cis-trans isomerase OS=Homo sapiens GN=PPIA PE=1 SV=1 - [F8WE65_HUMAN]	7.88409	15	2	2	3	9.12125e+06	120	13.0133	6.771
F8WDD7	Actin-related protein 2/3 complex subunit 4 OS=Homo sapiens GN=ARPC4 PE=4 SV=1 - [F8WDD7_HUMAN]	5.76148	16.81	2	2	2	1.16194e+07	113	13.049	9.51025
F8W6G5	Aprataxin (Fragment) OS=Homo sapiens GN=APTX PE=1 SV=1 - [F8W6G5_HUMAN]	4.21467	13.13	2	2	2	3.67895e+06	198	22.749	9.78857
F8VXH9	Poly(rC)-binding protein 2 (Fragment) OS=Homo sapiens GN=PCBP2 PE=1 SV=1 - [F8VXH9_HUMAN]	20.1027	43.13	2	5	7	8.9264e+06	160	16.9859	7.69385
F8VRJ2	Nucleosome assembly protein 1-like 1 (Fragment) OS=Homo sapiens GN=NAP1L1 PE=1 SV=1 - [F8VRJ2_HUMAN]	6.35715	19.3	2	2	3	1.29466e+07	114	13.4918	4.64014
F5H018	GTP-binding nuclear protein Ran (Fragment) OS=Homo sapiens GN=RAN PE=1 SV=5 - [F5H018_HUMAN]	8.90004	12.06	2	2	4	3.54277e+06	199	22.5207	8.73389
F5GXX5	Dolichyl-diphosphooligosaccharide--protein glycosyltransferase subunit DAD1 OS=Homo sapiens GN=DAD1 PE=1 SV=1 - [F5GXX5_HUMAN]	2.17912	23.53	2	2	2	2.31524e+06	85	9.5481	7.18115
F4ZW66	NF110b OS=Homo sapiens PE=2 SV=1 - [F4ZW66_HUMAN]	127.015	40.2	2	26	50	6.64545e+07	898	95.7183	8.80713
F2Z3D5	Interferon regulatory factor 4 OS=Homo sapiens GN=IRF4 PE=1 SV=1 - [F2Z3D5_HUMAN]	6.22941	7.32	2	2	2	2.39867e+06	410	46.7871	7.10791
E9PQB6	39S ribosomal protein L11, mitochondrial OS=Homo sapiens GN=MRPL11 PE=1 SV=1 - [E9PQB6_HUMAN]	4.81151	24	2	2	2	3.07949e+06	75	8.05555	10.6528
E2DRY6	Enolase OS=Homo sapiens PE=2 SV=1 - [E2DRY6_HUMAN]	3.95636	6.51	2	2	2	1.99074e+06	338	36.5317	6.56592
D3DPF9	Titin, isoform CRA_b OS=Homo sapiens GN=TTN PE=4 SV=1 - [D3DPF9_HUMAN]	1.75803	0.05	2	2	2	2.92824e+07	26926	2991.19	6.7417
D0UZN7	ORF25 OS=Human herpesvirus 8 GN=ORF25 PE=4 SV=1 - [D0UZN7_HHV8]	2.33239	1.31	2	2	2	1.52386e+06	1376	153.301	6.84424
C9JP85	Nuclear respiratory factor 1 (Fragment) OS=Homo sapiens GN=NRF1 PE=1 SV=5 - [C9JP85_HUMAN]	6.34285	11.43	2	2	3	1.57299e+06	210	22.7726	5.94775
C9JJT5	Protein ATP5J2-PTCD1 OS=Homo sapiens GN=ATP5J2-PTCD1 PE=4 SV=2 - [C9JJT5_HUMAN]	10.7941	44.44	2	2	4	8.32463e+06	54	5.91113	9.31982
C9JH72	Replication factor C subunit 5 (Fragment) OS=Homo sapiens GN=RFC5 PE=1 SV=1 - [C9JH72_HUMAN]	5.7884	23.08	2	2	2	2.76674e+06	104	11.7153	8.68994
C9J8M3	Replication factor C subunit 4 (Fragment) OS=Homo sapiens GN=RFC4 PE=1 SV=1 - [C9J8M3_HUMAN]	5.45937	8.41	2	2	3	3.05774e+06	214	23.6336	9.49561
C9J6C5	MKI67 FHA domain-interacting nucleolar phosphoprotein (Fragment) OS=Homo sapiens GN=NIFK PE=1 SV=1 - [C9J6C5_HUMAN]	10.2483	16.27	2	2	3	5.17698e+06	166	19.5414	9.96436
C9J2C4	DnaJ homolog subfamily B member 6 (Fragment) OS=Homo sapiens GN=DNAJB6 PE=1 SV=1 - [C9J2C4_HUMAN]	8.58627	10.09	2	2	3	5.23371e+06	228	25.3613	6.96143
B7Z597	cDNA FLJ54373, highly similar to 60 kDa heat shock protein, mitochondrial OS=Homo sapiens PE=2 SV=1 - [B7Z597_HUMAN]	10.7143	7.62	2	2	4	4.76522e+06	564	60.0098	5.74463
B7Z1V7	cDNA FLJ51811, highly similar to Stress-70 protein, mitochondrial OS=Homo sapiens PE=2 SV=1 - [B7Z1V7_HUMAN]	5.71584	6.41	2	2	2	4.39977e+06	437	47.3326	6.60986
B4E312	cDNA FLJ53422, highly similar to TATA-binding protein-associated factor 2N OS=Homo sapiens PE=2 SV=1 - [B4E312_HUMAN]	16.1106	15.44	2	6	9	1.41467e+08	395	40.0542	9.46631
B4DX42	cDNA FLJ54064, highly similar to Splicing factor 1 OS=Homo sapiens PE=2 SV=1 - [B4DX42_HUMAN]	2.07875	5.77	2	2	2	2.35587e+06	433	46.391	9.34912
B4DRW1	cDNA FLJ55805, highly similar to Keratin, type II cytoskeletal 4 OS=Homo sapiens PE=2 SV=1 - [B4DRW1_HUMAN]	24.7734	10.13	2	5	10	1.97612e+08	474	51.7272	6.81494
B4DRG0	cDNA FLJ51764, highly similar to Histone deacetylase 1 OS=Homo sapiens PE=2 SV=1 - [B4DRG0_HUMAN]	2.64182	5.19	2	2	2	4.77291e+06	289	32.6838	4.81787
B4DPE5	cDNA FLJ58206, highly similar to Tuftelin-interacting protein 11 OS=Homo sapiens PE=2 SV=1 - [B4DPE5_HUMAN]	3.86266	3.07	2	2	2	3.40695e+06	522	61.2334	5.16064
B4DJI1	L-lactate dehydrogenase OS=Homo sapiens PE=2 SV=1 - [B4DJI1_HUMAN]	4.86907	7.54	2	2	2	3.56453e+06	305	33.5717	8.45557
B4DF68	cDNA FLJ55325, highly similar to Heat-shock protein 105 kDa OS=Homo sapiens PE=2 SV=1 - [B4DF68_HUMAN]	5.70424	3.58	2	2	2	3.04535e+06	755	85.702	5.16064
B3KY11	cDNA FLJ46571 fis, clone THYMU3041428, highly similar to Probable ATP-dependent RNA helicase DDX23 (EC 3.6.1.-) OS=Homo sapiens PE=2 SV=1 - [B3KY11_HUMAN]	2.86168	2.75	2	2	2	1.51477e+06	800	93.1767	9.49561
B3KRT6	cDNA FLJ34908 fis, clone NT2RI2006294, highly similar to Homo sapiens stimulated by retinoic acid gene 6 homolog (STRA6), mRNA OS=Homo sapiens PE=2 SV=1 - [B3KRT6_HUMAN]	3.97518	3.78	2	2	2	1.83886e+06	476	53.0604	9.78857
B3KPC7	Actin-related protein 2/3 complex subunit 5 OS=Homo sapiens PE=2 SV=1 - [B3KPC7_HUMAN]	8.19646	20.92	2	2	3	2.88568e+06	153	16.9608	6.02393
B2RBA6	DNA helicase OS=Homo sapiens PE=2 SV=1 - [B2RBA6_HUMAN]	4.02626	3.34	2	2	3	1.99416e+06	719	81.2286	6.45557
B2R8R5	cDNA, FLJ94025, highly similar to Homo sapiens tripartite motif-containing 28 (TRIM28), mRNA OS=Homo sapiens PE=2 SV=1 - [B2R8R5_HUMAN]	0	2.04	2	2	2	3.74735e+06	835	88.5034	5.77002
B2R5H5	cDNA, FLJ92476, highly similar to Homo sapiens LSM3 homolog, U6 small nuclear RNA associated (S. cerevisiae) (LSM3), mRNA OS=Homo sapiens PE=2 SV=1 - [B2R5H5_HUMAN]	2.39049	19.61	2	2	2	1.89372e+07	102	11.822	4.70361
A8K9J7	Histone H2B OS=Homo sapiens PE=2 SV=1 - [A8K9J7_HUMAN]	126.733	55.56	2	11	46	3.33383e+09	126	13.9876	10.3159
A8K566	cDNA FLJ78246, highly similar to Homo sapiens splicing factor 3a, subunit 3, 60kDa (SF3A3), mRNA OS=Homo sapiens PE=2 SV=1 - [A8K566_HUMAN]	3.22612	5.79	2	2	2	5.70295e+06	501	58.7543	5.42725
A8K0B9	cDNA FLJ75988, highly similar to Homo sapiens transcription factor B1, mitochondrial (TFB1M), mRNA OS=Homo sapiens PE=2 SV=1 - [A8K0B9_HUMAN]	5.64076	8.38	2	2	2	4.3219e+06	346	39.513	9.24658
A2AB13	Flotillin-1 (Fragment) OS=Homo sapiens GN=FLOT1 PE=1 SV=1 - [A2AB13_HUMAN]	3.11125	17.3	2	2	2	3.55487e+06	185	20.4685	8.17725
A1A4E9	Keratin 13 OS=Homo sapiens GN=KRT13 PE=1 SV=1 - [A1A4E9_HUMAN]	41.93	11.57	2	7	15	1.32012e+08	458	49.5554	4.95752
A0A0B4J1Z1	Serine/arginine-rich-splicing factor 7 OS=Homo sapiens GN=SRSF7 PE=1 SV=1 - [A0A0B4J1Z1_HUMAN]	16.9718	25.55	2	3	6	30422128	137	15.7528	9.80322
A0A0A0MTR7	E3 ubiquitin-protein ligase RNF213 OS=Homo sapiens GN=RNF213 PE=1 SV=1 - [A0A0A0MTR7_HUMAN]	3.51026	0.36	2	2	2	554510	5207	591.031	6.48096
A0A0A0MRQ5	Peroxiredoxin-1 OS=Homo sapiens GN=PRDX1 PE=1 SV=1 - [A0A0A0MRQ5_HUMAN]	5.08435	29.9	2	3	3	5.41049e+06	97	10.6695	8.71924
A0A087X0I4	Coatomer subunit epsilon OS=Homo sapiens GN=COPE PE=1 SV=1 - [A0A087X0I4_HUMAN]	3.93977	8.47	2	2	2	3.89626e+06	307	34.4884	5.19873
A0A087WXZ3	YTH domain-containing family protein 2 OS=Homo sapiens GN=YTHDF2 PE=1 SV=1 - [A0A087WXZ3_HUMAN]	17.6293	13.71	2	6	9	1.76044e+07	569	61.1261	9.02686
A0A087WWJ1	DNA mismatch repair protein Msh6 OS=Homo sapiens GN=MSH6 PE=1 SV=1 - [A0A087WWJ1_HUMAN]	4.79779	2.34	2	2	2	2.84868e+06	1067	121.04	8.27979
A0A087WTT6	40S ribosomal protein S29 OS=Homo sapiens GN=RPS29 PE=1 SV=1 - [A0A087WTT6_HUMAN]	2.06719	28.3	2	2	3	1.12769e+07	53	6.11113	9.14404
A0A087WTP3	Far upstream element-binding protein 2 OS=Homo sapiens GN=KHSRP PE=1 SV=1 - [A0A087WTP3_HUMAN]	2.96803	2.11	2	2	2	2.69048e+06	711	72.9823	7.7085
A0A024R7P5	Similar to Laminin receptor 1, isoform CRA_a OS=Homo sapiens GN=LOC388524 PE=3 SV=1 - [A0A024R7P5_HUMAN]	8.80621	12.56	2	2	3	9.50505e+06	199	22.0005	8.82178
A0A024R326	Ribosomal protein L29, isoform CRA_a OS=Homo sapiens GN=RPL29 PE=4 SV=1 - [A0A024R326_HUMAN]	12.0381	14.65	2	2	4	1.79352e+07	157	17.5419	11.6636
A0A024R2Z6	Guanine nucleotide binding protein-like 3 (Nucleolar), isoform CRA_b OS=Homo sapiens GN=GNL3 PE=4 SV=1 - [A0A024R2Z6_HUMAN]	5.10871	4.84	2	2	2	1.00643e+06	537	60.5345	8.79248
A0A024QZ42	HCG1985580, isoform CRA_c OS=Homo sapiens GN=PDCD6 PE=1 SV=1 - [A0A024QZ42_HUMAN]	4.89163	17.36	2	2	2	4.98533e+06	121	14.4411	5.2876
P12236	ADP/ATP translocase 3 OS=Homo sapiens GN=SLC25A6 PE=1 SV=4 - [ADT3_HUMAN]	19.0678	27.18	1	8	12	1.215e+08	298	32.8452	9.74463
H7C3T4	Peroxiredoxin-4 (Fragment) OS=Homo sapiens GN=PRDX4 PE=1 SV=1 - [H7C3T4_HUMAN]	7.76285	11.18	1	2	4	4.87424e+06	161	18.3133	6.18896
A0A024R7W5	YTH domain family, member 3, isoform CRA_a OS=Homo sapiens GN=YTHDF3 PE=1 SV=1 - [A0A024R7W5_HUMAN]	25.1087	13.48	1	7	11	2.04125e+07	534	58.2752	9.23193
