# Supplementary material for: The Tudor SND1 protein is an m6A RNA reader essential for replication of Kaposi’s sarcoma-associated herpesvirus
Source: eLife. 2019 Oct 24;8:e47261. doi: 10.7554/eLife.47261 (PMC6812964; doi:10.7554/eLife.47261)
Supplement: Supplementary file 15. [file elife-47261-supp15.xlsx]

## Sheet: Sheet1
Accession	Description	Score	Coverage	# Unique Peptides	# Peptides	# PSMs	Area	# AAs	MW [kDa]	calc. pI
A0A024R0Y2	HCG30204, isoform CRA_a OS=Homo sapiens GN=hCG_30204 PE=4 SV=1 - [A0A024R0Y2_HUMAN]	238.761	34.08	67	67	98	4.02658e+07	2268	257.075	6.60986
Q08211	ATP-dependent RNA helicase A OS=Homo sapiens GN=DHX9 PE=1 SV=4 - [DHX9_HUMAN]	855.252	56.54	58	58	283	1.9718e+09	1270	140.869	6.84424
Q00610	Clathrin heavy chain 1 OS=Homo sapiens GN=CLTC PE=1 SV=5 - [CLH1_HUMAN]	315.847	37.01	51	51	104	6.9719e+07	1675	191.493	5.69385
P78527	DNA-dependent protein kinase catalytic subunit OS=Homo sapiens GN=PRKDC PE=1 SV=3 - [PRKDC_HUMAN]	80.1117	7.9	31	31	37	1.41142e+07	4128	468.788	7.12256
A0A024R8K8	Helicase with zinc finger, isoform CRA_a OS=Homo sapiens GN=HELZ PE=4 SV=1 - [A0A024R8K8_HUMAN]	113.24	20.75	29	29	40	1.38639e+07	1942	218.861	7.41553
H6VRF8	Keratin 1 OS=Homo sapiens GN=KRT1 PE=3 SV=1 - [H6VRF8_HUMAN]	455.864	56.37	28	33	126	7.72175e+08	644	66.013	8.11865
P13645	Keratin, type I cytoskeletal 10 OS=Homo sapiens GN=KRT10 PE=1 SV=6 - [K1C10_HUMAN]	285.133	55.31	28	30	88	5.81359e+08	584	58.7917	5.21143
P35908	Keratin, type II cytoskeletal 2 epidermal OS=Homo sapiens GN=KRT2 PE=1 SV=2 - [K22E_HUMAN]	277.759	66.82	26	35	100	6.71621e+08	639	65.3932	8.00146
P35527	Keratin, type I cytoskeletal 9 OS=Homo sapiens GN=KRT9 PE=1 SV=3 - [K1C9_HUMAN]	260.875	56.98	26	26	78	3.62099e+08	623	62.0268	5.23682
Q14764	Major vault protein OS=Homo sapiens GN=MVP PE=1 SV=4 - [MVP_HUMAN]	134.159	43.34	25	25	45	2.95626e+07	893	99.2659	5.47803
Q9UKV8	Protein argonaute-2 OS=Homo sapiens GN=AGO2 PE=1 SV=3 - [AGO2_HUMAN]	115.242	49.13	25	31	52	4.18714e+07	859	97.1459	9.18799
Q8IYB7	DIS3-like exonuclease 2 OS=Homo sapiens GN=DIS3L2 PE=1 SV=4 - [DI3L2_HUMAN]	79.433	35.14	25	25	37	2.81534e+07	885	99.2165	6.1001
P42704	Leucine-rich PPR motif-containing protein, mitochondrial OS=Homo sapiens GN=LRPPRC PE=1 SV=3 - [LPPRC_HUMAN]	69.2488	20.09	25	25	30	1.51346e+07	1394	157.805	6.12549
B2RNR6	Zinc finger RNA binding protein OS=Homo sapiens GN=ZFR PE=2 SV=1 - [B2RNR6_HUMAN]	129.59	29.7	24	24	47	6.74222e+07	1074	116.941	9.0415
P13010	X-ray repair cross-complementing protein 5 OS=Homo sapiens GN=XRCC5 PE=1 SV=3 - [XRCC5_HUMAN]	111.245	40.44	24	24	49	8.05108e+07	732	82.6523	5.80811
O40913	Core gene UL29 family protein OS=Human herpesvirus 8 GN=ORF6 PE=4 SV=1 - [O40913_HHV8]	102.192	27.3	23	23	36	2.54358e+07	1132	125.315	6.88818
E5LBS5	DNA polymerase OS=Human herpesvirus 8 GN=ORF9 PE=3 SV=1 - [E5LBS5_HHV8]	77.9345	24.51	22	22	32	1.61531e+07	1012	113.253	7.38623
Q77ZG5	Core gene UL42 family protein OS=Human herpesvirus 8 GN=ORF59 PE=1 SV=1 - [Q77ZG5_HHV8]	253.398	62.37	21	21	104	1.08701e+09	396	42.3521	8.73389
P12956	X-ray repair cross-complementing protein 6 OS=Homo sapiens GN=XRCC6 PE=1 SV=2 - [XRCC6_HUMAN]	123.404	35.47	21	21	44	8.96651e+07	609	69.7991	6.63916
B4E0S6	cDNA FLJ55635, highly similar to pre-mRNA-splicing factorATP-dependent RNA helicase DHX15 (EC 3.6.1.-) OS=Homo sapiens PE=2 SV=1 - [B4E0S6_HUMAN]	103.951	30.48	21	21	39	4.41907e+07	784	89.4906	7.45947
O00425	Insulin-like growth factor 2 mRNA-binding protein 3 OS=Homo sapiens GN=IGF2BP3 PE=1 SV=2 - [IF2B3_HUMAN]	141.734	48.01	20	23	51	1.42922e+08	579	63.6656	8.86572
B5BUE6	ATP-dependent RNA helicase DDX5 (Fragment) OS=Homo sapiens GN=DDX5 PE=2 SV=1 - [B5BUE6_HUMAN]	114.306	43.32	20	28	49	2.28448e+08	614	69.0777	8.92432
Q9NR30	Nucleolar RNA helicase 2 OS=Homo sapiens GN=DDX21 PE=1 SV=5 - [DDX21_HUMAN]	66.0624	32.82	20	20	25	1.63846e+07	783	87.2904	9.27588
P23246	Splicing factor, proline- and glutamine-rich OS=Homo sapiens GN=SFPQ PE=1 SV=2 - [SFPQ_HUMAN]	131.627	32.39	19	20	48	2.15003e+08	707	76.1016	9.43701
B4DLR3	cDNA FLJ54020, highly similar to Heterogeneous nuclear ribonucleoprotein U OS=Homo sapiens PE=2 SV=1 - [B4DLR3_HUMAN]	123.746	33.67	19	19	46	2.15147e+08	784	86.8064	6.43018
P11142	Heat shock cognate 71 kDa protein OS=Homo sapiens GN=HSPA8 PE=1 SV=1 - [HSP7C_HUMAN]	118.41	41.64	19	22	40	7.13798e+07	646	70.8542	5.51611
A8K622	cDNA FLJ75871, highly similar to Homo sapiens staufen, RNA binding protein (STAU), transcript variant T3, mRNA OS=Homo sapiens PE=2 SV=1 - [A8K622_HUMAN]	73.7843	42.81	19	20	29	5.17466e+07	577	63.1528	9.43701
B4E0E1	cDNA FLJ53442, highly similar to Poly (ADP-ribose) polymerase 1 (EC 2.4.2.30) OS=Homo sapiens PE=2 SV=1 - [B4E0E1_HUMAN]	69.2105	24.67	19	19	30	3.5241e+07	993	111.056	8.86572
P53621	Coatomer subunit alpha OS=Homo sapiens GN=COPA PE=1 SV=2 - [COPA_HUMAN]	64.1037	20.51	19	19	27	9.40002e+06	1224	138.258	7.66455
P22626	Heterogeneous nuclear ribonucleoproteins A2/B1 OS=Homo sapiens GN=HNRNPA2B1 PE=1 SV=2 - [ROA2_HUMAN]	298.518	63.74	18	22	113	1.30977e+09	353	37.4067	8.95361
P40939	Trifunctional enzyme subunit alpha, mitochondrial OS=Homo sapiens GN=HADHA PE=1 SV=2 - [ECHA_HUMAN]	96.5064	35.78	18	18	36	5.16717e+07	763	82.9469	9.0415
P55084	Trifunctional enzyme subunit beta, mitochondrial OS=Homo sapiens GN=HADHB PE=1 SV=3 - [ECHB_HUMAN]	81.5509	45.15	18	18	31	6.0787e+07	474	51.2615	9.40771
B5BUB5	Autoantigen La (Fragment) OS=Homo sapiens GN=SSB PE=2 SV=1 - [B5BUB5_HUMAN]	74.272	47.79	18	18	29	4.3026e+07	408	46.8382	7.12256
O75643	U5 small nuclear ribonucleoprotein 200 kDa helicase OS=Homo sapiens GN=SNRNP200 PE=1 SV=2 - [U520_HUMAN]	67.2438	9.88	18	18	25	6.34931e+06	2136	244.353	6.06201
Q9NZI8	Insulin-like growth factor 2 mRNA-binding protein 1 OS=Homo sapiens GN=IGF2BP1 PE=1 SV=2 - [IF2B1_HUMAN]	85.9263	39.17	17	19	34	6.63793e+07	577	63.4412	9.20264
P52272	Heterogeneous nuclear ribonucleoprotein M OS=Homo sapiens GN=HNRNPM PE=1 SV=3 - [HNRPM_HUMAN]	78.2538	29.18	17	17	28	6.85657e+07	730	77.4643	8.70459
P09651	Heterogeneous nuclear ribonucleoprotein A1 OS=Homo sapiens GN=HNRNPA1 PE=1 SV=5 - [ROA1_HUMAN]	218.934	56.18	16	20	79	7.12247e+08	372	38.7231	9.12939
B4DY09	Interleukin enhancer-binding factor 2 OS=Homo sapiens GN=ILF2 PE=1 SV=1 - [B4DY09_HUMAN]	110.605	65.34	16	16	35	1.68014e+08	352	38.8862	4.94482
B3KM80	Nucleolin, isoform CRA_c OS=Homo sapiens GN=NCL PE=2 SV=1 - [B3KM80_HUMAN]	74.2077	34.14	16	16	26	9.59137e+07	536	58.5193	4.66553
E5LBS7	ORF11 protein OS=Human herpesvirus 8 GN=ORF11 PE=4 SV=1 - [E5LBS7_HHV8]	94.0721	54.05	15	15	35	8.9035e+07	407	45.2377	9.65674
Q96IR1	RPS4X protein (Fragment) OS=Homo sapiens GN=RPS4X PE=2 SV=2 - [Q96IR1_HUMAN]	80.3455	57.61	15	15	30	1.10759e+08	243	27.2427	9.93506
Q59F12	Protein 4.1 variant (Fragment) OS=Homo sapiens PE=2 SV=1 - [Q59F12_HUMAN]	67.7136	22.97	15	15	24	4.61595e+07	827	92.1468	5.5542
H0Y720	Trinucleotide repeat-containing gene 6B protein (Fragment) OS=Homo sapiens GN=TNRC6B PE=1 SV=1 - [H0Y720_HUMAN]	65.1316	19.63	15	15	21	1.07117e+07	1391	148.586	7.26904
Q9H2U1	ATP-dependent RNA helicase DHX36 OS=Homo sapiens GN=DHX36 PE=1 SV=2 - [DHX36_HUMAN]	61.3678	21.92	15	15	22	1.31947e+07	1008	114.688	7.6792
A0A024R0K2	Cold shock domain containing E1, RNA-binding, isoform CRA_b OS=Homo sapiens GN=CSDE1 PE=4 SV=1 - [A0A024R0K2_HUMAN]	44.1177	23.99	15	15	21	1.32855e+07	767	85.6934	6.20166
Q5T1M7	60 kDa U4/U6 snRNP-specific spliceosomal protein OS=Homo sapiens GN=PRPF4 PE=2 SV=1 - [Q5T1M7_HUMAN]	38.3201	40.69	15	16	18	1.829e+07	521	58.2843	7.41553
Q86TB9	Protein PAT1 homolog 1 OS=Homo sapiens GN=PATL1 PE=1 SV=2 - [PATL1_HUMAN]	37.8157	22.34	15	15	20	2.94335e+07	770	86.7956	6.66846
P62081	40S ribosomal protein S7 OS=Homo sapiens GN=RPS7 PE=1 SV=1 - [RS7_HUMAN]	131.689	68.04	14	14	45	9.47358e+08	194	22.1133	10.0962
A0A024R0J9	Heterogeneous nuclear ribonucleoprotein U-like 1, isoform CRA_a OS=Homo sapiens GN=HNRPUL1 PE=4 SV=1 - [A0A024R0J9_HUMAN]	111.198	28.31	14	14	36	7.32056e+07	756	84.741	8.77783
O75367	Core histone macro-H2A.1 OS=Homo sapiens GN=H2AFY PE=1 SV=4 - [H2AY_HUMAN]	104.959	47.31	14	14	29	1.07222e+08	372	39.5925	9.78857
A8K9U6	cDNA FLJ76121, highly similar to Homo sapiens zinc finger CCCH-type, antiviral 1 (ZC3HAV1), transcript variant 1, mRNA OS=Homo sapiens PE=2 SV=1 - [A8K9U6_HUMAN]	51.0596	22.95	14	14	18	1.48184e+07	902	101.392	8.35303
I6L9B1	Band 4.1-like protein 2 OS=Homo sapiens GN=EPB41L2 PE=1 SV=1 - [I6L9B1_HUMAN]	42.7012	26.54	14	14	18	3.40531e+07	633	71.599	8.07471
Q08945	FACT complex subunit SSRP1 OS=Homo sapiens GN=SSRP1 PE=1 SV=1 - [SSRP1_HUMAN]	33.8625	21.16	14	14	17	1.4806e+07	709	81.0244	6.87354
P13647	Keratin, type II cytoskeletal 5 OS=Homo sapiens GN=KRT5 PE=1 SV=3 - [K2C5_HUMAN]	116.767	43.05	13	26	50	3.26569e+08	590	62.34	7.73779
A0A087WTT1	Polyadenylate-binding protein OS=Homo sapiens GN=PABPC1 PE=1 SV=1 - [A0A087WTT1_HUMAN]	108.964	39.85	13	20	40	7.40002e+07	522	58.4988	9.26123
P23396	40S ribosomal protein S3 OS=Homo sapiens GN=RPS3 PE=1 SV=2 - [RS3_HUMAN]	106.794	54.73	13	13	37	1.01229e+08	243	26.6714	9.65674
P09661	U2 small nuclear ribonucleoprotein A' OS=Homo sapiens GN=SNRPA1 PE=1 SV=2 - [RU2A_HUMAN]	63.9928	43.92	13	13	26	1.50092e+08	255	28.3981	8.6167
Q6MZS5	Putative uncharacterized protein DKFZp686A13234 (Fragment) OS=Homo sapiens GN=DKFZp686A13234 PE=2 SV=1 - [Q6MZS5_HUMAN]	59.9956	31.16	13	16	25	3.79765e+07	613	68.3171	8.90967
D0UZS0	Core gene UL54 family protein OS=Human herpesvirus 8 GN=ORF57 PE=4 SV=1 - [D0UZS0_HHV8]	59.0572	32.53	13	13	28	6.06605e+07	455	50.9802	9.18799
A8K4W0	40S ribosomal protein S3a OS=Homo sapiens GN=RPS3A PE=2 SV=1 - [A8K4W0_HUMAN]	56.973	42.42	13	13	24	1.2076e+08	264	29.9358	9.72998
Q9HCC0	Methylcrotonoyl-CoA carboxylase beta chain, mitochondrial OS=Homo sapiens GN=MCCC2 PE=1 SV=1 - [MCCB_HUMAN]	54.1819	30.37	13	13	19	3.1293e+07	563	61.2944	7.6792
Q96PK6	RNA-binding protein 14 OS=Homo sapiens GN=RBM14 PE=1 SV=2 - [RBM14_HUMAN]	36.1892	21.38	13	13	17	2.18199e+07	669	69.4489	9.67139
A8K6V3	cDNA FLJ78677, highly similar to Homo sapiens splicing factor 3b, subunit 3, 130kDa (SF3B3), mRNA OS=Homo sapiens PE=2 SV=1 - [A8K6V3_HUMAN]	35.5265	14.54	13	13	14	1.37157e+07	1217	135.493	5.21143
D6R9P3	Heterogeneous nuclear ribonucleoprotein A/B OS=Homo sapiens GN=HNRNPAB PE=1 SV=1 - [D6R9P3_HUMAN]	109.023	36.43	12	13	42	4.15464e+08	280	30.284	7.91357
Q9UNQ2	Probable dimethyladenosine transferase OS=Homo sapiens GN=DIMT1 PE=1 SV=1 - [DIM1_HUMAN]	71.4312	49.2	12	12	24	5.97913e+07	313	35.2141	9.99365
P36578	60S ribosomal protein L4 OS=Homo sapiens GN=RPL4 PE=1 SV=5 - [RL4_HUMAN]	49.9429	30.91	12	13	20	4.22637e+07	427	47.6674	11.063
Q9Y3F4	Serine-threonine kinase receptor-associated protein OS=Homo sapiens GN=STRAP PE=1 SV=1 - [STRAP_HUMAN]	41.4341	47.71	12	12	15	1.76809e+07	350	38.414	5.12256
P62424	60S ribosomal protein L7a OS=Homo sapiens GN=RPL7A PE=1 SV=2 - [RL7A_HUMAN]	40.8428	37.59	12	12	17	5.04858e+07	266	29.977	10.6089
A0A087X2G1	ATP-dependent RNA helicase DDX1 OS=Homo sapiens GN=DDX1 PE=1 SV=1 - [A0A087X2G1_HUMAN]	37.1878	25.19	12	12	16	1.21915e+07	659	73.9284	7.75244
P11387	DNA topoisomerase 1 OS=Homo sapiens GN=TOP1 PE=1 SV=2 - [TOP1_HUMAN]	29.3662	15.29	12	12	16	3.39574e+07	765	90.6689	9.30518
P51991	Heterogeneous nuclear ribonucleoprotein A3 OS=Homo sapiens GN=HNRNPA3 PE=1 SV=2 - [ROA3_HUMAN]	124.297	31.75	11	13	56	4.30963e+08	378	39.5706	9.01221
P67809	Nuclease-sensitive element-binding protein 1 OS=Homo sapiens GN=YBX1 PE=1 SV=3 - [YBOX1_HUMAN]	105.571	51.23	11	12	28	5.65839e+07	324	35.9027	9.87646
Q92841	Probable ATP-dependent RNA helicase DDX17 OS=Homo sapiens GN=DDX17 PE=1 SV=2 - [DDX17_HUMAN]	71.4148	31.55	11	19	33	1.90497e+08	729	80.222	8.26514
Q07955	Serine/arginine-rich splicing factor 1 OS=Homo sapiens GN=SRSF1 PE=1 SV=2 - [SRSF1_HUMAN]	65.0107	46.37	11	12	26	3.43422e+07	248	27.7278	10.3599
A8K8K1	cDNA FLJ76936, highly similar to Homo sapiens RNA terminal phosphate cyclase domain 1 (RTCD1), mRNA OS=Homo sapiens PE=2 SV=1 - [A8K8K1_HUMAN]	60.755	45.36	11	11	20	7.5157e+07	366	39.2954	8.04541
D3DUZ3	Interferon, gamma-inducible protein 16, isoform CRA_a OS=Homo sapiens GN=IFI16 PE=4 SV=1 - [D3DUZ3_HUMAN]	57.256	18.69	11	11	18	1.19809e+07	733	82.3707	9.31982
P11498	Pyruvate carboxylase, mitochondrial OS=Homo sapiens GN=PC PE=1 SV=2 - [PYC_HUMAN]	49.9768	13.75	11	11	17	1.76716e+07	1178	129.551	6.84424
P62269	40S ribosomal protein S18 OS=Homo sapiens GN=RPS18 PE=1 SV=3 - [RS18_HUMAN]	49.3833	49.34	11	11	22	1.14338e+08	152	17.7079	10.9897
P46781	40S ribosomal protein S9 OS=Homo sapiens GN=RPS9 PE=1 SV=3 - [RS9_HUMAN]	41.3057	44.33	11	11	20	1.57917e+08	194	22.5776	10.6528
P43243	Matrin-3 OS=Homo sapiens GN=MATR3 PE=1 SV=2 - [MATR3_HUMAN]	35.9044	17	11	11	15	1.14766e+07	847	94.5648	6.25244
P05141	ADP/ATP translocase 2 OS=Homo sapiens GN=SLC25A5 PE=1 SV=7 - [ADT2_HUMAN]	33.7807	31.21	11	11	16	8.43213e+07	298	32.8312	9.68604
Q8IXB1	DnaJ homolog subfamily C member 10 OS=Homo sapiens GN=DNAJC10 PE=1 SV=2 - [DJC10_HUMAN]	29.7102	16.52	11	11	13	1.45722e+07	793	91.0213	7.18115
Q02878	60S ribosomal protein L6 OS=Homo sapiens GN=RPL6 PE=1 SV=3 - [RL6_HUMAN]	27.3913	39.58	11	11	16	3.01026e+07	288	32.7076	10.5796
B2R791	cDNA, FLJ93335, highly similar to Homo sapiens PRP3 pre-mRNA processing factor 3 homolog (yeast) (PRPF3), mRNA OS=Homo sapiens PE=2 SV=1 - [B2R791_HUMAN]	23.9598	18.89	11	11	13	9.5951e+06	683	77.495	9.49561
B4DT65	cDNA FLJ58619, highly similar to YTH domain protein 1 OS=Homo sapiens PE=2 SV=1 - [B4DT65_HUMAN]	117.243	42.24	10	17	41	3.69719e+08	509	55.3103	9.01221
Q04695	Keratin, type I cytoskeletal 17 OS=Homo sapiens GN=KRT17 PE=1 SV=2 - [K1C17_HUMAN]	87.2874	44.68	10	21	35	2.78648e+08	432	48.076	5.021
A0A087WUK2	Heterogeneous nuclear ribonucleoprotein D-like OS=Homo sapiens GN=HNRNPDL PE=1 SV=1 - [A0A087WUK2_HUMAN]	67.1357	28.93	10	12	26	2.33154e+08	363	40.0156	9.96436
P62750	60S ribosomal protein L23a OS=Homo sapiens GN=RPL23A PE=1 SV=1 - [RL23A_HUMAN]	55.5905	44.23	10	10	25	1.56697e+08	156	17.6841	10.4478
A0A0D9SFB3	ATP-dependent RNA helicase DDX3X OS=Homo sapiens GN=DDX3X PE=1 SV=1 - [A0A0D9SFB3_HUMAN]	53.8781	20.63	10	11	16	1.87606e+07	640	70.7961	7.35693
B2R8Z8	cDNA, FLJ94136, highly similar to Homo sapiens synaptotagmin binding, cytoplasmic RNA interacting protein (SYNCRIP), mRNA OS=Homo sapiens PE=2 SV=1 - [B2R8Z8_HUMAN]	52.8381	30.5	10	13	19	3.92125e+07	623	69.5587	8.76318
Q96GM8	Target of EGR1 protein 1 OS=Homo sapiens GN=TOE1 PE=1 SV=1 - [TOE1_HUMAN]	50.6047	30.98	10	10	18	3.42865e+07	510	56.512	7.18115
Q53GF0	Cytidine 5'-monophosphate N-acetylneuraminic acid synthetase variant (Fragment) OS=Homo sapiens PE=2 SV=1 - [Q53GF0_HUMAN]	40.9737	31.57	10	10	16	1.51114e+07	434	48.2986	7.92822
P62280	40S ribosomal protein S11 OS=Homo sapiens GN=RPS11 PE=1 SV=3 - [RS11_HUMAN]	40.5964	51.27	10	10	22	1.75356e+08	158	18.419	10.3013
B4E335	cDNA FLJ52842, highly similar to Actin, cytoplasmic 1 OS=Homo sapiens PE=2 SV=1 - [B4E335_HUMAN]	34.5504	29.91	10	10	16	7.60107e+07	351	39.2005	5.59229
A0A024RDB2	Ras-GTPase activating protein SH3 domain-binding protein 2, isoform CRA_b OS=Homo sapiens GN=G3BP2 PE=4 SV=1 - [A0A024RDB2_HUMAN]	34.1584	31.18	10	10	13	3.17051e+07	449	50.7861	5.37646
Q96HX3	Dolichyl-diphosphooligosaccharide--protein glycosyltransferase subunit 1 (Fragment) OS=Homo sapiens PE=2 SV=1 - [Q96HX3_HUMAN]	28.4309	24.3	10	10	12	8.11365e+06	568	64.5417	6.55127
Q6P2Q9	Pre-mRNA-processing-splicing factor 8 OS=Homo sapiens GN=PRPF8 PE=1 SV=2 - [PRP8_HUMAN]	25.3467	4.8	10	10	10	4.71284e+06	2335	273.427	8.83643
A0A024R7W5	YTH domain family, member 3, isoform CRA_a OS=Homo sapiens GN=YTHDF3 PE=1 SV=1 - [A0A024R7W5_HUMAN]	135.186	36.52	9	17	47	3.69719e+08	534	58.2752	9.23193
P0CW22	40S ribosomal protein S17-like OS=Homo sapiens GN=RPS17L PE=1 SV=1 - [RS17L_HUMAN]	133.374	60	9	9	47	4.05193e+08	135	15.5404	9.84717
P08779	Keratin, type I cytoskeletal 16 OS=Homo sapiens GN=KRT16 PE=1 SV=4 - [K1C16_HUMAN]	131.027	45.03	9	20	47	2.94929e+08	473	51.2362	5.04639
A0A087WXZ3	YTH domain-containing family protein 2 OS=Homo sapiens GN=YTHDF2 PE=1 SV=1 - [A0A087WXZ3_HUMAN]	95.2878	25.31	9	13	35	3.23384e+08	569	61.1261	9.02686
P31943	Heterogeneous nuclear ribonucleoprotein H OS=Homo sapiens GN=HNRNPH1 PE=1 SV=4 - [HNRH1_HUMAN]	71.1682	37.42	9	11	27	8.01426e+07	449	49.1984	6.30322
H0YA96	Heterogeneous nuclear ribonucleoprotein D0 (Fragment) OS=Homo sapiens GN=HNRNPD PE=1 SV=1 - [H0YA96_HUMAN]	70.0407	50	9	11	28	2.72982e+08	210	23.9062	9.5835
A6NLN1	Polypyrimidine tract binding protein 1, isoform CRA_b OS=Homo sapiens GN=PTBP1 PE=1 SV=4 - [A6NLN1_HUMAN]	63.6754	30.55	9	13	22	4.75178e+07	527	56.4753	9.37842
F6KPG5	Albumin (Fragment) OS=Homo sapiens PE=2 SV=1 - [F6KPG5_HUMAN]	59.133	12.82	9	9	22	4.86032e+08	585	66.488	6.03662
B4DMA2	cDNA FLJ54023, highly similar to Heat shock protein HSP 90-beta OS=Homo sapiens PE=2 SV=1 - [B4DMA2_HUMAN]	58.4044	25.66	9	17	26	2.56752e+07	686	79.1451	5.021
A8K4Z4	cDNA FLJ75549, highly similar to Homo sapiens ribosomal protein, large, P0 (RPLP0), transcript variant 1, mRNA OS=Homo sapiens PE=2 SV=1 - [A8K4Z4_HUMAN]	55.5924	37.85	9	9	18	8.3259e+07	317	34.2178	5.97314
P11021	78 kDa glucose-regulated protein OS=Homo sapiens GN=HSPA5 PE=1 SV=2 - [GRP78_HUMAN]	54.8816	21.87	9	11	19	3.13532e+07	654	72.2884	5.16064
P61158	Actin-related protein 3 OS=Homo sapiens GN=ACTR3 PE=1 SV=3 - [ARP3_HUMAN]	53.9453	34.93	9	9	17	1.46797e+07	418	47.341	5.88428
B2R959	cDNA, FLJ94229, highly similar to Homo sapiens heterogeneous nuclear ribonucleoprotein L (HNRPL),mRNA OS=Homo sapiens PE=2 SV=1 - [B2R959_HUMAN]	52.9844	26.34	9	10	16	4.57592e+07	558	60.2112	7.10791
P62241	40S ribosomal protein S8 OS=Homo sapiens GN=RPS8 PE=1 SV=2 - [RS8_HUMAN]	48.647	51.44	9	9	16	7.76922e+07	208	24.1902	10.3159
P62249	40S ribosomal protein S16 OS=Homo sapiens GN=RPS16 PE=1 SV=2 - [RS16_HUMAN]	47.209	54.11	9	9	22	1.85219e+08	146	16.435	10.2134
Q96RQ3	Methylcrotonoyl-CoA carboxylase subunit alpha, mitochondrial OS=Homo sapiens GN=MCCC1 PE=1 SV=3 - [MCCA_HUMAN]	44.8818	18.34	9	9	14	1.202e+07	725	80.4219	7.78174
P68104	Elongation factor 1-alpha 1 OS=Homo sapiens GN=EEF1A1 PE=1 SV=1 - [EF1A1_HUMAN]	44.4441	25.32	9	9	20	5.64932e+07	462	50.1091	9.01221
B3KS36	cDNA FLJ35376 fis, clone SKMUS2004044, highly similar to Homo sapiens ribosomal protein L3 (RPL3), transcript variant 2, mRNA OS=Homo sapiens PE=2 SV=1 - [B3KS36_HUMAN]	42.3067	31.07	9	9	17	4.39007e+07	354	40.1197	10.3013
B2R8F3	cDNA, FLJ93871, highly similar to Homo sapiens melanoma antigen, family B, 2 (MAGEB2), mRNA OS=Homo sapiens PE=2 SV=1 - [B2R8F3_HUMAN]	40.847	35.42	9	10	16	3.40434e+07	319	35.1821	9.11475
B2R5W2	Heterogeneous nuclear ribonucleoproteins C1/C2 OS=Homo sapiens GN=HNRNPC PE=1 SV=1 - [B2R5W2_HUMAN]	39.775	26.55	9	9	16	1.2021e+08	290	31.9288	5.23682
A8K525	cDNA FLJ76817, highly similar to Homo sapiens non-POU domain containing, octamer-binding (NONO), mRNA OS=Homo sapiens PE=2 SV=1 - [A8K525_HUMAN]	38.0808	25.27	9	12	18	1.09272e+08	471	54.2534	9.20264
Q9BYG3	MKI67 FHA domain-interacting nucleolar phosphoprotein OS=Homo sapiens GN=NIFK PE=1 SV=1 - [MK67I_HUMAN]	36.2011	40.61	9	9	12	1.03261e+07	293	34.201	9.87646
P13674	Prolyl 4-hydroxylase subunit alpha-1 OS=Homo sapiens GN=P4HA1 PE=1 SV=2 - [P4HA1_HUMAN]	34.7035	21.54	9	9	11	1.27039e+07	534	61.011	6.01123
P62979	Ubiquitin-40S ribosomal protein S27a OS=Homo sapiens GN=RPS27A PE=1 SV=2 - [RS27A_HUMAN]	33.1131	58.33	9	9	19	5.95807e+07	156	17.9535	9.64209
P27694	Replication protein A 70 kDa DNA-binding subunit OS=Homo sapiens GN=RPA1 PE=1 SV=2 - [RFA1_HUMAN]	32.7116	16.23	9	9	12	2.02069e+07	616	68.0953	7.21045
B4DUQ1	cDNA FLJ54552, highly similar to Heterogeneous nuclear ribonucleoprotein K OS=Homo sapiens PE=2 SV=1 - [B4DUQ1_HUMAN]	31.186	30.3	9	9	11	1.34081e+07	439	48.4802	5.92236
D6RAF2	Poly(A) RNA polymerase GLD2 OS=Homo sapiens GN=PAPD4 PE=1 SV=1 - [D6RAF2_HUMAN]	25.2007	26.53	9	9	10	1.03521e+07	441	51.0227	9.23193
E7EPN9	Protein PRRC2C OS=Homo sapiens GN=PRRC2C PE=1 SV=1 - [E7EPN9_HUMAN]	24.9653	4.22	9	9	12	5.18808e+06	2819	308.589	9.0708
Q53HI2	DEAD-box protein abstrakt variant (Fragment) OS=Homo sapiens PE=2 SV=1 - [Q53HI2_HUMAN]	24.2481	16.4	9	9	11	9.90387e+06	622	69.794	6.84424
Q9Y5B9	FACT complex subunit SPT16 OS=Homo sapiens GN=SUPT16H PE=1 SV=1 - [SP16H_HUMAN]	22.2341	9.46	9	9	10	1.1178e+07	1047	119.838	5.65576
P53999	Activated RNA polymerase II transcriptional coactivator p15 OS=Homo sapiens GN=SUB1 PE=1 SV=3 - [TCP4_HUMAN]	80.8857	57.48	8	8	40	4.73321e+08	127	14.3864	9.59814
B1ANR0	Polyadenylate-binding protein OS=Homo sapiens GN=PABPC4 PE=1 SV=1 - [B1ANR0_HUMAN]	66.1244	25.69	8	15	26	4.89627e+07	615	67.9279	9.45166
Q6ZN17	Protein lin-28 homolog B OS=Homo sapiens GN=LIN28B PE=1 SV=1 - [LN28B_HUMAN]	50.4068	47.2	8	9	20	5.74337e+07	250	27.0663	8.90967
P31942	Heterogeneous nuclear ribonucleoprotein H3 OS=Homo sapiens GN=HNRNPH3 PE=1 SV=2 - [HNRH3_HUMAN]	44.9503	27.75	8	8	20	1.35944e+08	346	36.9031	6.87354
P15880	40S ribosomal protein S2 OS=Homo sapiens GN=RPS2 PE=1 SV=2 - [RS2_HUMAN]	40.4884	31.74	8	8	15	1.01366e+08	293	31.3046	10.2427
Q77Q82	K9 OS=Human herpesvirus 8 GN=vIRF PE=1 SV=1 - [Q77Q82_HHV8]	39.0005	24.94	8	8	13	1.3704e+07	449	48.4292	7.63525
Q86UE4	Protein LYRIC OS=Homo sapiens GN=MTDH PE=1 SV=2 - [LYRIC_HUMAN]	37.9801	18.73	8	8	12	4.87746e+06	582	63.7988	9.31982
P62906	60S ribosomal protein L10a OS=Homo sapiens GN=RPL10A PE=1 SV=2 - [RL10A_HUMAN]	36.3607	39.17	8	8	16	3.72996e+07	217	24.8155	9.93506
F8VVM2	Phosphate carrier protein, mitochondrial OS=Homo sapiens GN=SLC25A3 PE=1 SV=1 - [F8VVM2_HUMAN]	35.4047	31.48	8	8	12	3.50413e+07	324	36.1376	9.26123
Q9UNX3	60S ribosomal protein L26-like 1 OS=Homo sapiens GN=RPL26L1 PE=1 SV=1 - [RL26L_HUMAN]	34.2775	42.07	8	8	17	1.97688e+08	145	17.2456	10.5503
Q9UHX1	Poly(U)-binding-splicing factor PUF60 OS=Homo sapiens GN=PUF60 PE=1 SV=1 - [PUF60_HUMAN]	31.6567	20.93	8	8	10	2.3666e+07	559	59.8376	5.2876
P39019	40S ribosomal protein S19 OS=Homo sapiens GN=RPS19 PE=1 SV=2 - [RS19_HUMAN]	29.7266	41.38	8	8	13	4.1375e+07	145	16.0505	10.3159
P04792	Heat shock protein beta-1 OS=Homo sapiens GN=HSPB1 PE=1 SV=2 - [HSPB1_HUMAN]	28.4718	38.54	8	8	12	3.92377e+07	205	22.7685	6.40479
B3KTM6	Ribosomal protein L5, isoform CRA_b OS=Homo sapiens GN=RPL5 PE=2 SV=1 - [B3KTM6_HUMAN]	26.2488	38.46	8	8	11	3.0951e+07	247	28.0262	9.12939
A8MUD9	60S ribosomal protein L7 OS=Homo sapiens GN=RPL7 PE=1 SV=1 - [A8MUD9_HUMAN]	26.0966	35.58	8	8	11	3.82564e+07	208	24.4174	10.6675
H3BQZ7	HCG2044799 OS=Homo sapiens GN=HNRNPUL2-BSCL2 PE=4 SV=1 - [H3BQZ7_HUMAN]	25.7265	12.06	8	8	10	1.08676e+07	746	84.6392	4.93213
P78362	SRSF protein kinase 2 OS=Homo sapiens GN=SRPK2 PE=1 SV=3 - [SRPK2_HUMAN]	25.4196	13.95	8	8	9	1.03611e+07	688	77.4782	4.97021
P26038	Moesin OS=Homo sapiens GN=MSN PE=1 SV=3 - [MOES_HUMAN]	24.9984	12.82	8	8	10	1.33016e+07	577	67.7778	6.40479
H7BXY3	Putative ATP-dependent RNA helicase DHX30 OS=Homo sapiens GN=DHX30 PE=1 SV=1 - [H7BXY3_HUMAN]	23.892	8.66	8	8	9	4.60352e+06	1166	130.469	8.55811
F5H5U2	ATP-dependent RNA helicase DDX55 OS=Homo sapiens GN=DDX55 PE=1 SV=1 - [F5H5U2_HUMAN]	23.5897	14.94	8	8	9	5.5551e+06	569	65.1495	9.40771
B4DEX5	Prion protein interacting protein, isoform CRA_d OS=Homo sapiens GN=PRNPIP PE=2 SV=1 - [B4DEX5_HUMAN]	22.5999	56.25	8	8	10	1.01705e+08	160	18.1731	7.32764
E5KSX8	Mitochondrial transcription factor A OS=Homo sapiens PE=4 SV=1 - [E5KSX8_HUMAN]	21.9373	32.11	8	8	10	1.33726e+07	246	29.0922	9.71533
Q02543	60S ribosomal protein L18a OS=Homo sapiens GN=RPL18A PE=1 SV=2 - [RL18A_HUMAN]	21.6266	41.48	8	8	12	4.00647e+07	176	20.7489	10.7114
Q02413	Desmoglein-1 OS=Homo sapiens GN=DSG1 PE=1 SV=2 - [DSG1_HUMAN]	21.153	11.25	8	8	9	1.1324e+07	1049	113.676	5.03369
Q5RLJ0	CLE OS=Homo sapiens PE=2 SV=1 - [Q5RLJ0_HUMAN]	20.96	42.21	8	8	10	1.04127e+07	244	27.9516	6.44287
B4DZC0	cDNA FLJ51771, highly similar to SWI/SNF-related matrix-associatedactin-dependent regulator of chromatin subfamily A member5 (EC 3.6.1.-) OS=Homo sapiens PE=2 SV=1 - [B4DZC0_HUMAN]	17.6227	7.44	8	8	9	4.95109e+06	995	116.683	8.33838
P07814	Bifunctional glutamate/proline--tRNA ligase OS=Homo sapiens GN=EPRS PE=1 SV=5 - [SYEP_HUMAN]	6.17604	6.61	8	8	11	8.97092e+06	1512	170.483	7.32764
P62805	Histone H4 OS=Homo sapiens GN=HIST1H4A PE=1 SV=2 - [H4_HUMAN]	209.519	52.43	7	7	90	4.90209e+09	103	11.3604	11.356
B2R802	cDNA, FLJ93681, highly similar to Homo sapiens small nuclear ribonucleoprotein polypeptide A (SNRPA), mRNA OS=Homo sapiens PE=2 SV=1 - [B2R802_HUMAN]	150.035	35.82	7	10	47	4.90242e+08	282	31.2872	9.86182
P02533	Keratin, type I cytoskeletal 14 OS=Homo sapiens GN=KRT14 PE=1 SV=4 - [K1C14_HUMAN]	126.796	51.69	7	23	47	2.94929e+08	472	51.5294	5.16064
Q59H57	Fusion (Involved in t(12;16) in malignant liposarcoma) isoform a variant (Fragment) OS=Homo sapiens PE=2 SV=1 - [Q59H57_HUMAN]	122.176	42.33	7	10	43	2.13801e+08	300	31.9743	9.5249
F8W8I6	Nucleolysin TIA-1 isoform p40 OS=Homo sapiens GN=TIA1 PE=1 SV=1 - [F8W8I6_HUMAN]	65.0815	36.88	7	10	21	4.36899e+07	385	42.8075	7.73779
P16403	Histone H1.2 OS=Homo sapiens GN=HIST1H1C PE=1 SV=2 - [H12_HUMAN]	62.9417	17.84	7	7	22	7.69378e+08	213	21.3517	10.9312
B2R4C1	cDNA, FLJ92036, highly similar to Homo sapiens ribosomal protein L31 (RPL31), mRNA OS=Homo sapiens PE=2 SV=1 - [B2R4C1_HUMAN]	54.5603	47.2	7	7	22	3.47913e+08	125	14.4859	10.5356
P62244	40S ribosomal protein S15a OS=Homo sapiens GN=RPS15A PE=1 SV=2 - [RS15A_HUMAN]	53.4085	56.15	7	7	20	1.45528e+08	130	14.83	10.1255
E7ET15	U2 snRNP-associated SURP motif-containing protein OS=Homo sapiens GN=U2SURP PE=1 SV=1 - [E7ET15_HUMAN]	42.5125	9.92	7	8	15	1.85465e+07	1028	118.175	8.54346
Q15717	ELAV-like protein 1 OS=Homo sapiens GN=ELAVL1 PE=1 SV=2 - [ELAV1_HUMAN]	34.3322	26.69	7	7	13	1.70527e+07	326	36.0692	9.17334
B4DYY5	cDNA FLJ55671, highly similar to Ubiquitin-associated protein 2-like OS=Homo sapiens PE=2 SV=1 - [B4DYY5_HUMAN]	34.1981	9.93	7	7	11	8.76668e+06	1078	113.491	6.68311
M0R0F0	40S ribosomal protein S5 (Fragment) OS=Homo sapiens GN=RPS5 PE=1 SV=1 - [M0R0F0_HUMAN]	32.7147	38	7	7	13	1.2439e+08	200	22.3768	9.5542
P27348	14-3-3 protein theta OS=Homo sapiens GN=YWHAQ PE=1 SV=1 - [1433T_HUMAN]	28.7037	30.61	7	7	8	1.21242e+07	245	27.7468	4.77979
H0Y6E7	RNA-binding motif protein, X chromosome (Fragment) OS=Homo sapiens GN=RBMX PE=1 SV=2 - [H0Y6E7_HUMAN]	28.4217	26.37	7	7	13	6.78083e+07	292	31.8364	9.84717
P62753	40S ribosomal protein S6 OS=Homo sapiens GN=RPS6 PE=1 SV=1 - [RS6_HUMAN]	28.226	22.49	7	7	11	9.23323e+07	249	28.663	10.8433
P06748	Nucleophosmin OS=Homo sapiens GN=NPM1 PE=1 SV=2 - [NPM_HUMAN]	24.1064	30.27	7	7	13	7.40884e+07	294	32.5548	4.77979
B2R659	cDNA, FLJ92803, highly similar to Homo sapiens hydroxysteroid (17-beta) dehydrogenase 4 (HSD17B4), mRNA OS=Homo sapiens PE=2 SV=1 - [B2R659_HUMAN]	22.6248	14.95	7	7	7	8.58116e+06	736	79.5623	8.89502
Q53GB6	Actin related protein 2/3 complex subunit 1A variant (Fragment) OS=Homo sapiens PE=2 SV=1 - [Q53GB6_HUMAN]	22.0016	24.11	7	7	10	1.25777e+07	365	40.9274	8.03076
E5LBX7	Core gene UL50 family protein OS=Human herpesvirus 8 GN=ORF54 PE=4 SV=1 - [E5LBX7_HHV8]	21.1807	26.44	7	7	8	1.38877e+07	295	33.167	9.1001
A0A087X239	Round spermatid basic protein 1-like protein OS=Homo sapiens GN=RSBN1L PE=1 SV=1 - [A0A087X239_HUMAN]	21.0138	9.02	7	7	10	8.32654e+06	843	94.5533	8.83643
A0A087WV29	N-acetyltransferase 10 OS=Homo sapiens GN=NAT10 PE=1 SV=1 - [A0A087WV29_HUMAN]	20.8801	10.91	7	8	8	8.51103e+06	834	93.4753	5.88428
E5LBS6	ORF10 protein OS=Human herpesvirus 8 GN=ORF10 PE=4 SV=1 - [E5LBS6_HHV8]	19.1845	23.68	7	7	10	8.43043e+06	418	46.0433	7.28369
P43366	Melanoma-associated antigen B1 OS=Homo sapiens GN=MAGEB1 PE=1 SV=2 - [MAGB1_HUMAN]	18.8474	28.24	7	8	11	1.79205e+07	347	39.0126	8.44092
E5RJM0	Cytoplasmic polyadenylation element-binding protein 4 OS=Homo sapiens GN=CPEB4 PE=1 SV=1 - [E5RJM0_HUMAN]	18.4691	13.77	7	7	8	1.26219e+07	639	69.7263	6.87354
P11388	DNA topoisomerase 2-alpha OS=Homo sapiens GN=TOP2A PE=1 SV=3 - [TOP2A_HUMAN]	16.5618	5.68	7	8	8	8.32649e+06	1531	174.276	8.71924
Q6P158	Putative ATP-dependent RNA helicase DHX57 OS=Homo sapiens GN=DHX57 PE=1 SV=2 - [DHX57_HUMAN]	14.7893	5.19	7	7	7	4.60174e+06	1386	155.507	7.7085
P23526	Adenosylhomocysteinase OS=Homo sapiens GN=AHCY PE=1 SV=4 - [SAHH_HUMAN]	12.5409	18.98	7	7	7	7.6742e+06	432	47.6852	6.34131
B4DP44	cDNA FLJ60751, highly similar to Protein arginine N-methyltransferase 3 (EC 2.1.1.-) OS=Homo sapiens PE=2 SV=1 - [B4DP44_HUMAN]	11.3233	18.28	7	7	7	7.14238e+06	454	51.5572	6.32861
Q13151	Heterogeneous nuclear ribonucleoprotein A0 OS=Homo sapiens GN=HNRNPA0 PE=1 SV=1 - [ROA0_HUMAN]	106.141	36.07	6	8	37	5.12996e+08	305	30.8218	9.29053
Q04837	Single-stranded DNA-binding protein, mitochondrial OS=Homo sapiens GN=SSBP1 PE=1 SV=1 - [SSBP_HUMAN]	67.0693	45.27	6	6	23	1.54628e+08	148	17.249	9.59814
P35268	60S ribosomal protein L22 OS=Homo sapiens GN=RPL22 PE=1 SV=2 - [RL22_HUMAN]	57.2245	57.03	6	6	17	5.14384e+08	128	14.7778	9.18799
B0QYK0	RNA-binding protein EWS OS=Homo sapiens GN=EWSR1 PE=1 SV=1 - [B0QYK0_HUMAN]	52.0506	14.08	6	6	14	6.23683e+07	618	64.8891	9.37842
P30050	60S ribosomal protein L12 OS=Homo sapiens GN=RPL12 PE=1 SV=1 - [RL12_HUMAN]	49.4528	54.55	6	6	15	5.94431e+07	165	17.8075	9.42236
E5RI99	60S ribosomal protein L30 (Fragment) OS=Homo sapiens GN=RPL30 PE=1 SV=1 - [E5RI99_HUMAN]	45.8853	69.3	6	7	18	1.58581e+08	114	12.6476	9.5542
P62316	Small nuclear ribonucleoprotein Sm D2 OS=Homo sapiens GN=SNRPD2 PE=1 SV=1 - [SMD2_HUMAN]	41.0948	47.46	6	6	13	3.33488e+07	118	13.5182	9.90576
P20290	Transcription factor BTF3 OS=Homo sapiens GN=BTF3 PE=1 SV=1 - [BTF3_HUMAN]	35.3056	38.83	6	6	13	9.83479e+07	206	22.1544	9.37842
B4E380	Histone H3 OS=Homo sapiens PE=2 SV=1 - [B4E380_HUMAN]	33.2612	32.74	6	6	19	3.04225e+09	113	12.9103	11.9272
F5H9D8	K10 OS=Human herpesvirus 8 GN=vIRF-4 PE=4 SV=1 - [F5H9D8_HHV8]	31.2138	8.34	6	6	11	7.74553e+06	911	97.8946	7.12256
Q9Y3B7	39S ribosomal protein L11, mitochondrial OS=Homo sapiens GN=MRPL11 PE=1 SV=1 - [RM11_HUMAN]	30.3704	35.94	6	6	10	1.20413e+07	192	20.6704	9.90576
O43823	A-kinase anchor protein 8 OS=Homo sapiens GN=AKAP8 PE=1 SV=1 - [AKAP8_HUMAN]	28.3716	10.12	6	6	9	8.07111e+06	692	76.0611	5.14795
Q8N1H4	cDNA FLJ40872 fis, clone TUTER2000283, highly similar to Homo sapiens transformer-2-beta (SFRS10) gene OS=Homo sapiens PE=2 SV=1 - [Q8N1H4_HUMAN]	28.2156	27.78	6	6	10	1.56847e+07	252	29.1832	10.6528
F8W7C6	60S ribosomal protein L10 OS=Homo sapiens GN=RPL10 PE=1 SV=2 - [F8W7C6_HUMAN]	24.9829	43.56	6	6	10	2.56184e+07	163	18.5527	9.94971
P25705	ATP synthase subunit alpha, mitochondrial OS=Homo sapiens GN=ATP5A1 PE=1 SV=1 - [ATPA_HUMAN]	24.5608	15.55	6	6	9	9.53425e+06	553	59.7136	9.12939
A8K0B9	cDNA FLJ75988, highly similar to Homo sapiens transcription factor B1, mitochondrial (TFB1M), mRNA OS=Homo sapiens PE=2 SV=1 - [A8K0B9_HUMAN]	24.096	28.61	6	6	8	1.27943e+07	346	39.513	9.24658
A0A087X082	Caprin-1 OS=Homo sapiens GN=CAPRIN1 PE=1 SV=1 - [A0A087X082_HUMAN]	23.1351	15.25	6	6	8	2.08201e+07	649	72.7107	4.88135
B2R858	cDNA, FLJ93750, Homo sapiens DEAD (Asp-Glu-Ala-Asp) box polypeptide 6 (DDX6), mRNA OS=Homo sapiens PE=2 SV=1 - [B2R858_HUMAN]	23.0728	18.86	6	6	7	8.98983e+06	472	53.1827	8.66064
B3KXH8	cDNA FLJ45417 fis, clone BRHIP3033811, highly similar to Sorting nexin-9 OS=Homo sapiens PE=2 SV=1 - [B3KXH8_HUMAN]	22.9544	18.73	6	6	8	1.14523e+07	395	45.5762	8.14795
P61160	Actin-related protein 2 OS=Homo sapiens GN=ACTR2 PE=1 SV=1 - [ARP2_HUMAN]	21.3969	15.99	6	6	9	1.58985e+07	394	44.7322	6.7417
P14618	Pyruvate kinase PKM OS=Homo sapiens GN=PKM PE=1 SV=4 - [KPYM_HUMAN]	20.0997	15.44	6	6	8	5.99564e+06	531	57.9	7.84033
D3DV75	Adenosine deaminase, RNA-specific, isoform CRA_b OS=Homo sapiens GN=ADAR PE=4 SV=1 - [D3DV75_HUMAN]	19.124	8.69	6	6	8	5.33311e+06	886	98.6829	8.66064
H7C3E9	Probable ATP-dependent RNA helicase DDX56 (Fragment) OS=Homo sapiens GN=DDX56 PE=1 SV=1 - [H7C3E9_HUMAN]	17.7865	17.17	6	6	8	7.55362e+06	396	44.1292	7.45947
Q8IV48	3'-5' exoribonuclease 1 OS=Homo sapiens GN=ERI1 PE=1 SV=3 - [ERI1_HUMAN]	16.7615	17.19	6	6	7	2.71444e+07	349	40.0382	6.69775
Q7Z426	Putative MAPK activating protein OS=Homo sapiens PE=2 SV=1 - [Q7Z426_HUMAN]	16.0805	19.95	6	6	10	2.47548e+07	396	42.98	5.17334
F5H3Y4	Probable ATP-dependent RNA helicase DHX37 OS=Homo sapiens GN=DHX37 PE=1 SV=1 - [F5H3Y4_HUMAN]	15.3619	8.42	6	6	6	7.74038e+06	962	107.235	8.01611
Q8NDV7	Trinucleotide repeat-containing gene 6A protein OS=Homo sapiens GN=TNRC6A PE=1 SV=2 - [TNR6A_HUMAN]	14.9977	3.82	6	6	6	6.51911e+06	1962	210.169	7.00537
B4DWX6	cDNA FLJ53936, highly similar to Medium-chain specific acyl-CoA dehydrogenase, mitochondrial (EC 1.3.99.3) OS=Homo sapiens PE=2 SV=1 - [B4DWX6_HUMAN]	14.9333	17.4	6	6	7	5.13716e+06	385	42.4595	6.43018
Q5JRI1	Serine/arginine-rich-splicing factor 10 OS=Homo sapiens GN=SRSF10 PE=1 SV=1 - [Q5JRI1_HUMAN]	14.8933	36.63	6	6	6	2.22939e+07	172	20.9005	10.4771
B3KVX6	cDNA FLJ41699 fis, clone HCHON2004776, highly similar to Homo sapiens cytoskeleton-associated protein 4 (CKAP4), mRNA OS=Homo sapiens PE=2 SV=1 - [B3KVX6_HUMAN]	14.2378	15.36	6	6	6	5.7254e+06	521	58.1158	5.24951
Q4ZG72	Putative uncharacterized protein DDX18 (Fragment) OS=Homo sapiens GN=DDX18 PE=3 SV=1 - [Q4ZG72_HUMAN]	12.7304	12.82	6	6	7	8.32378e+06	546	61.5561	9.02686
O00361	P40 OS=Homo sapiens PE=4 SV=1 - [O00361_HUMAN]	11.9301	21.6	6	6	6	6.33733e+06	338	40.0167	9.51025
Q9BSQ6	RPL13A protein (Fragment) OS=Homo sapiens GN=RPL13A PE=2 SV=2 - [Q9BSQ6_HUMAN]	11.8812	27.36	6	6	8	2.20066e+07	201	23.3603	10.9312
Q9Y3I0	tRNA-splicing ligase RtcB homolog OS=Homo sapiens GN=RTCB PE=1 SV=1 - [RTCB_HUMAN]	11.4502	15.25	6	6	8	1.15258e+07	505	55.1749	7.2251
P15924	Desmoplakin OS=Homo sapiens GN=DSP PE=1 SV=3 - [DESP_HUMAN]	10.0752	2.02	6	6	6	4.08447e+06	2871	331.569	6.81494
P07437	Tubulin beta chain OS=Homo sapiens GN=TUBB PE=1 SV=2 - [TBB5_HUMAN]	126.684	51.58	5	16	48	8.15026e+07	444	49.639	4.89404
F8VZJ2	Nascent polypeptide-associated complex subunit alpha OS=Homo sapiens GN=NACA PE=1 SV=1 - [F8VZJ2_HUMAN]	83.8792	66.18	5	5	21	4.43717e+08	136	15.0068	4.90674
P62263	40S ribosomal protein S14 OS=Homo sapiens GN=RPS14 PE=1 SV=3 - [RS14_HUMAN]	43.378	36.42	5	5	15	5.89761e+07	151	16.2625	10.0522
P60866	40S ribosomal protein S20 OS=Homo sapiens GN=RPS20 PE=1 SV=1 - [RS20_HUMAN]	35.6687	35.29	5	5	13	1.93046e+08	119	13.3643	9.93506
A0A087WXM6	60S ribosomal protein L17 (Fragment) OS=Homo sapiens GN=RPL17 PE=3 SV=1 - [A0A087WXM6_HUMAN]	33.9326	34.32	5	5	15	1.22981e+08	169	19.5732	10.0376
P37108	Signal recognition particle 14 kDa protein OS=Homo sapiens GN=SRP14 PE=1 SV=2 - [SRP14_HUMAN]	32.5283	25	5	5	14	4.61272e+07	136	14.5608	10.0376
P62851	40S ribosomal protein S25 OS=Homo sapiens GN=RPS25 PE=1 SV=1 - [RS25_HUMAN]	30.968	29.6	5	5	12	5.85211e+08	125	13.7337	10.1108
Q9BTQ7	Similar to ribosomal protein L23 (Fragment) OS=Homo sapiens PE=2 SV=1 - [Q9BTQ7_HUMAN]	30.482	45.52	5	5	10	5.00815e+07	134	14.1407	10.2573
E7EUT5	Glyceraldehyde-3-phosphate dehydrogenase OS=Homo sapiens GN=GAPDH PE=1 SV=1 - [E7EUT5_HUMAN]	29.7722	32.31	5	5	9	2.43104e+07	260	27.8531	6.94678
Q9H814	Phosphorylated adapter RNA export protein OS=Homo sapiens GN=PHAX PE=1 SV=1 - [PHAX_HUMAN]	28.3645	22.59	5	5	12	6.84083e+06	394	44.3751	5.40186
J3QL05	Serine/arginine-rich-splicing factor 2 (Fragment) OS=Homo sapiens GN=SRSF2 PE=1 SV=1 - [J3QL05_HUMAN]	26.9795	37.69	5	5	10	1.19341e+08	130	15.1466	10.9604
Q9Y6M1	Insulin-like growth factor 2 mRNA-binding protein 2 OS=Homo sapiens GN=IGF2BP2 PE=1 SV=2 - [IF2B2_HUMAN]	26.4895	14.36	5	7	11	5.47882e+07	599	66.0806	8.45557
Q9H9L3	Interferon-stimulated 20 kDa exonuclease-like 2 OS=Homo sapiens GN=ISG20L2 PE=1 SV=1 - [I20L2_HUMAN]	24.668	17.28	5	5	10	1.79629e+07	353	39.1296	9.93506
B3KRR1	cDNA FLJ34725 fis, clone MESAN2005958, highly similar to RNA-binding protein Luc7-like 2 OS=Homo sapiens PE=2 SV=1 - [B3KRR1_HUMAN]	24.083	17.4	5	5	9	5.71049e+06	339	40.4668	10.1401
P16401	Histone H1.5 OS=Homo sapiens GN=HIST1H1B PE=1 SV=3 - [H15_HUMAN]	23.4492	15.04	5	5	9	1.41416e+08	226	22.5665	10.9165
Q6IPH7	RPL14 protein OS=Homo sapiens GN=RPL14 PE=1 SV=1 - [Q6IPH7_HUMAN]	22.7321	26.36	5	5	7	3.90901e+07	220	23.7722	10.9312
F5HBL8	ORF52 OS=Human herpesvirus 8 GN=ORF52 PE=4 SV=1 - [F5HBL8_HHV8]	22.0033	49.62	5	5	9	3.37843e+07	131	13.9885	10.2134
E9PKZ0	60S ribosomal protein L8 (Fragment) OS=Homo sapiens GN=RPL8 PE=1 SV=1 - [E9PKZ0_HUMAN]	20.638	30.73	5	5	8	3.97564e+07	205	22.3752	10.7554
E7EQV9	Ribosomal protein L15 (Fragment) OS=Homo sapiens GN=RPL15 PE=1 SV=1 - [E7EQV9_HUMAN]	20.3498	35.63	5	5	8	2.82525e+07	174	20.4971	11.2827
B7Z4L7	cDNA FLJ59035, highly similar to RNA-binding region-containing protein 2 OS=Homo sapiens PE=2 SV=1 - [B7Z4L7_HUMAN]	20.3241	18.69	5	5	6	7.32045e+06	337	36.4414	5.73193
H0YJW7	SRA stem-loop-interacting RNA-binding protein, mitochondrial (Fragment) OS=Homo sapiens GN=SLIRP PE=1 SV=1 - [H0YJW7_HUMAN]	20.036	81.58	5	5	9	1.39844e+07	76	8.68643	9.05615
K7EK33	DAZ-associated protein 1 OS=Homo sapiens GN=DAZAP1 PE=1 SV=2 - [K7EK33_HUMAN]	19.7377	15.52	5	5	8	1.0292e+07	406	43.228	8.55811
Q13283	Ras GTPase-activating protein-binding protein 1 OS=Homo sapiens GN=G3BP1 PE=1 SV=1 - [G3BP1_HUMAN]	18.9668	16.52	5	5	7	6.8579e+06	466	52.1321	5.51611
A0A024RDP4	Paraspeckle component 1, isoform CRA_b OS=Homo sapiens GN=PSPC1 PE=4 SV=1 - [A0A024RDP4_HUMAN]	18.9509	22.14	5	7	9	2.992e+07	393	45.5423	6.58057
A8K7F6	cDNA FLJ78244, highly similar to Homo sapiens eukaryotic translation initiation factor 4A, isoform 1 (EIF4A1), mRNA OS=Homo sapiens PE=2 SV=1 - [A8K7F6_HUMAN]	18.1605	18.97	5	7	9	1.47273e+07	406	46.0926	5.47803
C9JXB8	60S ribosomal protein L24 OS=Homo sapiens GN=RPL24 PE=1 SV=1 - [C9JXB8_HUMAN]	17.2452	39.67	5	5	7	4.62322e+07	121	14.3598	11.312
D6RAN4	60S ribosomal protein L9 (Fragment) OS=Homo sapiens GN=RPL9 PE=1 SV=5 - [D6RAN4_HUMAN]	17.1301	23.63	5	5	10	2.29066e+07	182	20.8614	10.1987
Q5T7C4	High mobility group protein B1 OS=Homo sapiens GN=HMGB1 PE=1 SV=1 - [Q5T7C4_HUMAN]	16.8733	46.84	5	5	11	1.3836e+07	158	18.2993	9.70068
P26373	60S ribosomal protein L13 OS=Homo sapiens GN=RPL13 PE=1 SV=4 - [RL13_HUMAN]	16.8444	21.8	5	5	9	4.84431e+07	211	24.2465	11.6489
Q92522	Histone H1x OS=Homo sapiens GN=H1FX PE=1 SV=1 - [H1X_HUMAN]	16.7345	22.54	5	5	6	2.65352e+07	213	22.4735	10.7554
P35606	Coatomer subunit beta' OS=Homo sapiens GN=COPB2 PE=1 SV=2 - [COPB2_HUMAN]	15.1846	9.49	5	5	5	3.97801e+06	906	102.422	5.2749
H0YKS4	Annexin (Fragment) OS=Homo sapiens GN=ANXA2 PE=1 SV=1 - [H0YKS4_HUMAN]	15.0528	31.25	5	5	6	3.53018e+06	176	19.5181	5.96045
J3QSV6	Ribosomal L1 domain-containing protein 1 (Fragment) OS=Homo sapiens GN=RSL1D1 PE=1 SV=1 - [J3QSV6_HUMAN]	14.2902	12.79	5	5	6	5.1891e+06	430	48.1791	10.0229
A0A024R4E5	High density lipoprotein binding protein (Vigilin), isoform CRA_a OS=Homo sapiens GN=HDLBP PE=1 SV=1 - [A0A024R4E5_HUMAN]	14.2685	5.21	5	5	5	3.37603e+06	1268	141.352	6.87354
E4W6B6	RPL27/NME2 fusion protein (Fragment) OS=Homo sapiens GN=RPL27 PE=2 SV=1 - [E4W6B6_HUMAN]	14.0201	46.03	5	5	9	4.77301e+07	126	14.248	10.4624
Q9NZB2	Constitutive coactivator of PPAR-gamma-like protein 1 OS=Homo sapiens GN=FAM120A PE=1 SV=2 - [F120A_HUMAN]	13.9924	6.08	5	5	6	3.87776e+06	1118	121.811	8.88037
E9PKP7	Nucleolar transcription factor 1 OS=Homo sapiens GN=UBTF PE=1 SV=1 - [E9PKP7_HUMAN]	12.7362	7.79	5	5	8	6.84175e+06	745	87.3802	9.89111
A0A024R1X8	Junction plakoglobin, isoform CRA_a OS=Homo sapiens GN=JUP PE=4 SV=1 - [A0A024R1X8_HUMAN]	12.7296	10.2	5	5	7	3.57397e+06	745	81.6748	6.13818
P05198	Eukaryotic translation initiation factor 2 subunit 1 OS=Homo sapiens GN=EIF2S1 PE=1 SV=3 - [IF2A_HUMAN]	12.5138	16.51	5	5	6	8950266	315	36.0894	5.08447
Q8IWX8	Calcium homeostasis endoplasmic reticulum protein OS=Homo sapiens GN=CHERP PE=1 SV=3 - [CHERP_HUMAN]	12.1559	7.31	5	5	7	9.34318e+06	916	103.637	9.0415
B4DZB1	cDNA FLJ59645, highly similar to 116 kDa U5 small nuclear ribonucleoprotein component OS=Homo sapiens PE=2 SV=1 - [B4DZB1_HUMAN]	12.1229	6.93	5	5	7	7.73427e+06	923	103.756	5.37646
D3DP78	Aspartyl-tRNA synthetase, isoform CRA_b OS=Homo sapiens GN=DARS PE=3 SV=1 - [D3DP78_HUMAN]	11.7979	15.81	5	6	6	5.36047e+06	468	53.4303	6.53662
Q5QPL9	RNA-binding protein Raly (Fragment) OS=Homo sapiens GN=RALY PE=1 SV=1 - [Q5QPL9_HUMAN]	11.6026	19.83	5	5	5	1.00684e+07	237	24.6503	10.4917
P49756	RNA-binding protein 25 OS=Homo sapiens GN=RBM25 PE=1 SV=3 - [RBM25_HUMAN]	11.0177	7.71	5	5	6	7.54799e+06	843	100.124	6.31592
O15144	Actin-related protein 2/3 complex subunit 2 OS=Homo sapiens GN=ARPC2 PE=1 SV=1 - [ARPC2_HUMAN]	10.7879	16.67	5	5	6	1.48867e+07	300	34.3115	7.35693
B2RE46	cDNA, FLJ96923, highly similar to Homo sapiens ribophorin II (RPN2), mRNA OS=Homo sapiens PE=2 SV=1 - [B2RE46_HUMAN]	10.3847	13.95	5	5	7	6.30177e+06	631	69.2911	5.78271
G5EA18	Double-stranded RNA-binding protein Staufen homolog 2 OS=Homo sapiens GN=STAU2 PE=1 SV=1 - [G5EA18_HUMAN]	9.42309	23.02	5	6	6	7.44658e+06	291	31.7036	9.78857
Q09161	Nuclear cap-binding protein subunit 1 OS=Homo sapiens GN=NCBP1 PE=1 SV=1 - [NCBP1_HUMAN]	8.91831	6.96	5	5	6	6991704	790	91.7805	6.43018
P52701	DNA mismatch repair protein Msh6 OS=Homo sapiens GN=MSH6 PE=1 SV=2 - [MSH6_HUMAN]	8.76471	4.49	5	5	5	3.40587e+06	1360	152.689	6.90283
Q9UK59	Lariat debranching enzyme OS=Homo sapiens GN=DBR1 PE=1 SV=2 - [DBR1_HUMAN]	8.12037	11.03	5	5	5	1.21682e+07	544	61.5163	5.46533
Q96PM9	Zinc finger protein 385A OS=Homo sapiens GN=ZNF385A PE=1 SV=2 - [Z385A_HUMAN]	7.47799	17.62	5	5	6	9.74219e+06	386	40.4284	9.86182
Q86W50	Methyltransferase-like protein 16 OS=Homo sapiens GN=METTL16 PE=1 SV=2 - [MET16_HUMAN]	4.5953	9.61	5	5	5	2.4882e+06	562	63.5808	7.85498
B4DRR0	cDNA FLJ53910, highly similar to Keratin, type II cytoskeletal 6A OS=Homo sapiens PE=2 SV=1 - [B4DRR0_HUMAN]	148.953	58.13	4	32	58	3.86174e+08	535	57.8032	8.00146
Q96KK5	Histone H2A type 1-H OS=Homo sapiens GN=HIST1H2AH PE=1 SV=3 - [H2A1H_HUMAN]	114.418	35.94	4	6	41	3.3422e+09	128	13.8978	10.8872
B3KPS3	cDNA FLJ32131 fis, clone PEBLM2000267, highly similar to Tubulin alpha-ubiquitous chain OS=Homo sapiens PE=2 SV=1 - [B3KPS3_HUMAN]	99.2139	46.63	4	13	33	9.96754e+07	416	46.2118	5.12256
P52597	Heterogeneous nuclear ribonucleoprotein F OS=Homo sapiens GN=HNRNPF PE=1 SV=3 - [HNRPF_HUMAN]	48.9522	20.24	4	6	14	4.05352e+07	415	45.6429	5.57959
P05387	60S acidic ribosomal protein P2 OS=Homo sapiens GN=RPLP2 PE=1 SV=1 - [RLA2_HUMAN]	48.596	69.57	4	4	12	7.12602e+07	115	11.6578	4.53857
E7ETK0	40S ribosomal protein S24 OS=Homo sapiens GN=RPS24 PE=1 SV=1 - [E7ETK0_HUMAN]	39.501	29.77	4	4	16	7.38735e+07	131	15.1873	10.8872
B4DFN9	cDNA FLJ54303, highly similar to Heat shock 70 kDa protein 1 OS=Homo sapiens PE=2 SV=1 - [B4DFN9_HUMAN]	35.4325	13.99	4	6	11	4.56539e+07	572	62.4142	5.69385
Q08ES8	Cell growth-inhibiting protein 34 OS=Homo sapiens PE=2 SV=1 - [Q08ES8_HUMAN]	28.0456	24.29	4	4	9	1.54698e+08	177	20.0816	9.59814
P0DMU6	Cancer/testis antigen family 45 member A4 OS=Homo sapiens GN=CT45A4 PE=2 SV=1 - [CT454_HUMAN]	27.0289	24.87	4	4	9	5.61913e+07	189	21.231	9.75928
K7EM56	40S ribosomal protein S15 OS=Homo sapiens GN=RPS15 PE=1 SV=2 - [K7EM56_HUMAN]	26.1584	50.89	4	4	10	5.64234e+07	112	12.9821	10.8872
E9PH82	Protein FAM98A OS=Homo sapiens GN=FAM98A PE=1 SV=1 - [E9PH82_HUMAN]	25.9143	19.55	4	4	7	7.24465e+06	312	34.4091	8.27979
Q9NRW3	DNA dC->dU-editing enzyme APOBEC-3C OS=Homo sapiens GN=APOBEC3C PE=1 SV=2 - [ABC3C_HUMAN]	24.1119	31.58	4	4	7	1.17199e+07	190	22.811	7.59131
O92597	K8 alpha OS=Human herpesvirus 8 GN=k8 PE=2 SV=1 - [O92597_HHV8]	21.0444	17.72	4	4	11	3.5258e+07	237	26.253	7.10791
P47813	Eukaryotic translation initiation factor 1A, X-chromosomal OS=Homo sapiens GN=EIF1AX PE=1 SV=2 - [IF1AX_HUMAN]	20.7226	25	4	4	9	3.53998e+07	144	16.4502	5.23682
P62854	40S ribosomal protein S26 OS=Homo sapiens GN=RPS26 PE=1 SV=3 - [RS26_HUMAN]	19.4961	44.35	4	4	8	5.56553e+07	115	13.0071	11.0044
P42677	40S ribosomal protein S27 OS=Homo sapiens GN=RPS27 PE=1 SV=3 - [RS27_HUMAN]	19.1804	39.29	4	4	8	2.06485e+07	84	9.45484	9.45166
P62277	40S ribosomal protein S13 OS=Homo sapiens GN=RPS13 PE=1 SV=2 - [RS13_HUMAN]	18.7802	29.14	4	4	10	1.21032e+08	151	17.2117	10.5356
Q9BQQ5	Ribosomal protein L27a OS=Homo sapiens GN=L27a PE=3 SV=1 - [Q9BQQ5_HUMAN]	18.2332	38.68	4	4	9	1.62406e+08	106	12.0074	11.4585
Q76RF3	Core gene UL34 family protein OS=Human herpesvirus 8 GN=ORF67 PE=4 SV=1 - [Q76RF3_HHV8]	18.0243	17.34	4	4	6	8.1973e+06	271	29.8291	8.74854
Q8N1N4	Keratin, type II cytoskeletal 78 OS=Homo sapiens GN=KRT78 PE=2 SV=2 - [K2C78_HUMAN]	17.767	11.35	4	5	7	2.06628e+07	520	56.8305	6.02393
P84103	Serine/arginine-rich splicing factor 3 OS=Homo sapiens GN=SRSF3 PE=1 SV=1 - [SRSF3_HUMAN]	17.4045	32.32	4	5	7	8.24952e+07	164	19.3179	11.6489
A8K2Y2	cDNA FLJ78120, highly similar to Homo sapiens eukaryotic translation initiation factor 2, subunit 3 gamma, 52kDa (EIF2S3), mRNA OS=Homo sapiens PE=2 SV=1 - [A8K2Y2_HUMAN]	17.0961	11.23	4	4	7	6.78486e+06	472	51.0782	8.27979
Q2NLD4	PURA protein (Fragment) OS=Homo sapiens GN=PURA PE=2 SV=1 - [Q2NLD4_HUMAN]	16.7571	22.46	4	6	8	1.06312e+07	285	31.9952	7.04932
O95758	Polypyrimidine tract-binding protein 3 OS=Homo sapiens GN=PTBP3 PE=1 SV=2 - [PTBP3_HUMAN]	16.42	15.04	4	8	9	2.85332e+07	552	59.6521	9.0415
B4E312	cDNA FLJ53422, highly similar to TATA-binding protein-associated factor 2N OS=Homo sapiens PE=2 SV=1 - [B4E312_HUMAN]	16.4052	14.94	4	7	11	1.40536e+08	395	40.0542	9.46631
B2R4M6	Protein S100 OS=Homo sapiens PE=2 SV=1 - [B2R4M6_HUMAN]	15.9048	43.86	4	4	6	8.99324e+06	114	13.2015	6.12549
B5BU08	U2 small nuclear RNA auxillary factor 1 isoform a OS=Homo sapiens GN=U2AF1 PE=2 SV=1 - [B5BU08_HUMAN]	15.3692	19.58	4	4	5	2.15765e+07	240	27.8554	8.54346
Q15084	Protein disulfide-isomerase A6 OS=Homo sapiens GN=PDIA6 PE=1 SV=1 - [PDIA6_HUMAN]	13.2822	13.41	4	4	4	5.27287e+06	440	48.0913	5.08447
G3V203	60S ribosomal protein L18 OS=Homo sapiens GN=RPL18 PE=1 SV=1 - [G3V203_HUMAN]	13.2545	23.78	4	4	6	3.19562e+07	164	18.7445	11.5903
K7ENG2	Splicing factor U2AF 65 kDa subunit OS=Homo sapiens GN=U2AF2 PE=1 SV=1 - [K7ENG2_HUMAN]	12.206	14.01	4	4	6	5.04924e+06	307	33.8799	5.03369
O75533	Splicing factor 3B subunit 1 OS=Homo sapiens GN=SF3B1 PE=1 SV=3 - [SF3B1_HUMAN]	12.0697	3.76	4	4	4	6.43075e+06	1304	145.738	7.09326
Q53SY7	Putative uncharacterized protein CAD (Fragment) OS=Homo sapiens GN=CAD PE=3 SV=1 - [Q53SY7_HUMAN]	12.0679	2.37	4	4	5	2.44747e+06	2151	235.029	6.59521
Q9Y333	U6 snRNA-associated Sm-like protein LSm2 OS=Homo sapiens GN=LSM2 PE=1 SV=1 - [LSM2_HUMAN]	11.9693	60	4	4	4	1.70465e+07	95	10.8276	6.52197
Q14331	Protein FRG1 OS=Homo sapiens GN=FRG1 PE=1 SV=1 - [FRG1_HUMAN]	11.7487	20.16	4	4	4	6.15062e+06	258	29.1541	9.01221
B4DHE8	RNA-binding protein Musashi homolog 2 OS=Homo sapiens GN=MSI2 PE=1 SV=1 - [B4DHE8_HUMAN]	11.6751	16.98	4	4	5	5.51591e+06	324	34.7901	8.88037
P54136	Arginine--tRNA ligase, cytoplasmic OS=Homo sapiens GN=RARS PE=1 SV=2 - [SYRC_HUMAN]	11.5954	8.03	4	4	5	2.34012e+06	660	75.3309	6.68311
B4DF22	cDNA FLJ55615, highly similar to SWI/SNF-related matrix-associatedactin-dependent regulator of chromatin subfamily C member 2 OS=Homo sapiens PE=2 SV=1 - [B4DF22_HUMAN]	11.4248	4.32	4	4	6	6.01953e+06	1019	112.143	5.2876
P62312	U6 snRNA-associated Sm-like protein LSm6 OS=Homo sapiens GN=LSM6 PE=1 SV=1 - [LSM6_HUMAN]	11.2978	42.5	4	4	6	2.89768e+07	80	9.12177	9.5835
O15116	U6 snRNA-associated Sm-like protein LSm1 OS=Homo sapiens GN=LSM1 PE=1 SV=1 - [LSM1_HUMAN]	10.4467	28.57	4	4	5	1.35296e+07	133	15.1701	5.22412
H7BZW2	Centrosomal protein of 85 kDa (Fragment) OS=Homo sapiens GN=CEP85 PE=1 SV=1 - [H7BZW2_HUMAN]	10.1899	10.11	4	4	4	1.71893e+07	435	50.3119	5.5542
B4DUR8	T-complex protein 1 subunit gamma OS=Homo sapiens GN=CCT3 PE=1 SV=1 - [B4DUR8_HUMAN]	9.85641	10.6	4	4	4	2.88019e+06	500	55.6387	5.64307
P23368	NAD-dependent malic enzyme, mitochondrial OS=Homo sapiens GN=ME2 PE=1 SV=1 - [MAOM_HUMAN]	9.31514	8.22	4	4	4	4.10951e+06	584	65.4018	7.60596
M0QYR1	U1 small nuclear ribonucleoprotein 70 kDa (Fragment) OS=Homo sapiens GN=SNRNP70 PE=1 SV=1 - [M0QYR1_HUMAN]	9.2376	32.98	4	4	5	7.03726e+06	94	11.4687	9.27588
O00148	ATP-dependent RNA helicase DDX39A OS=Homo sapiens GN=DDX39A PE=1 SV=2 - [DX39A_HUMAN]	8.94531	10.07	4	4	4	5.34856e+06	427	49.098	5.68115
P49411	Elongation factor Tu, mitochondrial OS=Homo sapiens GN=TUFM PE=1 SV=2 - [EFTU_HUMAN]	8.3088	12.61	4	4	4	5.60683e+06	452	49.5102	7.60596
D6RFF0	La-related protein 7 (Fragment) OS=Homo sapiens GN=LARP7 PE=1 SV=1 - [D6RFF0_HUMAN]	8.21599	15.05	4	4	4	7.88751e+06	299	34.4273	9.78857
J3KT73	60S ribosomal protein L38 OS=Homo sapiens GN=RPL38 PE=1 SV=1 - [J3KT73_HUMAN]	8.1461	37.5	4	4	4	1.02311e+07	64	7.56027	9.99365
B4DL14	ATP synthase subunit gamma OS=Homo sapiens PE=2 SV=1 - [B4DL14_HUMAN]	8.0405	16.4	4	4	5	6.38992e+06	250	27.4953	7.41553
Q2NL82	Pre-rRNA-processing protein TSR1 homolog OS=Homo sapiens GN=TSR1 PE=1 SV=1 - [TSR1_HUMAN]	7.9887	5.85	4	4	4	2.57306e+06	804	91.7519	7.41553
B4E0B9	cDNA FLJ54526, highly similar to 5'-3' exoribonuclease 2 (EC 3.1.11.-) OS=Homo sapiens PE=2 SV=1 - [B4E0B9_HUMAN]	7.9267	5.84	4	4	4	4.53744e+06	874	99.8881	8.01611
H3BRY5	Sulfotransferase (Fragment) OS=Homo sapiens GN=SULT1A1 PE=1 SV=1 - [H3BRY5_HUMAN]	7.90768	19.22	4	4	4	7.61198e+06	281	32.6045	6.62451
B2R4D5	Actin-related protein 2/3 complex subunit 3 OS=Homo sapiens PE=2 SV=1 - [B2R4D5_HUMAN]	7.72249	20.79	4	4	5	1.03674e+07	178	20.5073	8.5874
B4DMD3	cDNA FLJ58174, highly similar to WW domain-binding protein 11 OS=Homo sapiens PE=2 SV=1 - [B4DMD3_HUMAN]	7.13203	6.96	4	4	4	1.48359e+07	589	64.8671	7.00537
H0Y488	AT-rich interactive domain-containing protein 1A (Fragment) OS=Homo sapiens GN=ARID1A PE=1 SV=1 - [H0Y488_HUMAN]	7.11418	5.25	4	4	6	4.34085e+06	1182	129.395	5.64307
Q96RF0	Sorting nexin-18 OS=Homo sapiens GN=SNX18 PE=1 SV=2 - [SNX18_HUMAN]	6.81332	7.64	4	4	4	9.35063e+06	628	68.8512	5.68115
A0A024QZC0	Ataxin 2-like, isoform CRA_e OS=Homo sapiens GN=ATXN2L PE=4 SV=1 - [A0A024QZC0_HUMAN]	6.43165	6.86	4	4	4	2.84278e+06	846	90.7832	7.97217
B4DUL2	cDNA FLJ57152, highly similar to Replication protein A 32 kDa subunit OS=Homo sapiens PE=2 SV=1 - [B4DUL2_HUMAN]	6.39899	36.78	4	4	4	1.64288e+07	174	19.0503	5.73193
Q9Y285	Phenylalanine--tRNA ligase alpha subunit OS=Homo sapiens GN=FARSA PE=1 SV=3 - [SYFA_HUMAN]	6.03075	7.87	4	4	4	2.13948e+06	508	57.5275	7.79639
P13639	Elongation factor 2 OS=Homo sapiens GN=EEF2 PE=1 SV=4 - [EF2_HUMAN]	5.38938	4.9	4	4	4	3.08635e+06	858	95.277	6.82959
Q96BS4	FBL protein (Fragment) OS=Homo sapiens GN=FBL PE=1 SV=2 - [Q96BS4_HUMAN]	4.78285	16.54	4	4	4	7.05913e+06	260	28.4318	9.42236
A0A024R7L5	UPF1 regulator of nonsense transcripts homolog (Yeast), isoform CRA_b OS=Homo sapiens GN=UPF1 PE=4 SV=1 - [A0A024R7L5_HUMAN]	3.72781	4.2	4	4	5	1.80402e+06	1118	122.958	6.68311
A0A024R3R5	Lamin B receptor, isoform CRA_a OS=Homo sapiens GN=LBR PE=4 SV=1 - [A0A024R3R5_HUMAN]	0	7.8	4	4	4	3.91988e+06	615	70.685	9.36377
P04259	Keratin, type II cytoskeletal 6B OS=Homo sapiens GN=KRT6B PE=1 SV=5 - [K2C6B_HUMAN]	145.85	53.37	3	31	57	426587552	564	60.0303	8.00146
A8K9J7	Histone H2B OS=Homo sapiens PE=2 SV=1 - [A8K9J7_HUMAN]	120.361	50	3	10	45	3.13707e+09	126	13.9876	10.3159
P68371	Tubulin beta-4B chain OS=Homo sapiens GN=TUBB4B PE=1 SV=1 - [TBB4B_HUMAN]	107.723	44.94	3	14	41	8.15026e+07	445	49.799	4.89404
P08579	U2 small nuclear ribonucleoprotein B'' OS=Homo sapiens GN=SNRPB2 PE=1 SV=1 - [RU2B_HUMAN]	93.0639	23.56	3	6	29	4.60164e+08	225	25.4701	9.71533
Q96A08	Histone H2B type 1-A OS=Homo sapiens GN=HIST1H2BA PE=1 SV=3 - [H2B1A_HUMAN]	56.3594	49.61	3	9	26	2.42285e+09	127	14.1587	10.3159
P62318	Small nuclear ribonucleoprotein Sm D3 OS=Homo sapiens GN=SNRPD3 PE=1 SV=1 - [SMD3_HUMAN]	40.4063	31.75	3	3	8	3.38097e+07	126	13.9073	10.3159
P07900	Heat shock protein HSP 90-alpha OS=Homo sapiens GN=HSP90AA1 PE=1 SV=5 - [HS90A_HUMAN]	31.601	15.57	3	11	14	2.56752e+07	732	84.6067	5.021
Q2TSD2	Aging-associated gene 7 protein OS=Homo sapiens PE=2 SV=1 - [Q2TSD2_HUMAN]	30.1475	22.73	3	6	10	4.45845e+07	374	41.4361	7.73779
Q13185	Chromobox protein homolog 3 OS=Homo sapiens GN=CBX3 PE=1 SV=4 - [CBX3_HUMAN]	21.2789	20.77	3	3	7	2.72927e+06	183	20.7984	5.32568
P62314	Small nuclear ribonucleoprotein Sm D1 OS=Homo sapiens GN=SNRPD1 PE=1 SV=1 - [SMD1_HUMAN]	19.0434	28.57	3	3	5	3.01336e+07	119	13.2734	11.561
E9PL10	Transcription factor BTF3 OS=Homo sapiens GN=BTF3L4 PE=1 SV=1 - [E9PL10_HUMAN]	18.6196	24.14	3	3	6	3.90647e+07	145	15.7694	9.14404
P62266	40S ribosomal protein S23 OS=Homo sapiens GN=RPS23 PE=1 SV=3 - [RS23_HUMAN]	16.8386	16.08	3	3	7	7.32331e+07	143	15.7977	10.4917
P42766	60S ribosomal protein L35 OS=Homo sapiens GN=RPL35 PE=1 SV=2 - [RL35_HUMAN]	16.3907	26.02	3	3	7	1.05927e+08	123	14.5426	11.0483
U3KQS7	U6 snRNA-associated Sm-like protein LSm4 (Fragment) OS=Homo sapiens GN=LSM4 PE=1 SV=1 - [U3KQS7_HUMAN]	16.2879	34.86	3	3	6	9.90196e+06	109	12.4472	6.27783
Q7Z417	Nuclear fragile X mental retardation-interacting protein 2 OS=Homo sapiens GN=NUFIP2 PE=1 SV=1 - [NUFP2_HUMAN]	16.1664	8.2	3	3	5	4736544	695	76.0747	8.70459
F8W1T6	RNA-binding motif, single-stranded-interacting protein 2 OS=Homo sapiens GN=RBMS2 PE=1 SV=1 - [F8W1T6_HUMAN]	15.3731	13.66	3	4	7	1.65552e+07	344	37.1634	9.0708
Q7Z612	Acidic ribosomal phosphoprotein P1 OS=Homo sapiens PE=2 SV=1 - [Q7Z612_HUMAN]	15.2491	57.52	3	3	4	4.08695e+07	113	11.3917	4.36084
P46783	40S ribosomal protein S10 OS=Homo sapiens GN=RPS10 PE=1 SV=1 - [RS10_HUMAN]	14.435	19.39	3	3	7	2.65633e+07	165	18.8859	10.1548
E9PCY5	DNA topoisomerase 2 (Fragment) OS=Homo sapiens GN=TOP2B PE=1 SV=1 - [E9PCY5_HUMAN]	13.5014	3.74	3	4	6	5.90808e+06	1150	130.398	8.47021
O40945	Core gene UL31 family protein OS=Human herpesvirus 8 GN=ORF69 PE=4 SV=1 - [O40945_HHV8]	13.2893	11.92	3	3	5	4.24981e+06	302	33.1369	8.76318
O96019	Actin-like protein 6A OS=Homo sapiens GN=ACTL6A PE=1 SV=1 - [ACL6A_HUMAN]	12.9842	12.59	3	3	4	6.37701e+06	429	47.4303	5.60498
C9J9K3	40S ribosomal protein SA (Fragment) OS=Homo sapiens GN=RPSA PE=1 SV=5 - [C9J9K3_HUMAN]	12.0746	15.15	3	3	4	9.05171e+06	264	29.487	5.24951
P35251	Replication factor C subunit 1 OS=Homo sapiens GN=RFC1 PE=1 SV=4 - [RFC1_HUMAN]	11.2072	4.36	3	4	4	3.60302e+06	1148	128.175	9.36377
P78406	mRNA export factor OS=Homo sapiens GN=RAE1 PE=1 SV=1 - [RAE1L_HUMAN]	11.1234	13.04	3	3	4	4.42891e+06	368	40.9419	7.82568
Q15046	Lysine--tRNA ligase OS=Homo sapiens GN=KARS PE=1 SV=3 - [SYK_HUMAN]	10.9422	7.04	3	3	3	5.32199e+06	597	68.0046	6.354
K0FCG0	ORF50 OS=Human herpesvirus 8 PE=4 SV=1 - [K0FCG0_HHV8]	10.604	8.72	3	3	5	4.70285e+06	631	66.7739	5.92236
B4E2Z8	cDNA FLJ61206, highly similar to Homo sapiens multiple substrate lipid kinase (MULK), mRNA OS=Homo sapiens PE=2 SV=1 - [B4E2Z8_HUMAN]	10.5825	11.93	3	3	3	4.57745e+06	394	43.7576	6.34131
P38919	Eukaryotic initiation factor 4A-III OS=Homo sapiens GN=EIF4A3 PE=1 SV=4 - [IF4A3_HUMAN]	9.56321	14.11	3	5	6	9.81346e+06	411	46.8412	6.72705
A8K559	cDNA FLJ76187 OS=Homo sapiens PE=2 SV=1 - [A8K559_HUMAN]	9.4822	9.38	3	3	3	2.82854e+06	469	51.0879	4.88135
P09382	Galectin-1 OS=Homo sapiens GN=LGALS1 PE=1 SV=2 - [LEG1_HUMAN]	9.32095	22.96	3	3	4	9.82202e+06	135	14.7062	5.50342
Q9BU76	Multiple myeloma tumor-associated protein 2 OS=Homo sapiens GN=MMTAG2 PE=1 SV=1 - [MMTA2_HUMAN]	9.15355	14.83	3	3	3	2.90773e+06	263	29.3939	10.0229
I7GPQ7	cDNA FLJ75793 OS=Homo sapiens PE=2 SV=1 - [I7GPQ7_HUMAN]	9.12515	6.32	3	3	4	2.27975e+06	585	67.1149	6.99072
B4DRD7	cDNA FLJ54752, highly similar to Poly(rC)-binding protein 2 OS=Homo sapiens PE=2 SV=1 - [B4DRD7_HUMAN]	8.80727	18.44	3	4	4	8.23306e+06	282	29.7182	7.7085
P11182	Lipoamide acyltransferase component of branched-chain alpha-keto acid dehydrogenase complex, mitochondrial OS=Homo sapiens GN=DBT PE=1 SV=3 - [ODB2_HUMAN]	8.79495	6.64	3	3	4	3.84144e+06	482	53.4529	8.51416
F5H1S8	Malectin (Fragment) OS=Homo sapiens GN=MLEC PE=1 SV=1 - [F5H1S8_HUMAN]	8.71121	23.29	3	3	4	9.81262e+06	146	16.7186	5.56689
H0YLP6	60S ribosomal protein L28 OS=Homo sapiens GN=RPL28 PE=1 SV=1 - [H0YLP6_HUMAN]	8.26177	33.71	3	3	4	3.01016e+07	89	9.65091	10.3599
P59998	Actin-related protein 2/3 complex subunit 4 OS=Homo sapiens GN=ARPC4 PE=1 SV=3 - [ARPC4_HUMAN]	8.23569	16.07	3	3	3	2.39386e+07	168	19.6543	8.42627
Q8IWR8	Ribosomal protein L19 (Fragment) OS=Homo sapiens PE=2 SV=1 - [Q8IWR8_HUMAN]	8.07763	19.65	3	3	3	2.58078e+07	173	20.8068	11.4438
Q69YN2	CWF19-like protein 1 OS=Homo sapiens GN=CWF19L1 PE=1 SV=2 - [C19L1_HUMAN]	7.98016	6.69	3	3	3	1.98097e+06	538	60.5808	7.23975
Q86YZ3	Hornerin OS=Homo sapiens GN=HRNR PE=1 SV=2 - [HORN_HUMAN]	7.90059	2	3	3	3	2.74239e+06	2850	282.228	10.0376
P46087	Probable 28S rRNA (cytosine(4447)-C(5))-methyltransferase OS=Homo sapiens GN=NOP2 PE=1 SV=2 - [NOP2_HUMAN]	7.88312	4.31	3	3	3	3.71343e+06	812	89.2471	9.23193
P05109	Protein S100-A8 OS=Homo sapiens GN=S100A8 PE=1 SV=1 - [S10A8_HUMAN]	7.76049	31.18	3	3	4	1.53228e+07	93	10.8276	7.03467
Q9UL40	Zinc finger protein 346 OS=Homo sapiens GN=ZNF346 PE=1 SV=1 - [ZN346_HUMAN]	7.62049	13.95	3	3	3	4.03773e+06	294	32.9115	9.08545
B7Z2E2	cDNA FLJ54671, highly similar to Calcium-binding mitochondrial carrier protein Aralar2 OS=Homo sapiens PE=2 SV=1 - [B7Z2E2_HUMAN]	7.50647	6	3	3	4	3.37384e+06	567	62.2476	9.01221
P46778	60S ribosomal protein L21 OS=Homo sapiens GN=RPL21 PE=1 SV=2 - [RL21_HUMAN]	7.39967	20.63	3	3	3	3.91637e+07	160	18.5531	10.4917
J3QLE5	Small nuclear ribonucleoprotein-associated protein N (Fragment) OS=Homo sapiens GN=SNRPN PE=4 SV=1 - [J3QLE5_HUMAN]	7.09442	17.16	3	3	3	1.642e+07	169	17.5353	9.99365
A8K964	cDNA FLJ75071, highly similar to Homo sapiens pinin, desmosome associated protein (PNN), mRNA OS=Homo sapiens PE=2 SV=1 - [A8K964_HUMAN]	6.62506	4.46	3	3	3	1.54294e+06	717	81.4929	7.37158
Q8N884	Cyclic GMP-AMP synthase OS=Homo sapiens GN=MB21D1 PE=1 SV=2 - [CGAS_HUMAN]	6.58418	7.85	3	3	3	3.06888e+06	522	58.7774	9.48096
E9PPH5	Acidic leucine-rich nuclear phosphoprotein 32 family member E (Fragment) OS=Homo sapiens GN=ANP32E PE=1 SV=1 - [E9PPH5_HUMAN]	6.54993	29.82	3	3	3	3.14785e+06	114	13.1204	4.22119
Q9UH17	DNA dC->dU-editing enzyme APOBEC-3B OS=Homo sapiens GN=APOBEC3B PE=1 SV=1 - [ABC3B_HUMAN]	6.23566	9.16	3	3	3	2.57844e+06	382	45.8941	6.06201
B7Z5E7	cDNA FLJ51046, highly similar to 60 kDa heat shock protein, mitochondrial OS=Homo sapiens PE=2 SV=1 - [B7Z5E7_HUMAN]	6.05582	7.35	3	3	3	3.30477e+08	517	55.0491	5.60498
B4E091	cDNA FLJ55438, highly similar to Splicing factor 3 subunit 1 OS=Homo sapiens PE=2 SV=1 - [B4E091_HUMAN]	6.04965	4.93	3	3	3	3.96663e+06	690	77.3577	5.16064
A0A024R2Z6	Guanine nucleotide binding protein-like 3 (Nucleolar), isoform CRA_b OS=Homo sapiens GN=GNL3 PE=4 SV=1 - [A0A024R2Z6_HUMAN]	5.98289	5.59	3	3	3	2.7184e+06	537	60.5345	8.79248
O60762	Dolichol-phosphate mannosyltransferase subunit 1 OS=Homo sapiens GN=DPM1 PE=1 SV=1 - [DPM1_HUMAN]	5.76432	13.46	3	3	3	5.71472e+06	260	29.6158	9.56885
A0A0C4DGS1	Dolichyl-diphosphooligosaccharide--protein glycosyltransferase 48 kDa subunit OS=Homo sapiens GN=DDOST PE=1 SV=1 - [A0A0C4DGS1_HUMAN]	5.54719	6.38	3	3	4	3.72727e+06	439	48.769	5.69385
B2R4V4	cDNA, FLJ92232, highly similar to Homo sapiens barrier to autointegration factor 1 (BANF1), mRNA OS=Homo sapiens PE=2 SV=1 - [B2R4V4_HUMAN]	5.23872	29.21	3	3	3	5.57452e+06	89	10.01	6.0874
A0A024RBS1	GCN1 general control of amino-acid synthesis 1-like 1 (Yeast), isoform CRA_b OS=Homo sapiens GN=GCN1L1 PE=4 SV=1 - [A0A024RBS1_HUMAN]	5.22638	1.32	3	3	3	2.02858e+06	2432	266.706	6.91748
P10155	60 kDa SS-A/Ro ribonucleoprotein OS=Homo sapiens GN=TROVE2 PE=1 SV=2 - [RO60_HUMAN]	5.16074	6.32	3	3	3	4.67987e+06	538	60.6312	8.03076
B2RDE0	cDNA, FLJ96567, highly similar to Homo sapiens propionyl Coenzyme A carboxylase, alpha polypeptide(PCCA), mRNA OS=Homo sapiens PE=2 SV=1 - [B2RDE0_HUMAN]	5.10972	4.98	3	3	3	2.7938e+06	703	77.3647	7.06396
Q9NPA8	Transcription and mRNA export factor ENY2 OS=Homo sapiens GN=ENY2 PE=1 SV=1 - [ENY2_HUMAN]	5.09622	34.65	3	3	3	6.42551e+06	101	11.5213	9.33447
B0QZK4	Heterochromatin protein 1-binding protein 3 (Fragment) OS=Homo sapiens GN=HP1BP3 PE=1 SV=1 - [B0QZK4_HUMAN]	4.95965	12.25	3	3	3	3.37308e+06	253	28.4974	9.87646
Q9UIG0	Tyrosine-protein kinase BAZ1B OS=Homo sapiens GN=BAZ1B PE=1 SV=2 - [BAZ1B_HUMAN]	4.80069	2.23	3	3	3	2.22458e+06	1483	170.796	8.48486
Q96HS1	Serine/threonine-protein phosphatase PGAM5, mitochondrial OS=Homo sapiens GN=PGAM5 PE=1 SV=2 - [PGAM5_HUMAN]	4.65357	9.69	3	3	4	7.24217e+06	289	31.9846	8.67529
O00712	Nuclear factor 1 B-type OS=Homo sapiens GN=NFIB PE=1 SV=2 - [NFIB_HUMAN]	4.49331	8.33	3	3	3	7.23034e+06	420	47.412	8.86572
A0A087WUD1	Zinc finger protein 787 OS=Homo sapiens GN=ZNF787 PE=1 SV=1 - [A0A087WUD1_HUMAN]	4.41982	10.21	3	3	3	2.36181e+06	382	40.4026	7.95752
P25398	40S ribosomal protein S12 OS=Homo sapiens GN=RPS12 PE=1 SV=3 - [RS12_HUMAN]	4.37257	24.24	3	3	3	6.62642e+06	132	14.5055	7.21045
H7C3T4	Peroxiredoxin-4 (Fragment) OS=Homo sapiens GN=PRDX4 PE=1 SV=1 - [H7C3T4_HUMAN]	4.19785	18.01	3	3	3	3.2606e+06	161	18.3133	6.18896
Q59GY3	Arginine/serine-rich splicing factor 6 variant (Fragment) OS=Homo sapiens PE=2 SV=1 - [Q59GY3_HUMAN]	4.1917	10.04	3	3	3	5.13362e+06	279	31.8461	10.9458
B3KUD7	DNA helicase OS=Homo sapiens PE=2 SV=1 - [B3KUD7_HUMAN]	4.12675	5.39	3	3	3	2.03971e+06	612	68.545	7.62061
P61619	Protein transport protein Sec61 subunit alpha isoform 1 OS=Homo sapiens GN=SEC61A1 PE=1 SV=2 - [S61A1_HUMAN]	4.05592	6.09	3	3	3	3.20398e+06	476	52.2305	8.06006
P09496	Clathrin light chain A OS=Homo sapiens GN=CLTA PE=1 SV=1 - [CLCA_HUMAN]	3.86856	10.08	3	3	3	9.48271e+06	248	27.06	4.51318
D3DWL0	Plectin 1, intermediate filament binding protein 500kDa, isoform CRA_b OS=Homo sapiens GN=PLEC1 PE=4 SV=1 - [D3DWL0_HUMAN]	3.81724	1.76	3	3	3	1.55781e+06	2105	233.975	5.90967
Q5T749	Keratinocyte proline-rich protein OS=Homo sapiens GN=KPRP PE=1 SV=1 - [KPRP_HUMAN]	3.78248	7.25	3	3	3	6.54761e+06	579	64.0932	8.26514
Q15020	Squamous cell carcinoma antigen recognized by T-cells 3 OS=Homo sapiens GN=SART3 PE=1 SV=1 - [SART3_HUMAN]	2.76428	3.01	3	3	3	2.48198e+06	963	109.865	5.56689
Q96QE5	Transcription elongation factor, mitochondrial OS=Homo sapiens GN=TEFM PE=1 SV=1 - [TEFM_HUMAN]	1.98863	6.94	3	3	3	2.70208e+06	360	41.6497	9.31982
A0JLQ5	BXDC2 protein (Fragment) OS=Homo sapiens GN=BXDC2 PE=2 SV=1 - [A0JLQ5_HUMAN]	1.77166	8.06	3	3	3	3.09863e+06	335	39.1449	9.90576
Q12906	Interleukin enhancer-binding factor 3 OS=Homo sapiens GN=ILF3 PE=1 SV=3 - [ILF3_HUMAN]	149.987	44.74	2	27	55	8.77712e+07	894	95.2791	8.76318
F4ZW66	NF110b OS=Homo sapiens PE=2 SV=1 - [F4ZW66_HUMAN]	149.102	42.76	2	27	54	8.77712e+07	898	95.7183	8.80713
P06899	Histone H2B type 1-J OS=Homo sapiens GN=HIST1H2BJ PE=1 SV=3 - [H2B1J_HUMAN]	120.981	50	2	9	43	2.68813e+09	126	13.8956	10.3159
P0C0S5	Histone H2A.Z OS=Homo sapiens GN=H2AFZ PE=1 SV=2 - [H2AZ_HUMAN]	80.2981	31.25	2	4	35	2.60565e+09	128	13.5446	10.5796
P68366	Tubulin alpha-4A chain OS=Homo sapiens GN=TUBA4A PE=1 SV=1 - [TBA4A_HUMAN]	74.2104	36.83	2	11	26	9.96754e+07	448	49.8924	5.05908
Q8IWZ3	Ankyrin repeat and KH domain-containing protein 1 OS=Homo sapiens GN=ANKHD1 PE=1 SV=1 - [ANKH1_HUMAN]	40.3373	5.15	2	10	14	7.28474e+06	2542	269.291	5.73193
A8KA05	Protein argonaute-3 OS=Homo sapiens GN=EIF2C3 PE=2 SV=1 - [A8KA05_HUMAN]	36.6395	12.09	2	8	16	3.53376e+07	860	97.268	9.11475
B4DTP3	cDNA FLJ57343, highly similar to Homo sapiens ankyrin repeat domain 17 (ANKRD17), transcript variant 1, mRNA (Fragment) OS=Homo sapiens PE=2 SV=1 - [B4DTP3_HUMAN]	35.6865	9.62	2	10	13	7.08878e+06	1300	138.544	5.17334
P17096	High mobility group protein HMG-I/HMG-Y OS=Homo sapiens GN=HMGA1 PE=1 SV=3 - [HMGA1_HUMAN]	34.705	14.95	2	2	11	2.9266e+07	107	11.6691	10.3159
A0A0B4J1Z1	Serine/arginine-rich-splicing factor 7 OS=Homo sapiens GN=SRSF7 PE=1 SV=1 - [A0A0B4J1Z1_HUMAN]	25.8191	25.55	2	3	9	4.71746e+07	137	15.7528	9.80322
E7ETU5	RNA-binding motif, single-stranded-interacting protein 1 OS=Homo sapiens GN=RBMS1 PE=1 SV=1 - [E7ETU5_HUMAN]	18.8607	9.73	2	3	7	3.38532e+07	370	40.1216	8.11865
A0A024R326	Ribosomal protein L29, isoform CRA_a OS=Homo sapiens GN=RPL29 PE=4 SV=1 - [A0A024R326_HUMAN]	17.2019	14.65	2	2	6	3.56844e+07	157	17.5419	11.6636
C9J4Z3	60S ribosomal protein L37a OS=Homo sapiens GN=RPL37A PE=1 SV=1 - [C9J4Z3_HUMAN]	14.3928	38.24	2	2	4	1.79475e+07	68	7.61894	10.0083
E9PEC3	Propionyl-CoA carboxylase beta chain, mitochondrial OS=Homo sapiens GN=PCCB PE=1 SV=1 - [E9PEC3_HUMAN]	13.5483	7.33	2	2	4	2.33677e+06	423	45.3922	6.3667
F5HFL9	K4 OS=Human herpesvirus 8 GN=K4 PE=4 SV=1 - [F5HFL9_HHV8]	13.3915	40.43	2	2	4	2.55811e+07	94	10.4796	9.64209
B3KPC7	Actin-related protein 2/3 complex subunit 5 OS=Homo sapiens PE=2 SV=1 - [B3KPC7_HUMAN]	13.212	20.92	2	2	3	7.19122e+06	153	16.9608	6.02393
A1L020	RNA-binding protein MEX3A OS=Homo sapiens GN=MEX3A PE=1 SV=1 - [MEX3A_HUMAN]	9.86833	7.12	2	2	3	3.38028e+06	520	54.1392	7.26904
P49458	Signal recognition particle 9 kDa protein OS=Homo sapiens GN=SRP9 PE=1 SV=2 - [SRP09_HUMAN]	9.70069	22.09	2	2	4	1.28325e+08	86	10.1051	7.97217
F5HBQ9	ORF70 OS=Human herpesvirus 8 GN=ORF70 PE=3 SV=1 - [F5HBQ9_HHV8]	8.68659	8.01	2	2	3	8.91134e+06	337	38.5306	7.94287
G3V353	Methyltransferase-like protein 17, mitochondrial (Fragment) OS=Homo sapiens GN=METTL17 PE=1 SV=1 - [G3V353_HUMAN]	8.66446	13.22	2	2	3	3.44071e+06	174	19.7701	8.17725
A8K894	cDNA FLJ77927 OS=Homo sapiens PE=2 SV=1 - [A8K894_HUMAN]	8.60245	8.01	2	3	3	7.17075e+06	537	59.6288	7.85498
D3YTB1	60S ribosomal protein L32 (Fragment) OS=Homo sapiens GN=RPL32 PE=1 SV=1 - [D3YTB1_HUMAN]	8.35615	17.29	2	2	3	1.19915e+07	133	15.6067	11.4438
B4DKE6	cDNA FLJ60629, highly similar to Replication factor C subunit 3 OS=Homo sapiens PE=2 SV=1 - [B4DKE6_HUMAN]	8.01096	9.18	2	2	2	1.69376e+06	305	34.8101	8.5874
P49207	60S ribosomal protein L34 OS=Homo sapiens GN=RPL34 PE=1 SV=3 - [RL34_HUMAN]	7.95975	12.82	2	2	4	4.83188e+07	117	13.2845	11.4731
B2RDP6	cDNA, FLJ96709, highly similar to Homo sapiens glutamate rich WD repeat protein GRWD (GRWD), mRNA OS=Homo sapiens PE=2 SV=1 - [B2RDP6_HUMAN]	7.79524	6.73	2	2	2	4.98029e+06	446	49.3582	4.91943
Q9BRT6	Protein LLP homolog OS=Homo sapiens GN=LLPH PE=2 SV=1 - [LLPH_HUMAN]	7.53473	23.26	2	2	3	9.20606e+06	129	15.2154	10.3745
I3L2G5	NACHT, LRR and PYD domains-containing protein 1 OS=Homo sapiens GN=NLRP1 PE=1 SV=2 - [I3L2G5_HUMAN]	7.4298	2.47	2	2	3	1.79538e+06	1051	118.202	7.1665
Q9BVJ6	U3 small nucleolar RNA-associated protein 14 homolog A OS=Homo sapiens GN=UTP14A PE=1 SV=1 - [UT14A_HUMAN]	7.29905	3.5	2	2	2	2.74331e+06	771	87.9241	7.86963
P62304	Small nuclear ribonucleoprotein E OS=Homo sapiens GN=SNRPE PE=1 SV=1 - [RUXE_HUMAN]	7.288	25	2	2	3	2.11666e+07	92	10.7966	9.43701
E9PQI8	U4/U6.U5 tri-snRNP-associated protein 1 OS=Homo sapiens GN=SART1 PE=1 SV=1 - [E9PQI8_HUMAN]	7.28107	17.07	2	2	2	5.29378e+06	164	17.531	11.1655
Q15365	Poly(rC)-binding protein 1 OS=Homo sapiens GN=PCBP1 PE=1 SV=2 - [PCBP1_HUMAN]	7.09977	9.55	2	3	3	8.86506e+06	356	37.4739	7.09326
A8K9K4	cDNA FLJ75504, highly similar to Homo sapiens glucosidase I, mRNA OS=Homo sapiens PE=2 SV=1 - [A8K9K4_HUMAN]	6.86208	5.34	2	2	2	4.30216e+06	562	62.2003	7.10791
A2VCL5	FLOT1 protein (Fragment) OS=Homo sapiens GN=FLOT1 PE=2 SV=1 - [A2VCL5_HUMAN]	6.85903	10.13	2	2	2	3.06581e+06	237	26.3479	5.88428
C9JQD4	Peptidyl-prolyl cis-trans isomerase (Fragment) OS=Homo sapiens GN=PPIH PE=1 SV=1 - [C9JQD4_HUMAN]	6.79443	16.67	2	2	2	5.92595e+06	144	15.79	8.71924
J3KMX2	SWI/SNF-related matrix-associated actin-dependent regulator of chromatin subfamily D member 2 OS=Homo sapiens GN=SMARCD2 PE=1 SV=1 - [J3KMX2_HUMAN]	6.56783	6.8	2	2	2	2.02615e+06	456	52.2052	9.43701
B3KNS8	cDNA FLJ30322 fis, clone BRACE2006703, highly similar to Surfeit locus protein 6 OS=Homo sapiens PE=2 SV=1 - [B3KNS8_HUMAN]	6.54666	4.99	2	2	3	2.57583e+06	361	41.4836	10.5942
H3BPZ1	Very-long-chain (3R)-3-hydroxyacyl-CoA dehydratase 3 OS=Homo sapiens GN=HACD3 PE=1 SV=1 - [H3BPZ1_HUMAN]	6.53457	7.42	2	2	3	4.97023e+06	337	40.0429	8.96826
Q7RTV0	PHD finger-like domain-containing protein 5A OS=Homo sapiens GN=PHF5A PE=1 SV=1 - [PHF5A_HUMAN]	6.45374	20	2	2	2	2.99901e+06	110	12.397	8.41162
Q6IRX3	RNA binding motif protein 7 OS=Homo sapiens GN=RBM7 PE=2 SV=1 - [Q6IRX3_HUMAN]	6.2051	18.42	2	2	2	1.58957e+06	266	30.5128	9.5835
Q969L4	U7 snRNA-associated Sm-like protein LSm10 OS=Homo sapiens GN=LSM10 PE=1 SV=1 - [LSM10_HUMAN]	6.20025	26.02	2	2	2	5.1132e+06	123	14.0714	9.24658
P09234	U1 small nuclear ribonucleoprotein C OS=Homo sapiens GN=SNRPC PE=1 SV=1 - [RU1C_HUMAN]	6.17482	18.87	2	2	2	8.65835e+06	159	17.3812	9.67139
P43355	Melanoma-associated antigen 1 OS=Homo sapiens GN=MAGEA1 PE=1 SV=1 - [MAGA1_HUMAN]	6.08594	6.15	2	2	3	2.63815e+06	309	34.3204	4.85596
D6RAA6	Transmembrane protein 33 (Fragment) OS=Homo sapiens GN=TMEM33 PE=1 SV=1 - [D6RAA6_HUMAN]	5.84837	9.91	2	2	2	2.72179e+06	222	25.2073	9.56885
Q8IY81	pre-rRNA processing protein FTSJ3 OS=Homo sapiens GN=FTSJ3 PE=1 SV=2 - [SPB1_HUMAN]	5.59325	2.13	2	2	3	5.13431e+06	847	96.4992	8.39697
Q9UK45	U6 snRNA-associated Sm-like protein LSm7 OS=Homo sapiens GN=LSM7 PE=1 SV=1 - [LSM7_HUMAN]	5.5765	15.53	2	2	4	2.74935e+07	103	11.595	5.2749
P09326	CD48 antigen OS=Homo sapiens GN=CD48 PE=1 SV=2 - [CD48_HUMAN]	5.56763	10.29	2	2	3	3.73381e+06	243	27.6652	8.07471
B4DF70	cDNA FLJ60461, highly similar to Peroxiredoxin-2 (EC 1.11.1.15) OS=Homo sapiens PE=2 SV=1 - [B4DF70_HUMAN]	5.40056	10.38	2	2	2	5.22606e+06	183	20.0946	8.77783
F5GYV5	ADP-ribosylation factor-like protein 6-interacting protein 4 (Fragment) OS=Homo sapiens GN=ARL6IP4 PE=1 SV=1 - [F5GYV5_HUMAN]	5.39327	14.69	2	2	2	3.06677e+06	211	23.6735	10.9604
Q75MT5	Putative uncharacterized protein RFC2 OS=Homo sapiens GN=RFC2 PE=2 SV=1 - [Q75MT5_HUMAN]	5.32741	7.81	2	2	2	1.98022e+06	320	35.2209	5.5415
F8WE65	Peptidyl-prolyl cis-trans isomerase OS=Homo sapiens GN=PPIA PE=1 SV=1 - [F8WE65_HUMAN]	5.26936	15	2	2	2	9.09662e+06	120	13.0133	6.771
F5GY37	Prohibitin-2 OS=Homo sapiens GN=PHB2 PE=1 SV=1 - [F5GY37_HUMAN]	5.24086	8.24	2	2	2	2.38069e+06	267	29.705	9.87646
B3KMI9	cDNA FLJ11140 fis, clone PLACE1006488, highly similar to Signal recognition particle 68 kDa protein OS=Homo sapiens PE=2 SV=1 - [B3KMI9_HUMAN]	4.97315	8.94	2	2	2	2.8066e+06	369	41.3472	8.76318
B4DV94	cDNA FLJ58285, highly similar to Homo sapiens pre-B-cell leukemia transcription factor interacting protein 1 (PBXIP1), mRNA OS=Homo sapiens PE=2 SV=1 - [B4DV94_HUMAN]	4.95295	4.14	2	2	2	3.57019e+06	507	57.555	6.75635
B4E3M6	cDNA FLJ55446, highly similar to Superkiller viralicidic activity 2-like 2 (EC 3.6.1.-) OS=Homo sapiens PE=2 SV=1 - [B4E3M6_HUMAN]	4.94608	3.08	2	3	3	3.7414e+06	941	106.688	7.13721
F8WCJ1	Eukaryotic translation initiation factor 5A OS=Homo sapiens GN=EIF5A2 PE=1 SV=1 - [F8WCJ1_HUMAN]	4.94591	18.1	2	2	2	5.21656e+06	105	11.6799	9.14404
P83369	U7 snRNA-associated Sm-like protein LSm11 OS=Homo sapiens GN=LSM11 PE=1 SV=2 - [LSM11_HUMAN]	4.94369	5.28	2	2	2	5.01497e+06	360	39.4756	10.9897
D0UZN7	ORF25 OS=Human herpesvirus 8 GN=ORF25 PE=4 SV=1 - [D0UZN7_HHV8]	4.91625	1.74	2	2	3	2.29835e+06	1376	153.301	6.84424
A0A024QZ42	HCG1985580, isoform CRA_c OS=Homo sapiens GN=PDCD6 PE=1 SV=1 - [A0A024QZ42_HUMAN]	4.8955	17.36	2	2	2	5.56792e+06	121	14.4411	5.2876
C9J2C4	DnaJ homolog subfamily B member 6 (Fragment) OS=Homo sapiens GN=DNAJB6 PE=1 SV=1 - [C9J2C4_HUMAN]	4.83642	10.09	2	2	2	5.42365e+06	228	25.3613	6.96143
B4DX42	cDNA FLJ54064, highly similar to Splicing factor 1 OS=Homo sapiens PE=2 SV=1 - [B4DX42_HUMAN]	4.81342	5.77	2	2	2	3.17281e+06	433	46.391	9.34912
A0A0A6YYL4	Coronin OS=Homo sapiens GN=CORO7-PAM16 PE=3 SV=1 - [A0A0A6YYL4_HUMAN]	4.80017	3.44	2	2	2	3.28505e+06	1048	114.095	6.32861
Q13595	Transformer-2 protein homolog alpha OS=Homo sapiens GN=TRA2A PE=1 SV=1 - [TRA2A_HUMAN]	4.75269	8.16	2	2	2	6.68154e+06	282	32.6691	11.2681
Q96QR8	Transcriptional activator protein Pur-beta OS=Homo sapiens GN=PURB PE=1 SV=3 - [PURB_HUMAN]	4.71695	9.94	2	4	5	9.42687e+06	312	33.2205	5.42725
A8K3M9	cDNA FLJ76387, highly similar to Homo sapiens splicing factor, arginine/serine-rich 9 (SFRS9), mRNA OS=Homo sapiens PE=2 SV=1 - [A8K3M9_HUMAN]	4.57239	15.84	2	4	4	6.74252e+06	221	25.4984	8.646
Q96I25	Splicing factor 45 OS=Homo sapiens GN=RBM17 PE=1 SV=1 - [SPF45_HUMAN]	4.51897	4.74	2	2	2	7.26181e+06	401	44.9339	5.97314
Q9H1E3	Nuclear ubiquitous casein and cyclin-dependent kinase substrate 1 OS=Homo sapiens GN=NUCKS1 PE=1 SV=1 - [NUCKS_HUMAN]	4.46161	8.64	2	2	2	1.00155e+07	243	27.28	5.08447
Q6PKG0	La-related protein 1 OS=Homo sapiens GN=LARP1 PE=1 SV=2 - [LARP1_HUMAN]	4.43683	1.28	2	2	2	5.42509e+06	1096	123.434	8.82178
O94906	Pre-mRNA-processing factor 6 OS=Homo sapiens GN=PRPF6 PE=1 SV=1 - [PRP6_HUMAN]	4.38326	2.13	2	2	2	1.16582e+06	941	106.858	8.25049
P31151	Protein S100-A7 OS=Homo sapiens GN=S100A7 PE=1 SV=4 - [S10A7_HUMAN]	4.36122	22.77	2	2	2	4.8082e+06	101	11.4636	6.771
Q96MU7	YTH domain-containing protein 1 OS=Homo sapiens GN=YTHDC1 PE=1 SV=3 - [YTDC1_HUMAN]	4.35555	2.2	2	2	2	5.23443e+06	727	84.6493	6.22705
B4DJI1	L-lactate dehydrogenase OS=Homo sapiens PE=2 SV=1 - [B4DJI1_HUMAN]	4.34723	7.54	2	2	2	2.375e+06	305	33.5717	8.45557
B2R5H5	cDNA, FLJ92476, highly similar to Homo sapiens LSM3 homolog, U6 small nuclear RNA associated (S. cerevisiae) (LSM3), mRNA OS=Homo sapiens PE=2 SV=1 - [B2R5H5_HUMAN]	4.21587	19.61	2	2	2	2.58406e+07	102	11.822	4.70361
Q5T2N8	ATPase family AAA domain-containing protein 3C OS=Homo sapiens GN=ATAD3C PE=2 SV=2 - [ATD3C_HUMAN]	3.98804	3.89	2	2	3	3.21309e+06	411	46.3501	9.30518
Q9UBX3	Mitochondrial dicarboxylate carrier OS=Homo sapiens GN=SLC25A10 PE=1 SV=2 - [DIC_HUMAN]	3.98039	6.27	2	2	2	2.64307e+06	287	31.2623	9.53955
Q9NW13	RNA-binding protein 28 OS=Homo sapiens GN=RBM28 PE=1 SV=3 - [RBM28_HUMAN]	3.8826	2.37	2	2	2	1.89453e+06	759	85.6847	9.21729
P61626	Lysozyme C OS=Homo sapiens GN=LYZ PE=1 SV=1 - [LYSC_HUMAN]	3.58427	12.16	2	2	2	1.15136e+07	148	16.5263	9.15869
Q9NX58	Cell growth-regulating nucleolar protein OS=Homo sapiens GN=LYAR PE=1 SV=2 - [LYAR_HUMAN]	3.27423	7.92	2	2	3	7.4147e+06	379	43.5879	9.53955
B3KM97	cDNA FLJ10554 fis, clone NT2RP2002385, highly similar to Synaptic glycoprotein SC2 OS=Homo sapiens PE=2 SV=1 - [B3KM97_HUMAN]	2.93077	6.17	2	2	2	3.67617e+06	308	36.0298	9.49561
P84090	Enhancer of rudimentary homolog OS=Homo sapiens GN=ERH PE=1 SV=1 - [ERH_HUMAN]	2.54497	16.35	2	2	2	8.26437e+06	104	12.251	5.92236
Q16656	Nuclear respiratory factor 1 OS=Homo sapiens GN=NRF1 PE=1 SV=1 - [NRF1_HUMAN]	2.50227	3.98	2	2	2	4.98002e+06	503	53.5079	5.04639
A0A0F7G8J1	Plasminogen OS=Homo sapiens GN=PLG PE=2 SV=1 - [A0A0F7G8J1_HUMAN]	2.48508	3.46	2	2	2	5.4107e+06	809	90.5692	7.35693
Q6P0M4	IARS protein OS=Homo sapiens GN=IARS PE=2 SV=1 - [Q6P0M4_HUMAN]	2.38402	2.18	2	2	2	2.03276e+06	1055	120.55	6.12549
B3KXK2	cDNA FLJ45586 fis, clone BRTHA3014000, highly similar to Transcriptional-regulating factor 1 OS=Homo sapiens PE=2 SV=1 - [B3KXK2_HUMAN]	2.30903	2.81	2	2	2	2.34113e+06	1176	129.438	6.771
A0A087WV66	Antigen KI-67 OS=Homo sapiens GN=MKI67 PE=1 SV=1 - [A0A087WV66_HUMAN]	2.18209	0.89	2	2	2	8.28165e+06	3255	358.407	9.42236
A8K800	cDNA FLJ76924, highly similar to Homo sapiens brix domain containing 1 (BXDC1), mRNA OS=Homo sapiens PE=2 SV=1 - [A8K800_HUMAN]	2.15351	8.17	2	2	2	2.18853e+06	306	35.5502	9.99365
Q9Y3B4	Splicing factor 3B subunit 6 OS=Homo sapiens GN=SF3B6 PE=1 SV=1 - [SF3B6_HUMAN]	2.09361	15.2	2	2	4	5.07177e+06	125	14.5756	9.37842
Q9Y305	Acyl-coenzyme A thioesterase 9, mitochondrial OS=Homo sapiens GN=ACOT9 PE=1 SV=2 - [ACOT9_HUMAN]	2.05882	4.56	2	2	2	1.56335e+06	439	49.8695	8.60205
B4DRG0	cDNA FLJ51764, highly similar to Histone deacetylase 1 OS=Homo sapiens PE=2 SV=1 - [B4DRG0_HUMAN]	2.02322	5.19	2	2	2	4.98084e+06	289	32.6838	4.81787
A0A0A0MTR7	E3 ubiquitin-protein ligase RNF213 OS=Homo sapiens GN=RNF213 PE=1 SV=1 - [A0A0A0MTR7_HUMAN]	1.87742	0.36	2	2	2	671930	5207	591.031	6.48096
P31944	Caspase-14 OS=Homo sapiens GN=CASP14 PE=1 SV=2 - [CASPE_HUMAN]	1.87473	7.44	2	2	2	2.35786e+06	242	27.662	5.57959
C9J8M3	Replication factor C subunit 4 (Fragment) OS=Homo sapiens GN=RFC4 PE=1 SV=1 - [C9J8M3_HUMAN]	1.85633	8.41	2	2	2	2209673	214	23.6336	9.49561
O15226	NF-kappa-B-repressing factor OS=Homo sapiens GN=NKRF PE=1 SV=2 - [NKRF_HUMAN]	1.79231	2.9	2	2	2	1.41574e+06	690	77.6242	8.79248
F8VRX4	ATP-dependent RNA helicase DDX54 (Fragment) OS=Homo sapiens GN=DDX54 PE=1 SV=1 - [F8VRX4_HUMAN]	1.65019	11.54	2	2	2	3.42956e+06	208	22.9304	9.83252
Q59FZ6	SWI/SNF-related matrix-associated actin-dependent regulator of chromatin a4 variant (Fragment) OS=Homo sapiens PE=2 SV=2 - [Q59FZ6_HUMAN]	0	2.32	2	2	2	8.18702e+06	1165	129.559	9.15869
M0R300	Unconventional myosin-IXb (Fragment) OS=Homo sapiens GN=MYO9B PE=1 SV=5 - [M0R300_HUMAN]	0	1.11	2	2	2	5.43852e+06	2072	234.085	8.79248
B4E3W1	cDNA FLJ57204, highly similar to Homo sapiens ancient ubiquitous protein 1 (AUP1), transcript variant 2, mRNA OS=Homo sapiens PE=2 SV=1 - [B4E3W1_HUMAN]	0	5.35	2	2	2	5.07739e+06	467	50.984	9.40771
A0A0C4DGZ0	DNA-directed RNA polymerase OS=Homo sapiens GN=POLR2A PE=1 SV=1 - [A0A0C4DGZ0_HUMAN]	0	0.91	2	2	2	1.64426e+06	1970	217.069	7.37158
D0UZN6	ORF24 OS=Human herpesvirus 8 GN=ORF24 PE=4 SV=1 - [D0UZN6_HHV8]	0	2.66	2	2	2	2.22725e+06	752	85.1691	9.31982
P05787	Keratin, type II cytoskeletal 8 OS=Homo sapiens GN=KRT8 PE=1 SV=7 - [K2C8_HUMAN]	25.0735	10.14	1	6	13	1.82176e+08	483	53.6711	5.59229
B7Z1V7	cDNA FLJ51811, highly similar to Stress-70 protein, mitochondrial OS=Homo sapiens PE=2 SV=1 - [B7Z1V7_HUMAN]	5.75076	6.86	1	2	2	3.67901e+06	437	47.3326	6.60986
Q6N090	Putative uncharacterized protein DKFZp686G21220 (Fragment) OS=Homo sapiens GN=DKFZp686G21220 PE=2 SV=1 - [Q6N090_HUMAN]	5.60744	2.77	1	2	3	9.10805e+06	506	54.354	6.59521
B4DXT2	cDNA FLJ59635, highly similar to Heat shock 70 kDa protein 4L OS=Homo sapiens PE=2 SV=1 - [B4DXT2_HUMAN]	3.81779	3.2	1	2	2	1.85529e+07	813	91.8814	6.0874
O75037	Kinesin-like protein KIF21B OS=Homo sapiens GN=KIF21B PE=1 SV=2 - [KI21B_HUMAN]	3.58362	0.79	1	2	2	1.30082e+07	1637	182.548	7.07861
A0A0B4J220	Chromosome 11 open reading frame 48, isoform CRA_c OS=Homo sapiens GN=C11orf98 PE=1 SV=1 - [A0A0B4J220_HUMAN]	2.42716	15.45	1	2	2	5.02581e+06	123	14.2251	11.5317
B2R5U1	cDNA, FLJ92620, highly similar to Homo sapiens staphylococcal nuclease domain containing 1 (SND1),mRNA OS=Homo sapiens PE=2 SV=1 - [B2R5U1_HUMAN]	1.60204	1.81	1	2	3	2.04246e+06	885	99.6093	6.96143
